# Supplementary material for: Analysis of Long Non-Coding RNA and mRNA Expression Profiling in Immature and Mature Bovine (Bos taurus) Testes
Source: Front Genet. 2019 Jul 5;10:646. doi: 10.3389/fgene.2019.00646 (PMC6624472; doi:10.3389/fgene.2019.00646)
Supplement: Supplementary file 2 [file Table_2.xlsx]

## Sheet: novel lncRNA
Novel_lncRNA_ID	Novel_lncRNA_Gene_ID	Gene_Type	Chromosome	Start	End	Strand	Exon_number	Length	ORF
LNC_003902	XLOC_050447	lincRNA	12	83624767	83639669	-	2	379	111
LNC_003903	XLOC_050447	lincRNA	12	83624767	83639708	-	2	421	112
LNC_003900	XLOC_050435	lincRNA	12	83231817	83256624	-	3	445	75
LNC_003901	XLOC_050443	lincRNA	12	83553615	83569197	-	3	367	83
LNC_003906	XLOC_050472	lincRNA	12	84660500	84680525	-	5	812	103
LNC_003907	XLOC_050486	lincRNA	12	84826126	84828740	-	2	474	63
LNC_003904	XLOC_050458	lincRNA	12	84372167	84405389	-	4	1322	97
LNC_003905	XLOC_050458	lincRNA	12	84398866	84405389	-	2	569	88
LNC_003908	XLOC_050489	lincRNA	12	84842764	84844436	-	2	260	74
LNC_003909	XLOC_050490	lincRNA	12	84852488	84855357	-	3	704	74
LNC_005429	XLOC_065115	antisense_lncRNA	14	78504265	78514597	+	4	1975	90
LNC_005428	XLOC_065115	antisense_lncRNA	14	78504265	78509088	+	3	1451	90
LNC_005423	XLOC_064990	lincRNA	14	76178276	76199633	+	2	2893	111
LNC_005422	XLOC_064990	lincRNA	14	76178276	76199633	+	2	2890	111
LNC_005421	XLOC_064967	antisense_lncRNA	14	75651246	75666704	+	3	1214	108
LNC_005420	XLOC_064967	antisense_lncRNA	14	75651242	75666704	+	4	1335	96
LNC_005427	XLOC_065104	lincRNA	14	77767267	77775278	+	3	427	40
LNC_005426	XLOC_065090	lincRNA	14	77301800	77303992	+	2	927	188
LNC_005425	XLOC_065007	lincRNA	14	76366912	76385094	+	3	525	93
LNC_005424	XLOC_065007	lincRNA	14	76366912	76384190	+	3	663	128
LNC_022073	XLOC_264346	lincRNA	8	21944907	21971181	-	3	264	59
LNC_007379	XLOC_087829	lincRNA	16	71358884	71377877	-	4	1419	108
LNC_007378	XLOC_087829	lincRNA	16	71334264	71377877	-	4	684	78
LNC_007375	XLOC_087817	antisense_lncRNA	16	71054762	71065434	-	2	948	112
LNC_007374	XLOC_087817	antisense_lncRNA	16	71054762	71065434	-	3	1063	111
LNC_007377	XLOC_087825	lincRNA	16	71262686	71267413	-	2	1892	125
LNC_007376	XLOC_087825	lincRNA	16	71251148	71267425	-	2	2298	118
LNC_007371	XLOC_087698	lincRNA	16	68850430	68866159	-	4	1730	113
LNC_007370	XLOC_087685	lincRNA	16	68738263	68749944	-	2	518	145
LNC_007373	XLOC_087698	lincRNA	16	68850430	68868431	-	5	1275	113
LNC_007372	XLOC_087698	lincRNA	16	68850430	68866159	-	4	1703	126
LNC_001430	XLOC_021038	lincRNA	10	70292228	70294376	+	2	652	104
LNC_001431	XLOC_021038	lincRNA	10	70294069	70318204	+	3	231	72
LNC_001432	XLOC_021044	lincRNA	10	70473512	70487499	+	2	273	51
LNC_001433	XLOC_021051	lincRNA	10	70721606	70736321	+	4	360	84
LNC_001434	XLOC_021066	lincRNA	10	71080919	71110612	+	3	4557	169
LNC_001435	XLOC_021066	lincRNA	10	71084545	71110612	+	2	874	169
LNC_001436	XLOC_021103	lincRNA	10	71255609	71325773	+	2	997	65
LNC_001437	XLOC_021163	antisense_lncRNA	10	71988019	71993099	+	4	413	49
LNC_001438	XLOC_021163	antisense_lncRNA	10	71988019	71993099	+	3	336	49
LNC_001439	XLOC_021170	antisense_lncRNA	10	72223510	72227188	+	2	736	116
LNC_006428	XLOC_077113	lincRNA	15	44174207	44175268	-	2	381	69
LNC_006429	XLOC_077119	antisense_lncRNA	15	44226108	44250268	-	4	1230	145
LNC_004482	XLOC_055509	lincRNA	13	82317657	82330604	+	2	475	118
LNC_004483	XLOC_055509	lincRNA	13	82317657	82341990	+	2	1360	146
LNC_004480	XLOC_055490	lincRNA	13	82069190	82071105	+	2	1863	91
LNC_004481	XLOC_055501	lincRNA	13	82086708	82097185	+	2	3277	116
LNC_004486	XLOC_055537	lincRNA	13	82676354	82679548	+	2	442	97
LNC_004487	XLOC_055546	lincRNA	13	82829085	82829698	+	2	369	74
LNC_004484	XLOC_055517	lincRNA	13	82472468	82476980	+	2	441	63
LNC_004485	XLOC_055529	lincRNA	13	82651737	82675769	+	2	322	98
LNC_004488	XLOC_055552	lincRNA	13	82956957	82976365	+	5	3415	151
LNC_004489	XLOC_055552	lincRNA	13	82956957	83127075	+	6	3116	151
LNC_007599	XLOC_090350	lincRNA	17	25597741	25641843	+	3	860	133
LNC_007598	XLOC_090331	lincRNA	17	25543394	25549352	+	2	5775	154
LNC_007591	XLOC_090171	lincRNA	17	24014628	24032620	+	2	457	52
LNC_007590	XLOC_090142	lincRNA	17	23255334	23260825	+	2	322	80
LNC_007593	XLOC_090178	lincRNA	17	24207039	24211447	+	2	2070	79
LNC_007592	XLOC_090175	lincRNA	17	24065602	24079108	+	2	278	62
LNC_007595	XLOC_090286	lincRNA	17	25217111	25343270	+	3	548	128
LNC_007594	XLOC_090178	lincRNA	17	24207393	24230481	+	3	1379	79
LNC_007597	XLOC_090320	lincRNA	17	25502909	25507195	+	2	4030	107
LNC_007596	XLOC_090320	lincRNA	17	25497106	25511581	+	5	5618	149
LNC_003289	XLOC_042949	lincRNA	12	35219494	35224113	+	2	220	56
LNC_003288	XLOC_042934	lincRNA	12	34836468	34853484	+	2	1071	104
LNC_009629	XLOC_110916	antisense_lncRNA	19	28281669	28283299	-	2	1539	155
LNC_009628	XLOC_110916	antisense_lncRNA	19	28281669	28283299	-	3	996	92
LNC_003281	XLOC_042850	antisense_lncRNA	12	33325459	33328487	+	2	1895	144
LNC_003280	XLOC_042849	lincRNA	12	33299808	33302242	+	2	954	138
LNC_003283	XLOC_042866	antisense_lncRNA	12	34012896	34022497	+	2	6264	158
LNC_003282	XLOC_042850	antisense_lncRNA	12	33325459	33328487	+	4	1454	144
LNC_003285	XLOC_042889	lincRNA	12	34247883	34257799	+	2	5505	155
LNC_003284	XLOC_042881	lincRNA	12	34229677	34231008	+	2	1221	148
LNC_003287	XLOC_042909	lincRNA	12	34371440	34374878	+	2	2597	89
LNC_003286	XLOC_042898	lincRNA	12	34376313	34378181	+	2	224	74
LNC_008572	XLOC_101354	lincRNA	18	59244066	59253760	+	2	535	88
LNC_008573	XLOC_101354	lincRNA	18	59244072	59253760	+	3	621	88
LNC_008570	XLOC_101273	lincRNA	18	58223775	58236926	+	4	1265	421
LNC_008571	XLOC_101278	lincRNA	18	58283121	58328132	+	3	911	149
LNC_008576	XLOC_101391	lincRNA	18	60362934	60369556	+	2	239	77
LNC_008577	XLOC_101400	antisense_lncRNA	18	60556844	60726733	+	2	1242	121
LNC_008574	XLOC_101356	lincRNA	18	59310593	59313704	+	4	390	130
LNC_008575	XLOC_101356	lincRNA	18	59311244	59313704	+	3	370	56
LNC_008578	XLOC_101400	antisense_lncRNA	18	60611332	60663367	+	3	898	100
LNC_008579	XLOC_101400	antisense_lncRNA	18	60611332	60726733	+	2	1227	138
LNC_000741	XLOC_010205	lincRNA	1	36525811	36531526	-	2	1150	103
LNC_000740	XLOC_010195	lincRNA	1	35861210	35861924	-	2	339	87
LNC_000743	XLOC_010239	lincRNA	1	37171634	37213812	-	4	1193	80
LNC_000742	XLOC_010236	lincRNA	1	36725325	36733970	-	3	2037	277
LNC_000745	XLOC_010332	lincRNA	1	38370360	38382631	-	2	415	84
LNC_000744	XLOC_010304	lincRNA	1	37741364	37743047	-	3	903	76
LNC_000747	XLOC_010372	lincRNA	1	38686635	38701387	-	2	707	104
LNC_000746	XLOC_010372	lincRNA	1	38686635	38701387	-	4	665	73
LNC_000749	XLOC_010388	lincRNA	1	39392641	39393897	-	2	230	44
LNC_000748	XLOC_010372	lincRNA	1	38686635	38726134	-	3	1207	114
LNC_005999	XLOC_071560	lincRNA	15	27316602	27318189	+	2	1025	84
LNC_005998	XLOC_071560	lincRNA	15	27316598	27328743	+	2	685	86
LNC_003133	XLOC_041183	lincRNA	12	10287903	10298126	+	2	339	90
LNC_003132	XLOC_041174	lincRNA	12	10220586	10220961	+	2	228	59
LNC_003131	XLOC_041140	lincRNA	12	9340745	9343117	+	3	356	61
LNC_003130	XLOC_041139	lincRNA	12	9245853	9255653	+	4	548	75
LNC_003137	XLOC_041192	lincRNA	12	10449033	10469255	+	3	653	104
LNC_003136	XLOC_041192	lincRNA	12	10449029	10469255	+	3	529	90
LNC_003135	XLOC_041192	lincRNA	12	10449029	10450317	+	2	394	99
LNC_003134	XLOC_041187	lincRNA	12	10337093	10351368	+	3	644	71
LNC_003139	XLOC_041202	lincRNA	12	10660007	10662483	+	3	712	89
LNC_003138	XLOC_041202	lincRNA	12	10659999	10661044	+	2	572	78
LNC_009199	XLOC_107519	lincRNA	19	32089385	32127340	+	4	1271	117
LNC_009198	XLOC_107519	lincRNA	19	32089385	32127340	+	6	927	117
LNC_017767	XLOC_206576	lincRNA	4	71035212	71052702	+	3	789	74
LNC_017766	XLOC_206576	lincRNA	4	71035212	71044036	+	3	1366	76
LNC_017765	XLOC_206573	lincRNA	4	70834714	70857854	+	3	441	69
LNC_017764	XLOC_206573	lincRNA	4	70834714	70841417	+	3	261	38
LNC_017763	XLOC_206555	lincRNA	4	70553610	70595625	+	4	1015	79
LNC_017762	XLOC_206543	antisense_lncRNA	4	70245744	70255657	+	2	317	103
LNC_002428	XLOC_033841	antisense_lncRNA	11	87534951	87537472	+	2	444	148
LNC_002429	XLOC_033848	lincRNA	11	87731590	87732962	+	2	1016	125
LNC_002426	XLOC_033837	lincRNA	11	87476687	87482960	+	2	768	108
LNC_002427	XLOC_033837	lincRNA	11	87482330	87485908	+	3	590	179
LNC_002424	XLOC_033783	lincRNA	11	85931534	85935182	+	2	617	151
LNC_002425	XLOC_033812	antisense_lncRNA	11	86917830	86923233	+	3	2013	267
LNC_002422	XLOC_033771	lincRNA	11	85405581	85406079	+	2	297	98
LNC_002423	XLOC_033783	lincRNA	11	85931534	85932996	+	2	283	73
LNC_002420	XLOC_033733	lincRNA	11	84250049	84260283	+	2	468	46
LNC_002421	XLOC_033766	lincRNA	11	85277029	85279260	+	2	358	104
LNC_014524	XLOC_167090	antisense_lncRNA	25	28778957	28784035	-	2	4471	141
LNC_014525	XLOC_167090	antisense_lncRNA	25	28778957	28822239	-	3	4020	221
LNC_014526	XLOC_167109	lincRNA	25	30105510	30110752	-	2	621	110
LNC_014527	XLOC_167117	lincRNA	25	30136114	30137663	-	2	1147	146
LNC_014520	XLOC_167063	antisense_lncRNA	25	28153927	28161188	-	2	721	99
LNC_014521	XLOC_167063	antisense_lncRNA	25	28153927	28162278	-	2	814	123
LNC_014522	XLOC_167073	antisense_lncRNA	25	28573855	28578477	-	2	669	88
LNC_014523	XLOC_167089	antisense_lncRNA	25	28688388	28724731	-	2	315	64
LNC_014528	XLOC_167153	lincRNA	25	30230067	30236781	-	2	6688	180
LNC_014529	XLOC_167165	lincRNA	25	30279617	30325188	-	2	238	68
LNC_010234	XLOC_118189	lincRNA	2	96086319	96105332	+	3	433	64
LNC_010235	XLOC_118194	lincRNA	2	96360052	96387804	+	5	974	131
LNC_010236	XLOC_118201	lincRNA	2	96410811	96415075	+	5	891	83
LNC_010237	XLOC_118201	lincRNA	2	96410811	96415075	+	5	888	83
LNC_010230	XLOC_118150	lincRNA	2	95557268	95560114	+	2	252	62
LNC_010231	XLOC_118158	antisense_lncRNA	2	95902227	95903565	+	2	694	115
LNC_001199	XLOC_017928	lincRNA	10	11666212	11667295	+	2	1015	85
LNC_001198	XLOC_017921	lincRNA	10	11400151	11401307	+	2	778	107
LNC_001197	XLOC_017897	lincRNA	10	11215880	11218786	+	2	1112	85
LNC_001196	XLOC_017897	lincRNA	10	11215880	11218786	+	2	693	76
LNC_001195	XLOC_017889	antisense_lncRNA	10	11058445	11059291	+	2	632	88
LNC_001194	XLOC_017879	lincRNA	10	10899920	10902489	+	3	638	68
LNC_001193	XLOC_017851	antisense_lncRNA	10	9764190	9790285	+	3	625	131
LNC_001192	XLOC_017851	antisense_lncRNA	10	9764190	9790285	+	2	539	92
LNC_001191	XLOC_017851	lincRNA	10	9764190	9775834	+	4	920	163
LNC_001190	XLOC_017848	lincRNA	10	9722385	9732932	+	3	882	127
LNC_016968	XLOC_196174	lincRNA	3	120625615	120627169	+	2	1192	96
LNC_016969	XLOC_196326	lincRNA	3	1019004	1020020	-	2	331	110
LNC_016966	XLOC_196121	lincRNA	3	119734865	119735380	+	2	425	141
LNC_016967	XLOC_196155	lincRNA	3	120289369	120291534	+	2	2082	170
LNC_016964	XLOC_196070	lincRNA	3	118382576	118390428	+	2	7142	210
LNC_016965	XLOC_196099	antisense_lncRNA	3	118938565	118938986	+	2	249	64
LNC_016962	XLOC_196056	lincRNA	3	118176779	118177896	+	2	337	112
LNC_016963	XLOC_196058	antisense_lncRNA	3	118185417	118192628	+	2	1654	173
LNC_016960	XLOC_196015	lincRNA	3	116994190	116994760	+	2	217	56
LNC_016961	XLOC_196030	lincRNA	3	117327287	117330223	+	2	1230	159
LNC_020260	XLOC_239147	lincRNA	6	62838315	62841610	-	2	2227	166
LNC_020261	XLOC_239154	lincRNA	6	63273843	63275220	-	2	970	132
LNC_020262	XLOC_239194	lincRNA	6	64509717	64519772	-	2	258	82
LNC_020263	XLOC_239194	lincRNA	6	64537159	64538424	-	2	388	98
LNC_020264	XLOC_239194	lincRNA	6	64578229	64641082	-	3	3663	95
LNC_020265	XLOC_239221	lincRNA	6	64632360	64634882	-	2	2314	96
LNC_020266	XLOC_239270	lincRNA	6	65044545	65100837	-	2	234	77
LNC_020267	XLOC_239280	lincRNA	6	65476153	65699152	-	6	885	114
LNC_020268	XLOC_239280	lincRNA	6	65581301	65699163	-	5	1388	114
LNC_020269	XLOC_239280	lincRNA	6	65625726	65699168	-	4	566	89
LNC_013259	XLOC_154428	lincRNA	23	10505559	10509552	-	2	1503	148
LNC_013258	XLOC_154426	lincRNA	23	10474543	10478720	-	3	426	70
LNC_013253	XLOC_154365	antisense_lncRNA	23	9130159	9181056	-	4	872	104
LNC_013252	XLOC_154365	antisense_lncRNA	23	9130159	9181042	-	7	1303	189
LNC_013251	XLOC_154365	antisense_lncRNA	23	9130159	9181042	-	5	1175	164
LNC_013250	XLOC_154365	antisense_lncRNA	23	9130159	9181042	-	7	1158	116
LNC_013257	XLOC_154406	lincRNA	23	9842875	9847739	-	2	693	65
LNC_013256	XLOC_154365	lincRNA	23	9179046	9181042	-	2	801	95
LNC_013255	XLOC_154365	antisense_lncRNA	23	9150997	9181042	-	5	3550	170
LNC_013254	XLOC_154365	antisense_lncRNA	23	9140353	9181042	-	7	1801	151
LNC_013929	XLOC_161551	antisense_lncRNA	24	32720711	32740649	-	2	1167	98
LNC_013928	XLOC_161520	lincRNA	24	32406024	32488765	-	2	577	159
LNC_013921	XLOC_161439	lincRNA	24	30833073	30834559	-	2	864	148
LNC_013920	XLOC_161436	lincRNA	24	30667189	30684600	-	2	969	143
LNC_013923	XLOC_161454	antisense_lncRNA	24	31864617	31870984	-	2	386	68
LNC_013922	XLOC_161445	antisense_lncRNA	24	31018898	31023319	-	2	1265	115
LNC_013925	XLOC_161473	lincRNA	24	32123084	32125670	-	2	1077	106
LNC_013924	XLOC_161473	lincRNA	24	32123084	32125670	-	2	546	80
LNC_013927	XLOC_161473	lincRNA	24	32123084	32125670	-	2	976	127
LNC_013926	XLOC_161473	lincRNA	24	32123084	32125670	-	2	864	106
LNC_019448	XLOC_229114	antisense_lncRNA	5	107395117	107398883	-	4	1627	107
LNC_019449	XLOC_229121	antisense_lncRNA	5	107601593	107607635	-	3	675	89
LNC_019444	XLOC_229114	antisense_lncRNA	5	107395117	107398857	-	5	1656	107
LNC_019445	XLOC_229114	antisense_lncRNA	5	107395117	107398857	-	4	1604	107
LNC_019446	XLOC_229114	antisense_lncRNA	5	107395117	107398883	-	4	1691	109
LNC_019447	XLOC_229114	antisense_lncRNA	5	107395117	107398883	-	4	1688	109
LNC_019440	XLOC_229037	lincRNA	5	105324565	105328206	-	2	1583	140
LNC_019441	XLOC_229051	lincRNA	5	105573369	105587470	-	2	425	85
LNC_019442	XLOC_229061	lincRNA	5	105726405	105761792	-	3	3901	242
LNC_019443	XLOC_229114	antisense_lncRNA	5	107395117	107398845	-	4	1620	107
LNC_011273	XLOC_131162	lincRNA	20	70446685	70447700	+	2	446	74
LNC_011272	XLOC_131162	lincRNA	20	70446647	70447700	+	2	437	55
LNC_011271	XLOC_131162	lincRNA	20	70446647	70447700	+	2	620	113
LNC_011270	XLOC_131162	lincRNA	20	70446647	70447700	+	2	573	103
LNC_011277	XLOC_131184	lincRNA	20	70851761	70857288	+	4	3113	216
LNC_011276	XLOC_131184	lincRNA	20	70851761	70857288	+	5	2830	216
LNC_011275	XLOC_131184	lincRNA	20	70851761	70857288	+	4	3136	216
LNC_011274	XLOC_131165	lincRNA	20	70544352	70547612	+	2	558	137
LNC_011279	XLOC_131184	lincRNA	20	70851900	70857288	+	4	3028	170
LNC_011278	XLOC_131184	lincRNA	20	70851900	70857288	+	5	2615	191
LNC_009528	XLOC_110012	lincRNA	19	11457786	11464688	-	2	4726	184
LNC_009529	XLOC_110048	antisense_lncRNA	19	12569091	12571716	-	2	1702	122
LNC_012928	XLOC_151077	antisense_lncRNA	23	5073945	5082878	+	3	510	103
LNC_012929	XLOC_151077	antisense_lncRNA	23	5073945	5082878	+	3	573	77
LNC_021678	XLOC_259458	lincRNA	8	52781653	52803064	+	4	793	82
LNC_021679	XLOC_259462	lincRNA	8	52846242	52847720	+	2	1105	69
LNC_006423	XLOC_077053	lincRNA	15	42397003	42406153	-	2	1981	108
LNC_021670	XLOC_259251	lincRNA	8	47936274	47938542	+	2	857	118
LNC_021671	XLOC_259252	lincRNA	8	47936918	47938637	+	2	308	42
LNC_021672	XLOC_259289	lincRNA	8	48903952	48948056	+	3	1831	115
LNC_021673	XLOC_259289	lincRNA	8	48927916	49029622	+	6	608	60
LNC_021674	XLOC_259302	lincRNA	8	48954409	48966571	+	2	2019	87
LNC_006420	XLOC_077020	lincRNA	15	41206652	41211373	-	2	292	61
LNC_021676	XLOC_259340	lincRNA	8	49159437	49161828	+	2	261	50
LNC_021677	XLOC_259438	lincRNA	8	52062888	52102657	+	2	315	82
LNC_006421	XLOC_077025	antisense_lncRNA	15	41247167	41274923	-	2	611	86
LNC_006426	XLOC_077085	lincRNA	15	43586556	43593406	-	2	463	74
LNC_006427	XLOC_077108	lincRNA	15	43899500	43901622	-	2	703	64
LNC_006424	XLOC_077053	lincRNA	15	42398240	42406137	-	3	2605	108
LNC_006425	XLOC_077059	antisense_lncRNA	15	42441119	42442425	-	2	212	70
LNC_007920	XLOC_093603	antisense_lncRNA	17	7515137	7542409	-	2	511	71
LNC_007921	XLOC_093603	antisense_lncRNA	17	7535754	7542408	-	2	577	135
LNC_007922	XLOC_093640	lincRNA	17	8234924	8266595	-	3	602	109
LNC_007923	XLOC_093640	lincRNA	17	8234924	8267037	-	3	692	109
LNC_007924	XLOC_093640	lincRNA	17	8263883	8265713	-	2	904	82
LNC_007925	XLOC_093640	lincRNA	17	8263883	8265976	-	2	1055	108
LNC_007926	XLOC_093646	lincRNA	17	8261375	8262599	-	2	866	79
LNC_007927	XLOC_093735	lincRNA	17	11054583	11066369	-	2	716	62
LNC_007928	XLOC_093738	lincRNA	17	11179515	11180286	-	2	259	58
LNC_007929	XLOC_093739	lincRNA	17	11211363	11213138	-	2	1153	117
LNC_020109	XLOC_236717	lincRNA	6	19799015	19802154	-	2	763	146
LNC_020108	XLOC_236709	lincRNA	6	19788768	19795673	-	2	481	62
LNC_020101	XLOC_236537	lincRNA	6	18155992	18266634	-	2	3625	117
LNC_020100	XLOC_236510	lincRNA	6	18004200	18011311	-	2	632	134
LNC_020103	XLOC_236608	lincRNA	6	19244110	19245055	-	2	208	51
LNC_020102	XLOC_236581	lincRNA	6	18599816	18641232	-	3	427	132
LNC_020105	XLOC_236619	lincRNA	6	19516831	19854461	-	5	850	108
LNC_020104	XLOC_236612	lincRNA	6	19375097	19376261	-	2	640	82
LNC_020107	XLOC_236619	lincRNA	6	19809543	19854468	-	2	411	80
LNC_020106	XLOC_236619	lincRNA	6	19749673	19854453	-	2	1042	84
LNC_018278	XLOC_214817	lincRNA	4	88466813	88467820	-	2	770	74
LNC_018279	XLOC_214852	antisense_lncRNA	4	88976212	88989579	-	4	1249	109
LNC_018270	XLOC_214777	lincRNA	4	86976028	87029405	-	3	1335	91
LNC_018271	XLOC_214777	lincRNA	4	86976028	87029405	-	4	1423	91
LNC_018272	XLOC_214777	lincRNA	4	86976028	87029438	-	4	1462	158
LNC_018273	XLOC_214777	lincRNA	4	86996031	87029438	-	4	633	151
LNC_018274	XLOC_214777	lincRNA	4	87002367	87029405	-	5	590	114
LNC_018275	XLOC_214777	lincRNA	4	87002367	87029405	-	4	520	133
LNC_018276	XLOC_214803	lincRNA	4	87516740	87518958	-	3	397	61
LNC_018277	XLOC_214803	lincRNA	4	87516740	87519506	-	3	423	61
LNC_001411	XLOC_020848	lincRNA	10	66976107	66983553	+	5	1117	118
LNC_003713	XLOC_047750	lincRNA	12	34294434	34297899	-	3	1680	88
LNC_003712	XLOC_047729	lincRNA	12	33448431	33453103	-	2	3568	97
LNC_003711	XLOC_047729	lincRNA	12	33448431	33453103	-	2	2516	80
LNC_003710	XLOC_047711	lincRNA	12	33257057	33257682	-	2	250	64
LNC_003717	XLOC_047767	lincRNA	12	34863891	34876029	-	4	1318	184
LNC_003716	XLOC_047765	lincRNA	12	34804495	34806706	-	2	961	154
LNC_003715	XLOC_047753	lincRNA	12	34417577	34418559	-	2	624	91
LNC_003714	XLOC_047751	lincRNA	12	34300530	34304316	-	2	550	129
LNC_003719	XLOC_047777	lincRNA	12	35222155	35227581	-	2	303	56
LNC_003718	XLOC_047775	lincRNA	12	35151391	35172082	-	2	332	68
LNC_005386	XLOC_064531	antisense_lncRNA	14	68933897	68946543	+	3	682	120
LNC_005387	XLOC_064558	antisense_lncRNA	14	69475489	69476378	+	2	796	71
LNC_005384	XLOC_064513	lincRNA	14	68730835	68732515	+	2	1046	111
LNC_005385	XLOC_064513	lincRNA	14	68730835	68734780	+	4	1599	94
LNC_005382	XLOC_064513	lincRNA	14	68730812	68734780	+	4	1980	106
LNC_005383	XLOC_064513	lincRNA	14	68730812	68734780	+	4	1825	106
LNC_005380	XLOC_064496	lincRNA	14	68368503	68369222	+	2	626	152
LNC_005381	XLOC_064513	lincRNA	14	68730812	68732515	+	3	1027	106
LNC_005388	XLOC_064567	lincRNA	14	70050836	70061377	+	2	1254	161
LNC_005389	XLOC_064582	lincRNA	14	70091100	70097825	+	2	228	60
LNC_005658	XLOC_066708	lincRNA	14	21757688	21761106	-	2	635	105
LNC_005659	XLOC_066724	lincRNA	14	22507907	22508860	-	2	405	75
LNC_005650	XLOC_066610	lincRNA	14	20360916	20479700	-	7	603	72
LNC_005651	XLOC_066610	lincRNA	14	20428931	20480561	-	5	497	80
LNC_005652	XLOC_066610	lincRNA	14	20474264	20480534	-	3	786	97
LNC_005653	XLOC_066625	lincRNA	14	20434236	20434750	-	2	422	112
LNC_005654	XLOC_066633	lincRNA	14	20625983	20633358	-	2	401	77
LNC_005655	XLOC_066681	lincRNA	14	21288218	21290715	-	3	1291	180
LNC_005656	XLOC_066693	lincRNA	14	21491161	21493283	-	2	1048	90
LNC_005657	XLOC_066708	lincRNA	14	21755969	21761106	-	2	1702	85
LNC_002390	XLOC_033478	lincRNA	11	79247262	79278688	+	2	474	88
LNC_002391	XLOC_033498	lincRNA	11	79497395	79601914	+	5	1526	114
LNC_002392	XLOC_033498	lincRNA	11	79497395	79601914	+	6	1711	114
LNC_002393	XLOC_033498	lincRNA	11	79497395	79601914	+	5	1656	114
LNC_002394	XLOC_033498	lincRNA	11	79497395	79601914	+	3	2341	135
LNC_002395	XLOC_033498	lincRNA	11	79497573	79535607	+	5	969	100
LNC_002396	XLOC_033498	lincRNA	11	79497590	79601914	+	4	1298	100
LNC_002397	XLOC_033498	lincRNA	11	79497590	79601914	+	2	1983	95
LNC_002398	XLOC_033498	lincRNA	11	79502540	79596641	+	3	1104	79
LNC_002399	XLOC_033498	lincRNA	11	79521313	79534002	+	2	1268	75
LNC_010814	XLOC_125590	lincRNA	2	105585858	105588372	-	2	399	75
LNC_010815	XLOC_125590	lincRNA	2	105585858	105588372	-	3	695	76
LNC_010816	XLOC_125590	lincRNA	2	105585858	105588372	-	2	649	98
LNC_010817	XLOC_125600	lincRNA	2	105971072	105972698	-	2	278	77
LNC_010810	XLOC_125575	lincRNA	2	105133774	105135584	-	2	1129	89
LNC_010811	XLOC_125575	lincRNA	2	105133774	105135619	-	2	1167	90
LNC_010812	XLOC_125576	antisense_lncRNA	2	105154248	105157716	-	4	1094	117
LNC_010813	XLOC_125576	antisense_lncRNA	2	105154248	105157716	-	4	1249	121
LNC_010818	XLOC_125601	lincRNA	2	105979670	105980627	-	2	232	48
LNC_010819	XLOC_125610	lincRNA	2	106340185	106356626	-	2	281	93
LNC_004529	XLOC_056080	antisense_lncRNA	13	7010781	7025043	-	3	1486	114
LNC_004528	XLOC_056080	antisense_lncRNA	13	6996077	7025067	-	3	707	116
LNC_004521	XLOC_055915	lincRNA	13	4751569	4832309	-	2	1697	124
LNC_004520	XLOC_055900	lincRNA	13	4392870	4395079	-	2	355	54
LNC_004523	XLOC_055949	lincRNA	13	5005575	5009414	-	2	729	63
LNC_004522	XLOC_055919	lincRNA	13	4787613	4790146	-	2	255	67
LNC_004525	XLOC_056023	lincRNA	13	5576318	5581990	-	2	1836	101
LNC_004524	XLOC_055952	lincRNA	13	5036723	5041041	-	2	432	47
LNC_004527	XLOC_056080	antisense_lncRNA	13	6996077	7025043	-	2	585	138
LNC_004526	XLOC_056023	antisense_lncRNA	13	5601241	5606986	-	2	636	151
LNC_009012	XLOC_105696	antisense_lncRNA	18	62729134	62733646	-	2	1941	180
LNC_009013	XLOC_105696	antisense_lncRNA	18	62729134	62733646	-	2	1706	180
LNC_009010	XLOC_105696	antisense_lncRNA	18	62679818	62705840	-	8	1558	236
LNC_009011	XLOC_105696	antisense_lncRNA	18	62679818	62733293	-	4	1257	207
LNC_009016	XLOC_105731	antisense_lncRNA	18	63094626	63096231	-	2	682	144
LNC_009017	XLOC_105750	antisense_lncRNA	18	63466358	63468897	-	2	877	152
LNC_009014	XLOC_105697	antisense_lncRNA	18	62712404	62713759	-	2	1248	275
LNC_009015	XLOC_105731	antisense_lncRNA	18	63094626	63096183	-	2	581	123
LNC_009018	XLOC_105755	lincRNA	18	63563255	63573284	-	2	609	139
LNC_009019	XLOC_105766	antisense_lncRNA	18	63664395	63677190	-	6	1506	117
LNC_006673	XLOC_079812	lincRNA	16	1649315	1650933	+	2	1254	158
LNC_006672	XLOC_079796	lincRNA	16	1575694	1605639	+	3	409	54
LNC_006671	XLOC_079737	lincRNA	16	874687	879094	+	3	1252	139
LNC_006670	XLOC_079640	lincRNA	15	85121757	85122703	-	2	467	146
LNC_006677	XLOC_079830	antisense_lncRNA	16	1753584	1761967	+	6	2887	240
LNC_006676	XLOC_079830	antisense_lncRNA	16	1753584	1759778	+	3	3932	277
LNC_006675	XLOC_079815	lincRNA	16	1674435	1679057	+	2	3930	139
LNC_006674	XLOC_079812	lincRNA	16	1649591	1650933	+	2	763	158
LNC_016315	XLOC_188052	lincRNA	29	15147107	15154930	-	3	778	64
LNC_016314	XLOC_188052	lincRNA	29	15117748	15155125	-	6	805	76
LNC_006679	XLOC_079830	antisense_lncRNA	16	1755203	1759778	+	2	3208	223
LNC_006678	XLOC_079830	antisense_lncRNA	16	1754190	1759778	+	4	3345	268
LNC_016311	XLOC_188028	lincRNA	29	14241723	14242518	-	2	401	48
LNC_016310	XLOC_188016	lincRNA	29	13973563	13975479	-	3	936	87
LNC_016313	XLOC_188046	lincRNA	29	14663573	14664793	-	2	400	83
LNC_016312	XLOC_188032	lincRNA	29	14488640	14489667	-	2	415	55
LNC_008947	XLOC_104996	antisense_lncRNA	18	53539603	53542295	-	2	1006	82
LNC_008946	XLOC_104996	antisense_lncRNA	18	53539603	53541579	-	2	1554	85
LNC_008945	XLOC_104996	antisense_lncRNA	18	53539603	53541183	-	2	1197	86
LNC_008944	XLOC_104991	antisense_lncRNA	18	53527906	53533099	-	2	313	103
LNC_008943	XLOC_104973	antisense_lncRNA	18	53346355	53378994	-	2	740	134
LNC_008942	XLOC_104973	antisense_lncRNA	18	53346355	53378990	-	2	617	71
LNC_008941	XLOC_104973	antisense_lncRNA	18	53346355	53350322	-	2	805	88
LNC_008940	XLOC_104953	antisense_lncRNA	18	53167740	53171912	-	3	2380	228
LNC_008949	XLOC_104997	antisense_lncRNA	18	53542774	53543738	-	3	607	108
LNC_008948	XLOC_104996	antisense_lncRNA	18	53539603	53542374	-	2	1480	82
LNC_020524	XLOC_242257	antisense_lncRNA	7	5852013	5856785	+	3	851	119
LNC_023351	XLOC_283350	lincRNA	X	1144706	1160451	+	3	5053	199
LNC_023350	XLOC_283350	lincRNA	X	1144495	1160451	+	2	3026	191
LNC_023353	XLOC_283359	lincRNA	X	1582632	1597004	+	2	343	91
LNC_009625	XLOC_110904	lincRNA	19	28138215	28139607	-	2	564	160
LNC_023352	XLOC_283350	lincRNA	X	1144706	1160451	+	4	1544	191
LNC_009624	XLOC_110899	antisense_lncRNA	19	28011251	28014039	-	3	682	95
LNC_023355	XLOC_283383	lincRNA	X	3142540	3223818	+	10	1316	88
LNC_009627	XLOC_110916	antisense_lncRNA	19	28280036	28282875	-	3	425	118
LNC_023354	XLOC_283383	lincRNA	X	3142539	3232608	+	10	1953	112
LNC_017042	XLOC_196928	lincRNA	3	13219642	13232732	-	2	425	90
LNC_000537	XLOC_007515	lincRNA	1	142543833	142544526	+	2	347	52
LNC_000534	XLOC_007504	lincRNA	1	142355090	142372138	+	3	399	77
LNC_000535	XLOC_007513	lincRNA	1	142503315	142504672	+	2	716	107
LNC_000532	XLOC_007499	lincRNA	1	142183372	142185176	+	3	370	95
LNC_000533	XLOC_007499	lincRNA	1	142183372	142185176	+	2	310	75
LNC_000530	XLOC_007496	lincRNA	1	142144391	142145721	+	2	510	102
LNC_000531	XLOC_007499	lincRNA	1	142183372	142185176	+	2	299	71
LNC_009621	XLOC_110889	antisense_lncRNA	19	27905208	27906724	-	2	377	103
LNC_017048	XLOC_197023	lincRNA	3	14731384	14743466	-	3	4012	148
LNC_017049	XLOC_197034	lincRNA	3	14823533	14832736	-	3	1742	126
LNC_000538	XLOC_007520	lincRNA	1	142648231	142655290	+	3	1029	117
LNC_000539	XLOC_007536	lincRNA	1	143172438	143175626	+	2	549	133
LNC_014227	XLOC_164394	lincRNA	25	24585532	24587698	+	2	647	110
LNC_014226	XLOC_164389	lincRNA	25	24366321	24379767	+	4	1126	121
LNC_014225	XLOC_164384	lincRNA	25	24272908	24276181	+	2	316	53
LNC_014224	XLOC_164376	lincRNA	25	23893557	23894373	+	2	474	85
LNC_014223	XLOC_164376	lincRNA	25	23893532	23894373	+	2	470	85
LNC_009623	XLOC_110896	antisense_lncRNA	19	27959220	27961032	-	3	917	155
LNC_014221	XLOC_164342	lincRNA	25	23122548	23223782	+	6	1205	108
LNC_014220	XLOC_164342	lincRNA	25	23122548	23167644	+	4	1555	108
LNC_009622	XLOC_110896	antisense_lncRNA	19	27959220	27961016	-	2	558	133
LNC_014229	XLOC_164406	lincRNA	25	24772645	24773704	+	2	414	100
LNC_014228	XLOC_164397	lincRNA	25	24626160	24627380	+	2	331	76
LNC_015574	XLOC_179042	lincRNA	27	43099199	43116234	-	3	766	82
LNC_015575	XLOC_179042	lincRNA	27	43099199	43116234	-	4	843	82
LNC_015576	XLOC_179042	lincRNA	27	43099199	43116234	-	4	852	99
LNC_015577	XLOC_179048	lincRNA	27	43232384	43279915	-	6	1113	100
LNC_015570	XLOC_178965	lincRNA	27	42360809	42370100	-	2	9054	177
LNC_015571	XLOC_179012	lincRNA	27	42475527	42536880	-	2	53743	256
LNC_015572	XLOC_179019	lincRNA	27	42591812	42605027	-	4	601	82
LNC_015573	XLOC_179042	lincRNA	27	43099199	43116234	-	3	775	99
LNC_015578	XLOC_179048	lincRNA	27	43238575	43279910	-	5	1300	141
LNC_015579	XLOC_179048	lincRNA	27	43238575	43279910	-	3	1157	95
LNC_008055	XLOC_095779	lincRNA	17	48199452	48202498	-	2	662	93
LNC_008054	XLOC_095779	lincRNA	17	48199452	48202498	-	2	750	93
LNC_008057	XLOC_095808	lincRNA	17	49382445	49411392	-	4	654	81
LNC_008056	XLOC_095788	lincRNA	17	48782262	48789910	-	2	691	98
LNC_008051	XLOC_095772	lincRNA	17	47989630	48033902	-	4	1090	67
LNC_008050	XLOC_095772	lincRNA	17	47989630	48033901	-	5	1326	83
LNC_008053	XLOC_095772	lincRNA	17	47991659	48033902	-	5	856	110
LNC_008052	XLOC_095772	lincRNA	17	47989630	48033902	-	3	826	60
LNC_008059	XLOC_095867	lincRNA	17	50070887	50075980	-	2	514	112
LNC_008058	XLOC_095808	lincRNA	17	49382445	49411392	-	4	691	86
LNC_017594	XLOC_202948	lincRNA	4	8442240	8446146	+	2	1491	151
LNC_017595	XLOC_202968	lincRNA	4	8909917	8911621	+	2	808	88
LNC_017596	XLOC_202976	antisense_lncRNA	4	9322577	9327268	+	2	625	160
LNC_017597	XLOC_203017	antisense_lncRNA	4	9786310	9812157	+	4	2293	92
LNC_017590	XLOC_202870	lincRNA	4	6870725	6883631	+	5	1006	106
LNC_017591	XLOC_202870	lincRNA	4	6870825	6891965	+	5	700	103
LNC_017592	XLOC_202912	lincRNA	4	7876593	7877490	+	2	576	107
LNC_017593	XLOC_202942	lincRNA	4	8239395	8440700	+	6	3811	128
LNC_017598	XLOC_203017	antisense_lncRNA	4	9786310	9812157	+	4	2517	92
LNC_017599	XLOC_203017	antisense_lncRNA	4	9786320	9804517	+	5	1283	84
LNC_014483	XLOC_166745	lincRNA	25	24315861	24366244	-	3	947	136
LNC_005993	XLOC_071514	lincRNA	15	26055634	26057410	+	2	1518	94
LNC_014481	XLOC_166745	lincRNA	25	24315861	24366209	-	4	1209	136
LNC_014480	XLOC_166723	lincRNA	25	23687550	23700674	-	2	435	73
LNC_014487	XLOC_166747	lincRNA	25	24390961	24474369	-	2	411	78
LNC_014486	XLOC_166745	lincRNA	25	24339157	24366262	-	2	1091	59
LNC_014485	XLOC_166745	lincRNA	25	24321763	24366244	-	3	622	64
LNC_005992	XLOC_071503	lincRNA	15	25602493	25641528	+	3	440	72
LNC_014489	XLOC_166766	lincRNA	25	24619982	24624016	-	2	397	45
LNC_014488	XLOC_166764	lincRNA	25	24595474	24598444	-	3	563	93
LNC_005991	XLOC_071419	lincRNA	15	24891649	24895157	+	3	1421	90
LNC_005990	XLOC_071419	lincRNA	15	24891642	24895157	+	2	955	88
LNC_005997	XLOC_071560	lincRNA	15	27316598	27318189	+	2	1056	84
LNC_005996	XLOC_071554	lincRNA	15	27239797	27244868	+	2	276	56
LNC_005995	XLOC_071552	lincRNA	15	27169967	27172617	+	2	646	117
LNC_005994	XLOC_071540	lincRNA	15	27004369	27024097	+	3	783	86
LNC_021969	XLOC_263338	lincRNA	8	5701496	5726407	-	2	738	128
LNC_016885	XLOC_195136	antisense_lncRNA	3	103390198	103394136	+	2	234	57
LNC_016884	XLOC_195130	antisense_lncRNA	3	103261133	103262334	+	2	524	96
LNC_016887	XLOC_195140	lincRNA	3	103464082	103468887	+	2	459	94
LNC_016886	XLOC_195140	lincRNA	3	103464082	103468887	+	2	459	94
LNC_016881	XLOC_195115	antisense_lncRNA	3	103005784	103009712	+	3	1629	168
LNC_016880	XLOC_195102	lincRNA	3	102676198	102676686	+	2	325	68
LNC_016883	XLOC_195115	antisense_lncRNA	3	103006216	103009712	+	3	1646	168
LNC_016882	XLOC_195115	antisense_lncRNA	3	103006216	103009712	+	2	2168	168
LNC_016889	XLOC_195164	lincRNA	3	103951163	103953360	+	2	227	56
LNC_016888	XLOC_195157	lincRNA	3	103932995	103961678	+	2	416	68
LNC_010065	XLOC_115782	lincRNA	2	49874730	50057644	+	2	232	55
LNC_010064	XLOC_115732	lincRNA	2	49546482	49559159	+	3	294	43
LNC_010067	XLOC_115856	lincRNA	2	51264842	51321420	+	4	572	85
LNC_010066	XLOC_115813	lincRNA	2	50485279	50613023	+	2	398	65
LNC_010061	XLOC_115689	lincRNA	2	48799634	48825228	+	2	408	75
LNC_010060	XLOC_115653	lincRNA	2	48671226	48688549	+	2	13353	150
LNC_010063	XLOC_115730	lincRNA	2	49523723	49612277	+	2	282	38
LNC_010062	XLOC_115710	lincRNA	2	49199019	49226715	+	2	283	67
LNC_015686	XLOC_180392	lincRNA	28	21454538	21538983	+	3	339	67
LNC_015687	XLOC_180417	antisense_lncRNA	28	22416815	22420620	+	3	403	66
LNC_015684	XLOC_180382	lincRNA	28	20666343	20667832	+	2	322	61
LNC_015685	XLOC_180385	lincRNA	28	20827176	20827458	+	2	263	87
LNC_010069	XLOC_115875	lincRNA	2	52249404	52252905	+	3	672	77
LNC_010068	XLOC_115861	lincRNA	2	51677898	51702423	+	4	977	151
LNC_015680	XLOC_180198	lincRNA	28	19998640	20025267	+	4	878	85
LNC_015681	XLOC_180234	lincRNA	28	19969241	19974534	+	2	341	69
LNC_023688	XLOC_295062	antisense_lncRNA	X	135360875	135365795	-	3	938	95
LNC_023682	XLOC_294690	lincRNA	X	125363242	125365695	-	2	335	111
LNC_009197	XLOC_107519	lincRNA	19	32089385	32127340	+	7	1202	101
LNC_009196	XLOC_107519	lincRNA	19	32089121	32127340	+	4	507	118
LNC_009195	XLOC_107515	lincRNA	19	31992855	31993494	+	2	210	58
LNC_009194	XLOC_107456	lincRNA	19	31377027	31406674	+	7	1080	102
LNC_009193	XLOC_107456	lincRNA	19	31377027	31406674	+	7	1323	146
LNC_023684	XLOC_294868	lincRNA	X	132066932	132075416	-	2	8435	139
LNC_009192	XLOC_107456	lincRNA	19	31377027	31406674	+	9	1445	161
LNC_009191	XLOC_107456	lincRNA	19	31376698	31377841	+	3	735	175
LNC_021478	XLOC_255565	lincRNA	7	102674219	102877245	-	4	354	50
LNC_021479	XLOC_255586	lincRNA	7	103342561	103343727	-	2	216	72
LNC_021476	XLOC_255533	lincRNA	7	102417220	102423721	-	3	1383	131
LNC_021477	XLOC_255562	lincRNA	7	102567610	102568776	-	2	326	44
LNC_021474	XLOC_255533	lincRNA	7	102302964	102423721	-	2	435	83
LNC_009190	XLOC_107453	lincRNA	19	31275264	31281132	+	2	4807	105
LNC_021472	XLOC_255520	lincRNA	7	102070330	102226845	-	4	2018	183
LNC_021473	XLOC_255533	lincRNA	7	102279169	102423721	-	4	1191	151
LNC_021470	XLOC_255378	lincRNA	7	99895730	99902727	-	3	263	82
LNC_021471	XLOC_255444	lincRNA	7	101594703	101764171	-	2	213	42
LNC_017868	XLOC_208023	antisense_lncRNA	4	101683205	101690570	+	3	947	86
LNC_017869	XLOC_208023	antisense_lncRNA	4	101683221	101690570	+	4	451	58
LNC_017864	XLOC_208023	antisense_lncRNA	4	101683200	101690570	+	3	379	58
LNC_017865	XLOC_208023	antisense_lncRNA	4	101683205	101690570	+	4	1716	134
LNC_017866	XLOC_208023	antisense_lncRNA	4	101683205	101690570	+	3	763	80
LNC_017867	XLOC_208023	antisense_lncRNA	4	101683205	101690570	+	4	1900	134
LNC_017860	XLOC_207913	lincRNA	4	101094454	101122461	+	2	578	56
LNC_017861	XLOC_208023	antisense_lncRNA	4	101683200	101690570	+	4	861	80
LNC_017862	XLOC_208023	antisense_lncRNA	4	101683200	101690570	+	4	1332	134
LNC_017863	XLOC_208023	antisense_lncRNA	4	101683200	101690570	+	4	1353	134
LNC_012339	XLOC_144342	lincRNA	22	9597486	9604304	+	2	756	60
LNC_012338	XLOC_144322	lincRNA	22	9236237	9337645	+	7	959	110
LNC_012333	XLOC_144245	lincRNA	22	8645335	8796065	+	2	330	67
LNC_012332	XLOC_144245	lincRNA	22	8645335	8689339	+	2	532	113
LNC_012331	XLOC_144202	lincRNA	22	8026176	8030149	+	3	623	76
LNC_012330	XLOC_144199	lincRNA	22	8012197	8021944	+	2	513	96
LNC_012337	XLOC_144264	lincRNA	22	8697639	8699227	+	2	964	83
LNC_012336	XLOC_144248	lincRNA	22	8659757	8667226	+	3	1002	133
LNC_012335	XLOC_144245	lincRNA	22	8924483	9087702	+	5	712	74
LNC_012334	XLOC_144245	lincRNA	22	8645337	8684799	+	2	349	67
LNC_000994	XLOC_014744	lincRNA	1	113154634	113175716	-	3	229	76
LNC_000995	XLOC_014748	lincRNA	1	113194786	113215442	-	2	300	71
LNC_000996	XLOC_014773	lincRNA	1	113569638	113572931	-	2	413	109
LNC_000997	XLOC_014886	lincRNA	1	114035652	114053799	-	3	383	59
LNC_000990	XLOC_014689	lincRNA	1	112570458	112586836	-	2	4254	125
LNC_000991	XLOC_014717	lincRNA	1	112601999	112602812	-	2	293	78
LNC_000992	XLOC_014724	antisense_lncRNA	1	112711705	112730166	-	3	453	71
LNC_000993	XLOC_014738	antisense_lncRNA	1	112974269	112979606	-	3	647	84
LNC_017761	XLOC_206540	antisense_lncRNA	4	70115979	70118452	+	2	354	79
LNC_017760	XLOC_206536	antisense_lncRNA	4	70047616	70052616	+	2	904	168
LNC_018078	XLOC_211783	lincRNA	4	39089968	39090407	-	2	415	47
LNC_018079	XLOC_211787	antisense_lncRNA	4	39114508	39116543	-	2	817	81
LNC_018076	XLOC_211760	antisense_lncRNA	4	38774990	38802163	-	3	2608	70
LNC_018077	XLOC_211760	antisense_lncRNA	4	38793583	38802132	-	3	2704	104
LNC_018074	XLOC_211732	antisense_lncRNA	4	37842141	37874250	-	3	779	95
LNC_018075	XLOC_211732	antisense_lncRNA	4	37842141	37874250	-	4	846	105
LNC_018072	XLOC_211723	antisense_lncRNA	4	37381161	37392089	-	2	247	50
LNC_018073	XLOC_211732	antisense_lncRNA	4	37822231	37874414	-	4	1450	267
LNC_018070	XLOC_211712	lincRNA	4	36395610	36402904	-	3	1194	114
LNC_018071	XLOC_211712	lincRNA	4	36395610	36402904	-	3	1433	97
LNC_002286	XLOC_031914	lincRNA	11	58515383	58627593	+	3	17072	297
LNC_017769	XLOC_206660	lincRNA	4	73251827	73258358	+	2	2520	156
LNC_002287	XLOC_031914	lincRNA	11	58517462	58538602	+	2	21111	297
LNC_017768	XLOC_206617	lincRNA	4	72315308	72325180	+	6	628	83
LNC_002284	XLOC_031880	lincRNA	11	57308828	57315352	+	4	373	62
LNC_002285	XLOC_031888	lincRNA	11	57899523	57948312	+	3	434	62
LNC_002282	XLOC_031815	lincRNA	11	56082446	56086487	+	2	3545	140
LNC_002283	XLOC_031815	lincRNA	11	56082532	56205942	+	4	422	106
LNC_002280	XLOC_031810	antisense_lncRNA	11	54754359	54766992	+	5	2176	139
LNC_002281	XLOC_031810	antisense_lncRNA	11	54754371	54766992	+	4	4413	139
LNC_023166	XLOC_280837	lincRNA	9	92211933	92225100	-	3	676	75
LNC_023167	XLOC_280883	lincRNA	9	92556433	92562742	-	2	1461	244
LNC_023164	XLOC_280835	lincRNA	9	92061882	92072597	-	2	1128	67
LNC_023165	XLOC_280837	lincRNA	9	92211933	92212675	-	2	234	64
LNC_023162	XLOC_280835	lincRNA	9	92054468	92072549	-	2	984	111
LNC_023163	XLOC_280835	lincRNA	9	92054468	92072597	-	2	817	111
LNC_023160	XLOC_280756	lincRNA	9	89392719	89428665	-	2	273	82
LNC_023161	XLOC_280774	lincRNA	9	90868211	90872333	-	2	465	78
LNC_023168	XLOC_280903	lincRNA	9	93088654	93091799	-	2	2868	154
LNC_023169	XLOC_280967	lincRNA	9	94482668	94705355	-	4	446	68
LNC_021995	XLOC_263604	antisense_lncRNA	8	10919428	10929982	-	5	1067	76
LNC_021994	XLOC_263592	antisense_lncRNA	8	10583912	10598602	-	2	428	70
LNC_021997	XLOC_263604	antisense_lncRNA	8	10919428	10929982	-	5	1084	92
LNC_021996	XLOC_263604	antisense_lncRNA	8	10919428	10929982	-	5	1023	123
LNC_021991	XLOC_263543	antisense_lncRNA	8	9797346	9808996	-	2	518	86
LNC_021990	XLOC_263541	antisense_lncRNA	8	9405823	9419717	-	2	1253	93
LNC_021993	XLOC_263579	lincRNA	8	10391277	10393772	-	2	1001	142
LNC_021992	XLOC_263544	antisense_lncRNA	8	9817954	9820507	-	2	2001	125
LNC_021999	XLOC_263624	lincRNA	8	11244288	11247720	-	2	698	153
LNC_021998	XLOC_263604	lincRNA	8	10920600	10929951	-	4	728	113
LNC_018928	XLOC_222423	lincRNA	5	111139838	111147945	+	3	770	123
LNC_018929	XLOC_222423	lincRNA	5	111139838	111147945	+	2	661	87
LNC_018924	XLOC_222423	lincRNA	5	111139199	111147945	+	3	769	123
LNC_018925	XLOC_222423	lincRNA	5	111139838	111147945	+	3	766	122
LNC_018926	XLOC_222423	lincRNA	5	111139838	111147945	+	4	492	107
LNC_018927	XLOC_222423	lincRNA	5	111139838	111147945	+	3	383	75
LNC_018920	XLOC_222412	antisense_lncRNA	5	110937286	110943173	+	2	984	216
LNC_018921	XLOC_222423	lincRNA	5	111139199	111147945	+	3	765	121
LNC_018922	XLOC_222423	lincRNA	5	111139199	111147945	+	4	491	107
LNC_018923	XLOC_222423	lincRNA	5	111139199	111147945	+	4	487	105
LNC_007700	XLOC_091875	antisense_lncRNA	17	49458178	49460009	+	2	1120	98
LNC_007701	XLOC_091875	antisense_lncRNA	17	49458178	49465558	+	4	1382	147
LNC_007702	XLOC_091876	lincRNA	17	49896288	49897309	+	2	444	130
LNC_007703	XLOC_091883	lincRNA	17	50076067	50078351	+	2	316	105
LNC_007704	XLOC_091883	lincRNA	17	50077650	50078351	+	2	438	128
LNC_007705	XLOC_091900	lincRNA	17	50805061	50837768	+	2	408	63
LNC_007706	XLOC_091900	lincRNA	17	50805061	50837879	+	2	522	63
LNC_007707	XLOC_091901	lincRNA	17	50627108	50640461	+	2	507	168
LNC_007708	XLOC_091926	lincRNA	17	51116660	51119004	+	2	1493	91
LNC_007709	XLOC_091938	lincRNA	17	51794350	51808012	+	3	552	96
LNC_003410	XLOC_044654	lincRNA	12	67822667	67870827	+	2	1445	71
LNC_003411	XLOC_044679	lincRNA	12	67828133	67830874	+	2	2711	142
LNC_003412	XLOC_044692	lincRNA	12	67879261	67892824	+	2	3383	440
LNC_003413	XLOC_044753	lincRNA	12	68087339	68089907	+	2	754	128
LNC_003414	XLOC_044794	lincRNA	12	69266804	69313069	+	3	476	69
LNC_003415	XLOC_044800	antisense_lncRNA	12	69618729	69622555	+	2	568	55
LNC_003416	XLOC_044800	antisense_lncRNA	12	69618759	69622555	+	2	509	55
LNC_003417	XLOC_044851	lincRNA	12	70265405	70273661	+	4	298	59
LNC_003418	XLOC_044854	lincRNA	12	70320842	70325260	+	2	578	83
LNC_003419	XLOC_044855	lincRNA	12	70338254	70340067	+	2	307	75
LNC_022084	XLOC_264640	lincRNA	8	27679166	27695319	-	3	1552	76
LNC_022085	XLOC_264640	lincRNA	8	27679166	27695319	-	4	1626	76
LNC_022083	XLOC_264553	lincRNA	8	26219819	26500488	-	3	311	73
LNC_022266	XLOC_266852	antisense_lncRNA	8	67502123	67556866	-	3	683	100
LNC_022267	XLOC_266905	lincRNA	8	68154734	68177520	-	3	410	69
LNC_022088	XLOC_264651	lincRNA	8	28211455	28337527	-	6	601	88
LNC_022089	XLOC_264651	lincRNA	8	28211455	28337687	-	5	681	80
LNC_006071	XLOC_072433	lincRNA	15	46121968	46165492	+	4	602	113
LNC_006070	XLOC_072433	lincRNA	15	46121556	46165492	+	3	946	135
LNC_006073	XLOC_072433	lincRNA	15	46150532	46165492	+	3	645	105
LNC_006072	XLOC_072433	lincRNA	15	46121968	46165492	+	4	601	182
LNC_006075	XLOC_072468	lincRNA	15	46673671	46674126	+	2	427	57
LNC_006074	XLOC_072436	lincRNA	15	46252204	46259110	+	2	327	66
LNC_006077	XLOC_072546	antisense_lncRNA	15	47386581	47393610	+	2	351	102
LNC_006076	XLOC_072546	antisense_lncRNA	15	47386554	47409069	+	2	1255	97
LNC_006079	XLOC_072576	lincRNA	15	47640050	47640621	+	2	296	51
LNC_006078	XLOC_072549	lincRNA	15	47420084	47426445	+	2	5789	159
LNC_022269	XLOC_266942	lincRNA	8	68861640	68863058	-	3	695	112
LNC_005038	XLOC_060400	lincRNA	14	1364336	1365920	+	2	1557	128
LNC_005039	XLOC_060438	lincRNA	14	1638198	1653862	+	2	1663	213
LNC_005030	XLOC_060382	lincRNA	14	995159	997058	+	2	1232	222
LNC_005031	XLOC_060387	lincRNA	14	1040822	1053540	+	2	1106	78
LNC_005032	XLOC_060388	lincRNA	14	1049882	1054723	+	2	544	78
LNC_005033	XLOC_060388	lincRNA	14	1054179	1058952	+	2	574	78
LNC_005034	XLOC_060388	lincRNA	14	1054179	1058952	+	2	575	78
LNC_005035	XLOC_060393	lincRNA	14	1104809	1105843	+	2	350	65
LNC_005036	XLOC_060398	lincRNA	14	1362127	1363883	+	2	297	71
LNC_005037	XLOC_060400	lincRNA	14	1364336	1365920	+	2	1555	131
LNC_007889	XLOC_093367	lincRNA	17	2790552	2794787	-	3	403	60
LNC_007888	XLOC_093324	lincRNA	17	2437579	2444134	-	4	1506	83
LNC_007887	XLOC_093324	lincRNA	17	2427763	2444100	-	2	2806	99
LNC_007886	XLOC_093324	lincRNA	17	2427373	2444134	-	3	579	90
LNC_007885	XLOC_093324	lincRNA	17	2427373	2444134	-	4	610	90
LNC_007884	XLOC_093324	lincRNA	17	2427373	2444100	-	4	722	90
LNC_007883	XLOC_093292	antisense_lncRNA	17	1817734	1907095	-	2	1394	125
LNC_007882	XLOC_093284	lincRNA	17	1148124	1165736	-	2	404	61
LNC_007881	XLOC_093284	lincRNA	17	1143952	1165736	-	2	818	62
LNC_007880	XLOC_093280	lincRNA	17	878827	944299	-	2	636	76
LNC_021194	XLOC_251215	lincRNA	7	32596094	32611219	-	3	991	123
LNC_004349	XLOC_054325	lincRNA	13	63075031	63080695	+	2	267	60
LNC_004348	XLOC_054322	lincRNA	13	63060739	63062549	+	4	466	96
LNC_004341	XLOC_054262	antisense_lncRNA	13	62014713	62024678	+	3	638	86
LNC_004340	XLOC_054262	antisense_lncRNA	13	62014653	62016719	+	2	1476	137
LNC_004343	XLOC_054284	antisense_lncRNA	13	62490774	62493096	+	2	604	166
LNC_004342	XLOC_054262	antisense_lncRNA	13	62014713	62026657	+	3	2163	95
LNC_004345	XLOC_054307	antisense_lncRNA	13	62840676	62841590	+	2	370	68
LNC_004344	XLOC_054292	antisense_lncRNA	13	62674728	62680506	+	3	1629	101
LNC_004347	XLOC_054322	lincRNA	13	63060739	63062549	+	3	564	124
LNC_004346	XLOC_054316	lincRNA	13	62974026	62975222	+	2	812	81
LNC_021192	XLOC_251215	lincRNA	7	32499965	32611191	-	3	415	57
LNC_001834	XLOC_026437	antisense_lncRNA	10	59268337	59418795	-	5	3959	171
LNC_001835	XLOC_026437	antisense_lncRNA	10	59272093	59418664	-	5	7838	152
LNC_001836	XLOC_026444	lincRNA	10	59532845	59536010	-	2	500	166
LNC_001837	XLOC_026452	antisense_lncRNA	10	59759761	59779699	-	2	374	124
LNC_001830	XLOC_026416	lincRNA	10	59024608	59037249	-	8	1682	133
LNC_001831	XLOC_026416	lincRNA	10	59024608	59037270	-	7	1633	130
LNC_001832	XLOC_026416	lincRNA	10	59029621	59037311	-	3	762	109
LNC_001833	XLOC_026433	antisense_lncRNA	10	59200012	59229405	-	4	2793	157
LNC_001838	XLOC_026476	antisense_lncRNA	10	60574041	60578022	-	2	233	66
LNC_001839	XLOC_026495	lincRNA	10	60832385	60853573	-	3	464	97
LNC_006828	XLOC_081602	lincRNA	16	40030777	40032824	+	2	1422	124
LNC_006829	XLOC_081602	lincRNA	16	40030921	40039395	+	3	1157	114
LNC_010232	XLOC_118189	lincRNA	2	96072907	96105332	+	3	512	64
LNC_010233	XLOC_118189	lincRNA	2	96086319	96090228	+	2	457	72
LNC_010238	XLOC_118212	antisense_lncRNA	2	96710257	96725941	+	2	402	52
LNC_010239	XLOC_118241	lincRNA	2	97227694	97248619	+	3	657	57
LNC_001737	XLOC_024603	lincRNA	10	30565448	30588244	-	4	838	67
LNC_016422	XLOC_189209	lincRNA	29	36330631	36351783	-	3	1361	108
LNC_016421	XLOC_189209	lincRNA	29	36330631	36351089	-	3	1677	108
LNC_001734	XLOC_024534	lincRNA	10	28541991	28548892	-	2	311	56
LNC_016427	XLOC_189269	lincRNA	29	37502123	37503938	-	2	714	83
LNC_016426	XLOC_189267	lincRNA	29	37486610	37488039	-	2	657	84
LNC_001731	XLOC_024425	lincRNA	10	26510985	26517352	-	3	3386	160
LNC_001730	XLOC_024394	lincRNA	10	26318086	26319360	-	2	414	71
LNC_007069	XLOC_083918	lincRNA	16	3981113	3985038	-	2	3328	120
LNC_007068	XLOC_083917	lincRNA	16	3947127	3955009	-	2	809	112
LNC_007061	XLOC_083839	antisense_lncRNA	16	2584569	2591163	-	4	3060	221
LNC_007060	XLOC_083835	lincRNA	16	2458572	2459355	-	2	552	94
LNC_007063	XLOC_083839	antisense_lncRNA	16	2584569	2591193	-	3	3400	221
LNC_007062	XLOC_083839	antisense_lncRNA	16	2584569	2591193	-	4	3389	255
LNC_007065	XLOC_083851	lincRNA	16	2878754	2880169	-	2	480	107
LNC_007064	XLOC_083840	lincRNA	16	2629876	2631230	-	2	209	69
LNC_007067	XLOC_083871	antisense_lncRNA	16	3181516	3183034	-	2	759	139
LNC_007066	XLOC_083860	lincRNA	16	2948977	2951113	-	2	725	108
LNC_009939	XLOC_114014	lincRNA	2	15401965	15430652	+	3	869	68
LNC_009938	XLOC_114014	lincRNA	2	15397089	15430652	+	2	221	45
LNC_009935	XLOC_113952	lincRNA	2	14752208	14760998	+	2	1236	129
LNC_009934	XLOC_113938	lincRNA	2	14017207	14022667	+	3	300	91
LNC_009937	XLOC_113997	antisense_lncRNA	2	15131988	15168516	+	2	321	79
LNC_009936	XLOC_113972	lincRNA	2	14861215	14864599	+	2	271	72
LNC_009931	XLOC_113933	lincRNA	2	13947698	13963388	+	3	261	49
LNC_009930	XLOC_113925	lincRNA	2	13874844	13894334	+	2	391	77
LNC_009933	XLOC_113938	lincRNA	2	14001453	14012125	+	4	478	78
LNC_009932	XLOC_113938	lincRNA	2	14001451	14024790	+	4	443	84
LNC_000879	XLOC_012543	lincRNA	1	81786625	81796768	-	3	236	78
LNC_000878	XLOC_012536	lincRNA	1	81360120	81374982	-	3	1039	90
LNC_000877	XLOC_012455	lincRNA	1	80658522	80663713	-	2	604	133
LNC_000876	XLOC_012453	lincRNA	1	80591432	80596715	-	3	3399	120
LNC_000875	XLOC_012434	lincRNA	1	80171308	80179157	-	2	7560	163
LNC_000874	XLOC_012434	lincRNA	1	80171308	80179115	-	2	1868	112
LNC_000873	XLOC_012434	lincRNA	1	80171308	80179115	-	4	2309	127
LNC_000872	XLOC_012434	lincRNA	1	80171308	80179108	-	2	6806	163
LNC_000871	XLOC_012434	lincRNA	1	80169303	80179157	-	2	1794	117
LNC_000870	XLOC_012434	lincRNA	1	80169303	80179119	-	3	2024	117
LNC_002581	XLOC_035329	lincRNA	11	4897068	4901624	-	2	2207	143
LNC_002580	XLOC_035294	lincRNA	11	4795293	4797096	-	2	1730	137
LNC_002583	XLOC_035406	lincRNA	11	5187899	5192349	-	2	4367	141
LNC_002582	XLOC_035390	lincRNA	11	5033843	5036000	-	2	2034	123
LNC_002585	XLOC_035429	lincRNA	11	5614045	5616330	-	3	447	87
LNC_002584	XLOC_035425	lincRNA	11	5569244	5573196	-	2	956	159
LNC_002587	XLOC_035432	lincRNA	11	5701076	5705850	-	3	719	121
LNC_002586	XLOC_035431	lincRNA	11	5693965	5694981	-	2	267	36
LNC_002589	XLOC_035442	lincRNA	11	5875469	5906914	-	3	229	56
LNC_002588	XLOC_035432	lincRNA	11	5704194	5705878	-	2	578	95
LNC_010605	XLOC_122764	lincRNA	2	46283194	46283942	-	2	717	83
LNC_010604	XLOC_122744	lincRNA	2	46553094	46596859	-	3	1650	144
LNC_010607	XLOC_122811	antisense_lncRNA	2	46655195	46673575	-	5	1341	86
LNC_010606	XLOC_122811	antisense_lncRNA	2	46650452	46673575	-	3	605	60
LNC_001588	XLOC_022870	antisense_lncRNA	10	102084990	102095513	+	2	1449	128
LNC_001589	XLOC_022871	lincRNA	10	102361744	102365023	+	2	523	124
LNC_010603	XLOC_122744	lincRNA	2	46535734	46596859	-	3	1865	144
LNC_010602	XLOC_122744	lincRNA	2	46438795	46596859	-	5	2424	144
LNC_001584	XLOC_022816	lincRNA	10	100836270	100840463	+	2	2457	146
LNC_001585	XLOC_022841	lincRNA	10	101660864	101663015	+	2	326	67
LNC_001586	XLOC_022868	lincRNA	10	101896044	101896730	+	2	323	62
LNC_001587	XLOC_022870	antisense_lncRNA	10	102084990	102091232	+	2	3273	175
LNC_001580	XLOC_022805	lincRNA	10	100628228	100633500	+	2	699	116
LNC_001581	XLOC_022805	lincRNA	10	100628228	100638013	+	2	514	112
LNC_001582	XLOC_022806	lincRNA	10	100640772	100641778	+	2	351	68
LNC_001583	XLOC_022812	lincRNA	10	100800923	100802129	+	2	373	80
LNC_009203	XLOC_107555	lincRNA	19	33250628	33254253	+	2	1115	99
LNC_009202	XLOC_107533	lincRNA	19	32552789	32553693	+	2	292	73
LNC_009201	XLOC_107519	lincRNA	19	32089476	32127340	+	5	694	96
LNC_009200	XLOC_107519	lincRNA	19	32089385	32127340	+	3	1074	117
LNC_009207	XLOC_107580	lincRNA	19	33451459	33454648	+	2	483	72
LNC_009206	XLOC_107575	antisense_lncRNA	19	33381812	33386075	+	3	1576	203
LNC_009205	XLOC_107573	lincRNA	19	33334015	33340025	+	3	1029	157
LNC_009204	XLOC_107573	lincRNA	19	33334015	33340025	+	3	1140	157
LNC_009209	XLOC_107592	antisense_lncRNA	19	33647428	33653521	+	2	450	73
LNC_009208	XLOC_107589	lincRNA	19	33548286	33554934	+	2	643	106
LNC_001056	XLOC_016018	lincRNA	1	135063306	135064042	-	2	356	79
LNC_001057	XLOC_016034	lincRNA	1	135626879	135660102	-	2	750	103
LNC_001054	XLOC_016009	lincRNA	1	135004758	135007137	-	2	437	58
LNC_001055	XLOC_016011	lincRNA	1	135008012	135047455	-	2	2304	121
LNC_001052	XLOC_015952	lincRNA	1	133059879	133079039	-	2	434	73
LNC_001053	XLOC_015954	lincRNA	1	133101160	133102933	-	2	328	105
LNC_001050	XLOC_015873	lincRNA	1	131102482	131113224	-	5	515	56
LNC_001051	XLOC_015928	lincRNA	1	132446202	132447412	-	2	658	163
LNC_001058	XLOC_016043	lincRNA	1	135804792	135809025	-	4	1870	216
LNC_001059	XLOC_016043	lincRNA	1	135804792	135809025	-	3	1768	216
LNC_017653	XLOC_203962	antisense_lncRNA	4	25310101	25331244	+	2	436	76
LNC_017652	XLOC_203897	lincRNA	4	24251064	24438335	+	4	1232	97
LNC_017651	XLOC_203887	antisense_lncRNA	4	24193393	24242577	+	4	5712	113
LNC_019234	XLOC_226394	lincRNA	5	55292009	55367341	-	4	2985	98
LNC_017657	XLOC_203991	lincRNA	4	26476903	26488371	+	2	576	74
LNC_017656	XLOC_203981	lincRNA	4	26217483	26223069	+	2	652	76
LNC_017655	XLOC_203972	lincRNA	4	25469710	25470570	+	2	703	75
LNC_017654	XLOC_203968	lincRNA	4	25376009	25408867	+	2	1855	125
LNC_017659	XLOC_204055	lincRNA	4	26862629	26868315	+	2	5008	97
LNC_017658	XLOC_204055	lincRNA	4	26862629	26868315	+	2	5006	97
LNC_019239	XLOC_226433	antisense_lncRNA	5	55955913	55960701	-	3	4100	165
LNC_019238	XLOC_226421	lincRNA	5	55897015	55917545	-	4	1532	129
LNC_012519	XLOC_146984	lincRNA	22	49950302	49952280	+	3	638	160
LNC_012518	XLOC_146981	lincRNA	22	49848775	49857129	+	2	6074	139
LNC_012513	XLOC_146926	lincRNA	22	49128089	49130724	+	2	2153	128
LNC_012512	XLOC_146905	lincRNA	22	48428123	48432655	+	3	410	67
LNC_012511	XLOC_146897	antisense_lncRNA	22	48317836	48321312	+	4	468	110
LNC_012510	XLOC_146897	antisense_lncRNA	22	48317836	48321312	+	4	917	149
LNC_012517	XLOC_146974	lincRNA	22	49636872	49658514	+	3	1184	101
LNC_012516	XLOC_146966	antisense_lncRNA	22	49596637	49619769	+	2	268	79
LNC_012515	XLOC_146951	lincRNA	22	49461655	49462550	+	2	432	59
LNC_012514	XLOC_146951	lincRNA	22	49461646	49471468	+	6	1134	136
LNC_015725	XLOC_180777	lincRNA	28	31345096	31348931	+	3	2058	115
LNC_015724	XLOC_180777	lincRNA	28	31328509	31348931	+	8	2415	154
LNC_015727	XLOC_180816	lincRNA	28	31647539	31681586	+	2	10501	183
LNC_015726	XLOC_180785	lincRNA	28	31423197	31427861	+	2	4399	174
LNC_015721	XLOC_180777	lincRNA	28	31328499	31348931	+	4	1894	157
LNC_015720	XLOC_180777	lincRNA	28	31328499	31348931	+	8	2503	157
LNC_015723	XLOC_180777	lincRNA	28	31328509	31348931	+	8	2490	154
LNC_015722	XLOC_180777	lincRNA	28	31328499	31348931	+	8	2762	157
LNC_015729	XLOC_180983	lincRNA	28	32548047	32550310	+	2	503	88
LNC_015728	XLOC_180816	lincRNA	28	31680048	31681586	+	2	1265	83
LNC_023209	XLOC_281465	antisense_lncRNA	9	103459772	103460841	-	2	982	133
LNC_023208	XLOC_281455	lincRNA	9	103387277	103399904	-	3	1041	185
LNC_002808	XLOC_038043	lincRNA	11	60032363	60043913	-	2	463	151
LNC_002809	XLOC_038150	lincRNA	11	61058176	61083912	-	2	365	43
LNC_002804	XLOC_037911	lincRNA	11	56449698	56465297	-	2	274	60
LNC_002805	XLOC_037920	lincRNA	11	56606125	56610804	-	2	367	72
LNC_002806	XLOC_038014	lincRNA	11	59130603	59150594	-	2	220	50
LNC_002807	XLOC_038022	lincRNA	11	59634063	59750266	-	5	808	114
LNC_002800	XLOC_037728	lincRNA	11	50028141	50036542	-	3	497	51
LNC_002801	XLOC_037744	lincRNA	11	50675055	50680822	-	2	287	46
LNC_002802	XLOC_037827	lincRNA	11	53241287	53325176	-	5	940	74
LNC_002803	XLOC_037911	lincRNA	11	56442762	56465297	-	2	292	97
LNC_022154	XLOC_265197	lincRNA	8	41923837	41938080	-	3	3274	90
LNC_022155	XLOC_265197	lincRNA	8	41931264	41937967	-	3	4683	139
LNC_022156	XLOC_265197	lincRNA	8	41931264	41938099	-	3	4811	139
LNC_022157	XLOC_265210	lincRNA	8	42082303	42086083	-	2	570	72
LNC_022150	XLOC_265195	lincRNA	8	41669228	41669648	-	2	263	32
LNC_022151	XLOC_265197	lincRNA	8	41923837	41937995	-	4	2354	109
LNC_022152	XLOC_265197	lincRNA	8	41923837	41937995	-	5	1174	114
LNC_022153	XLOC_265197	lincRNA	8	41923837	41937995	-	5	1169	111
LNC_022158	XLOC_265210	lincRNA	8	42082303	42086083	-	2	473	64
LNC_022159	XLOC_265210	lincRNA	8	42082303	42086786	-	2	248	65
LNC_013392	XLOC_155738	lincRNA	23	33349933	33356722	-	2	324	61
LNC_013393	XLOC_155752	lincRNA	23	33460307	33465162	-	4	486	60
LNC_013390	XLOC_155643	antisense_lncRNA	23	31456006	31457878	-	2	785	127
LNC_013391	XLOC_155724	antisense_lncRNA	23	32923102	32929477	-	2	1143	141
LNC_013396	XLOC_155805	lincRNA	23	34551205	34570728	-	2	786	97
LNC_013397	XLOC_155828	lincRNA	23	35150550	35152701	-	2	431	51
LNC_013394	XLOC_155781	lincRNA	23	34121494	34122338	-	2	596	67
LNC_013395	XLOC_155784	lincRNA	23	34352430	34357346	-	2	2922	94
LNC_013398	XLOC_155928	lincRNA	23	36022022	36055109	-	2	587	95
LNC_013399	XLOC_155951	lincRNA	23	36078927	36082915	-	2	3954	105
LNC_011721	XLOC_136832	lincRNA	21	33436361	33438098	+	3	242	71
LNC_011720	XLOC_136832	lincRNA	21	33433257	33437108	+	2	1060	138
LNC_011723	XLOC_136835	lincRNA	21	33563743	33564922	+	2	881	123
LNC_011722	XLOC_136833	lincRNA	21	33548909	33552049	+	2	661	170
LNC_011725	XLOC_136859	antisense_lncRNA	21	33861270	33872601	+	2	363	88
LNC_011724	XLOC_136851	lincRNA	21	33779559	33796296	+	2	2185	222
LNC_011727	XLOC_136876	antisense_lncRNA	21	34054775	34065549	+	3	1651	187
LNC_011726	XLOC_136874	lincRNA	21	34045546	34046354	+	2	510	91
LNC_011729	XLOC_136889	antisense_lncRNA	21	34451672	34454221	+	2	1373	126
LNC_011728	XLOC_136889	antisense_lncRNA	21	34451659	34454221	+	2	1258	146
LNC_011899	XLOC_138871	antisense_lncRNA	21	66853409	66861209	+	2	6788	259
LNC_011898	XLOC_138870	lincRNA	21	66848808	66851533	+	2	572	175
LNC_011893	XLOC_138825	lincRNA	21	65557517	65561641	+	3	468	101
LNC_011892	XLOC_138819	lincRNA	21	65418257	65420065	+	2	278	77
LNC_011891	XLOC_138819	lincRNA	21	65418225	65460621	+	4	629	85
LNC_011890	XLOC_138813	lincRNA	21	65266834	65269691	+	2	1941	140
LNC_011897	XLOC_138870	lincRNA	21	66847945	66851533	+	2	888	140
LNC_011896	XLOC_138847	lincRNA	21	66143708	66158185	+	2	2524	158
LNC_011895	XLOC_138842	lincRNA	21	66004290	66005958	+	3	571	126
LNC_011894	XLOC_138825	lincRNA	21	65557517	65561641	+	3	519	100
LNC_020790	XLOC_245535	antisense_lncRNA	7	60857805	60862350	+	2	239	79
LNC_020791	XLOC_245582	lincRNA	7	62347987	62360781	+	2	289	96
LNC_020792	XLOC_245607	lincRNA	7	62991897	63007543	+	4	476	103
LNC_020793	XLOC_245607	lincRNA	7	62991897	63015436	+	4	576	136
LNC_020794	XLOC_245612	lincRNA	7	63061067	63062408	+	2	531	70
LNC_020795	XLOC_245649	lincRNA	7	63487510	63493635	+	2	671	117
LNC_020796	XLOC_245655	antisense_lncRNA	7	63754223	63762411	+	4	1900	89
LNC_020797	XLOC_245655	antisense_lncRNA	7	63755479	63762411	+	3	1794	95
LNC_020798	XLOC_245655	antisense_lncRNA	7	63755479	63762411	+	3	2345	103
LNC_020799	XLOC_245658	lincRNA	7	63781275	63810078	+	2	1405	96
LNC_022936	XLOC_277272	lincRNA	9	29775883	29938990	-	3	841	65
LNC_022937	XLOC_277272	lincRNA	9	29927175	29938975	-	2	384	88
LNC_022934	XLOC_277272	lincRNA	9	29775883	29938930	-	4	930	79
LNC_022935	XLOC_277272	lincRNA	9	29775883	29938930	-	4	818	65
LNC_022932	XLOC_277251	lincRNA	9	29651413	29664548	-	5	642	97
LNC_022933	XLOC_277251	lincRNA	9	29663317	29664548	-	2	858	115
LNC_022930	XLOC_277251	lincRNA	9	29651413	29662909	-	3	870	94
LNC_022931	XLOC_277251	lincRNA	9	29651413	29662909	-	4	826	82
LNC_022938	XLOC_277307	lincRNA	9	30055441	30066463	-	2	315	47
LNC_022939	XLOC_277366	lincRNA	9	30986641	30988138	-	2	252	59
LNC_015422	XLOC_177626	antisense_lncRNA	27	18227411	18277618	-	3	381	111
LNC_019178	XLOC_225445	lincRNA	5	38230264	38247708	-	3	774	108
LNC_019179	XLOC_225479	antisense_lncRNA	5	38586975	38597553	-	3	817	75
LNC_012431	XLOC_145411	lincRNA	22	22637747	22783136	+	10	1755	132
LNC_019174	XLOC_225445	lincRNA	5	38020274	38089309	-	2	262	47
LNC_019175	XLOC_225445	lincRNA	5	38088466	38247708	-	3	1714	180
LNC_019176	XLOC_225445	lincRNA	5	38230264	38247708	-	4	870	145
LNC_019177	XLOC_225445	lincRNA	5	38230264	38247708	-	3	789	118
LNC_019170	XLOC_225437	lincRNA	5	37927135	37940869	-	3	1342	132
LNC_015420	XLOC_177420	antisense_lncRNA	27	17349752	17783867	-	5	4233	123
LNC_019172	XLOC_225437	lincRNA	5	37937957	37940452	-	3	1052	173
LNC_019173	XLOC_225443	lincRNA	5	37975278	37983625	-	2	218	63
LNC_015421	XLOC_177543	lincRNA	27	17930298	17948294	-	2	529	65
LNC_015426	XLOC_177692	lincRNA	27	20763710	20868824	-	4	491	69
LNC_015427	XLOC_177692	lincRNA	27	20822863	20868824	-	3	956	103
LNC_015424	XLOC_177639	lincRNA	27	18775613	18776812	-	2	481	130
LNC_015425	XLOC_177642	lincRNA	27	18888583	18903394	-	2	5455	156
LNC_004770	XLOC_058562	lincRNA	13	55579030	55592007	-	2	525	174
LNC_004771	XLOC_058562	lincRNA	13	55581251	55582866	-	2	485	128
LNC_004772	XLOC_058562	lincRNA	13	55581251	55592007	-	2	870	162
LNC_004773	XLOC_058576	lincRNA	13	55953142	55966542	-	2	322	72
LNC_004774	XLOC_058594	lincRNA	13	56083554	56089141	-	2	375	109
LNC_004775	XLOC_058612	lincRNA	13	56153021	56155607	-	2	342	114
LNC_004776	XLOC_058617	lincRNA	13	56269444	56280686	-	6	2751	125
LNC_004777	XLOC_058617	lincRNA	13	56270416	56280698	-	6	3563	128
LNC_004778	XLOC_058622	lincRNA	13	56287982	56289417	-	2	538	111
LNC_004779	XLOC_058622	lincRNA	13	56287982	56289417	-	2	1399	121
LNC_007511	XLOC_088652	lincRNA	17	5799976	5815423	+	3	289	53
LNC_007510	XLOC_088640	lincRNA	17	5717067	5720599	+	2	613	167
LNC_007513	XLOC_088659	lincRNA	17	5961285	5974932	+	2	792	75
LNC_007512	XLOC_088659	lincRNA	17	5961285	5974932	+	3	880	75
LNC_007515	XLOC_088676	lincRNA	17	6707830	6730792	+	2	698	115
LNC_007514	XLOC_088668	lincRNA	17	6444394	6450922	+	2	1094	115
LNC_007517	XLOC_088676	lincRNA	17	6707830	6730792	+	2	745	103
LNC_007516	XLOC_088676	lincRNA	17	6707830	6730792	+	3	808	73
LNC_007519	XLOC_088783	lincRNA	17	8779252	8786276	+	4	598	87
LNC_007518	XLOC_088783	lincRNA	17	8779247	8793509	+	4	1361	144
LNC_003201	XLOC_041919	lincRNA	12	20174508	20226861	+	3	1265	123
LNC_003200	XLOC_041919	lincRNA	12	20153817	20288047	+	4	2810	180
LNC_003203	XLOC_042010	lincRNA	12	21031835	21032854	+	2	460	114
LNC_003202	XLOC_041972	lincRNA	12	20352720	20357766	+	3	623	109
LNC_003205	XLOC_042016	antisense_lncRNA	12	21275945	21283636	+	2	813	110
LNC_003204	XLOC_042016	antisense_lncRNA	12	21275945	21283636	+	2	838	94
LNC_003207	XLOC_042016	antisense_lncRNA	12	21276089	21283636	+	2	338	76
LNC_003206	XLOC_042016	antisense_lncRNA	12	21275974	21283636	+	2	478	76
LNC_003209	XLOC_042018	lincRNA	12	21386805	21400069	+	3	527	69
LNC_003208	XLOC_042017	lincRNA	12	21356173	21358167	+	2	741	111
LNC_005919	XLOC_070242	lincRNA	14	83522635	83524011	-	2	1022	120
LNC_005918	XLOC_070242	lincRNA	14	83519011	83524011	-	2	395	115
LNC_005913	XLOC_070215	antisense_lncRNA	14	83280577	83297503	-	3	1764	101
LNC_005912	XLOC_070215	antisense_lncRNA	14	83280577	83297503	-	4	1834	101
LNC_005911	XLOC_070192	antisense_lncRNA	14	83080818	83140833	-	2	887	137
LNC_005910	XLOC_070192	lincRNA	14	83080818	83139663	-	2	605	90
LNC_005917	XLOC_070219	lincRNA	14	83338668	83341026	-	3	558	108
LNC_005916	XLOC_070215	antisense_lncRNA	14	83291661	83297510	-	2	2902	142
LNC_005915	XLOC_070215	antisense_lncRNA	14	83291661	83297503	-	2	2860	142
LNC_005914	XLOC_070215	antisense_lncRNA	14	83280577	83297503	-	4	1884	101
LNC_002959	XLOC_039449	lincRNA	11	86029865	86035431	-	2	558	102
LNC_002697	XLOC_036360	lincRNA	11	28758469	28771204	-	6	1844	67
LNC_001117	XLOC_016736	lincRNA	1	148261351	148266867	-	2	1517	144
LNC_001116	XLOC_016734	lincRNA	1	148182740	148183332	-	2	310	70
LNC_001115	XLOC_016717	antisense_lncRNA	1	147877789	147886146	-	2	832	95
LNC_001114	XLOC_016690	lincRNA	1	147427897	147430056	-	2	335	74
LNC_001113	XLOC_016684	lincRNA	1	147373137	147402934	-	2	225	75
LNC_001112	XLOC_016679	lincRNA	1	147127430	147132308	-	3	397	132
LNC_001111	XLOC_016665	antisense_lncRNA	1	147030981	147032799	-	3	1137	131
LNC_001110	XLOC_016665	antisense_lncRNA	1	147030981	147032799	-	2	1748	131
LNC_001119	XLOC_016736	lincRNA	1	148261351	148266880	-	2	384	64
LNC_001118	XLOC_016736	lincRNA	1	148261351	148266880	-	3	493	76
LNC_015259	XLOC_175602	lincRNA	27	31780207	31794960	+	4	741	69
LNC_015258	XLOC_175602	lincRNA	27	31780207	31789642	+	2	1644	97
LNC_015255	XLOC_175600	lincRNA	27	31729696	31738083	+	4	1581	95
LNC_015254	XLOC_175566	lincRNA	27	31355750	31487753	+	5	765	99
LNC_015257	XLOC_175602	lincRNA	27	31780207	31789642	+	2	1614	97
LNC_015256	XLOC_175600	lincRNA	27	31729696	31738083	+	2	2363	127
LNC_015251	XLOC_175564	lincRNA	27	31321474	31322755	+	2	692	81
LNC_015250	XLOC_175564	lincRNA	27	31321414	31329788	+	3	1050	115
LNC_015253	XLOC_175566	lincRNA	27	31355729	31416342	+	3	562	83
LNC_015252	XLOC_175564	lincRNA	27	31321531	31329788	+	3	1080	115
LNC_000244	XLOC_004007	lincRNA	1	70279465	70284149	+	2	402	76
LNC_000245	XLOC_004029	antisense_lncRNA	1	70983790	70984816	+	2	730	105
LNC_000246	XLOC_004036	antisense_lncRNA	1	71116445	71130453	+	2	483	88
LNC_000247	XLOC_004036	antisense_lncRNA	1	71116754	71130453	+	2	596	89
LNC_000240	XLOC_003914	antisense_lncRNA	1	68612832	68619119	+	2	553	102
LNC_000241	XLOC_003936	lincRNA	1	69038609	69171494	+	2	584	174
LNC_000242	XLOC_003936	lincRNA	1	69038609	69174526	+	2	2760	183
LNC_000243	XLOC_003999	lincRNA	1	69907184	69909733	+	2	1643	123
LNC_000248	XLOC_004041	antisense_lncRNA	1	71251838	71261192	+	3	1347	85
LNC_000249	XLOC_004041	antisense_lncRNA	1	71251838	71261192	+	4	1539	89
LNC_020961	XLOC_248576	lincRNA	7	103050247	103052564	+	2	567	91
LNC_000938	XLOC_013629	lincRNA	1	97395145	97396614	-	2	236	60
LNC_000939	XLOC_013630	lincRNA	1	97419957	97446886	-	2	446	77
LNC_000932	XLOC_013585	antisense_lncRNA	1	96628515	96656294	-	3	1671	113
LNC_000933	XLOC_013602	lincRNA	1	96784825	96788934	-	2	953	210
LNC_000930	XLOC_013548	lincRNA	1	96280007	96290433	-	3	2725	110
LNC_000931	XLOC_013584	antisense_lncRNA	1	96602660	96611530	-	3	726	112
LNC_000936	XLOC_013607	lincRNA	1	97286489	97308052	-	3	1857	102
LNC_000937	XLOC_013626	lincRNA	1	97336878	97338962	-	2	210	69
LNC_000934	XLOC_013607	antisense_lncRNA	1	97233350	97308049	-	7	1978	102
LNC_000935	XLOC_013607	antisense_lncRNA	1	97248495	97308052	-	4	988	108
LNC_013741	XLOC_159638	lincRNA	24	57284989	57289018	+	2	728	86
LNC_013740	XLOC_159617	lincRNA	24	56965428	56966580	+	2	752	113
LNC_016991	XLOC_196521	lincRNA	3	4615531	4643238	-	3	1116	132
LNC_013742	XLOC_159638	lincRNA	24	57284989	57289018	+	3	841	98
LNC_013745	XLOC_159665	lincRNA	24	58082765	58089194	+	4	1029	106
LNC_013744	XLOC_159643	antisense_lncRNA	24	57365858	57390332	+	3	1154	101
LNC_013747	XLOC_159684	lincRNA	24	58480023	58482467	+	2	2343	198
LNC_013746	XLOC_159669	antisense_lncRNA	24	58246938	58253744	+	5	1674	138
LNC_002268	XLOC_031657	lincRNA	11	51139765	51205942	+	3	383	96
LNC_002269	XLOC_031663	lincRNA	11	51420240	51441587	+	3	478	79
LNC_002264	XLOC_031631	lincRNA	11	50332025	50335449	+	2	262	63
LNC_002265	XLOC_031632	lincRNA	11	50353100	50357097	+	3	581	135
LNC_002266	XLOC_031632	lincRNA	11	50353137	50357097	+	2	397	74
LNC_002267	XLOC_031632	lincRNA	11	50356703	50357097	+	2	293	66
LNC_002260	XLOC_031631	lincRNA	11	50331524	50335449	+	2	496	64
LNC_002261	XLOC_031631	lincRNA	11	50331524	50335449	+	2	306	58
LNC_002262	XLOC_031631	lincRNA	11	50331584	50338157	+	2	611	78
LNC_002263	XLOC_031631	lincRNA	11	50332016	50335449	+	2	470	87
LNC_016489	XLOC_190004	lincRNA	29	48552448	48553685	-	2	505	137
LNC_016488	XLOC_190004	lincRNA	29	48552448	48553685	-	2	475	127
LNC_016481	XLOC_189927	lincRNA	29	47265407	47272740	-	5	1806	123
LNC_016480	XLOC_189927	lincRNA	29	47265407	47272740	-	5	1802	128
LNC_016483	XLOC_189963	lincRNA	29	47704336	47705835	-	2	1180	114
LNC_016482	XLOC_189927	lincRNA	29	47269637	47272570	-	3	2196	159
LNC_016485	XLOC_189983	lincRNA	29	48205829	48207493	-	2	1531	116
LNC_016484	XLOC_189971	lincRNA	29	47750490	47751300	-	2	338	104
LNC_016487	XLOC_190002	lincRNA	29	48527069	48528053	-	2	618	180
LNC_016486	XLOC_189985	lincRNA	29	48541471	48549928	-	2	1568	224
LNC_019372	XLOC_227966	lincRNA	5	84611389	84657214	-	9	1647	120
LNC_019373	XLOC_227966	lincRNA	5	84611389	84657220	-	5	1350	92
LNC_019370	XLOC_227964	lincRNA	5	84541005	84550783	-	2	589	74
LNC_019371	XLOC_227966	lincRNA	5	84554178	84657220	-	5	595	67
LNC_019376	XLOC_227994	lincRNA	5	85054695	85127832	-	3	596	99
LNC_019377	XLOC_227994	lincRNA	5	85054695	85127846	-	3	604	97
LNC_019374	XLOC_227966	lincRNA	5	84649582	84653701	-	2	691	93
LNC_019375	XLOC_227966	lincRNA	5	84655168	84657220	-	2	434	93
LNC_019378	XLOC_227994	lincRNA	5	85054695	85127846	-	2	502	79
LNC_019379	XLOC_227994	lincRNA	5	85084529	85127838	-	2	1489	76
LNC_011141	XLOC_129348	lincRNA	20	33929917	34006297	+	2	735	160
LNC_011140	XLOC_129344	lincRNA	20	33836164	33837792	+	3	483	91
LNC_014391	XLOC_165703	antisense_lncRNA	25	1950173	1953839	-	3	654	88
LNC_011142	XLOC_129348	lincRNA	20	33931394	33969183	+	2	366	112
LNC_014397	XLOC_165847	lincRNA	25	3463233	3465750	-	2	723	86
LNC_011144	XLOC_129444	lincRNA	20	34321586	34325173	+	2	369	57
LNC_011147	XLOC_129539	lincRNA	20	35861993	35862685	+	2	532	107
LNC_011146	XLOC_129523	lincRNA	20	35784895	35828080	+	6	671	98
LNC_011149	XLOC_129551	antisense_lncRNA	20	36012664	36021108	+	2	901	102
LNC_011148	XLOC_129551	antisense_lncRNA	20	36012664	36021108	+	3	972	104
LNC_014399	XLOC_165854	lincRNA	25	3487195	3489640	-	2	1965	177
LNC_014398	XLOC_165854	lincRNA	25	3484648	3489640	-	2	1333	162
LNC_016733	XLOC_192934	lincRNA	3	55529852	55611251	+	3	974	87
LNC_016732	XLOC_192934	lincRNA	3	55525627	55528502	+	3	280	63
LNC_016731	XLOC_192934	lincRNA	3	55525614	55650459	+	3	845	97
LNC_016730	XLOC_192934	lincRNA	3	55525590	55611251	+	3	1059	69
LNC_016737	XLOC_193042	lincRNA	3	56133025	56137446	+	2	470	93
LNC_016736	XLOC_192934	lincRNA	3	55627244	55835770	+	4	453	66
LNC_016735	XLOC_192934	lincRNA	3	55627243	55628733	+	2	372	55
LNC_016734	XLOC_192934	lincRNA	3	55625144	55650459	+	2	752	97
LNC_016739	XLOC_193077	lincRNA	3	56909884	56936886	+	2	3110	125
LNC_016738	XLOC_193045	lincRNA	3	56196568	56208683	+	3	329	74
LNC_020967	XLOC_248663	lincRNA	7	104684486	104685780	+	2	346	59
LNC_014644	XLOC_168642	lincRNA	26	11654027	11731545	+	2	4794	180
LNC_020965	XLOC_248646	lincRNA	7	104502970	104525835	+	3	1394	120
LNC_020964	XLOC_248646	lincRNA	7	104502970	104525835	+	4	1510	120
LNC_020963	XLOC_248617	lincRNA	7	104099785	104105342	+	2	363	59
LNC_020962	XLOC_248617	lincRNA	7	104096863	104105342	+	2	424	59
LNC_014643	XLOC_168642	lincRNA	26	11653020	11731545	+	3	3884	109
LNC_020960	XLOC_248554	lincRNA	7	102828673	102830488	+	2	763	74
LNC_014649	XLOC_168733	lincRNA	26	13900536	13904462	+	2	2818	311
LNC_014648	XLOC_168733	lincRNA	26	13900536	13904462	+	2	2815	311
LNC_020969	XLOC_248683	antisense_lncRNA	7	105044623	105174674	+	3	1673	307
LNC_020968	XLOC_248683	antisense_lncRNA	7	105044467	105174674	+	2	1715	295
LNC_013994	XLOC_162191	lincRNA	24	46365846	46409462	-	5	5087	183
LNC_013995	XLOC_162191	lincRNA	24	46370202	46409449	-	2	2198	179
LNC_013996	XLOC_162197	lincRNA	24	46541033	46541824	-	2	468	103
LNC_016745	XLOC_193188	lincRNA	3	58104214	58104860	+	2	207	68
LNC_013990	XLOC_162141	lincRNA	24	45310247	45330863	-	2	803	102
LNC_016743	XLOC_193098	lincRNA	3	57360311	57363301	+	2	293	71
LNC_013992	XLOC_162153	lincRNA	24	45628844	45629857	-	2	227	72
LNC_013993	XLOC_162171	antisense_lncRNA	24	45802714	45808736	-	4	341	81
LNC_012496	XLOC_146811	lincRNA	22	46091301	46092118	+	2	705	71
LNC_012497	XLOC_146819	lincRNA	22	46244966	46247858	+	3	538	87
LNC_012494	XLOC_146723	lincRNA	22	44610718	44625264	+	2	1165	98
LNC_012495	XLOC_146727	lincRNA	22	45059342	45085333	+	3	311	48
LNC_012492	XLOC_146678	lincRNA	22	43669351	43670247	+	2	763	154
LNC_012493	XLOC_146702	lincRNA	22	44183875	44187863	+	2	1301	122
LNC_012490	XLOC_146670	lincRNA	22	43358714	43359657	+	2	824	156
LNC_012491	XLOC_146675	antisense_lncRNA	22	43599631	43613923	+	2	401	51
LNC_012498	XLOC_146819	lincRNA	22	46244966	46247858	+	3	394	89
LNC_012499	XLOC_146819	lincRNA	22	46244966	46247858	+	2	472	89
LNC_022761	XLOC_274857	lincRNA	9	92949107	92981953	+	4	600	86
LNC_022760	XLOC_274857	lincRNA	9	92949107	92981953	+	4	747	97
LNC_012728	XLOC_149129	lincRNA	22	29540981	29566853	-	6	4551	115
LNC_012729	XLOC_149130	lincRNA	22	29703489	29704672	-	2	1054	102
LNC_015118	XLOC_173671	lincRNA	27	8816004	8856570	+	3	961	75
LNC_015119	XLOC_173684	lincRNA	27	9834545	9913400	+	2	2301	206
LNC_015112	XLOC_173443	lincRNA	27	7085219	7398050	+	6	1427	110
LNC_015113	XLOC_173443	lincRNA	27	7085241	7406888	+	6	617	88
LNC_015110	XLOC_173416	lincRNA	27	6241537	6257154	+	3	501	51
LNC_012723	XLOC_149117	lincRNA	22	29108627	29111944	-	2	1721	127
LNC_012724	XLOC_149117	lincRNA	22	29108627	29112031	-	2	1128	107
LNC_015117	XLOC_173660	lincRNA	27	8521027	8530169	+	2	589	65
LNC_015114	XLOC_173443	lincRNA	27	7085241	7529861	+	11	1479	96
LNC_015115	XLOC_173443	lincRNA	27	7085541	7486959	+	6	661	100
LNC_023434	XLOC_286376	lincRNA	X	84229314	84245195	+	3	774	176
LNC_023435	XLOC_286431	lincRNA	X	84952364	84955906	+	2	757	73
LNC_023436	XLOC_286484	lincRNA	X	86653331	86655361	+	2	555	84
LNC_023437	XLOC_286493	lincRNA	X	87120883	87170999	+	2	217	50
LNC_023430	XLOC_286233	lincRNA	X	80678404	80687621	+	3	494	101
LNC_023431	XLOC_286312	lincRNA	X	82279670	82282952	+	3	349	67
LNC_023432	XLOC_286313	lincRNA	X	82286073	82289007	+	2	1891	115
LNC_023433	XLOC_286376	lincRNA	X	84222292	84229987	+	2	638	136
LNC_023438	XLOC_286597	lincRNA	X	89919275	89964459	+	2	483	105
LNC_023439	XLOC_286618	lincRNA	X	90005184	90006663	+	2	322	59
LNC_011286	XLOC_131192	lincRNA	20	70907381	70909478	+	2	1076	181
LNC_022769	XLOC_274892	lincRNA	9	93307666	93321600	+	5	1997	126
LNC_014671	XLOC_168963	lincRNA	26	19520568	19527897	+	2	420	54
LNC_022768	XLOC_274891	antisense_lncRNA	9	93268614	93281549	+	2	256	74
LNC_011284	XLOC_131190	lincRNA	20	70888509	70890805	+	3	837	126
LNC_011285	XLOC_131190	lincRNA	20	70888509	70890805	+	4	951	152
LNC_011282	XLOC_131184	lincRNA	20	70851946	70857288	+	5	2592	196
LNC_011283	XLOC_131190	lincRNA	20	70888509	70890805	+	3	834	133
LNC_011280	XLOC_131184	lincRNA	20	70851946	70857288	+	6	2843	199
LNC_011281	XLOC_131184	lincRNA	20	70851946	70857288	+	5	3141	204
LNC_013459	XLOC_156431	lincRNA	23	44312924	44320751	-	2	1303	100
LNC_013458	XLOC_156431	lincRNA	23	44312924	44319111	-	2	5487	124
LNC_013451	XLOC_156305	lincRNA	23	42264271	42271480	-	2	1521	124
LNC_013450	XLOC_156305	lincRNA	23	42255712	42272216	-	2	2600	149
LNC_013453	XLOC_156384	lincRNA	23	42642396	42643000	-	2	271	71
LNC_013452	XLOC_156375	lincRNA	23	42526471	42527750	-	2	662	103
LNC_013455	XLOC_156413	lincRNA	23	43838807	43839878	-	2	592	77
LNC_013454	XLOC_156409	lincRNA	23	43790742	43792931	-	3	675	87
LNC_013457	XLOC_156423	lincRNA	23	44266987	44273549	-	2	2255	211
LNC_013456	XLOC_156416	lincRNA	23	43922976	43926503	-	2	519	132
LNC_021368	XLOC_253704	antisense_lncRNA	7	67004766	67015940	-	3	547	78
LNC_021369	XLOC_253743	lincRNA	7	67251977	67255124	-	2	742	119
LNC_021366	XLOC_253675	lincRNA	7	66432875	66435133	-	2	339	82
LNC_021367	XLOC_253699	lincRNA	7	66730152	66733602	-	2	462	45
LNC_021364	XLOC_253635	lincRNA	7	64905202	64907032	-	2	565	44
LNC_021365	XLOC_253648	lincRNA	7	65284966	65286215	-	2	676	75
LNC_021362	XLOC_253605	lincRNA	7	64421090	64434619	-	5	756	155
LNC_021363	XLOC_253616	lincRNA	7	64603417	64626342	-	3	696	80
LNC_021360	XLOC_253593	lincRNA	7	64174770	64208165	-	5	3240	113
LNC_021361	XLOC_253593	lincRNA	7	64180058	64208135	-	8	10247	127
LNC_022479	XLOC_269879	lincRNA	9	12302944	12324894	+	4	1616	139
LNC_022478	XLOC_269879	lincRNA	9	12273295	12285040	+	3	1211	166
LNC_022477	XLOC_269870	lincRNA	9	12115209	12148658	+	2	234	77
LNC_022476	XLOC_269864	lincRNA	9	12069271	12075890	+	3	742	97
LNC_022475	XLOC_269864	lincRNA	9	12069259	12079918	+	3	476	105
LNC_022474	XLOC_269864	lincRNA	9	12069259	12077536	+	3	816	105
LNC_022473	XLOC_269857	lincRNA	9	11534912	11535213	+	2	213	42
LNC_022472	XLOC_269856	lincRNA	9	11529633	11530765	+	2	727	97
LNC_022471	XLOC_269856	lincRNA	9	11529596	11530765	+	2	557	86
LNC_022470	XLOC_269830	lincRNA	9	10958806	10973915	+	2	220	54
LNC_011916	XLOC_139085	lincRNA	21	69831352	69843769	+	5	1953	134
LNC_011917	XLOC_139085	lincRNA	21	69841241	69842061	+	2	363	78
LNC_011914	XLOC_139051	lincRNA	21	69450308	69451528	+	2	1103	158
LNC_011915	XLOC_139051	lincRNA	21	69450342	69451528	+	2	1028	158
LNC_011912	XLOC_138983	antisense_lncRNA	21	68908338	68909731	+	2	864	244
LNC_011913	XLOC_139050	lincRNA	21	69428448	69446007	+	3	1851	279
LNC_011910	XLOC_138970	lincRNA	21	68749760	68750905	+	2	383	74
LNC_011911	XLOC_138970	antisense_lncRNA	21	68749760	68756924	+	2	383	74
LNC_011918	XLOC_139113	lincRNA	21	70407922	70437115	+	2	239	79
LNC_011919	XLOC_139131	lincRNA	21	70621801	70624127	+	2	2248	232
LNC_020181	XLOC_238030	lincRNA	6	41171682	41172541	-	2	309	96
LNC_020180	XLOC_238019	lincRNA	6	41013338	41037901	-	3	540	91
LNC_020183	XLOC_238044	lincRNA	6	43056860	43147908	-	3	314	69
LNC_020182	XLOC_238044	lincRNA	6	43056860	43147886	-	3	270	88
LNC_020185	XLOC_238119	lincRNA	6	43646379	43652658	-	3	1924	138
LNC_020184	XLOC_238119	lincRNA	6	43646379	43652658	-	3	1091	151
LNC_020187	XLOC_238121	antisense_lncRNA	6	43859170	43889410	-	2	882	108
LNC_020186	XLOC_238119	lincRNA	6	43646379	43652701	-	3	1866	138
LNC_020189	XLOC_238121	lincRNA	6	43866147	43889410	-	2	696	61
LNC_020188	XLOC_238121	lincRNA	6	43865141	43889394	-	3	806	83
LNC_018768	XLOC_220347	lincRNA	5	69601491	69602418	+	2	731	101
LNC_018769	XLOC_220351	lincRNA	5	69747833	69749625	+	2	1105	281
LNC_018766	XLOC_220337	lincRNA	5	69530101	69551599	+	5	3797	131
LNC_018767	XLOC_220337	lincRNA	5	69530101	69559605	+	6	3479	94
LNC_018764	XLOC_220334	lincRNA	5	69395818	69397110	+	2	953	119
LNC_018765	XLOC_220337	lincRNA	5	69530101	69534210	+	3	1372	90
LNC_018762	XLOC_220324	lincRNA	5	69304365	69347921	+	2	807	113
LNC_018763	XLOC_220334	lincRNA	5	69395625	69397110	+	2	1023	119
LNC_018760	XLOC_220255	lincRNA	5	67369281	67373599	+	2	421	88
LNC_018761	XLOC_220294	lincRNA	5	68222998	68228458	+	2	5408	89
LNC_021588	XLOC_257766	antisense_lncRNA	8	22606795	22632165	+	2	630	103
LNC_021589	XLOC_257839	lincRNA	8	23160561	23164028	+	2	553	79
LNC_021582	XLOC_257675	lincRNA	8	21345884	21387234	+	3	405	84
LNC_021583	XLOC_257694	lincRNA	8	21412338	21413916	+	2	685	78
LNC_021580	XLOC_257669	lincRNA	8	21184598	21188861	+	2	780	85
LNC_021581	XLOC_257675	lincRNA	8	21318075	21387234	+	4	488	61
LNC_021586	XLOC_257753	lincRNA	8	22492626	22527088	+	2	3926	156
LNC_021587	XLOC_257764	antisense_lncRNA	8	22600201	22625978	+	4	895	158
LNC_021584	XLOC_257732	antisense_lncRNA	8	22159594	22228274	+	4	1139	134
LNC_021585	XLOC_257745	lincRNA	8	22312926	22313224	+	2	278	44
LNC_018188	XLOC_213903	lincRNA	4	70447344	70453815	-	3	1652	83
LNC_018189	XLOC_213911	lincRNA	4	70595187	70630284	-	4	611	71
LNC_018182	XLOC_213862	lincRNA	4	69882276	69903347	-	3	409	97
LNC_018183	XLOC_213862	lincRNA	4	69882276	69903347	-	2	312	86
LNC_018180	XLOC_213851	antisense_lncRNA	4	69575817	69580677	-	3	778	160
LNC_018181	XLOC_213851	antisense_lncRNA	4	69579133	69580685	-	2	1355	157
LNC_018186	XLOC_213903	lincRNA	4	70417274	70453815	-	3	912	98
LNC_018187	XLOC_213903	lincRNA	4	70436238	70453815	-	2	582	139
LNC_018184	XLOC_213880	lincRNA	4	70042929	70047589	-	2	3735	132
LNC_018185	XLOC_213899	lincRNA	4	70373584	70374498	-	3	291	59
LNC_003821	XLOC_048983	lincRNA	12	57388135	57409260	-	6	1172	86
LNC_003820	XLOC_048920	lincRNA	12	57245417	57256286	-	2	753	72
LNC_003823	XLOC_049153	lincRNA	12	58855417	58938358	-	2	356	60
LNC_003822	XLOC_048992	lincRNA	12	57615018	57618557	-	3	483	123
LNC_003825	XLOC_049348	lincRNA	12	62546761	62551796	-	2	1174	130
LNC_003824	XLOC_049337	lincRNA	12	62466467	62470532	-	3	691	60
LNC_003827	XLOC_049383	lincRNA	12	62812346	62824863	-	3	1816	117
LNC_003826	XLOC_049380	lincRNA	12	62778035	62797581	-	2	793	115
LNC_003829	XLOC_049383	lincRNA	12	62818140	62824871	-	3	1473	101
LNC_003828	XLOC_049383	lincRNA	12	62812346	62824871	-	3	1595	117
LNC_003799	XLOC_048637	lincRNA	12	52227994	52250747	-	8	3313	104
LNC_003798	XLOC_048637	lincRNA	12	52227994	52250575	-	8	2826	105
LNC_003793	XLOC_048586	lincRNA	12	51461734	51469763	-	3	406	94
LNC_003792	XLOC_048585	lincRNA	12	51455067	51455895	-	2	230	69
LNC_003791	XLOC_048560	lincRNA	12	50910722	50921791	-	4	671	96
LNC_003790	XLOC_048555	lincRNA	12	50591328	50611063	-	4	576	95
LNC_003797	XLOC_048612	lincRNA	12	52168730	52175244	-	2	1263	95
LNC_003796	XLOC_048612	lincRNA	12	52158130	52171238	-	3	3127	95
LNC_003795	XLOC_048612	lincRNA	12	52122201	52175244	-	4	1407	95
LNC_003794	XLOC_048600	lincRNA	12	51875960	51876801	-	2	252	69
LNC_005308	XLOC_063535	lincRNA	14	55446936	55513341	+	4	594	90
LNC_005309	XLOC_063548	lincRNA	14	55559176	55562099	+	2	1556	94
LNC_005306	XLOC_063517	lincRNA	14	55298759	55313796	+	3	1192	78
LNC_005307	XLOC_063535	lincRNA	14	55446936	55450917	+	2	644	57
LNC_005304	XLOC_063517	lincRNA	14	55298736	55304294	+	2	3310	141
LNC_005305	XLOC_063517	lincRNA	14	55298736	55353829	+	5	913	104
LNC_005302	XLOC_063467	lincRNA	14	53395186	53395494	+	2	226	75
LNC_005303	XLOC_063468	lincRNA	14	53427326	53440301	+	2	774	68
LNC_005300	XLOC_063465	lincRNA	14	53199254	53201736	+	2	2105	118
LNC_005301	XLOC_063466	lincRNA	14	53227889	53230100	+	2	678	51
LNC_007230	XLOC_085947	lincRNA	16	43662854	43667218	-	2	338	91
LNC_007231	XLOC_085958	lincRNA	16	44062021	44063922	-	2	700	133
LNC_007232	XLOC_086002	lincRNA	16	44860528	44861785	-	3	596	104
LNC_007233	XLOC_086004	lincRNA	16	44900098	44937710	-	3	475	112
LNC_007234	XLOC_086004	lincRNA	16	44936312	44937710	-	2	516	172
LNC_007235	XLOC_086005	lincRNA	16	44926738	44929054	-	2	1364	130
LNC_007236	XLOC_086011	lincRNA	16	45023583	45025789	-	3	1772	177
LNC_007237	XLOC_086035	lincRNA	16	45170523	45173124	-	3	1183	327
LNC_007238	XLOC_086040	antisense_lncRNA	16	45204485	45247759	-	4	1164	278
LNC_007239	XLOC_086062	lincRNA	16	45457362	45466134	-	2	1843	128
LNC_006541	XLOC_078322	lincRNA	15	63895022	63903096	-	2	578	96
LNC_006540	XLOC_078299	lincRNA	15	63627419	63631539	-	2	585	91
LNC_006543	XLOC_078340	lincRNA	15	64308705	64308969	-	2	242	63
LNC_006542	XLOC_078329	lincRNA	15	64268564	64269668	-	2	588	120
LNC_006545	XLOC_078386	lincRNA	15	65241763	65248081	-	2	4325	216
LNC_006544	XLOC_078382	lincRNA	15	65182021	65183107	-	2	1047	98
LNC_006547	XLOC_078395	lincRNA	15	65336179	65339956	-	2	533	59
LNC_006546	XLOC_078389	lincRNA	15	65296585	65306014	-	4	370	76
LNC_006549	XLOC_078418	antisense_lncRNA	15	65507535	65509250	-	2	682	80
LNC_006548	XLOC_078416	antisense_lncRNA	15	65471610	65485355	-	2	770	80
LNC_009046	XLOC_106029	lincRNA	19	2898714	2928534	+	3	421	58
LNC_023205	XLOC_281397	lincRNA	9	102753243	102755896	-	2	514	93
LNC_023204	XLOC_281397	lincRNA	9	102752821	102755844	-	2	420	68
LNC_007498	XLOC_088589	antisense_lncRNA	17	4761585	4784881	+	6	1610	132
LNC_007499	XLOC_088589	antisense_lncRNA	17	4761589	4763410	+	2	1383	104
LNC_007494	XLOC_088582	lincRNA	17	4562094	4563071	+	2	434	87
LNC_007495	XLOC_088587	antisense_lncRNA	17	4675852	4686573	+	3	2732	438
LNC_007496	XLOC_088589	antisense_lncRNA	17	4761550	4784881	+	4	1469	132
LNC_007497	XLOC_088589	antisense_lncRNA	17	4761550	4788182	+	5	1332	106
LNC_007490	XLOC_088562	lincRNA	17	4166142	4169868	+	2	3067	95
LNC_007491	XLOC_088562	lincRNA	17	4166142	4179681	+	2	3129	132
LNC_007492	XLOC_088567	antisense_lncRNA	17	4202334	4215160	+	2	402	105
LNC_007493	XLOC_088570	antisense_lncRNA	17	4346957	4368154	+	4	6416	153
LNC_005896	XLOC_070076	lincRNA	14	81726851	81739187	-	3	352	88
LNC_005897	XLOC_070086	lincRNA	14	82190156	82205715	-	2	577	78
LNC_005894	XLOC_070037	lincRNA	14	80984406	80995893	-	4	4244	107
LNC_005895	XLOC_070037	lincRNA	14	80984406	80995893	-	5	1207	133
LNC_005892	XLOC_070037	lincRNA	14	80971464	80995893	-	5	3068	113
LNC_005893	XLOC_070037	lincRNA	14	80984406	80995893	-	3	2948	107
LNC_005890	XLOC_069994	lincRNA	14	80481897	80485358	-	2	3319	161
LNC_005891	XLOC_070026	lincRNA	14	80809556	80810337	-	2	599	108
LNC_023201	XLOC_281302	lincRNA	9	101782633	101783714	-	2	855	93
LNC_005898	XLOC_070086	lincRNA	14	82200026	82205715	-	2	372	74
LNC_005899	XLOC_070120	lincRNA	14	82677733	82678418	-	2	203	67
LNC_003076	XLOC_040402	lincRNA	11	104204208	104210854	-	5	2284	225
LNC_003077	XLOC_040402	lincRNA	11	104204208	104210854	-	4	2725	225
LNC_003074	XLOC_040388	lincRNA	11	104163383	104172221	-	2	1887	191
LNC_003075	XLOC_040388	lincRNA	11	104163383	104172221	-	2	3094	202
LNC_003072	XLOC_040382	lincRNA	11	104119611	104121043	-	2	651	131
LNC_003073	XLOC_040383	lincRNA	11	104128766	104130717	-	2	572	179
LNC_003070	XLOC_040362	antisense_lncRNA	11	103838558	103841334	-	2	886	140
LNC_003071	XLOC_040362	antisense_lncRNA	11	103838558	103841334	-	2	922	140
LNC_023200	XLOC_281283	lincRNA	9	101356210	101365683	-	2	349	73
LNC_003078	XLOC_040402	lincRNA	11	104204208	104210876	-	4	2219	225
LNC_003079	XLOC_040402	lincRNA	11	104204208	104210876	-	4	3018	225
LNC_001531	XLOC_022122	lincRNA	10	89259183	89263140	+	3	908	129
LNC_002677	XLOC_036073	lincRNA	11	23383664	23555234	-	4	1271	106
LNC_002676	XLOC_036073	lincRNA	11	23332528	23555234	-	3	1361	97
LNC_002675	XLOC_036073	lincRNA	11	23332528	23555197	-	3	602	68
LNC_002674	XLOC_036073	lincRNA	11	23316729	23491534	-	2	3499	97
LNC_002673	XLOC_036047	lincRNA	11	22392984	22398907	-	2	387	62
LNC_002672	XLOC_036047	lincRNA	11	22375996	22398907	-	3	591	75
LNC_002671	XLOC_036046	lincRNA	11	22367730	22370909	-	2	658	159
LNC_002670	XLOC_036037	lincRNA	11	22321637	22332025	-	2	804	56
LNC_012735	XLOC_149133	antisense_lncRNA	22	29976744	30025652	-	2	2769	100
LNC_002679	XLOC_036073	lincRNA	11	23549986	23555234	-	2	729	76
LNC_002678	XLOC_036073	lincRNA	11	23549986	23555232	-	2	1449	97
LNC_023320	XLOC_282854	lincRNA	GJ059749.1	11662	18141	-	4	1769	111
LNC_003353	XLOC_043690	lincRNA	12	53752489	53880919	+	5	1145	106
LNC_015102	XLOC_173372	lincRNA	27	5247739	5300474	+	2	501	77
LNC_003352	XLOC_043690	lincRNA	12	53752489	53880919	+	6	1226	109
LNC_012733	XLOC_149130	lincRNA	22	29712869	29715587	-	2	2205	134
LNC_003351	XLOC_043690	lincRNA	12	53752489	53880919	+	3	788	106
LNC_012732	XLOC_149130	lincRNA	22	29703489	29721835	-	3	769	85
LNC_008329	XLOC_098150	lincRNA	18	12257527	12258961	+	2	544	53
LNC_008328	XLOC_098150	lincRNA	18	12257527	12258961	+	2	390	52
LNC_015107	XLOC_173410	lincRNA	27	6184863	6185265	+	2	233	41
LNC_008323	XLOC_098128	lincRNA	18	11927421	11936829	+	3	1255	156
LNC_008322	XLOC_098048	lincRNA	18	11491275	11504045	+	2	1314	219
LNC_008321	XLOC_098030	lincRNA	18	11414466	11418542	+	2	4017	242
LNC_008320	XLOC_097979	lincRNA	18	11051276	11066041	+	5	926	169
LNC_008327	XLOC_098148	lincRNA	18	12245822	12248788	+	2	466	70
LNC_008326	XLOC_098145	lincRNA	18	12210907	12214680	+	2	774	116
LNC_008325	XLOC_098135	lincRNA	18	11978631	11985126	+	5	1311	155
LNC_008324	XLOC_098128	lincRNA	18	11927696	11936829	+	3	1087	104
LNC_014409	XLOC_165949	lincRNA	25	6303284	6307278	-	2	1252	137
LNC_014408	XLOC_165949	lincRNA	25	6297739	6307281	-	4	517	82
LNC_003355	XLOC_043749	antisense_lncRNA	12	54147413	54150533	+	2	2450	125
LNC_014403	XLOC_165909	lincRNA	25	4662591	4663597	-	2	399	103
LNC_014402	XLOC_165904	lincRNA	25	4353561	4353988	-	2	320	62
LNC_014401	XLOC_165878	antisense_lncRNA	25	3791567	3802530	-	4	4246	190
LNC_003354	XLOC_043690	lincRNA	12	53752540	53790337	+	3	2915	102
LNC_014407	XLOC_165949	lincRNA	25	6275180	6307270	-	4	1708	141
LNC_014406	XLOC_165947	lincRNA	25	6216049	6237058	-	2	612	111
LNC_014405	XLOC_165947	lincRNA	25	6216049	6237058	-	3	839	111
LNC_014404	XLOC_165947	lincRNA	25	6216049	6224546	-	2	643	111
LNC_004859	XLOC_059208	lincRNA	13	66081111	66093695	-	2	323	107
LNC_004858	XLOC_059205	antisense_lncRNA	13	66008899	66018330	-	2	3298	125
LNC_010579	XLOC_122487	lincRNA	2	40177308	40190428	-	2	342	101
LNC_010578	XLOC_122487	lincRNA	2	40177308	40190408	-	2	321	94
LNC_004851	XLOC_059202	lincRNA	13	65837680	65842975	-	3	5213	179
LNC_004850	XLOC_059198	antisense_lncRNA	13	65800484	65818685	-	4	991	164
LNC_004853	XLOC_059203	lincRNA	13	65912891	65919856	-	3	436	68
LNC_004852	XLOC_059202	lincRNA	13	65837680	65842975	-	3	5211	179
LNC_004855	XLOC_059203	lincRNA	13	65912891	65920843	-	4	1781	122
LNC_004854	XLOC_059203	lincRNA	13	65912891	65919865	-	2	357	61
LNC_004857	XLOC_059205	antisense_lncRNA	13	66008899	66018330	-	2	3375	125
LNC_004856	XLOC_059203	lincRNA	13	65912891	65920843	-	2	1773	101
LNC_000619	XLOC_008212	lincRNA	1	157473108	157571325	+	5	955	75
LNC_000618	XLOC_008212	lincRNA	1	157473108	157536751	+	3	1146	82
LNC_001324	XLOC_019392	lincRNA	10	39224544	39266220	+	5	1329	96
LNC_001325	XLOC_019392	lincRNA	10	39259201	39264240	+	4	1910	78
LNC_001326	XLOC_019413	lincRNA	10	39736419	39744448	+	2	258	41
LNC_001327	XLOC_019423	lincRNA	10	39870761	39910617	+	2	277	61
LNC_001320	XLOC_019320	lincRNA	10	38788688	38823210	+	2	440	74
LNC_001321	XLOC_019392	lincRNA	10	39224536	39266220	+	5	1340	96
LNC_001322	XLOC_019392	lincRNA	10	39224536	39266220	+	6	1549	96
LNC_001323	XLOC_019392	lincRNA	10	39224544	39264240	+	5	1461	78
LNC_001328	XLOC_019472	lincRNA	10	41261784	41331370	+	4	598	87
LNC_001329	XLOC_019488	lincRNA	10	41455393	41803167	+	4	236	78
LNC_000617	XLOC_008206	lincRNA	1	157409384	157446520	+	2	236	78
LNC_000616	XLOC_008206	lincRNA	1	157398825	157446520	+	4	519	145
LNC_016809	XLOC_194086	antisense_lncRNA	3	82346984	82371989	+	3	757	115
LNC_016808	XLOC_194086	antisense_lncRNA	3	82346976	82371989	+	4	797	98
LNC_016805	XLOC_194082	lincRNA	3	81932952	81961640	+	3	2334	101
LNC_016804	XLOC_194082	lincRNA	3	81932942	81975829	+	4	1139	99
LNC_016807	XLOC_194082	lincRNA	3	81932953	81935441	+	2	2388	118
LNC_016806	XLOC_194082	lincRNA	3	81932952	81975829	+	4	1445	99
LNC_016801	XLOC_194077	antisense_lncRNA	3	81652430	81692616	+	3	2945	117
LNC_016800	XLOC_194072	antisense_lncRNA	3	81020627	81035176	+	2	559	127
LNC_016803	XLOC_194082	lincRNA	3	81932942	81958181	+	3	1911	118
LNC_016802	XLOC_194082	lincRNA	3	81932942	81935441	+	2	2396	118
LNC_002066	XLOC_029044	lincRNA	11	6150074	6150709	+	2	561	88
LNC_002067	XLOC_029051	antisense_lncRNA	11	6278105	6279416	+	2	265	82
LNC_002064	XLOC_028975	lincRNA	11	5352081	5421423	+	2	2265	132
LNC_002065	XLOC_029008	lincRNA	11	5742063	5746151	+	2	2079	110
LNC_002062	XLOC_028971	antisense_lncRNA	11	4634177	4656505	+	2	360	49
LNC_002063	XLOC_028971	antisense_lncRNA	11	4634213	4656505	+	2	465	51
LNC_002060	XLOC_028955	lincRNA	11	4157413	4157821	+	2	315	58
LNC_002061	XLOC_028971	antisense_lncRNA	11	4634177	4652231	+	2	621	84
LNC_016113	XLOC_185892	antisense_lncRNA	29	26539350	26546700	+	2	678	146
LNC_016112	XLOC_185892	antisense_lncRNA	29	26539350	26546700	+	2	698	175
LNC_016111	XLOC_185886	lincRNA	29	26377790	26380457	+	4	1119	147
LNC_016110	XLOC_185863	lincRNA	29	25887148	25894647	+	2	392	74
LNC_016117	XLOC_185951	antisense_lncRNA	29	27571161	27582739	+	3	1089	61
LNC_016116	XLOC_185951	antisense_lncRNA	29	27569142	27582739	+	5	1470	103
LNC_016115	XLOC_185944	lincRNA	29	27363665	27366007	+	3	636	110
LNC_016114	XLOC_185944	lincRNA	29	27363658	27366007	+	2	471	110
LNC_016119	XLOC_185951	antisense_lncRNA	29	27571170	27582739	+	4	1545	103
LNC_016118	XLOC_185951	antisense_lncRNA	29	27571161	27582739	+	4	1217	61
LNC_014986	XLOC_172466	lincRNA	26	38139650	38158452	-	4	1155	149
LNC_014987	XLOC_172466	lincRNA	26	38152959	38158452	-	2	5362	161
LNC_014984	XLOC_172456	lincRNA	26	38106766	38109814	-	2	1394	121
LNC_014985	XLOC_172465	lincRNA	26	38128957	38163052	-	3	3682	139
LNC_014982	XLOC_172447	lincRNA	26	38068960	38080531	-	3	460	72
LNC_014983	XLOC_172456	lincRNA	26	38089978	38108552	-	2	1246	143
LNC_014980	XLOC_172393	antisense_lncRNA	26	37287777	37292654	-	2	343	60
LNC_014981	XLOC_172433	lincRNA	26	37828896	37829858	-	2	577	96
LNC_014988	XLOC_172466	lincRNA	26	38152959	38158452	-	2	5359	161
LNC_014989	XLOC_172484	lincRNA	26	38510545	38513014	-	2	1820	138
LNC_020347	XLOC_240528	lincRNA	6	91174246	91174961	-	2	237	61
LNC_020346	XLOC_240525	lincRNA	6	91115696	91119290	-	4	1428	86
LNC_020345	XLOC_240525	lincRNA	6	91115696	91119290	-	4	1251	86
LNC_020344	XLOC_240525	lincRNA	6	91115696	91119268	-	3	1807	86
LNC_020343	XLOC_240525	lincRNA	6	91112185	91119268	-	5	729	86
LNC_020342	XLOC_240525	lincRNA	6	91105437	91119290	-	7	1541	89
LNC_020341	XLOC_240525	lincRNA	6	91103226	91119256	-	6	1135	89
LNC_020340	XLOC_240520	antisense_lncRNA	6	90989793	91055117	-	4	593	104
LNC_020349	XLOC_240542	lincRNA	6	91849717	92024593	-	6	639	120
LNC_020348	XLOC_240536	lincRNA	6	91576068	91579826	-	3	325	91
LNC_009513	XLOC_109861	lincRNA	19	7861287	7865804	-	2	1116	101
LNC_009512	XLOC_109837	antisense_lncRNA	19	7504059	7521461	-	3	1445	97
LNC_009511	XLOC_109837	antisense_lncRNA	19	7452860	7521482	-	3	960	112
LNC_009510	XLOC_109837	antisense_lncRNA	19	7452860	7521482	-	6	1245	112
LNC_009517	XLOC_109956	lincRNA	19	9527593	9529955	-	2	2230	201
LNC_009516	XLOC_109951	lincRNA	19	9405438	9408928	-	2	797	126
LNC_009515	XLOC_109906	lincRNA	19	8309726	8315514	-	2	1822	138
LNC_009514	XLOC_109901	antisense_lncRNA	19	8171418	8182306	-	2	1252	360
LNC_009519	XLOC_109968	lincRNA	19	9945178	9946462	-	3	596	107
LNC_009518	XLOC_109956	lincRNA	19	9527593	9529967	-	2	2001	179
LNC_013060	XLOC_152274	lincRNA	23	28393480	28396180	+	3	1066	136
LNC_013061	XLOC_152275	lincRNA	23	28437481	28447285	+	2	470	101
LNC_013062	XLOC_152288	antisense_lncRNA	23	28626391	28627928	+	3	343	104
LNC_013063	XLOC_152301	antisense_lncRNA	23	28708985	28710030	+	2	215	40
LNC_013064	XLOC_152349	lincRNA	23	29269855	29272654	+	2	548	83
LNC_013065	XLOC_152349	lincRNA	23	29269855	29272654	+	2	476	87
LNC_013066	XLOC_152369	lincRNA	23	29508801	29513961	+	2	658	102
LNC_013067	XLOC_152386	lincRNA	23	29877631	29878782	+	2	404	134
LNC_013068	XLOC_152387	lincRNA	23	29884981	29887440	+	2	2062	117
LNC_013069	XLOC_152391	lincRNA	23	29932918	29946789	+	3	1260	68
LNC_012919	XLOC_150981	antisense_lncRNA	23	2605877	2628161	+	4	927	126
LNC_012918	XLOC_150981	antisense_lncRNA	23	2605877	2620488	+	2	313	72
LNC_012917	XLOC_150981	antisense_lncRNA	23	2605866	2628161	+	3	890	110
LNC_012916	XLOC_150925	lincRNA	23	40231	86718	+	3	326	105
LNC_012915	XLOC_150886	lincRNA	22	61367401	61369415	-	2	1097	123
LNC_012914	XLOC_150831	lincRNA	22	60782137	60784907	-	2	2417	226
LNC_012913	XLOC_150793	lincRNA	22	60703968	60704742	-	2	748	151
LNC_012912	XLOC_150792	lincRNA	22	60702893	60703828	-	2	829	88
LNC_012911	XLOC_150784	lincRNA	22	60657443	60658691	-	2	816	195
LNC_012910	XLOC_150784	lincRNA	22	60654362	60658691	-	3	685	127
LNC_021919	XLOC_262823	lincRNA	8	107006319	107029168	+	2	913	90
LNC_021918	XLOC_262818	lincRNA	8	106923717	106937664	+	4	538	89
LNC_021915	XLOC_262796	lincRNA	8	106767695	106827776	+	3	856	100
LNC_021914	XLOC_262796	lincRNA	8	106767660	106895559	+	2	717	123
LNC_021917	XLOC_262818	lincRNA	8	106923699	106994433	+	5	658	103
LNC_021916	XLOC_262818	lincRNA	8	106923699	106984990	+	5	684	92
LNC_021911	XLOC_262769	antisense_lncRNA	8	106060074	106113252	+	2	498	125
LNC_021910	XLOC_262768	lincRNA	8	105925335	105929684	+	3	723	69
LNC_021913	XLOC_262796	lincRNA	8	106767660	106827776	+	2	807	132
LNC_021912	XLOC_262774	lincRNA	8	106099200	106103106	+	2	541	68
LNC_022259	XLOC_266613	lincRNA	8	64870465	64886662	-	3	379	88
LNC_022258	XLOC_266613	lincRNA	8	64849838	64886662	-	3	883	110
LNC_022257	XLOC_266540	lincRNA	8	64126988	64128927	-	3	581	70
LNC_022256	XLOC_266540	lincRNA	8	64126423	64129000	-	3	712	87
LNC_022255	XLOC_266513	lincRNA	8	63517296	63533814	-	2	1922	100
LNC_022254	XLOC_266484	antisense_lncRNA	8	63174810	63180932	-	2	1025	171
LNC_022253	XLOC_266412	lincRNA	8	61266491	61284414	-	2	1127	146
LNC_022252	XLOC_266404	lincRNA	8	61138500	61142194	-	2	1185	86
LNC_022251	XLOC_266404	lincRNA	8	61138500	61142194	-	2	1265	86
LNC_022250	XLOC_266404	lincRNA	8	61138500	61142194	-	2	1098	86
LNC_011336	XLOC_131951	lincRNA	20	12615622	12618807	-	2	3079	187
LNC_011337	XLOC_132086	lincRNA	20	13047674	13070353	-	3	959	125
LNC_011334	XLOC_131887	lincRNA	20	12289459	12290150	-	2	543	105
LNC_011335	XLOC_131918	lincRNA	20	12502615	12560562	-	2	1291	102
LNC_011332	XLOC_131826	lincRNA	20	11084124	11089271	-	2	941	114
LNC_011333	XLOC_131887	lincRNA	20	12005602	12290149	-	6	562	125
LNC_011330	XLOC_131824	lincRNA	20	11069426	11079385	-	2	1066	139
LNC_011331	XLOC_131824	lincRNA	20	11069426	11079464	-	2	1507	144
LNC_011338	XLOC_132130	antisense_lncRNA	20	13967557	14065924	-	9	1578	85
LNC_011339	XLOC_132130	antisense_lncRNA	20	13995628	14065924	-	8	2371	78
LNC_019655	XLOC_231186	lincRNA	6	21279611	21299214	+	2	236	57
LNC_019654	XLOC_231166	antisense_lncRNA	6	21115858	21274916	+	2	806	101
LNC_019657	XLOC_231262	lincRNA	6	22179456	22187155	+	2	411	94
LNC_019656	XLOC_231226	lincRNA	6	21690310	21696430	+	3	517	99
LNC_019651	XLOC_231147	antisense_lncRNA	6	20538920	20636194	+	4	725	73
LNC_019650	XLOC_231147	antisense_lncRNA	6	20538919	20659626	+	3	1755	75
LNC_019653	XLOC_231166	lincRNA	6	21115858	21170297	+	2	938	125
LNC_019652	XLOC_231166	lincRNA	6	21115858	21122504	+	3	1010	149
LNC_001736	XLOC_024603	lincRNA	10	30565448	30588244	-	4	917	67
LNC_019658	XLOC_231262	lincRNA	6	22180982	22187155	+	2	407	75
LNC_001735	XLOC_024602	lincRNA	10	30528912	30532117	-	2	3060	157
LNC_001733	XLOC_024531	antisense_lncRNA	10	28354981	28356746	-	2	1260	119
LNC_021285	XLOC_252744	antisense_lncRNA	7	48897540	48903901	-	3	890	129
LNC_021284	XLOC_252744	antisense_lncRNA	7	48897540	48903901	-	4	2028	161
LNC_021287	XLOC_252752	lincRNA	7	49150984	49152302	-	2	1180	118
LNC_021286	XLOC_252744	antisense_lncRNA	7	48897540	48903901	-	2	853	129
LNC_001732	XLOC_024471	lincRNA	10	27073478	27079229	-	4	3039	121
LNC_021280	XLOC_252708	lincRNA	7	48010270	48012329	-	2	1109	214
LNC_021283	XLOC_252744	antisense_lncRNA	7	48897540	48903901	-	3	3283	161
LNC_021282	XLOC_252732	lincRNA	7	48733471	48734164	-	2	584	86
LNC_021289	XLOC_252768	lincRNA	7	49783443	49787736	-	2	547	60
LNC_021288	XLOC_252760	lincRNA	7	49589140	49644106	-	3	610	85
LNC_014746	XLOC_169579	lincRNA	26	32154626	32258595	+	3	794	82
LNC_023665	XLOC_293855	lincRNA	X	108849498	108854061	-	2	1744	212
LNC_023664	XLOC_293851	lincRNA	X	108789683	108792295	-	2	637	105
LNC_023667	XLOC_293951	lincRNA	X	111765947	111788706	-	3	931	140
LNC_014747	XLOC_169579	lincRNA	26	32154626	32258595	+	4	912	82
LNC_023661	XLOC_293791	antisense_lncRNA	X	107437291	107556871	-	4	1823	146
LNC_023660	XLOC_293790	antisense_lncRNA	X	107387757	107430069	-	4	501	82
LNC_023663	XLOC_293841	lincRNA	X	108727818	108732147	-	2	1006	120
LNC_023662	XLOC_293836	lincRNA	X	108711149	108718902	-	2	900	101
LNC_023669	XLOC_294148	antisense_lncRNA	X	118384128	118536014	-	7	1893	118
LNC_023668	XLOC_293991	lincRNA	X	112815552	112867777	-	2	338	56
LNC_021139	XLOC_250496	lincRNA	7	20723161	20742938	-	3	582	77
LNC_021138	XLOC_250492	antisense_lncRNA	7	20654209	20656004	-	2	1237	170
LNC_021137	XLOC_250492	antisense_lncRNA	7	20654209	20656004	-	2	1152	165
LNC_021136	XLOC_250492	antisense_lncRNA	7	20649532	20656004	-	3	748	113
LNC_021135	XLOC_250492	antisense_lncRNA	7	20649026	20655988	-	4	661	155
LNC_021134	XLOC_250489	lincRNA	7	20586059	20596350	-	3	651	99
LNC_021133	XLOC_250489	lincRNA	7	20586059	20595738	-	3	887	158
LNC_021132	XLOC_250489	lincRNA	7	20585044	20596043	-	6	1340	104
LNC_021131	XLOC_250482	lincRNA	7	20473025	20473897	-	3	460	85
LNC_021130	XLOC_250482	lincRNA	7	20473025	20473804	-	2	319	69
LNC_004976	XLOC_060133	lincRNA	13	80628643	80641918	-	3	755	83
LNC_004977	XLOC_060137	lincRNA	13	80640062	80682345	-	4	1197	126
LNC_007807	XLOC_092755	lincRNA	17	68698177	68758079	+	3	1498	168
LNC_007806	XLOC_092755	lincRNA	17	68687895	68826029	+	6	2192	181
LNC_007805	XLOC_092742	lincRNA	17	68564613	68581500	+	3	1672	142
LNC_007804	XLOC_092736	antisense_lncRNA	17	68376206	68379377	+	2	313	104
LNC_007803	XLOC_092727	lincRNA	17	68329755	68334322	+	2	1484	98
LNC_007802	XLOC_092726	lincRNA	17	68237639	68245877	+	2	1564	145
LNC_007801	XLOC_092726	lincRNA	17	68237414	68245877	+	2	1501	147
LNC_007800	XLOC_092679	lincRNA	17	67265061	67269461	+	3	348	94
LNC_007809	XLOC_092788	lincRNA	17	68807388	68807932	+	2	404	59
LNC_007808	XLOC_092755	lincRNA	17	68818639	68826029	+	4	1788	107
LNC_022538	XLOC_270916	lincRNA	9	27540512	27541576	+	2	416	87
LNC_022539	XLOC_270928	lincRNA	9	27868047	27874274	+	2	580	60
LNC_022532	XLOC_270789	antisense_lncRNA	9	25690612	25694300	+	3	548	103
LNC_022533	XLOC_270808	lincRNA	9	26025312	26033099	+	3	1187	81
LNC_022530	XLOC_270757	lincRNA	9	24708174	24722865	+	2	462	125
LNC_022531	XLOC_270757	lincRNA	9	24708174	24729029	+	2	1006	74
LNC_022536	XLOC_270837	antisense_lncRNA	9	26642828	26751848	+	2	790	155
LNC_022537	XLOC_270901	lincRNA	9	27071522	27081312	+	3	545	90
LNC_022534	XLOC_270808	lincRNA	9	26025358	26033099	+	2	1708	81
LNC_022535	XLOC_270820	lincRNA	9	26210900	26223522	+	4	500	58
LNC_006761	XLOC_080961	lincRNA	16	23936759	23952526	+	2	569	88
LNC_020668	XLOC_244054	lincRNA	7	36107961	36119228	+	2	627	132
LNC_020669	XLOC_244056	lincRNA	7	36417243	36431600	+	3	401	87
LNC_006760	XLOC_080961	lincRNA	16	23936743	23950666	+	2	685	71
LNC_020664	XLOC_244016	lincRNA	7	34838332	34853075	+	3	1471	66
LNC_020665	XLOC_244016	lincRNA	7	34927001	34933883	+	3	675	121
LNC_020666	XLOC_244016	lincRNA	7	34927001	34984869	+	3	469	55
LNC_020667	XLOC_244046	lincRNA	7	35629181	35654224	+	2	549	114
LNC_020660	XLOC_243799	antisense_lncRNA	7	32357200	32361561	+	3	470	96
LNC_020661	XLOC_243807	lincRNA	7	32874577	32881021	+	2	1055	151
LNC_020662	XLOC_243986	lincRNA	7	33709141	33712179	+	3	550	98
LNC_020663	XLOC_243999	antisense_lncRNA	7	34109792	34123209	+	2	515	75
LNC_006762	XLOC_080962	lincRNA	16	24013365	24014112	+	3	295	41
LNC_016247	XLOC_187174	lincRNA	29	48550023	48556578	+	2	1340	252
LNC_006764	XLOC_080993	lincRNA	16	24526967	24545776	+	3	228	50
LNC_018685	XLOC_219687	lincRNA	5	55157297	55273546	+	10	1530	80
LNC_018684	XLOC_219687	lincRNA	5	55157297	55273546	+	10	1446	127
LNC_018687	XLOC_219687	lincRNA	5	55157316	55273546	+	6	838	108
LNC_018686	XLOC_219687	lincRNA	5	55157297	55286759	+	5	585	91
LNC_018681	XLOC_219687	lincRNA	5	55157297	55273546	+	8	1025	67
LNC_018680	XLOC_219687	lincRNA	5	55157297	55192746	+	6	1270	102
LNC_018683	XLOC_219687	lincRNA	5	55157297	55273546	+	8	1175	90
LNC_018682	XLOC_219687	lincRNA	5	55157297	55273546	+	8	1172	77
LNC_006766	XLOC_080999	lincRNA	16	24615426	24625012	+	3	343	69
LNC_018689	XLOC_219687	lincRNA	5	55157316	55273546	+	9	1213	84
LNC_018688	XLOC_219687	lincRNA	5	55157316	55273546	+	7	953	113
LNC_018539	XLOC_218262	lincRNA	5	26113541	26119480	+	2	5145	163
LNC_018538	XLOC_218258	lincRNA	5	26070543	26075090	+	3	1227	151
LNC_018537	XLOC_218258	lincRNA	5	26070520	26075090	+	4	1047	142
LNC_018536	XLOC_218258	lincRNA	5	26070507	26075090	+	4	956	142
LNC_018535	XLOC_218258	lincRNA	5	26070507	26075090	+	4	1055	137
LNC_018534	XLOC_218258	lincRNA	5	26070440	26075090	+	3	1441	168
LNC_018533	XLOC_218243	lincRNA	5	25989456	26001393	+	3	662	107
LNC_018532	XLOC_218243	lincRNA	5	25989447	25995045	+	3	948	125
LNC_018531	XLOC_218228	antisense_lncRNA	5	25654524	25662164	+	3	1247	113
LNC_018530	XLOC_218219	lincRNA	5	25471108	25471991	+	2	277	58
LNC_011230	XLOC_130675	lincRNA	20	59719760	59732419	+	3	1046	94
LNC_003616	XLOC_046812	lincRNA	12	18583397	18711902	-	4	828	69
LNC_003617	XLOC_046812	lincRNA	12	18583397	18711902	-	3	752	69
LNC_003614	XLOC_046795	antisense_lncRNA	12	18181470	18197508	-	3	2899	105
LNC_003615	XLOC_046795	antisense_lncRNA	12	18193979	18197269	-	2	1386	105
LNC_003612	XLOC_046795	antisense_lncRNA	12	18181470	18196911	-	3	2691	105
LNC_003613	XLOC_046795	antisense_lncRNA	12	18181470	18197014	-	3	3604	172
LNC_003610	XLOC_046756	antisense_lncRNA	12	17959985	17960853	-	2	777	171
LNC_003611	XLOC_046768	lincRNA	12	18022545	18023843	-	2	230	73
LNC_003618	XLOC_046812	lincRNA	12	18598626	18711902	-	5	1542	104
LNC_003619	XLOC_046812	lincRNA	12	18598626	18711902	-	3	1308	104
LNC_005519	XLOC_065772	lincRNA	14	3834064	3841700	-	3	519	109
LNC_005518	XLOC_065772	lincRNA	14	3834064	3841700	-	4	646	128
LNC_005517	XLOC_065772	lincRNA	14	3834064	3841699	-	3	747	131
LNC_005516	XLOC_065764	lincRNA	14	3680140	3682343	-	3	517	66
LNC_005515	XLOC_065764	lincRNA	14	3680140	3682343	-	3	500	66
LNC_005514	XLOC_065764	lincRNA	14	3680140	3682336	-	3	488	66
LNC_005513	XLOC_065764	lincRNA	14	3679313	3682336	-	3	811	128
LNC_005512	XLOC_065764	lincRNA	14	3677885	3682343	-	3	572	94
LNC_005511	XLOC_065762	lincRNA	14	3672188	3673932	-	2	1244	169
LNC_005510	XLOC_065732	lincRNA	14	3539610	3546575	-	3	4282	265
LNC_002057	XLOC_028904	antisense_lncRNA	11	2667360	2687951	+	3	725	149
LNC_002056	XLOC_028904	antisense_lncRNA	11	2667360	2669480	+	2	1045	96
LNC_002055	XLOC_028874	lincRNA	11	2195285	2197796	+	2	727	163
LNC_002054	XLOC_028848	lincRNA	11	1668846	1670568	+	2	1494	102
LNC_002053	XLOC_028844	antisense_lncRNA	11	1460504	1492234	+	2	1026	119
LNC_002052	XLOC_028844	antisense_lncRNA	11	1460240	1492234	+	2	776	88
LNC_002051	XLOC_028844	antisense_lncRNA	11	1460240	1492234	+	3	860	101
LNC_002050	XLOC_028844	antisense_lncRNA	11	1460240	1492234	+	2	1677	119
LNC_002059	XLOC_028951	lincRNA	11	4140292	4141177	+	2	702	169
LNC_002058	XLOC_028930	lincRNA	11	3216342	3231145	+	2	624	83
LNC_004648	XLOC_057235	lincRNA	13	28561609	28565057	-	2	567	72
LNC_004649	XLOC_057275	lincRNA	13	29068759	29421459	-	6	6946	176
LNC_004644	XLOC_057196	lincRNA	13	27807399	27822184	-	4	550	78
LNC_004645	XLOC_057196	lincRNA	13	27818449	27822184	-	3	501	90
LNC_004646	XLOC_057210	lincRNA	13	28006928	28008458	-	2	291	65
LNC_004647	XLOC_057210	lincRNA	13	28007457	28008463	-	2	319	64
LNC_004640	XLOC_057196	lincRNA	13	27699170	27822184	-	4	1276	99
LNC_004641	XLOC_057196	lincRNA	13	27699170	27822184	-	5	1368	109
LNC_004642	XLOC_057196	lincRNA	13	27799328	27822184	-	5	554	81
LNC_004643	XLOC_057196	lincRNA	13	27799328	27822184	-	4	465	92
LNC_009751	XLOC_112151	lincRNA	19	47458111	47468935	-	3	656	64
LNC_009750	XLOC_112151	lincRNA	19	47458111	47460326	-	2	645	64
LNC_009753	XLOC_112151	lincRNA	19	47458111	47474655	-	3	431	64
LNC_009752	XLOC_112151	lincRNA	19	47458111	47470139	-	3	3367	89
LNC_009755	XLOC_112157	antisense_lncRNA	19	47741336	47745348	-	3	1302	91
LNC_009754	XLOC_112151	lincRNA	19	47464703	47474655	-	3	648	78
LNC_009757	XLOC_112187	antisense_lncRNA	19	48269430	48277393	-	2	321	69
LNC_009756	XLOC_112167	lincRNA	19	47926342	47927761	-	2	324	59
LNC_009759	XLOC_112187	antisense_lncRNA	19	48269430	48288052	-	3	695	69
LNC_009758	XLOC_112187	antisense_lncRNA	19	48269430	48277393	-	2	322	69
LNC_010687	XLOC_124130	lincRNA	2	72708448	72722016	-	4	1518	159
LNC_010686	XLOC_124111	lincRNA	2	72479140	72480705	-	3	865	91
LNC_010681	XLOC_124098	lincRNA	2	71951805	71961837	-	2	392	84
LNC_010680	XLOC_124098	lincRNA	2	71951805	71952776	-	2	485	75
LNC_010683	XLOC_124111	lincRNA	2	72479140	72480696	-	3	823	119
LNC_010682	XLOC_124111	lincRNA	2	72449566	72480696	-	4	963	103
LNC_001504	XLOC_021817	lincRNA	10	83804938	84054472	+	3	2366	229
LNC_001505	XLOC_021817	lincRNA	10	83804967	83848881	+	4	1107	219
LNC_001506	XLOC_021906	lincRNA	10	84232783	84238105	+	2	5125	123
LNC_001507	XLOC_021906	lincRNA	10	84232783	84281328	+	4	4613	145
LNC_001500	XLOC_021787	lincRNA	10	83080163	83090748	+	2	252	83
LNC_001501	XLOC_021805	lincRNA	10	83338792	83339940	+	2	1106	89
LNC_016216	XLOC_186881	lincRNA	29	44335535	44346866	+	4	10141	164
LNC_001503	XLOC_021808	lincRNA	10	83478017	83478458	+	2	317	62
LNC_016218	XLOC_186896	antisense_lncRNA	29	44495648	44498927	+	3	565	91
LNC_016219	XLOC_186896	antisense_lncRNA	29	44495648	44501845	+	3	2331	194
LNC_001508	XLOC_021928	antisense_lncRNA	10	84668184	84673138	+	2	228	76
LNC_001509	XLOC_021954	antisense_lncRNA	10	85517737	85535077	+	4	865	224
LNC_006738	XLOC_080471	antisense_lncRNA	16	13449262	13795390	+	5	6459	141
LNC_006739	XLOC_080725	lincRNA	16	17755148	17757003	+	2	366	122
LNC_008486	XLOC_100105	lincRNA	18	41469006	41471889	+	2	311	90
LNC_008487	XLOC_100107	lincRNA	18	41614108	41615844	+	2	723	111
LNC_008484	XLOC_100024	lincRNA	18	40806434	40816922	+	2	592	109
LNC_008485	XLOC_100031	lincRNA	18	40919824	41034951	+	5	529	133
LNC_008482	XLOC_099961	lincRNA	18	39787824	39803626	+	4	10810	225
LNC_008483	XLOC_100002	antisense_lncRNA	18	40440416	40455584	+	2	304	62
LNC_008480	XLOC_099961	lincRNA	18	39787390	39803626	+	4	11430	225
LNC_008481	XLOC_099961	lincRNA	18	39787824	39803626	+	5	3163	225
LNC_008488	XLOC_100120	lincRNA	18	42008723	42010238	+	2	298	78
LNC_008489	XLOC_100120	lincRNA	18	42008929	42010238	+	2	297	81
LNC_017161	XLOC_198120	lincRNA	3	33642072	33645461	-	3	368	80
LNC_017160	XLOC_198120	lincRNA	3	33642072	33645461	-	3	409	72
LNC_017163	XLOC_198120	lincRNA	3	33656966	33701596	-	3	406	73
LNC_017162	XLOC_198120	lincRNA	3	33656966	33701596	-	3	400	71
LNC_017165	XLOC_198120	lincRNA	3	33689944	33701596	-	3	474	70
LNC_017164	XLOC_198120	lincRNA	3	33689944	33691734	-	2	1337	154
LNC_017167	XLOC_198120	lincRNA	3	33732360	33740782	-	2	1696	100
LNC_017166	XLOC_198120	lincRNA	3	33693285	33701593	-	3	646	163
LNC_017169	XLOC_198204	antisense_lncRNA	3	34633344	34644555	-	3	3655	138
LNC_017168	XLOC_198203	antisense_lncRNA	3	34501771	34511240	-	2	696	61
LNC_009289	XLOC_108204	antisense_lncRNA	19	42689473	42701334	+	3	2056	155
LNC_009288	XLOC_108204	antisense_lncRNA	19	42689470	42694528	+	2	2864	156
LNC_009283	XLOC_108143	antisense_lncRNA	19	41664593	41701715	+	2	402	60
LNC_009282	XLOC_108143	antisense_lncRNA	19	41664593	41667786	+	2	2868	138
LNC_009281	XLOC_108140	antisense_lncRNA	19	41605194	41607634	+	2	719	84
LNC_009280	XLOC_108133	antisense_lncRNA	19	41511149	41517213	+	3	1312	83
LNC_009287	XLOC_108185	lincRNA	19	42406779	42411473	+	2	392	63
LNC_009286	XLOC_108185	lincRNA	19	42406779	42411473	+	2	389	63
LNC_009285	XLOC_108185	lincRNA	19	42406779	42411473	+	3	519	73
LNC_009284	XLOC_108143	antisense_lncRNA	19	41664634	41701715	+	3	469	77
LNC_008158	XLOC_096820	lincRNA	17	65759969	65767168	-	2	5012	173
LNC_008159	XLOC_096826	lincRNA	17	65773197	65776855	-	3	760	97
LNC_008150	XLOC_096639	lincRNA	17	63124460	63129541	-	3	435	111
LNC_008151	XLOC_096639	lincRNA	17	63124460	63129543	-	3	754	137
LNC_008152	XLOC_096672	lincRNA	17	63937220	63975694	-	3	1923	98
LNC_008153	XLOC_096727	lincRNA	17	64353389	64357247	-	2	282	57
LNC_008154	XLOC_096752	lincRNA	17	64905876	64908398	-	3	524	126
LNC_008155	XLOC_096768	lincRNA	17	65029164	65042383	-	2	378	78
LNC_008156	XLOC_096779	lincRNA	17	65202482	65206524	-	3	356	71
LNC_008157	XLOC_096813	lincRNA	17	65707989	65709117	-	2	347	115
LNC_000369	XLOC_005357	lincRNA	1	96488587	96494284	+	2	868	80
LNC_000368	XLOC_005344	antisense_lncRNA	1	96405810	96408773	+	3	1144	98
LNC_000367	XLOC_005344	antisense_lncRNA	1	96405810	96408773	+	4	759	95
LNC_000366	XLOC_005344	antisense_lncRNA	1	96405810	96408773	+	5	732	74
LNC_000365	XLOC_005344	antisense_lncRNA	1	96405810	96408773	+	4	1229	98
LNC_000364	XLOC_005344	antisense_lncRNA	1	96405804	96408773	+	3	615	110
LNC_000363	XLOC_005344	antisense_lncRNA	1	96405804	96408773	+	4	695	95
LNC_000362	XLOC_005344	antisense_lncRNA	1	96405804	96408773	+	2	447	71
LNC_000361	XLOC_005333	lincRNA	1	96229288	96234772	+	2	394	88
LNC_000360	XLOC_005333	lincRNA	1	96229261	96229950	+	2	238	38
LNC_002732	XLOC_036969	lincRNA	11	39484924	39505011	-	2	991	80
LNC_002733	XLOC_037016	lincRNA	11	39689369	39708011	-	4	574	113
LNC_002730	XLOC_036969	lincRNA	11	39481324	39505013	-	3	547	50
LNC_002731	XLOC_036969	lincRNA	11	39481324	39505013	-	3	398	50
LNC_002736	XLOC_037052	lincRNA	11	40193646	40195222	-	3	331	52
LNC_002737	XLOC_037075	lincRNA	11	40366291	40374545	-	3	1360	100
LNC_002734	XLOC_037038	lincRNA	11	40047601	40056081	-	3	1515	84
LNC_002735	XLOC_037044	lincRNA	11	40103998	40150969	-	4	608	89
LNC_002738	XLOC_037089	lincRNA	11	40765089	40766179	-	2	479	105
LNC_002739	XLOC_037106	lincRNA	11	41505105	41517397	-	2	924	71
LNC_002884	XLOC_038886	lincRNA	11	74620066	74674890	-	4	2598	85
LNC_002885	XLOC_038886	lincRNA	11	74620066	74710754	-	4	1244	137
LNC_002886	XLOC_038886	lincRNA	11	74620066	74710754	-	4	665	127
LNC_002887	XLOC_038886	lincRNA	11	74620066	74710806	-	4	726	145
LNC_002880	XLOC_038849	lincRNA	11	73497502	73532544	-	4	1044	198
LNC_002881	XLOC_038862	lincRNA	11	73988564	73991072	-	2	1946	131
LNC_002882	XLOC_038863	antisense_lncRNA	11	74018076	74030476	-	2	221	73
LNC_002883	XLOC_038886	lincRNA	11	74620066	74672855	-	4	572	74
LNC_002888	XLOC_038935	antisense_lncRNA	11	75025435	75039592	-	3	11096	120
LNC_002889	XLOC_038940	lincRNA	11	75669465	75673370	-	3	495	102
LNC_010308	XLOC_118930	lincRNA	2	113155276	113156926	+	3	485	98
LNC_010309	XLOC_118942	antisense_lncRNA	2	113486313	113490369	+	3	312	58
LNC_010300	XLOC_118904	lincRNA	2	112431428	112514648	+	9	1085	109
LNC_010301	XLOC_118904	lincRNA	2	112431428	112514648	+	5	1033	139
LNC_010302	XLOC_118904	lincRNA	2	112480879	112514648	+	4	639	56
LNC_010303	XLOC_118912	lincRNA	2	112566744	112568850	+	3	645	114
LNC_010304	XLOC_118913	lincRNA	2	112572159	112583674	+	2	440	66
LNC_010305	XLOC_118919	antisense_lncRNA	2	112796639	112800764	+	3	697	80
LNC_010306	XLOC_118919	antisense_lncRNA	2	112796657	112797645	+	3	562	80
LNC_010307	XLOC_118919	antisense_lncRNA	2	112796657	112800764	+	3	1701	185
LNC_001283	XLOC_018871	lincRNA	10	30160088	30180386	+	3	621	98
LNC_001282	XLOC_018871	lincRNA	10	30159990	30180386	+	4	820	117
LNC_001281	XLOC_018871	antisense_lncRNA	10	30159279	30180386	+	3	540	70
LNC_001280	XLOC_018870	antisense_lncRNA	10	30132034	30136609	+	2	1640	166
LNC_001287	XLOC_018889	lincRNA	10	30531957	30672954	+	11	5745	106
LNC_001286	XLOC_018871	lincRNA	10	30160229	30166102	+	2	584	68
LNC_001285	XLOC_018871	lincRNA	10	30160171	30180386	+	4	777	71
LNC_001284	XLOC_018871	lincRNA	10	30160171	30180386	+	4	1796	106
LNC_001289	XLOC_018889	lincRNA	10	30588306	30608156	+	3	804	93
LNC_001288	XLOC_018889	lincRNA	10	30532070	30672954	+	4	3098	106
LNC_013640	XLOC_158566	lincRNA	24	37036708	37041461	+	2	286	46
LNC_013641	XLOC_158589	antisense_lncRNA	24	37706542	37718966	+	3	796	83
LNC_013642	XLOC_158589	antisense_lncRNA	24	37706565	37718966	+	2	581	77
LNC_013643	XLOC_158604	antisense_lncRNA	24	37993983	38001205	+	2	326	102
LNC_013644	XLOC_158605	antisense_lncRNA	24	38015832	38042675	+	2	1046	155
LNC_013645	XLOC_158605	antisense_lncRNA	24	38015855	38042675	+	3	1148	147
LNC_013646	XLOC_158606	lincRNA	24	38597874	38614335	+	4	892	78
LNC_013647	XLOC_158606	lincRNA	24	38598099	38602545	+	3	888	78
LNC_013648	XLOC_158606	lincRNA	24	38598110	38598958	+	2	210	52
LNC_013649	XLOC_158631	lincRNA	24	39674472	39676825	+	2	209	45
LNC_010507	XLOC_121423	lincRNA	2	20139392	20149148	-	2	6594	181
LNC_000684	XLOC_008931	lincRNA	1	12911274	12912208	-	2	406	58
LNC_000685	XLOC_008958	lincRNA	1	13181493	13183281	-	2	879	121
LNC_000686	XLOC_008963	lincRNA	1	13549772	13551575	-	2	234	77
LNC_000687	XLOC_008994	lincRNA	1	14317327	14340369	-	2	419	88
LNC_000680	XLOC_008885	lincRNA	1	12466373	12490325	-	5	761	110
LNC_000681	XLOC_008885	lincRNA	1	12468577	12490325	-	4	1345	122
LNC_000682	XLOC_008916	lincRNA	1	12847140	12875480	-	3	1557	70
LNC_000683	XLOC_008916	lincRNA	1	12890219	12894660	-	2	3568	95
LNC_021739	XLOC_260639	lincRNA	8	69060586	69063300	+	2	341	61
LNC_021738	XLOC_260633	lincRNA	8	69031517	69039014	+	2	462	60
LNC_021735	XLOC_260609	lincRNA	8	68259251	68260660	+	2	367	93
LNC_021734	XLOC_260606	lincRNA	8	68197477	68203135	+	2	216	48
LNC_021737	XLOC_260633	lincRNA	8	69031517	69039014	+	2	400	62
LNC_021736	XLOC_260609	lincRNA	8	68259251	68260660	+	2	218	56
LNC_021731	XLOC_260587	lincRNA	8	67961059	67963674	+	2	1299	128
LNC_021730	XLOC_260587	lincRNA	8	67935035	67963674	+	2	982	128
LNC_021733	XLOC_260595	lincRNA	8	68008065	68025211	+	3	882	125
LNC_021732	XLOC_260593	lincRNA	8	67969377	68154770	+	3	313	77
LNC_017943	XLOC_209446	lincRNA	4	4802369	4806681	-	2	326	56
LNC_017942	XLOC_209435	lincRNA	4	4289452	4299560	-	4	652	108
LNC_017941	XLOC_209419	lincRNA	4	3402776	3506958	-	3	462	114
LNC_017940	XLOC_209416	lincRNA	4	3342983	3345448	-	2	405	71
LNC_017947	XLOC_209475	antisense_lncRNA	4	5346957	5372408	-	2	322	85
LNC_017946	XLOC_209475	antisense_lncRNA	4	5346957	5372390	-	3	481	99
LNC_017945	XLOC_209450	lincRNA	4	4837660	4988950	-	3	854	81
LNC_017944	XLOC_209450	lincRNA	4	4837460	4988739	-	3	480	68
LNC_017949	XLOC_209508	lincRNA	4	5588932	5597509	-	3	2213	107
LNC_017948	XLOC_209477	lincRNA	4	5358246	5359746	-	2	730	215
LNC_012278	XLOC_143687	lincRNA	21	70612997	70621781	-	4	1144	130
LNC_012279	XLOC_143687	lincRNA	21	70612997	70621781	-	3	1486	162
LNC_012276	XLOC_143687	lincRNA	21	70612997	70621781	-	4	1842	171
LNC_012277	XLOC_143687	lincRNA	21	70612997	70621781	-	4	3391	147
LNC_012274	XLOC_143687	lincRNA	21	70612997	70621760	-	5	2742	147
LNC_012275	XLOC_143687	lincRNA	21	70612997	70621781	-	3	3522	171
LNC_012272	XLOC_143685	lincRNA	21	70529749	70532732	-	3	1939	371
LNC_012273	XLOC_143685	lincRNA	21	70529749	70532732	-	3	2015	371
LNC_012270	XLOC_143685	lincRNA	21	70529749	70532713	-	2	2842	349
LNC_012271	XLOC_143685	lincRNA	21	70529749	70532732	-	3	2474	371
LNC_020062	XLOC_236220	lincRNA	6	11192373	11205018	-	2	436	74
LNC_020063	XLOC_236238	lincRNA	6	12237264	12238922	-	2	471	75
LNC_020060	XLOC_236175	lincRNA	6	10844485	10844971	-	2	452	65
LNC_020061	XLOC_236215	lincRNA	6	11138511	11157656	-	4	659	71
LNC_020066	XLOC_236279	lincRNA	6	12866797	12898605	-	3	6125	130
LNC_020067	XLOC_236279	lincRNA	6	12897784	12898606	-	2	729	107
LNC_020064	XLOC_236241	lincRNA	6	12300751	12348648	-	2	498	93
LNC_020065	XLOC_236255	lincRNA	6	12718156	12718997	-	2	470	99
LNC_020068	XLOC_236281	antisense_lncRNA	6	13243320	13306193	-	6	975	76
LNC_020069	XLOC_236281	antisense_lncRNA	6	13245165	13306193	-	7	1196	101
LNC_012898	XLOC_150686	antisense_lncRNA	22	59570808	59575608	-	2	924	92
LNC_012899	XLOC_150699	lincRNA	22	59713296	59714619	-	2	664	220
LNC_012892	XLOC_150547	lincRNA	22	57104724	57115720	-	5	4443	143
LNC_012893	XLOC_150606	lincRNA	22	58027540	58032139	-	2	3382	146
LNC_012890	XLOC_150538	antisense_lncRNA	22	56971599	56973248	-	2	1127	95
LNC_012891	XLOC_150546	lincRNA	22	57101062	57122191	-	2	1003	114
LNC_012896	XLOC_150674	antisense_lncRNA	22	59242838	59246682	-	2	2354	167
LNC_012897	XLOC_150678	lincRNA	22	59266628	59268480	-	2	308	90
LNC_012894	XLOC_150644	lincRNA	22	58654341	58656059	-	2	1553	163
LNC_012895	XLOC_150673	lincRNA	22	59159697	59162327	-	3	1751	143
LNC_018339	XLOC_215418	lincRNA	4	103865141	103866466	-	3	682	97
LNC_018338	XLOC_215418	lincRNA	4	103865141	103866466	-	3	632	97
LNC_018335	XLOC_215286	lincRNA	4	100361848	100364762	-	2	610	70
LNC_018334	XLOC_215252	antisense_lncRNA	4	99606061	99608676	-	2	1417	81
LNC_018337	XLOC_215416	antisense_lncRNA	4	103851059	103859159	-	2	1076	140
LNC_018336	XLOC_215303	lincRNA	4	101077646	101094273	-	2	497	61
LNC_018331	XLOC_215230	lincRNA	4	99174058	99200541	-	2	482	63
LNC_018330	XLOC_215207	lincRNA	4	98965070	98969167	-	2	1093	136
LNC_018333	XLOC_215232	lincRNA	4	99206936	99222942	-	2	421	72
LNC_018332	XLOC_215232	lincRNA	4	99176276	99222986	-	3	882	98
LNC_021675	XLOC_259337	lincRNA	8	49136891	49137559	+	2	389	62
LNC_021898	XLOC_262599	lincRNA	8	103700283	103705210	+	3	769	62
LNC_021899	XLOC_262624	lincRNA	8	103953046	103960871	+	3	1031	85
LNC_023007	XLOC_278311	lincRNA	9	45668358	45679211	-	3	3623	189
LNC_023006	XLOC_278296	lincRNA	9	45065840	45087741	-	2	283	64
LNC_023001	XLOC_278138	antisense_lncRNA	9	42655988	42701308	-	3	254	49
LNC_023000	XLOC_278137	antisense_lncRNA	9	42649033	42651600	-	2	1702	141
LNC_023003	XLOC_278168	lincRNA	9	43541208	43552332	-	3	313	79
LNC_023002	XLOC_278138	antisense_lncRNA	9	42696070	42701306	-	2	213	60
LNC_021890	XLOC_262466	lincRNA	8	100942078	100944034	+	2	622	94
LNC_021891	XLOC_262466	lincRNA	8	100942078	100947246	+	2	402	68
LNC_021892	XLOC_262471	lincRNA	8	101323986	101329645	+	2	2112	109
LNC_021893	XLOC_262504	lincRNA	8	102250897	102252076	+	2	1029	60
LNC_021894	XLOC_262529	lincRNA	8	102910823	102978430	+	4	1191	80
LNC_021895	XLOC_262569	lincRNA	8	103426526	103445327	+	3	607	92
LNC_021896	XLOC_262569	lincRNA	8	103426526	103445327	+	4	759	92
LNC_021897	XLOC_262596	antisense_lncRNA	8	103691994	103693833	+	2	430	104
LNC_012867	XLOC_150279	lincRNA	22	51934482	51937867	-	3	593	117
LNC_012866	XLOC_150270	antisense_lncRNA	22	51854630	51866270	-	2	1758	225
LNC_012865	XLOC_150264	antisense_lncRNA	22	51784408	51792272	-	3	801	153
LNC_018803	XLOC_220704	antisense_lncRNA	5	78326189	78330007	+	3	2078	115
LNC_018802	XLOC_220685	lincRNA	5	78064268	78065130	+	2	320	71
LNC_018801	XLOC_220685	lincRNA	5	78064268	78065130	+	2	291	49
LNC_018800	XLOC_220665	lincRNA	5	77161713	77192366	+	3	1182	128
LNC_018807	XLOC_220761	lincRNA	5	80176943	80186712	+	2	2459	88
LNC_018806	XLOC_220750	lincRNA	5	79807594	79809363	+	2	423	74
LNC_018805	XLOC_220718	lincRNA	5	78989521	78994436	+	3	2254	168
LNC_018804	XLOC_220704	antisense_lncRNA	5	78326233	78330007	+	2	1885	109
LNC_012863	XLOC_150261	antisense_lncRNA	22	51765562	51772576	-	2	830	108
LNC_018809	XLOC_220774	lincRNA	5	81037087	81074961	+	8	2538	147
LNC_018808	XLOC_220774	lincRNA	5	81037070	81086941	+	10	2083	147
LNC_012862	XLOC_150260	antisense_lncRNA	22	51761691	51764170	-	2	1054	205
LNC_012861	XLOC_150257	antisense_lncRNA	22	51655508	51658771	-	2	1161	306
LNC_012860	XLOC_150248	antisense_lncRNA	22	51488443	51493138	-	3	552	123
LNC_022358	XLOC_267824	lincRNA	8	88021295	88026635	-	2	3260	106
LNC_022359	XLOC_267831	lincRNA	8	88345167	88375222	-	4	746	87
LNC_022352	XLOC_267714	antisense_lncRNA	8	86801160	86812710	-	2	9803	443
LNC_022353	XLOC_267726	antisense_lncRNA	8	86999100	87002785	-	2	1096	130
LNC_022350	XLOC_267702	antisense_lncRNA	8	86579018	86630287	-	3	800	124
LNC_022351	XLOC_267702	lincRNA	8	86619503	86630287	-	2	858	81
LNC_022356	XLOC_267778	lincRNA	8	87793756	87855634	-	3	3050	133
LNC_022357	XLOC_267778	lincRNA	8	87814089	87833537	-	3	799	103
LNC_022354	XLOC_267730	lincRNA	8	87031950	87048932	-	5	983	110
LNC_022355	XLOC_267730	lincRNA	8	87046031	87048928	-	2	319	58
LNC_020853	XLOC_246634	lincRNA	7	74069687	74076650	+	2	1004	112
LNC_020852	XLOC_246634	lincRNA	7	74069485	74076650	+	2	439	96
LNC_020851	XLOC_246629	lincRNA	7	73991025	73998058	+	2	568	89
LNC_020850	XLOC_246580	lincRNA	7	73040867	73076682	+	3	486	70
LNC_020857	XLOC_246678	antisense_lncRNA	7	74472343	74473194	+	2	728	89
LNC_020856	XLOC_246676	antisense_lncRNA	7	74389609	74396112	+	3	1546	124
LNC_020855	XLOC_246665	antisense_lncRNA	7	74248381	74384215	+	4	5303	113
LNC_020854	XLOC_246646	lincRNA	7	74203852	74235921	+	5	5835	164
LNC_020859	XLOC_246678	antisense_lncRNA	7	74472359	74474840	+	3	565	78
LNC_020858	XLOC_246678	antisense_lncRNA	7	74472343	74474840	+	2	511	85
LNC_006248	XLOC_074418	lincRNA	15	82379321	82381107	+	2	1436	131
LNC_006249	XLOC_074424	antisense_lncRNA	15	82482553	82539368	+	2	2006	147
LNC_006246	XLOC_074380	lincRNA	15	82006345	82007697	+	2	827	114
LNC_006247	XLOC_074418	lincRNA	15	82379321	82380966	+	2	1436	131
LNC_006244	XLOC_074371	lincRNA	15	81814191	81815279	+	3	899	94
LNC_006245	XLOC_074371	lincRNA	15	81814191	81815279	+	3	848	108
LNC_006242	XLOC_074364	lincRNA	15	81655130	81657494	+	3	1669	159
LNC_006243	XLOC_074364	lincRNA	15	81655561	81657494	+	2	1628	159
LNC_006240	XLOC_074258	antisense_lncRNA	15	80046928	80077654	+	4	416	59
LNC_006241	XLOC_074258	antisense_lncRNA	15	80047088	80065210	+	2	763	113
LNC_021078	XLOC_250217	antisense_lncRNA	7	16201687	16205988	-	4	748	140
LNC_021079	XLOC_250217	antisense_lncRNA	7	16201687	16205988	-	3	633	140
LNC_021072	XLOC_250168	lincRNA	7	15573892	15585886	-	2	326	108
LNC_021073	XLOC_250171	antisense_lncRNA	7	15646351	15647731	-	2	1189	178
LNC_021070	XLOC_250150	antisense_lncRNA	7	15330016	15334325	-	3	285	91
LNC_021071	XLOC_250166	lincRNA	7	15742034	15749941	-	2	433	112
LNC_021076	XLOC_250199	lincRNA	7	16038868	16040542	-	2	630	156
LNC_021077	XLOC_250217	antisense_lncRNA	7	16201687	16205937	-	3	436	145
LNC_021074	XLOC_250176	lincRNA	7	15710158	15722895	-	2	654	111
LNC_021075	XLOC_250180	antisense_lncRNA	7	15863282	15865871	-	2	214	43
LNC_012616	XLOC_147978	lincRNA	22	5575702	5579683	-	3	538	128
LNC_012617	XLOC_147980	lincRNA	22	5619250	5624155	-	3	527	111
LNC_018478	XLOC_216820	lincRNA	5	6877484	7057460	+	2	434	57
LNC_018479	XLOC_216824	lincRNA	5	6900208	6902961	+	2	993	65
LNC_018472	XLOC_216753	lincRNA	5	6728517	6776342	+	3	482	115
LNC_018473	XLOC_216753	lincRNA	5	6728536	6731557	+	2	396	69
LNC_018470	XLOC_216753	lincRNA	5	6728500	6739811	+	4	7367	133
LNC_018471	XLOC_216753	lincRNA	5	6728500	6742781	+	4	8589	133
LNC_018476	XLOC_216765	lincRNA	5	6778082	6948161	+	2	1187	77
LNC_018477	XLOC_216765	lincRNA	5	6870239	6948161	+	2	1284	103
LNC_018474	XLOC_216753	lincRNA	5	6728536	6731557	+	3	697	104
LNC_018475	XLOC_216765	lincRNA	5	6776585	6948161	+	2	1727	205
LNC_015717	XLOC_180703	lincRNA	28	30189495	30214847	+	3	1773	75
LNC_005498	XLOC_065608	lincRNA	14	1951547	1957340	-	2	3227	347
LNC_005499	XLOC_065646	lincRNA	14	2317276	2317922	-	2	394	107
LNC_005492	XLOC_065565	lincRNA	14	1361349	1363793	-	2	1008	297
LNC_005493	XLOC_065566	lincRNA	14	1378486	1379116	-	2	598	130
LNC_005490	XLOC_065521	lincRNA	14	856204	858212	-	2	813	89
LNC_005491	XLOC_065522	lincRNA	14	858746	861440	-	2	490	66
LNC_005496	XLOC_065599	antisense_lncRNA	14	1838373	1838872	-	2	394	114
LNC_005497	XLOC_065600	antisense_lncRNA	14	1899193	1904043	-	4	2302	176
LNC_005494	XLOC_065570	antisense_lncRNA	14	1486593	1487506	-	2	794	146
LNC_005495	XLOC_065577	lincRNA	14	1558661	1559642	-	2	470	135
LNC_002152	XLOC_030017	lincRNA	11	24613420	24615591	+	2	1739	103
LNC_002153	XLOC_030036	antisense_lncRNA	11	24907834	24910726	+	2	318	63
LNC_002150	XLOC_030017	lincRNA	11	24584135	24649770	+	7	3095	94
LNC_002151	XLOC_030017	lincRNA	11	24605763	24621050	+	5	2406	109
LNC_002156	XLOC_030072	lincRNA	11	25285026	25290185	+	2	510	73
LNC_002157	XLOC_030075	lincRNA	11	25291063	25294664	+	2	979	123
LNC_002154	XLOC_030046	lincRNA	11	25217053	25220739	+	2	1509	167
LNC_002155	XLOC_030060	lincRNA	11	25260141	25261311	+	2	333	110
LNC_007384	XLOC_087843	lincRNA	16	71477369	71478763	-	2	1152	209
LNC_007385	XLOC_087843	lincRNA	16	71477369	71482187	-	2	640	115
LNC_002158	XLOC_030075	lincRNA	11	25291075	25309871	+	3	3795	142
LNC_002159	XLOC_030111	lincRNA	11	25381159	25385333	+	2	263	37
LNC_007380	XLOC_087829	lincRNA	16	71358884	71377905	-	3	1165	119
LNC_007381	XLOC_087829	lincRNA	16	71358884	71377905	-	2	1054	88
LNC_007382	XLOC_087829	lincRNA	16	71361959	71377905	-	3	625	95
LNC_007383	XLOC_087829	lincRNA	16	71369736	71377968	-	2	1899	118
LNC_005728	XLOC_067577	lincRNA	14	38834954	38835416	-	2	261	78
LNC_005729	XLOC_067598	antisense_lncRNA	14	39384683	39389226	-	2	970	77
LNC_005724	XLOC_067491	lincRNA	14	37428735	37522169	-	4	1151	85
LNC_005725	XLOC_067491	lincRNA	14	37428735	37522169	-	4	1189	85
LNC_005726	XLOC_067491	lincRNA	14	37509741	37522137	-	2	322	67
LNC_005727	XLOC_067541	lincRNA	14	37904345	37905515	-	2	421	89
LNC_005720	XLOC_067406	lincRNA	14	36293956	36373583	-	8	1889	115
LNC_005721	XLOC_067406	lincRNA	14	36367475	36373602	-	3	1685	100
LNC_005722	XLOC_067491	lincRNA	14	37428735	37430944	-	3	1546	85
LNC_005723	XLOC_067491	lincRNA	14	37428735	37522142	-	4	1071	85
LNC_007656	XLOC_091504	lincRNA	17	41738745	41760878	+	4	917	125
LNC_007657	XLOC_091504	lincRNA	17	41738761	41760878	+	5	2219	129
LNC_007654	XLOC_091504	lincRNA	17	41738745	41760878	+	4	1086	107
LNC_007655	XLOC_091504	lincRNA	17	41738745	41760878	+	4	1095	107
LNC_007652	XLOC_091494	lincRNA	17	40868224	40869582	+	2	327	84
LNC_007653	XLOC_091498	lincRNA	17	41206514	41207466	+	2	291	64
LNC_007650	XLOC_091475	lincRNA	17	40201295	40219546	+	4	2013	100
LNC_007651	XLOC_091490	antisense_lncRNA	17	40515966	40521868	+	2	266	63
LNC_015978	XLOC_183973	lincRNA	28	43355004	43376487	-	5	1702	159
LNC_015979	XLOC_183973	lincRNA	28	43355004	43376487	-	5	1538	123
LNC_007658	XLOC_091504	lincRNA	17	41738761	41760878	+	4	1211	113
LNC_007659	XLOC_091522	lincRNA	17	42268177	42273416	+	2	502	73
LNC_016526	XLOC_190509	lincRNA	3	5142656	5150447	+	2	210	48
LNC_016527	XLOC_190509	lincRNA	3	5142656	5197869	+	2	218	48
LNC_016528	XLOC_190529	lincRNA	3	5613489	5615798	+	2	581	90
LNC_016529	XLOC_190533	lincRNA	3	5648042	5652216	+	2	211	70
LNC_009126	XLOC_106920	lincRNA	19	20935431	20937157	+	2	1059	110
LNC_009127	XLOC_106920	lincRNA	19	20935431	20938575	+	2	569	102
LNC_009124	XLOC_106895	antisense_lncRNA	19	20632954	20642097	+	3	1004	141
LNC_009125	XLOC_106915	antisense_lncRNA	19	20901046	20907875	+	2	724	121
LNC_009122	XLOC_106895	antisense_lncRNA	19	20611422	20642097	+	3	1050	141
LNC_009123	XLOC_106895	antisense_lncRNA	19	20611427	20623866	+	2	1621	148
LNC_009120	XLOC_106895	antisense_lncRNA	19	20611422	20642097	+	5	2310	186
LNC_009121	XLOC_106895	antisense_lncRNA	19	20611422	20642097	+	5	3351	186
LNC_009128	XLOC_106920	lincRNA	19	20935431	20948667	+	3	545	132
LNC_009129	XLOC_106924	antisense_lncRNA	19	21005569	21010870	+	2	406	86
LNC_001715	XLOC_024074	antisense_lncRNA	10	21635005	21638087	-	2	571	190
LNC_001714	XLOC_024054	lincRNA	10	21408567	21409084	-	2	324	107
LNC_001717	XLOC_024082	antisense_lncRNA	10	21690275	21699131	-	3	2219	215
LNC_008838	XLOC_103999	lincRNA	18	36656043	36663018	-	3	449	112
LNC_016405	XLOC_189127	lincRNA	29	33577485	33590273	-	7	1438	119
LNC_016404	XLOC_189108	antisense_lncRNA	29	33241881	33246279	-	2	257	44
LNC_016407	XLOC_189139	lincRNA	29	33753298	33755250	-	2	1020	69
LNC_001712	XLOC_024044	antisense_lncRNA	10	21335828	21341516	-	4	849	120
LNC_008833	XLOC_103994	antisense_lncRNA	18	36570638	36585306	-	3	6198	133
LNC_016408	XLOC_189141	lincRNA	29	33843505	33845514	-	2	816	136
LNC_008831	XLOC_103994	antisense_lncRNA	18	36570638	36584431	-	3	6779	143
LNC_008830	XLOC_103994	antisense_lncRNA	18	36570638	36584431	-	3	6829	128
LNC_001719	XLOC_024083	antisense_lncRNA	10	21704814	21723585	-	3	688	119
LNC_001718	XLOC_024082	antisense_lncRNA	10	21693055	21699131	-	2	730	97
LNC_008835	XLOC_103994	antisense_lncRNA	18	36570638	36585306	-	5	6437	119
LNC_008834	XLOC_103994	antisense_lncRNA	18	36570638	36585306	-	4	6332	140
LNC_014010	XLOC_162255	lincRNA	24	47800475	47801219	-	2	597	111
LNC_014011	XLOC_162274	lincRNA	24	47923229	47929823	-	3	921	144
LNC_014012	XLOC_162353	lincRNA	24	48316474	48335529	-	4	705	194
LNC_014013	XLOC_162353	lincRNA	24	48316474	48335530	-	4	785	155
LNC_014014	XLOC_162388	lincRNA	24	48398654	48418929	-	4	1099	97
LNC_014015	XLOC_162388	lincRNA	24	48415297	48418930	-	2	3131	131
LNC_014016	XLOC_162455	lincRNA	24	48614455	48615820	-	2	559	71
LNC_014017	XLOC_162471	lincRNA	24	49137722	49138326	-	2	481	74
LNC_000448	XLOC_006441	lincRNA	1	118991742	119083193	+	7	1025	79
LNC_000449	XLOC_006441	lincRNA	1	118991768	119063670	+	6	1961	170
LNC_000442	XLOC_006332	lincRNA	1	117115973	117116957	+	2	297	62
LNC_000443	XLOC_006334	lincRNA	1	117179011	117189308	+	2	252	61
LNC_000440	XLOC_006303	lincRNA	1	116147505	116148995	+	2	453	83
LNC_000441	XLOC_006327	lincRNA	1	117004652	117047675	+	3	515	83
LNC_000446	XLOC_006441	lincRNA	1	118991735	119083193	+	8	1295	77
LNC_000447	XLOC_006441	lincRNA	1	118991742	119063670	+	6	1282	111
LNC_000444	XLOC_006337	lincRNA	1	117254295	117260643	+	2	295	54
LNC_000445	XLOC_006342	antisense_lncRNA	1	117347045	117515515	+	2	768	68
LNC_014319	XLOC_165050	antisense_lncRNA	25	36491982	36507539	+	2	13961	255
LNC_014318	XLOC_165046	antisense_lncRNA	25	36450394	36456299	+	2	3892	206
LNC_014313	XLOC_165021	lincRNA	25	36187794	36194175	+	5	512	94
LNC_014312	XLOC_164998	lincRNA	25	35996412	36008131	+	4	1372	139
LNC_014311	XLOC_164998	lincRNA	25	35996194	36006955	+	5	4807	141
LNC_014310	XLOC_164998	lincRNA	25	35996132	36008131	+	5	1268	113
LNC_014317	XLOC_165040	antisense_lncRNA	25	36411144	36418735	+	3	621	194
LNC_014316	XLOC_165039	antisense_lncRNA	25	36402754	36410999	+	4	1172	83
LNC_014315	XLOC_165039	antisense_lncRNA	25	36402754	36410999	+	4	1117	83
LNC_014314	XLOC_165021	lincRNA	25	36187970	36194175	+	4	784	88
LNC_012418	XLOC_145202	lincRNA	22	21428937	21452967	+	4	3266	124
LNC_012419	XLOC_145202	lincRNA	22	21428937	21481702	+	6	10101	147
LNC_012416	XLOC_145202	antisense_lncRNA	22	21428917	21626305	+	7	1815	92
LNC_012417	XLOC_145202	antisense_lncRNA	22	21428917	21632264	+	10	1810	127
LNC_012414	XLOC_145202	antisense_lncRNA	22	21428917	21626305	+	5	1566	97
LNC_012415	XLOC_145202	antisense_lncRNA	22	21428917	21626305	+	7	1883	92
LNC_012412	XLOC_145202	lincRNA	22	21428917	21452967	+	3	3027	124
LNC_012413	XLOC_145202	antisense_lncRNA	22	21428917	21626305	+	11	2492	77
LNC_012410	XLOC_145158	lincRNA	22	20716313	20722326	+	3	3360	88
LNC_012411	XLOC_145201	lincRNA	22	21410043	21411993	+	3	1111	152
LNC_017468	XLOC_201643	antisense_lncRNA	3	101778497	101781095	-	3	552	93
LNC_017469	XLOC_201666	lincRNA	3	102463554	102463980	-	2	351	116
LNC_017460	XLOC_201574	antisense_lncRNA	3	100406981	100410288	-	2	944	63
LNC_017461	XLOC_201593	antisense_lncRNA	3	100941433	100982132	-	4	851	120
LNC_017462	XLOC_201606	antisense_lncRNA	3	101178058	101181654	-	3	963	96
LNC_017463	XLOC_201606	antisense_lncRNA	3	101178058	101247053	-	3	593	63
LNC_017464	XLOC_201606	lincRNA	3	101178817	101180458	-	2	207	48
LNC_017465	XLOC_201629	lincRNA	3	101440858	101443868	-	2	429	75
LNC_017466	XLOC_201641	antisense_lncRNA	3	101736162	101762479	-	3	319	106
LNC_017467	XLOC_201643	antisense_lncRNA	3	101778497	101781095	-	3	599	93
LNC_002963	XLOC_039521	lincRNA	11	86933780	86934307	-	2	432	81
LNC_002962	XLOC_039521	lincRNA	11	86933780	86934106	-	2	239	71
LNC_002961	XLOC_039514	antisense_lncRNA	11	86842709	86843968	-	2	269	55
LNC_002960	XLOC_039467	lincRNA	11	86299670	86301445	-	2	538	84
LNC_002967	XLOC_039540	lincRNA	11	87363410	87381616	-	2	592	131
LNC_002966	XLOC_039540	lincRNA	11	87363410	87381616	-	4	2659	126
LNC_002965	XLOC_039540	lincRNA	11	87363410	87381616	-	3	1011	143
LNC_002964	XLOC_039533	lincRNA	11	87171976	87173412	-	2	381	50
LNC_002969	XLOC_039540	lincRNA	11	87369176	87381616	-	2	422	72
LNC_002968	XLOC_039540	lincRNA	11	87363410	87381616	-	2	699	143
LNC_015192	XLOC_174976	lincRNA	27	24972344	25032971	+	6	1481	93
LNC_015193	XLOC_174976	lincRNA	27	24972344	25038744	+	6	1801	152
LNC_015190	XLOC_174951	lincRNA	27	24475447	24497210	+	4	1321	192
LNC_015191	XLOC_174951	lincRNA	27	24495982	24497210	+	2	800	158
LNC_015196	XLOC_175019	lincRNA	27	25495630	25502952	+	3	1919	133
LNC_015197	XLOC_175024	lincRNA	27	25516532	25518113	+	2	375	82
LNC_015194	XLOC_174976	lincRNA	27	25009339	25038744	+	4	1582	112
LNC_015195	XLOC_174994	lincRNA	27	25192843	25196623	+	2	654	83
LNC_015198	XLOC_175024	lincRNA	27	25516532	25518946	+	2	850	82
LNC_015199	XLOC_175030	lincRNA	27	25827859	25842491	+	3	4480	147
LNC_010119	XLOC_116951	lincRNA	2	67307292	67816633	+	6	1306	237
LNC_010118	XLOC_116930	lincRNA	2	66717771	66875555	+	2	579	62
LNC_010111	XLOC_116785	lincRNA	2	65343422	65358545	+	3	2385	142
LNC_010110	XLOC_116775	lincRNA	2	65154568	65186055	+	2	313	76
LNC_010113	XLOC_116857	lincRNA	2	66200247	66200939	+	2	273	61
LNC_010112	XLOC_116785	lincRNA	2	65343492	65358545	+	2	329	54
LNC_010115	XLOC_116930	lincRNA	2	66650135	66676004	+	2	569	68
LNC_010114	XLOC_116899	lincRNA	2	66399609	66408544	+	2	973	92
LNC_010117	XLOC_116930	lincRNA	2	66650135	66875555	+	2	558	61
LNC_010116	XLOC_116930	lincRNA	2	66650135	66676004	+	2	355	75
LNC_022749	XLOC_274767	lincRNA	9	89846309	89877970	+	2	282	80
LNC_022748	XLOC_274745	lincRNA	9	89663094	89668837	+	2	5151	105
LNC_022745	XLOC_274666	lincRNA	9	87930387	87932293	+	2	782	99
LNC_022744	XLOC_274664	antisense_lncRNA	9	87845819	87850354	+	3	2799	114
LNC_022747	XLOC_274696	lincRNA	9	88872003	88922507	+	2	225	74
LNC_022746	XLOC_274690	lincRNA	9	88719837	88723355	+	2	687	104
LNC_022741	XLOC_274652	lincRNA	9	87493175	87504229	+	3	1374	133
LNC_022740	XLOC_274652	lincRNA	9	87493173	87597496	+	4	858	151
LNC_022743	XLOC_274664	antisense_lncRNA	9	87845819	87850354	+	4	1531	127
LNC_022742	XLOC_274652	lincRNA	9	87552953	87597496	+	3	521	98
LNC_011444	XLOC_133674	lincRNA	20	45246883	45320262	-	3	3015	93
LNC_011445	XLOC_133674	lincRNA	20	45271159	45320074	-	3	459	89
[truncated: 21,709 more rows]

## Sheet: annotated lncRNA
Annotated_lncRNA_ID	Annotated_lncRNA_Gene_ID	Annotated_lncRNA_Gene_Name	Annotated_lncRNA_Gene_Description	Gene_Type	Status	Chromosome	Start	End	Strand	Exon_number	Length	ORF
ENSBTAT00000060701	ENSBTAG00000043709	7SK	7SK RNA [Source:RFAM;Acc:RF00100]	misc_RNA	Annotated_lncRNA	13	79599859	79600185	+	1	327	59
ENSBTAT00000062341	ENSBTAG00000044908	7SK	7SK RNA [Source:RFAM;Acc:RF00100]	misc_RNA	Annotated_lncRNA	2	118063792	118064078	-	1	287	77
ENSBTAT00000060849	ENSBTAG00000043857	7SK	7SK RNA [Source:RFAM;Acc:RF00100]	misc_RNA	Annotated_lncRNA	17	67452350	67452648	+	1	299	65
ENSBTAT00000059274	ENSBTAG00000042282	7SK	7SK RNA [Source:RFAM;Acc:RF00100]	misc_RNA	Annotated_lncRNA	8	66517407	66517687	+	1	281	65
ENSBTAT00000062519	ENSBTAG00000045086	7SK	7SK RNA [Source:RFAM;Acc:RF00100]	misc_RNA	Annotated_lncRNA	7	41115463	41115731	-	1	269	58
ENSBTAT00000062480	ENSBTAG00000045047	7SK	7SK RNA [Source:RFAM;Acc:RF00100]	misc_RNA	Annotated_lncRNA	9	90775658	90775965	-	1	308	66
ENSBTAT00000060663	ENSBTAG00000043671	7SK	7SK RNA [Source:RFAM;Acc:RF00100]	misc_RNA	Annotated_lncRNA	4	38487940	38488262	+	1	323	63
ENSBTAT00000064351	ENSBTAG00000047947	Metazoa_SRP	Metazoan signal recognition particle RNA [Source:RFAM;Acc:RF00017]	misc_RNA	Annotated_lncRNA	8	100352338	100352634	-	1	297	98
ENSBTAT00000062159	ENSBTAG00000044726	7SK	7SK RNA [Source:RFAM;Acc:RF00100]	misc_RNA	Annotated_lncRNA	26	15882417	15882654	+	1	238	79
ENSBTAT00000062033	ENSBTAG00000044600	RNaseP_nuc	Nuclear RNase P [Source:RFAM;Acc:RF00009]	misc_RNA	Annotated_lncRNA	3	34569128	34569463	-	1	336	89
ENSBTAT00000059952	ENSBTAG00000042960	7SK	7SK RNA [Source:RFAM;Acc:RF00100]	misc_RNA	Annotated_lncRNA	4	62492411	62492741	+	1	331	53
ENSBTAT00000065676	ENSBTAG00000048185	Metazoa_SRP	Metazoan signal recognition particle RNA [Source:RFAM;Acc:RF00017]	misc_RNA	Annotated_lncRNA	9	2105887	2106183	+	1	297	98
ENSBTAT00000060892	ENSBTAG00000043900	7SK	7SK RNA [Source:RFAM;Acc:RF00100]	misc_RNA	Annotated_lncRNA	26	31096431	31096739	+	1	309	73
ENSBTAT00000060712	ENSBTAG00000043720	7SK	7SK RNA [Source:RFAM;Acc:RF00100]	misc_RNA	Annotated_lncRNA	17	28632429	28632735	-	1	307	88
ENSBTAT00000062452	ENSBTAG00000045019	7SK	7SK RNA [Source:RFAM;Acc:RF00100]	misc_RNA	Annotated_lncRNA	28	19729640	19729924	+	1	285	42
ENSBTAT00000060631	ENSBTAG00000043639	7SK	7SK RNA [Source:RFAM;Acc:RF00100]	misc_RNA	Annotated_lncRNA	5	38303247	38303571	+	1	325	76
ENSBTAT00000060594	ENSBTAG00000043602	7SK	7SK RNA [Source:RFAM;Acc:RF00100]	misc_RNA	Annotated_lncRNA	4	43796712	43797026	+	1	315	57
ENSBTAT00000061724	ENSBTAG00000044291	7SK	7SK RNA [Source:RFAM;Acc:RF00100]	misc_RNA	Annotated_lncRNA	1	93280499	93280759	-	1	261	54
ENSBTAT00000062474	ENSBTAG00000045041	7SK	7SK RNA [Source:RFAM;Acc:RF00100]	misc_RNA	Annotated_lncRNA	10	80471342	80471641	+	1	300	44
ENSBTAT00000060653	ENSBTAG00000043661	7SK	7SK RNA [Source:RFAM;Acc:RF00100]	misc_RNA	Annotated_lncRNA	11	67419494	67419823	+	1	330	64
ENSBTAT00000059408	ENSBTAG00000042416	7SK	7SK RNA [Source:RFAM;Acc:RF00100]	misc_RNA	Annotated_lncRNA	19	33577136	33577456	-	1	321	67
ENSBTAT00000065876	ENSBTAG00000045818	Metazoa_SRP	Metazoan signal recognition particle RNA [Source:RFAM;Acc:RF00017]	misc_RNA	Annotated_lncRNA	3	78439929	78440225	-	1	297	98
ENSBTAT00000059593	ENSBTAG00000042601	7SK	7SK RNA [Source:RFAM;Acc:RF00100]	misc_RNA	Annotated_lncRNA	9	39583059	39583372	+	1	314	74
ENSBTAT00000060927	ENSBTAG00000043935	7SK	7SK RNA [Source:RFAM;Acc:RF00100]	misc_RNA	Annotated_lncRNA	17	53702535	53702849	+	1	315	98
ENSBTAT00000060291	ENSBTAG00000043299	7SK	7SK RNA [Source:RFAM;Acc:RF00100]	misc_RNA	Annotated_lncRNA	5	25177108	25177410	-	1	303	71
ENSBTAT00000063624	ENSBTAG00000046888	Metazoa_SRP	Metazoan signal recognition particle RNA [Source:RFAM;Acc:RF00017]	misc_RNA	Annotated_lncRNA	6	31669692	31669966	+	1	275	68
ENSBTAT00000060730	ENSBTAG00000043738	7SK	7SK RNA [Source:RFAM;Acc:RF00100]	misc_RNA	Annotated_lncRNA	15	43689413	43689680	+	1	268	56
