# Supplementary material for: Analysis of Long Non-Coding RNA and mRNA Expression Profiling in Immature and Mature Bovine (Bos taurus) Testes
Source: Front Genet. 2019 Jul 5;10:646. doi: 10.3389/fgene.2019.00646 (PMC6624472; doi:10.3389/fgene.2019.00646)
Supplement: Supplementary file 3 [file Table_3.xlsx]

## Sheet: Sheet1
mRNA_ID	mRNA_Gene_ID	mRNA_Gene_Name	mRNA_Gene_Description	Gene_Type	Status	Chromosome	Start	End	Strand	Exon_number	Length	ORF
ENSBTAT00000065899	ENSBTAG00000011660	MSMB	microseminoprotein beta [Source:HGNC Symbol;Acc:HGNC:7372]	protein_coding	mRNA	28	44443910	44454333	-	5	506	114
ENSBTAT00000065898	ENSBTAG00000021723	EME1	essential meiotic structure-specific endonuclease 1 [Source:HGNC Symbol;Acc:HGNC:24965]	protein_coding	mRNA	19	36928418	36934787	-	9	2283	574
ENSBTAT00000065893	ENSBTAG00000046936	MRFAP1	MORF4 family-associated protein 1 [Source:UniProtKB/Swiss-Prot;Acc:Q3ZC61]	protein_coding	mRNA	6	117990818	117992917	-	2	1599	127
ENSBTAT00000065891	ENSBTAG00000019107	GAS7	growth arrest specific 7 [Source:HGNC Symbol;Acc:HGNC:4169]	protein_coding	mRNA	19	29672379	29876366	-	14	1431	412
ENSBTAT00000065890	ENSBTAG00000021318	SCAMP5	secretory carrier membrane protein 5 [Source:HGNC Symbol;Acc:HGNC:30386]	protein_coding	mRNA	21	34088422	34109601	-	7	3639	235
ENSBTAT00000065897	ENSBTAG00000047580	--	--	protein_coding	mRNA	X	100868721	100869764	+	6	987	329
ENSBTAT00000065896	ENSBTAG00000009457	--	--	protein_coding	mRNA	X	52793107	52794418	-	2	1188	395
ENSBTAT00000065894	ENSBTAG00000018913	DALRD3	DALR anticodon binding domain containing 3 [Source:HGNC Symbol;Acc:HGNC:25536]	protein_coding	mRNA	22	51544297	51547132	+	8	990	330
ENSBTAT00000050490	ENSBTAG00000035998	CKB	Creatine kinase B-type [Source:UniProtKB/Swiss-Prot;Acc:Q5EA61]	protein_coding	mRNA	21	69809416	69812653	-	9	1435	381
ENSBTAT00000018815	ENSBTAG00000014159	TTL	tubulin tyrosine ligase [Source:HGNC Symbol;Acc:HGNC:21586]	protein_coding	mRNA	11	46073891	46107247	+	7	1539	377
ENSBTAT00000050498	ENSBTAG00000036005	--	--	protein_coding	mRNA	8	95875000	95875956	-	1	957	318
ENSBTAT00000055519	ENSBTAG00000009646	ALDH7A1	aldehyde dehydrogenase 7 family member A1 [Source:HGNC Symbol;Acc:HGNC:877]	protein_coding	mRNA	7	28572141	28617279	+	18	4043	539
ENSBTAT00000015822	ENSBTAG00000024691	OR6C1	olfactory receptor family 6 subfamily C member 1 [Source:HGNC Symbol;Acc:HGNC:8355]	protein_coding	mRNA	5	59169749	59170684	-	1	936	312
ENSBTAT00000055517	ENSBTAG00000016060	CREM	cAMP responsive element modulator [Source:HGNC Symbol;Acc:HGNC:2352]	protein_coding	mRNA	13	18496784	18527315	-	8	1164	305
ENSBTAT00000006746	ENSBTAG00000005116	FKBP15	FK506 binding protein 15 [Source:HGNC Symbol;Acc:HGNC:23397]	protein_coding	mRNA	8	104112533	104171727	-	28	3609	1194
ENSBTAT00000022914	ENSBTAG00000027764	--	--	protein_coding	mRNA	10	61591976	61593731	-	1	1756	191
ENSBTAT00000006740	ENSBTAG00000033480	OR8B4	olfactory receptor family 8 subfamily B member 4 (gene/pseudogene) [Source:HGNC Symbol;Acc:HGNC:8473]	protein_coding	mRNA	29	28157851	28158795	-	1	945	314
ENSBTAT00000022912	ENSBTAG00000017244	-	Pre-mRNA-splicing factor 18 [Source:UniProtKB/Swiss-Prot;Acc:Q2HJ41]	protein_coding	mRNA	13	28565187	28620268	+	10	2368	342
ENSBTAT00000022911	ENSBTAG00000017245	COPG2	coatomer protein complex subunit gamma 2 [Source:HGNC Symbol;Acc:HGNC:2237]	protein_coding	mRNA	4	95079916	95209257	-	24	2834	871
ENSBTAT00000022919	ENSBTAG00000017246	-	Polyubiquitin-B Ubiquitin [Source:UniProtKB/Swiss-Prot;Acc:P0CG53]	protein_coding	mRNA	19	33853788	33855685	-	2	1144	305
ENSBTAT00000001918	ENSBTAG00000001464	GPR156	G protein-coupled receptor 156 [Source:HGNC Symbol;Acc:HGNC:20844]	protein_coding	mRNA	1	65541498	65620536	-	9	2427	808
ENSBTAT00000001919	ENSBTAG00000001465	P2RY1	purinergic receptor P2Y1 [Source:HGNC Symbol;Acc:HGNC:8539]	protein_coding	mRNA	1	115834618	115836268	-	1	1651	373
ENSBTAT00000001914	ENSBTAG00000001460	LIN7C	lin-7 homolog C, crumbs cell polarity complex component [Source:HGNC Symbol;Acc:HGNC:17789]	protein_coding	mRNA	15	58994224	59004197	-	5	3827	197
ENSBTAT00000014552	ENSBTAG00000010959	HINT1	histidine triad nucleotide binding protein 1 [Source:HGNC Symbol;Acc:HGNC:4912]	protein_coding	mRNA	7	24515178	24521784	+	3	535	126
ENSBTAT00000001917	ENSBTAG00000001463	TNKS	tankyrase [Source:HGNC Symbol;Acc:HGNC:11941]	protein_coding	mRNA	27	24632930	24789416	+	27	4308	1327
ENSBTAT00000001911	ENSBTAG00000039248	--	--	protein_coding	mRNA	24	49849033	49849533	+	4	474	158
ENSBTAT00000046443	ENSBTAG00000032701	CSTL1	cystatin like 1 [Source:HGNC Symbol;Acc:HGNC:15958]	protein_coding	mRNA	13	42463338	42466745	+	3	437	133
ENSBTAT00000046446	ENSBTAG00000032704	NAPB	NSF attachment protein beta [Source:HGNC Symbol;Acc:HGNC:15751]	protein_coding	mRNA	13	42416038	42453614	-	11	3406	298
ENSBTAT00000046448	ENSBTAG00000032705	CALM2	Bos taurus calmodulin 2 (phosphorylase kinase, delta) (CALM2), mRNA. [Source:RefSeq mRNA;Acc:NM_001242587]	protein_coding	mRNA	20	8066341	8067501	+	1	1161	149
ENSBTAT00000003214	ENSBTAG00000002477	MRM2	mitochondrial rRNA methyltransferase 2 [Source:HGNC Symbol;Acc:HGNC:16352]	protein_coding	mRNA	25	41527726	41533975	+	3	1787	244
ENSBTAT00000003211	ENSBTAG00000002470	CCDC78	coiled-coil domain containing 78 [Source:HGNC Symbol;Acc:HGNC:14153]	protein_coding	mRNA	25	620322	623768	-	14	1293	427
ENSBTAT00000003210	ENSBTAG00000002474	MAD1L1	MAD1 mitotic arrest deficient like 1 [Source:HGNC Symbol;Acc:HGNC:6762]	protein_coding	mRNA	25	41535263	41778055	+	18	2711	717
ENSBTAT00000003213	ENSBTAG00000002464	PLCH2	phospholipase C eta 2 [Source:HGNC Symbol;Acc:HGNC:29037]	protein_coding	mRNA	16	51607338	51633413	-	23	4212	1403
ENSBTAT00000003212	ENSBTAG00000002476	DNAJC16	DnaJ heat shock protein family (Hsp40) member C16 [Source:HGNC Symbol;Acc:HGNC:29157]	protein_coding	mRNA	16	53208896	53248680	-	15	5621	782
ENSBTAT00000003219	ENSBTAG00000002479	PANK4	pantothenate kinase 4 [Source:HGNC Symbol;Acc:HGNC:19366]	protein_coding	mRNA	16	51589109	51604672	+	19	2676	773
ENSBTAT00000003218	ENSBTAG00000002480	NUDT1	nudix hydrolase 1 [Source:HGNC Symbol;Acc:HGNC:8048]	protein_coding	mRNA	25	41522214	41527685	-	4	686	158
ENSBTAT00000021338	ENSBTAG00000016034	EXOSC5	exosome component 5 [Source:HGNC Symbol;Acc:HGNC:24662]	protein_coding	mRNA	18	50810236	50818889	-	6	718	235
ENSBTAT00000021336	ENSBTAG00000016033	HOXD9	homeobox D9 [Source:HGNC Symbol;Acc:HGNC:5140]	protein_coding	mRNA	2	20824235	20825910	-	2	1324	354
ENSBTAT00000021337	ENSBTAG00000016032	--	--	protein_coding	mRNA	11	44707028	44711889	-	6	931	223
ENSBTAT00000021334	ENSBTAG00000016030	HOXD10	homeobox D10 [Source:HGNC Symbol;Acc:HGNC:5133]	protein_coding	mRNA	2	20828934	20832040	-	2	1751	340
ENSBTAT00000021335	ENSBTAG00000038711	TMEM91	transmembrane protein 91 [Source:HGNC Symbol;Acc:HGNC:32393]	protein_coding	mRNA	18	50804598	50807705	+	3	513	170
ENSBTAT00000021332	ENSBTAG00000016028	ZNF691	zinc finger protein 691 [Source:HGNC Symbol;Acc:HGNC:28028]	protein_coding	mRNA	3	103983019	103988377	-	2	1593	282
ENSBTAT00000021330	ENSBTAG00000016026	PCOLCE2	procollagen C-endopeptidase enhancer 2 [Source:HGNC Symbol;Acc:HGNC:8739]	protein_coding	mRNA	1	127132777	127229651	+	9	1912	416
ENSBTAT00000019285	ENSBTAG00000014508	FBXO40	F-box only protein 40 [Source:RefSeq peptide;Acc:NP_001193322]	protein_coding	mRNA	1	66712457	66717255	+	2	2136	712
ENSBTAT00000012256	ENSBTAG00000009304	PDCD5	programmed cell death 5 [Source:HGNC Symbol;Acc:HGNC:8764]	protein_coding	mRNA	18	43254168	43260903	+	6	554	125
ENSBTAT00000012255	ENSBTAG00000046026	SLC39A4	solute carrier family 39 member 4 [Source:HGNC Symbol;Acc:HGNC:17129]	protein_coding	mRNA	14	1719732	1724220	+	12	2162	653
ENSBTAT00000012254	ENSBTAG00000009302	RCAN2	Calcipressin-2 [Source:UniProtKB/Swiss-Prot;Acc:Q3ZC15]	protein_coding	mRNA	23	19437558	19459166	-	4	633	175
ENSBTAT00000012252	ENSBTAG00000026243	PPP1R35	protein phosphatase 1 regulatory subunit 35 [Source:HGNC Symbol;Acc:HGNC:28320]	protein_coding	mRNA	25	36643095	36644330	+	2	1156	191
ENSBTAT00000019282	ENSBTAG00000014505	NGRN	neugrin, neurite outgrowth associated [Source:HGNC Symbol;Acc:HGNC:18077]	protein_coding	mRNA	21	22060138	22066205	+	3	1369	287
ENSBTAT00000019289	ENSBTAG00000014511	--	--	protein_coding	mRNA	16	52642160	52651239	+	10	1930	209
ENSBTAT00000019288	ENSBTAG00000014503	IQCE	IQ motif containing E [Source:HGNC Symbol;Acc:HGNC:29171]	protein_coding	mRNA	25	41225570	41256752	+	22	2691	694
ENSBTAT00000012259	ENSBTAG00000009307	RER1	retention in endoplasmic reticulum sorting receptor 1 [Source:HGNC Symbol;Acc:HGNC:30309]	protein_coding	mRNA	16	51688692	51698728	-	7	1324	196
ENSBTAT00000012258	ENSBTAG00000009306	MORN1	MORN repeat containing 1 [Source:HGNC Symbol;Acc:HGNC:25852]	protein_coding	mRNA	16	51699103	51749791	+	15	1476	483
ENSBTAT00000027850	ENSBTAG00000020905	RPL11	ribosomal protein L11 [Source:HGNC Symbol;Acc:HGNC:10301]	protein_coding	mRNA	2	129791372	129795563	-	6	603	178
ENSBTAT00000004638	ENSBTAG00000003566	ARFIP2	ADP ribosylation factor interacting protein 2 [Source:HGNC Symbol;Acc:HGNC:17160]	protein_coding	mRNA	15	47186494	47191611	+	8	1761	341
ENSBTAT00000004639	ENSBTAG00000003567	TIMM10B	mitochondrial import inner membrane translocase subunit Tim10 B [Source:RefSeq peptide;Acc:NP_001035620]	protein_coding	mRNA	15	47185421	47186287	-	3	481	117
ENSBTAT00000018886	ENSBTAG00000014205	PRKAR2A	protein kinase cAMP-dependent type II regulatory subunit alpha [Source:HGNC Symbol;Acc:HGNC:9391]	protein_coding	mRNA	22	51658044	51727840	+	11	1550	401
ENSBTAT00000018887	ENSBTAG00000014207	ADAMTS10	ADAM metallopeptidase with thrombospondin type 1 motif 10 [Source:HGNC Symbol;Acc:HGNC:13201]	protein_coding	mRNA	7	18391616	18408987	-	24	3349	1103
ENSBTAT00000018888	ENSBTAG00000014208	RPL35A	ribosomal protein L35a [Source:HGNC Symbol;Acc:HGNC:10345]	protein_coding	mRNA	1	70788697	70792140	-	5	445	110
ENSBTAT00000004630	ENSBTAG00000003560	--	--	protein_coding	mRNA	12	18173185	18173958	-	1	774	257
ENSBTAT00000004631	ENSBTAG00000003559	PPP1R13B	protein phosphatase 1 regulatory subunit 13B [Source:HGNC Symbol;Acc:HGNC:14950]	protein_coding	mRNA	21	69982291	70077426	-	17	3292	1089
ENSBTAT00000004636	ENSBTAG00000003565	TRIM3	tripartite motif containing 3 [Source:HGNC Symbol;Acc:HGNC:10064]	protein_coding	mRNA	15	47193828	47219561	+	12	2792	744
ENSBTAT00000004635	ENSBTAG00000003564	HPX	hemopexin [Source:HGNC Symbol;Acc:HGNC:5171]	protein_coding	mRNA	15	47226087	47235666	+	10	1468	459
ENSBTAT00000005329	ENSBTAG00000004079	ZNF106	zinc finger protein 106 [Source:HGNC Symbol;Acc:HGNC:12886]	protein_coding	mRNA	10	37890185	37941980	-	22	5877	1903
ENSBTAT00000005328	ENSBTAG00000004078	KCNH2	potassium voltage-gated channel subfamily H member 2 [Source:HGNC Symbol;Acc:HGNC:6251]	protein_coding	mRNA	4	114325568	114357974	-	15	3387	1096
ENSBTAT00000005327	ENSBTAG00000004077	YWHAG	tyrosine 3-monooxygenase/tryptophan 5-monooxygenase activation protein gamma [Source:HGNC Symbol;Acc:HGNC:12852]	protein_coding	mRNA	25	34884283	34906639	-	2	1414	247
ENSBTAT00000005326	ENSBTAG00000004076	OXER1	oxoeicosanoid receptor 1 [Source:HGNC Symbol;Acc:HGNC:24884]	protein_coding	mRNA	11	25183773	25184957	-	1	1185	395
ENSBTAT00000005324	ENSBTAG00000004072	CAPZA2	capping actin protein of muscle Z-line alpha subunit 2 [Source:HGNC Symbol;Acc:HGNC:1490]	protein_coding	mRNA	4	51781849	51836823	-	10	1583	286
ENSBTAT00000008535	ENSBTAG00000006511	MTF1	metal regulatory transcription factor 1 [Source:HGNC Symbol;Acc:HGNC:7428]	protein_coding	mRNA	3	108651328	108691372	+	11	3480	751
ENSBTAT00000013702	ENSBTAG00000010382	MUC13	mucin 13, cell surface associated [Source:HGNC Symbol;Acc:HGNC:7511]	protein_coding	mRNA	1	69935163	69961881	-	15	1694	508
ENSBTAT00000013703	ENSBTAG00000010383	YTHDF1	YTH N6-methyladenosine RNA binding protein 1 [Source:HGNC Symbol;Acc:HGNC:15867]	protein_coding	mRNA	13	54805022	54817791	+	6	3020	561
ENSBTAT00000013701	ENSBTAG00000010381	PRMT9	protein arginine methyltransferase 9 [Source:HGNC Symbol;Acc:HGNC:25099]	protein_coding	mRNA	17	10610495	10643133	+	12	3645	846
ENSBTAT00000013706	ENSBTAG00000010384	CDC6	cell division cycle 6 [Source:HGNC Symbol;Acc:HGNC:1744]	protein_coding	mRNA	19	41185975	41196948	+	12	2502	560
ENSBTAT00000013707	ENSBTAG00000010386	--	--	protein_coding	mRNA	2	106978526	107006143	+	11	1371	300
ENSBTAT00000013704	ENSBTAG00000010379	CRTC1	CREB regulated transcription coactivator 1 [Source:HGNC Symbol;Acc:HGNC:16062]	protein_coding	mRNA	7	4369672	4447524	-	14	1619	505
ENSBTAT00000013705	ENSBTAG00000010385	--	--	protein_coding	mRNA	1	117252852	117253808	-	1	957	318
ENSBTAT00000000742	ENSBTAG00000000569	HES1	hes family bHLH transcription factor 1 [Source:HGNC Symbol;Acc:HGNC:5192]	protein_coding	mRNA	1	73974252	73976720	-	4	1425	280
ENSBTAT00000000740	ENSBTAG00000000566	CCDC14	coiled-coil domain containing 14 [Source:HGNC Symbol;Acc:HGNC:25766]	protein_coding	mRNA	1	68895327	68937081	-	13	2826	941
ENSBTAT00000000741	ENSBTAG00000000568	CCDC154	coiled-coil domain containing 154 [Source:HGNC Symbol;Acc:HGNC:34454]	protein_coding	mRNA	25	1126769	1133966	-	16	2034	677
ENSBTAT00000000746	ENSBTAG00000000573	--	--	protein_coding	mRNA	19	42260882	42285621	-	8	1359	452
ENSBTAT00000000744	ENSBTAG00000000570	RET	proto-oncogene tyrosine-protein kinase receptor Ret precursor [Source:RefSeq peptide;Acc:NP_001178412]	protein_coding	mRNA	28	13562993	13615888	+	21	3541	1113
ENSBTAT00000015704	ENSBTAG00000011836	OMD	osteomodulin [Source:HGNC Symbol;Acc:HGNC:8134]	protein_coding	mRNA	8	85477017	85479293	-	2	1269	422
ENSBTAT00000015705	ENSBTAG00000011834	CCDC47	coiled-coil domain containing 47 [Source:HGNC Symbol;Acc:HGNC:24856]	protein_coding	mRNA	19	48662435	48682292	-	17	1616	488
ENSBTAT00000004988	ENSBTAG00000003833	SLC35G2	solute carrier family 35 member G2 [Source:HGNC Symbol;Acc:HGNC:28480]	protein_coding	mRNA	1	133401649	133439465	-	2	1568	411
ENSBTAT00000006742	ENSBTAG00000005115	SLC31A2	solute carrier family 31 member 2 [Source:HGNC Symbol;Acc:HGNC:11017]	protein_coding	mRNA	8	104101561	104109956	+	4	1422	143
ENSBTAT00000015703	ENSBTAG00000011832	ALDH18A1	aldehyde dehydrogenase 18 family member A1 [Source:HGNC Symbol;Acc:HGNC:9722]	protein_coding	mRNA	26	16954147	16995264	-	18	3366	795
ENSBTAT00000004984	ENSBTAG00000003830	PSMB3	Proteasome subunit beta type-3 [Source:UniProtKB/Swiss-Prot;Acc:P33672]	protein_coding	mRNA	19	39980435	39989908	+	6	751	205
ENSBTAT00000004985	ENSBTAG00000003825	PTPN12	tyrosine-protein phosphatase non-receptor type 12 [Source:RefSeq peptide;Acc:NP_001192920]	protein_coding	mRNA	4	43834354	43884954	-	17	2724	755
ENSBTAT00000004986	ENSBTAG00000003829	HPN	hepsin [Source:HGNC Symbol;Acc:HGNC:5155]	protein_coding	mRNA	18	45971859	45991833	+	13	1750	417
ENSBTAT00000004980	ENSBTAG00000003826	SCN1B	sodium voltage-gated channel beta subunit 1 [Source:HGNC Symbol;Acc:HGNC:10586]	protein_coding	mRNA	18	45960622	45970522	+	6	1441	218
ENSBTAT00000002678	ENSBTAG00000002071	--	--	protein_coding	mRNA	15	84047761	84048693	+	1	933	311
ENSBTAT00000002674	ENSBTAG00000002068	TAGLN2	transgelin 2 [Source:HGNC Symbol;Acc:HGNC:11554]	protein_coding	mRNA	3	9878839	9886647	+	5	1317	199
ENSBTAT00000002671	ENSBTAG00000002065	TFAP2C	transcription factor AP-2 gamma [Source:HGNC Symbol;Acc:HGNC:11744]	protein_coding	mRNA	13	59903160	59912715	-	7	2802	450
ENSBTAT00000002672	ENSBTAG00000002066	MYL7	myosin light chain 7 [Source:HGNC Symbol;Acc:HGNC:21719]	protein_coding	mRNA	4	77860261	77862353	+	6	612	175
ENSBTAT00000000294	ENSBTAG00000000240	AKAP7	A-kinase anchoring protein 7 [Source:HGNC Symbol;Acc:HGNC:377]	protein_coding	mRNA	9	70181054	70304090	+	8	2024	329
ENSBTAT00000000291	ENSBTAG00000000237	--	--	protein_coding	mRNA	5	49247178	49248008	+	1	831	276
ENSBTAT00000000293	ENSBTAG00000000238	PSD2	pleckstrin and Sec7 domain containing 2 [Source:HGNC Symbol;Acc:HGNC:19092]	protein_coding	mRNA	7	52669811	52707149	+	15	2356	780
ENSBTAT00000037969	ENSBTAG00000026645	--	--	protein_coding	mRNA	19	56993408	56999724	-	8	1870	616
ENSBTAT00000037963	ENSBTAG00000015580	TLE3	transducin like enhancer of split 3 [Source:HGNC Symbol;Acc:HGNC:11839]	protein_coding	mRNA	10	16901655	16949714	-	20	4224	769
ENSBTAT00000011287	ENSBTAG00000008562	POGLUT1	protein O-glucosyltransferase 1 [Source:HGNC Symbol;Acc:HGNC:22954]	protein_coding	mRNA	1	64841654	64865032	+	11	2480	392
ENSBTAT00000011282	ENSBTAG00000024798	--	--	protein_coding	mRNA	5	58450945	58451880	-	1	936	311
ENSBTAT00000043637	ENSBTAG00000039194	C3orf22	chromosome 3 open reading frame 22 [Source:HGNC Symbol;Acc:HGNC:28534]	protein_coding	mRNA	22	61118758	61122753	+	4	673	134
ENSBTAT00000043254	ENSBTAG00000024195	LDLRAD1	low density lipoprotein receptor class A domain containing 1 [Source:HGNC Symbol;Acc:HGNC:32069]	protein_coding	mRNA	3	92779834	92789221	+	6	621	206
ENSBTAT00000005588	ENSBTAG00000004263	ATP6V0A4	ATPase H+ transporting V0 subunit a4 [Source:HGNC Symbol;Acc:HGNC:866]	protein_coding	mRNA	4	103199966	103246668	-	20	2828	834
ENSBTAT00000043251	ENSBTAG00000011798	STK38L	serine/threonine kinase 38 like [Source:HGNC Symbol;Acc:HGNC:17848]	protein_coding	mRNA	5	82972063	83055263	-	15	4192	464
ENSBTAT00000020352	ENSBTAG00000015309	--	--	protein_coding	mRNA	15	6917402	6947618	-	7	1355	267
ENSBTAT00000043252	ENSBTAG00000019198	LRRC42	leucine rich repeat containing 42 [Source:HGNC Symbol;Acc:HGNC:28792]	protein_coding	mRNA	3	92809554	92830529	-	8	1599	428
ENSBTAT00000005582	ENSBTAG00000004261	SPON2	spondin 2 [Source:HGNC Symbol;Acc:HGNC:11253]	protein_coding	mRNA	6	109224627	109228237	-	6	1302	332
ENSBTAT00000005581	ENSBTAG00000004258	EEF2	eukaryotic translation elongation factor 2 [Source:HGNC Symbol;Acc:HGNC:3214]	protein_coding	mRNA	7	21252438	21261327	+	15	3182	858
ENSBTAT00000005580	ENSBTAG00000000425	-	60S ribosomal protein L17 [Source:UniProtKB/Swiss-Prot;Acc:Q3T025]	protein_coding	mRNA	21	55609537	55610119	+	1	583	184
ENSBTAT00000005587	ENSBTAG00000004266	DDX25	ATP-dependent RNA helicase DDX25 [Source:RefSeq peptide;Acc:NP_001033606]	protein_coding	mRNA	29	29630843	29650644	+	12	1456	483
ENSBTAT00000005586	ENSBTAG00000039571	PROSER2	proline and serine rich 2 [Source:HGNC Symbol;Acc:HGNC:23728]	protein_coding	mRNA	13	12494415	12536635	-	4	3522	454
ENSBTAT00000005584	ENSBTAG00000038541	ZNF879	zinc finger protein 879 [Source:HGNC Symbol;Acc:HGNC:37273]	protein_coding	mRNA	7	2241643	2256881	-	13	1709	529
ENSBTAT00000003989	ENSBTAG00000003066	NSA2	NSA2, ribosome biogenesis homolog [Source:HGNC Symbol;Acc:HGNC:30728]	protein_coding	mRNA	20	6661899	6669039	-	6	1076	260
ENSBTAT00000003985	ENSBTAG00000003063	SYNJ1	synaptojanin 1 [Source:HGNC Symbol;Acc:HGNC:11503]	protein_coding	mRNA	1	2109219	2196114	+	31	3984	1300
ENSBTAT00000003984	ENSBTAG00000003063	SYNJ1	synaptojanin 1 [Source:HGNC Symbol;Acc:HGNC:11503]	protein_coding	mRNA	1	2109219	2196114	+	35	3978	1210
ENSBTAT00000003986	ENSBTAG00000003064	PAXBP1	PAX3 and PAX7 binding protein 1 [Source:HGNC Symbol;Acc:HGNC:13579]	protein_coding	mRNA	1	2067036	2099875	+	18	4641	922
ENSBTAT00000003981	ENSBTAG00000003061	LAMA5	laminin subunit alpha 5 [Source:HGNC Symbol;Acc:HGNC:6485]	protein_coding	mRNA	13	55379959	55433278	+	80	11382	3656
ENSBTAT00000003980	ENSBTAG00000003060	NTRK1	neurotrophic receptor tyrosine kinase 1 [Source:HGNC Symbol;Acc:HGNC:8031]	protein_coding	mRNA	3	14019444	14037555	-	17	2394	797
ENSBTAT00000044153	ENSBTAG00000019150	PLD3	phospholipase D family member 3 [Source:HGNC Symbol;Acc:HGNC:17158]	protein_coding	mRNA	18	49995631	50005033	+	12	1945	490
ENSBTAT00000009371	ENSBTAG00000007122	ZFP2	ZFP2 zinc finger protein [Source:HGNC Symbol;Acc:HGNC:26138]	protein_coding	mRNA	7	2371313	2394402	-	5	2314	464
ENSBTAT00000044150	ENSBTAG00000015413	RASA2	RAS p21 protein activator 2 [Source:HGNC Symbol;Acc:HGNC:9872]	protein_coding	mRNA	1	128345232	128468029	-	24	3009	848
ENSBTAT00000002582	ENSBTAG00000001992	CYP51A1	cytochrome P450 family 51 subfamily A member 1 [Source:HGNC Symbol;Acc:HGNC:2649]	protein_coding	mRNA	4	9306414	9323252	-	10	2650	502
ENSBTAT00000002583	ENSBTAG00000030301	MAP7D1	MAP7 domain containing 1 [Source:HGNC Symbol;Acc:HGNC:25514]	protein_coding	mRNA	3	110233982	110243621	-	18	2317	595
ENSBTAT00000009376	ENSBTAG00000007120	ARFGEF2	brefeldin A-inhibited guanine nucleotide-exchange protein 2 [Source:RefSeq peptide;Acc:NP_001192581]	protein_coding	mRNA	13	77822894	77903223	+	40	5410	1788
ENSBTAT00000001165	ENSBTAG00000023032	SFTPA1	Pulmonary surfactant-associated protein A [Source:UniProtKB/Swiss-Prot;Acc:Q6RXL1]	protein_coding	mRNA	28	35840849	35846070	-	5	975	248
ENSBTAT00000009379	ENSBTAG00000007123	ENSA	alpha-endosulfine isoform 2 [Source:RefSeq peptide;Acc:NP_001300934]	protein_coding	mRNA	3	20141694	20146997	+	3	2433	117
ENSBTAT00000001167	ENSBTAG00000000877	ETFBKMT	electron transfer flavoprotein beta subunit lysine methyltransferase [Source:HGNC Symbol;Acc:HGNC:28739]	protein_coding	mRNA	5	78647957	78655646	-	3	801	266
ENSBTAT00000001166	ENSBTAG00000000875	CEP131	centrosomal protein 131 [Source:HGNC Symbol;Acc:HGNC:29511]	protein_coding	mRNA	19	52110945	52124532	+	24	3240	1053
ENSBTAT00000001161	ENSBTAG00000000873	SLC13A3	solute carrier family 13 member 3 [Source:HGNC Symbol;Acc:HGNC:14430]	protein_coding	mRNA	13	75979002	76062341	-	13	3329	602
ENSBTAT00000001160	ENSBTAG00000000872	--	--	protein_coding	mRNA	6	113329382	113331129	+	8	999	332
ENSBTAT00000002589	ENSBTAG00000001997	MROH2B	maestro heat like repeat family member 2B [Source:HGNC Symbol;Acc:HGNC:26857]	protein_coding	mRNA	20	33456349	33528569	+	42	4802	1589
ENSBTAT00000043873	ENSBTAG00000030990	UQCC1	ubiquinol-cytochrome c reductase complex assembly factor 1 [Source:HGNC Symbol;Acc:HGNC:15891]	protein_coding	mRNA	13	65233032	65327796	-	10	1583	296
ENSBTAT00000043872	ENSBTAG00000030993	LCA5L	LCA5L, lebercilin like [Source:HGNC Symbol;Acc:HGNC:1255]	protein_coding	mRNA	1	140971623	141013344	-	8	2186	670
ENSBTAT00000045286	ENSBTAG00000031933	--	--	protein_coding	mRNA	19	27361427	27370256	+	13	2239	633
ENSBTAT00000045287	ENSBTAG00000031934	FSCB	fibrous sheath CABYR binding protein [Source:HGNC Symbol;Acc:HGNC:20494]	protein_coding	mRNA	21	54748363	54751240	-	1	2878	818
ENSBTAT00000011137	ENSBTAG00000008464	ABCB9	ATP binding cassette subfamily B member 9 [Source:HGNC Symbol;Acc:HGNC:50]	protein_coding	mRNA	17	54827286	54851000	+	10	2184	727
ENSBTAT00000011136	ENSBTAG00000008463	SLC22A14	solute carrier family 22 member 14 [Source:HGNC Symbol;Acc:HGNC:8495]	protein_coding	mRNA	22	11789927	11801567	+	10	1827	609
ENSBTAT00000011134	ENSBTAG00000008461	LSG1	large 60S subunit nuclear export GTPase 1 [Source:HGNC Symbol;Acc:HGNC:25652]	protein_coding	mRNA	1	73484533	73507108	+	14	2296	652
ENSBTAT00000011131	ENSBTAG00000008457	SLU7	SLU7 homolog, splicing factor [Source:HGNC Symbol;Acc:HGNC:16939]	protein_coding	mRNA	7	74099277	74114659	-	16	2395	586
ENSBTAT00000028234	ENSBTAG00000023419	--	--	protein_coding	mRNA	18	55173175	55191604	-	6	1264	285
ENSBTAT00000028235	ENSBTAG00000021187	ID2	inhibitor of DNA binding 2, HLH protein [Source:HGNC Symbol;Acc:HGNC:5361]	protein_coding	mRNA	11	88584862	88587166	-	3	1179	134
ENSBTAT00000019702	ENSBTAG00000014805	ENOPH1	enolase-phosphatase 1 [Source:HGNC Symbol;Acc:HGNC:24599]	protein_coding	mRNA	6	98990766	99029322	+	6	1951	261
ENSBTAT00000028237	ENSBTAG00000021189	ARHGAP36	Rho GTPase activating protein 36 [Source:HGNC Symbol;Acc:HGNC:26388]	protein_coding	mRNA	X	15004976	15013244	+	11	2653	530
ENSBTAT00000019706	ENSBTAG00000014807	DPP8	dipeptidyl peptidase 8 [Source:HGNC Symbol;Acc:HGNC:16490]	protein_coding	mRNA	10	12321152	12369941	-	20	3270	898
ENSBTAT00000028238	ENSBTAG00000021190	CDH2	cadherin 2 [Source:HGNC Symbol;Acc:HGNC:1759]	protein_coding	mRNA	24	28992666	29241119	+	16	4324	906
ENSBTAT00000028239	ENSBTAG00000021191	EHD2	EH domain containing 2 [Source:HGNC Symbol;Acc:HGNC:3243]	protein_coding	mRNA	18	55071102	55087454	+	5	3003	543
ENSBTAT00000010665	ENSBTAG00000032382	--	--	protein_coding	mRNA	9	15435070	15435755	+	2	432	143
ENSBTAT00000010666	ENSBTAG00000008109	TMEM97	transmembrane protein 97 [Source:HGNC Symbol;Acc:HGNC:28106]	protein_coding	mRNA	19	20364623	20372637	+	3	1661	176
ENSBTAT00000010667	ENSBTAG00000008111	ESYT3	extended synaptotagmin 3 [Source:HGNC Symbol;Acc:HGNC:24295]	protein_coding	mRNA	1	131669531	131722942	-	23	2909	870
ENSBTAT00000010660	ENSBTAG00000008105	RBM38	RNA binding motif protein 38 [Source:HGNC Symbol;Acc:HGNC:15818]	protein_coding	mRNA	13	59294500	59308857	-	4	894	239
ENSBTAT00000010661	ENSBTAG00000008103	ALDH1A1	aldehyde dehydrogenase 1 family member A1 [Source:HGNC Symbol;Acc:HGNC:402]	protein_coding	mRNA	8	49354207	49408166	-	13	2055	501
ENSBTAT00000010668	ENSBTAG00000008110	IFT20	intraflagellar transport 20 [Source:HGNC Symbol;Acc:HGNC:30989]	protein_coding	mRNA	19	20372730	20379655	-	6	1068	156
ENSBTAT00000011042	ENSBTAG00000008389	HTRA1	Serine protease HTRA1 [Source:UniProtKB/Swiss-Prot;Acc:F1N152]	protein_coding	mRNA	26	42659876	42716633	+	9	1464	487
ENSBTAT00000061099	ENSBTAG00000044099	ZSWIM7	zinc finger SWIM-type containing 7 [Source:HGNC Symbol;Acc:HGNC:26993]	protein_coding	mRNA	19	34074736	34084350	+	5	1513	145
ENSBTAT00000061098	ENSBTAG00000005104	MGAT5B	mannosyl (alpha-1,6-)-glycoprotein beta-1,6-N-acetyl-glucosaminyltransferase, isozyme B [Source:HGNC Symbol;Acc:HGNC:24140]	protein_coding	mRNA	19	55528770	55590603	-	17	2714	792
ENSBTAT00000061095	ENSBTAG00000044022	KIAA1671	KIAA1671 [Source:HGNC Symbol;Acc:HGNC:29345]	protein_coding	mRNA	17	67407099	67536194	+	11	5559	1801
ENSBTAT00000061094	ENSBTAG00000039117	TOGARAM1	TOG array regulator of axonemal microtubules 1 [Source:HGNC Symbol;Acc:HGNC:19959]	protein_coding	mRNA	21	55208034	55285668	+	21	5313	1771
ENSBTAT00000061093	ENSBTAG00000019177	BIN1	bridging integrator 1 [Source:HGNC Symbol;Acc:HGNC:1052]	protein_coding	mRNA	2	5350654	5407851	+	19	2339	584
ENSBTAT00000061092	ENSBTAG00000020758	MAP3K12	mitogen-activated protein kinase kinase kinase 12 [Source:RefSeq peptide;Acc:NP_001192220]	protein_coding	mRNA	5	26695587	26701690	+	13	3140	895
ENSBTAT00000061091	ENSBTAG00000015208	CARMIL3	capping protein regulator and myosin 1 linker 3 [Source:HGNC Symbol;Acc:HGNC:20272]	protein_coding	mRNA	10	20904645	20921516	-	40	4518	1372
ENSBTAT00000018071	ENSBTAG00000013589	-	Charged multivesicular body protein 3 [Source:UniProtKB/Swiss-Prot;Acc:Q58CS7]	protein_coding	mRNA	11	48195761	48238673	+	6	3903	222
ENSBTAT00000018075	ENSBTAG00000002398	ZNF567	zinc finger protein 567 [Source:HGNC Symbol;Acc:HGNC:28696]	protein_coding	mRNA	18	47089349	47118008	-	5	2759	647
ENSBTAT00000018076	ENSBTAG00000013593	SNRPA1	small nuclear ribonucleoprotein polypeptide A' [Source:HGNC Symbol;Acc:HGNC:11152]	protein_coding	mRNA	21	29683789	29696818	+	9	1138	255
ENSBTAT00000018079	ENSBTAG00000013596	NR1H4	nuclear receptor subfamily 1 group H member 4 [Source:HGNC Symbol;Acc:HGNC:7967]	protein_coding	mRNA	5	64763619	64815380	+	9	2390	482
ENSBTAT00000014941	ENSBTAG00000011247	ZC3HC1	zinc finger C3HC-type containing 1 [Source:HGNC Symbol;Acc:HGNC:29913]	protein_coding	mRNA	4	94634225	94650468	-	10	2152	502
ENSBTAT00000014945	ENSBTAG00000011252	--	--	protein_coding	mRNA	7	23062886	23169956	-	25	4048	1312
ENSBTAT00000014947	ENSBTAG00000011255	ACTL9	actin like 9 [Source:HGNC Symbol;Acc:HGNC:28494]	protein_coding	mRNA	7	18482459	18483897	-	1	1439	416
ENSBTAT00000014946	ENSBTAG00000011254	OR2Z1	olfactory receptor family 2 subfamily Z member 1 [Source:HGNC Symbol;Acc:HGNC:15391]	protein_coding	mRNA	7	18496340	18497281	+	1	942	313
ENSBTAT00000016549	ENSBTAG00000012471	ILF2	interleukin enhancer binding factor 2 [Source:HGNC Symbol;Acc:HGNC:6037]	protein_coding	mRNA	3	16772702	16783233	+	14	1608	390
ENSBTAT00000016548	ENSBTAG00000012470	SNAPIN	SNAP associated protein [Source:HGNC Symbol;Acc:HGNC:17145]	protein_coding	mRNA	3	16783420	16785104	-	4	942	136
ENSBTAT00000011047	ENSBTAG00000008394	MYL3	myosin light chain 3 [Source:HGNC Symbol;Acc:HGNC:7584]	protein_coding	mRNA	22	53202766	53208551	+	7	925	199
ENSBTAT00000016540	ENSBTAG00000012465	FOXC2	forkhead box C2 [Source:HGNC Symbol;Acc:HGNC:3801]	protein_coding	mRNA	18	12422846	12425239	+	2	2358	502
ENSBTAT00000011401	ENSBTAG00000008646	-	Multifunctional methyltransferase subunit TRM112-like protein [Source:UniProtKB/Swiss-Prot;Acc:Q2KIA2]	protein_coding	mRNA	29	43228263	43229598	-	4	992	125
ENSBTAT00000016545	ENSBTAG00000012467	MASP1	mannan binding lectin serine peptidase 1 [Source:HGNC Symbol;Acc:HGNC:6901]	protein_coding	mRNA	1	80596924	80649363	+	11	3787	728
ENSBTAT00000035615	ENSBTAG00000031843	--	--	protein_coding	mRNA	23	29223821	29224756	-	1	936	312
ENSBTAT00000035613	ENSBTAG00000000595	FBN3	fibrillin 3 [Source:HGNC Symbol;Acc:HGNC:18794]	protein_coding	mRNA	7	18006365	18076590	-	66	8691	2896
ENSBTAT00000033617	ENSBTAG00000013226	HUS1	HUS1 checkpoint clamp component [Source:HGNC Symbol;Acc:HGNC:5309]	protein_coding	mRNA	4	75146925	75159359	+	6	922	182
ENSBTAT00000033610	ENSBTAG00000024311	--	--	protein_coding	mRNA	21	60886045	60886971	-	1	927	308
ENSBTAT00000026358	ENSBTAG00000019782	TPI1	triosephosphate isomerase 1 [Source:HGNC Symbol;Acc:HGNC:12009]	protein_coding	mRNA	5	103942403	103945759	-	7	1255	249
ENSBTAT00000026353	ENSBTAG00000019777	CDCA3	cell division cycle associated 3 [Source:HGNC Symbol;Acc:HGNC:14624]	protein_coding	mRNA	5	103961032	103963273	+	6	1107	265
ENSBTAT00000026354	ENSBTAG00000019779	RAB39B	RAB39B, member RAS oncogene family [Source:HGNC Symbol;Acc:HGNC:16499]	protein_coding	mRNA	X	38586279	38590528	+	2	1851	213
ENSBTAT00000026356	ENSBTAG00000019780	USP5	ubiquitin specific peptidase 5 [Source:HGNC Symbol;Acc:HGNC:12628]	protein_coding	mRNA	5	103946733	103960262	-	20	3258	858
ENSBTAT00000025106	ENSBTAG00000039045	--	--	protein_coding	mRNA	29	38966879	38973520	-	9	912	304
ENSBTAT00000026683	ENSBTAG00000020032	CEP126	centrosomal protein 126 [Source:HGNC Symbol;Acc:HGNC:29264]	protein_coding	mRNA	15	7021793	7089556	-	22	3319	1038
ENSBTAT00000026682	ENSBTAG00000020031	PKD2	polycystin 2, transient receptor potential cation channel [Source:HGNC Symbol;Acc:HGNC:9009]	protein_coding	mRNA	6	38040871	38099549	-	15	4941	970
ENSBTAT00000047349	ENSBTAG00000017420	ZMAT4	zinc finger matrin-type 4 [Source:HGNC Symbol;Acc:HGNC:25844]	protein_coding	mRNA	27	35241299	35618997	-	7	2406	229
ENSBTAT00000026686	ENSBTAG00000020034	LYN	LYN proto-oncogene, Src family tyrosine kinase [Source:HGNC Symbol;Acc:HGNC:6735]	protein_coding	mRNA	14	24847257	24920713	+	13	2374	512
ENSBTAT00000012447	ENSBTAG00000009461	STYXL1	serine/threonine/tyrosine interacting like 1 [Source:HGNC Symbol;Acc:HGNC:18165]	protein_coding	mRNA	25	34734996	34767438	-	9	1058	309
ENSBTAT00000026689	ENSBTAG00000020036	CDCP2	CUB domain containing protein 2 [Source:HGNC Symbol;Acc:HGNC:27297]	protein_coding	mRNA	3	92646538	92660013	+	4	1131	376
ENSBTAT00000047340	ENSBTAG00000026637	--	--	protein_coding	mRNA	9	41263086	41332371	-	20	2772	895
ENSBTAT00000048134	ENSBTAG00000016575	PDIA2	protein disulfide-isomerase A2 precursor [Source:RefSeq peptide;Acc:NP_001092331]	protein_coding	mRNA	25	309841	312520	+	10	1477	489
ENSBTAT00000042645	ENSBTAG00000030209	ARHGDIA	Rho GDP dissociation inhibitor alpha [Source:HGNC Symbol;Acc:HGNC:678]	protein_coding	mRNA	19	51633694	51637708	+	6	1851	204
ENSBTAT00000042641	ENSBTAG00000030208	ERFE	erythroferrone [Source:HGNC Symbol;Acc:HGNC:26727]	protein_coding	mRNA	3	118122670	118131088	+	8	1026	341
ENSBTAT00000032051	ENSBTAG00000001055	--	--	protein_coding	mRNA	18	48823774	48835620	-	13	2397	588
ENSBTAT00000042642	ENSBTAG00000030210	SLCO6A1	solute carrier organic anion transporter family member 6A1 [Source:HGNC Symbol;Acc:HGNC:23613]	protein_coding	mRNA	7	103818199	103932551	-	14	2359	727
ENSBTAT00000011600	ENSBTAG00000008807	FBXL22	F-box and leucine rich repeat protein 22 [Source:HGNC Symbol;Acc:HGNC:27537]	protein_coding	mRNA	10	46461587	46466076	-	2	1361	226
ENSBTAT00000036738	ENSBTAG00000025931	NEU3	sialidase-3 [Source:RefSeq peptide;Acc:NP_776547]	protein_coding	mRNA	15	55029090	55043623	+	3	3004	428
ENSBTAT00000048464	ENSBTAG00000034192	KIAA2012	KIAA2012 [Source:HGNC Symbol;Acc:HGNC:51250]	protein_coding	mRNA	2	91026978	91153917	+	22	4533	1147
ENSBTAT00000031506	ENSBTAG00000038933	--	--	protein_coding	mRNA	X	39276508	39286093	-	7	1023	341
ENSBTAT00000031507	ENSBTAG00000015374	COL22A1	collagen type XXII alpha 1 chain [Source:HGNC Symbol;Acc:HGNC:22989]	protein_coding	mRNA	14	5154763	5353760	+	64	4946	1623
ENSBTAT00000027088	ENSBTAG00000020327	ZNF410	zinc finger protein 410 [Source:HGNC Symbol;Acc:HGNC:20144]	protein_coding	mRNA	10	85669290	85711371	+	13	2424	467
ENSBTAT00000027089	ENSBTAG00000046977	--	--	protein_coding	mRNA	2	133150341	133157257	+	4	959	147
ENSBTAT00000027082	ENSBTAG00000020321	SNX11	sorting nexin 11 [Source:HGNC Symbol;Acc:HGNC:14975]	protein_coding	mRNA	19	39013107	39021625	-	7	2157	270
ENSBTAT00000027080	ENSBTAG00000020319	ALOX5	arachidonate 5-lipoxygenase [Source:HGNC Symbol;Acc:HGNC:435]	protein_coding	mRNA	28	44729723	44776997	-	14	2624	674
ENSBTAT00000027551	ENSBTAG00000020671	TRIM62	tripartite motif containing 62 [Source:HGNC Symbol;Acc:HGNC:25574]	protein_coding	mRNA	2	121347861	121383138	+	5	1428	475
ENSBTAT00000027552	ENSBTAG00000020672	NEU2	neuraminidase 2 [Source:HGNC Symbol;Acc:HGNC:7759]	protein_coding	mRNA	3	113369455	113371967	+	2	1140	379
ENSBTAT00000027553	ENSBTAG00000020673	--	--	protein_coding	mRNA	15	49098192	49099151	+	1	960	319
ENSBTAT00000027554	ENSBTAG00000020674	LTB	lymphotoxin beta [Source:HGNC Symbol;Acc:HGNC:6711]	protein_coding	mRNA	23	27529856	27531864	+	4	912	246
ENSBTAT00000027556	ENSBTAG00000020676	MMP9	matrix metallopeptidase 9 [Source:HGNC Symbol;Acc:HGNC:7176]	protein_coding	mRNA	13	75466513	75473824	+	13	2340	712
ENSBTAT00000049094	ENSBTAG00000034659	UBTD2	ubiquitin domain containing 2 [Source:HGNC Symbol;Acc:HGNC:24463]	protein_coding	mRNA	20	3903960	3968828	-	3	943	234
ENSBTAT00000020684	ENSBTAG00000015575	TACR1	tachykinin receptor 1 [Source:HGNC Symbol;Acc:HGNC:11526]	protein_coding	mRNA	11	9467061	9646849	+	5	1224	407
ENSBTAT00000043110	ENSBTAG00000030539	-	Keratin-like protein KRT222 [Source:UniProtKB/Swiss-Prot;Acc:Q2KI75]	protein_coding	mRNA	19	41515535	41524688	-	7	2177	295
ENSBTAT00000043111	ENSBTAG00000018322	SEC24A	SEC24 homolog A, COPII coat complex component [Source:HGNC Symbol;Acc:HGNC:10703]	protein_coding	mRNA	7	47754927	47832191	+	23	6411	1099
ENSBTAT00000020681	ENSBTAG00000015567	TIMM44	translocase of inner mitochondrial membrane 44 [Source:HGNC Symbol;Acc:HGNC:17316]	protein_coding	mRNA	7	17907314	17920304	-	13	1816	454
ENSBTAT00000043115	ENSBTAG00000030540	ZDHHC12	zinc finger DHHC-type containing 12 [Source:HGNC Symbol;Acc:HGNC:19159]	protein_coding	mRNA	11	99246414	99249550	-	5	819	268
ENSBTAT00000039753	ENSBTAG00000002084	UNC5C	unc-5 netrin receptor C [Source:HGNC Symbol;Acc:HGNC:12569]	protein_coding	mRNA	6	30595881	30785866	+	15	2965	891
ENSBTAT00000044060	ENSBTAG00000031135	CTXN3	cortexin 3 [Source:HGNC Symbol;Acc:HGNC:31110]	protein_coding	mRNA	7	27491082	27503407	+	3	1454	81
ENSBTAT00000038488	ENSBTAG00000013631	GLUL	glutamate-ammonia ligase [Source:HGNC Symbol;Acc:HGNC:4341]	protein_coding	mRNA	16	64948332	64958885	-	7	2665	373
ENSBTAT00000063829	ENSBTAG00000013905	SMC3	structural maintenance of chromosomes 3 [Source:HGNC Symbol;Acc:HGNC:2468]	protein_coding	mRNA	26	31387332	31425414	+	31	4083	1216
ENSBTAT00000044684	ENSBTAG00000040169	--	--	protein_coding	mRNA	18	65197726	65211381	+	3	3197	594
ENSBTAT00000063820	ENSBTAG00000014420	AGER	advanced glycosylation end-product specific receptor [Source:HGNC Symbol;Acc:HGNC:320]	protein_coding	mRNA	23	27008831	27011903	+	12	1279	231
ENSBTAT00000063821	ENSBTAG00000045581	--	--	protein_coding	mRNA	18	60703686	60969254	-	6	2469	787
ENSBTAT00000063822	ENSBTAG00000046521	--	--	protein_coding	mRNA	2	93684245	93684415	+	1	171	57
ENSBTAT00000063823	ENSBTAG00000047524	TMEM200B	transmembrane protein 200B [Source:RefSeq peptide;Acc:NP_001289877]	protein_coding	mRNA	2	125010196	125011119	+	1	924	307
ENSBTAT00000063824	ENSBTAG00000046379	SLC34A3	solute carrier family 34 member 3 [Source:HGNC Symbol;Acc:HGNC:20305]	protein_coding	mRNA	11	105866118	105869982	-	11	1737	578
ENSBTAT00000063825	ENSBTAG00000047691	--	--	protein_coding	mRNA	18	49280016	49281315	+	4	417	138
ENSBTAT00000063826	ENSBTAG00000046123	UTY	ubiquitously transcribed tetratricopeptide repeat containing, Y-linked [Source:HGNC Symbol;Acc:HGNC:12638]	protein_coding	mRNA	X	143103987	143315918	-	30	4302	1422
ENSBTAT00000063827	ENSBTAG00000047264	--	--	protein_coding	mRNA	25	32367421	32390408	-	13	1884	628
ENSBTAT00000030369	ENSBTAG00000040193	COLQ	collagen like tail subunit of asymmetric acetylcholinesterase [Source:HGNC Symbol;Acc:HGNC:2226]	protein_coding	mRNA	1	154247041	154285721	-	6	637	182
ENSBTAT00000019284	ENSBTAG00000014506	ZNF503	zinc finger protein 503 [Source:HGNC Symbol;Acc:HGNC:23589]	protein_coding	mRNA	28	31317209	31320375	-	3	1908	536
ENSBTAT00000020021	ENSBTAG00000015042	WDR55	WD repeat domain 55 [Source:HGNC Symbol;Acc:HGNC:25971]	protein_coding	mRNA	7	53478710	53483614	+	7	1623	382
ENSBTAT00000020020	ENSBTAG00000015038	HADHA	trifunctional enzyme subunit alpha, mitochondrial precursor [Source:RefSeq peptide;Acc:NP_776760]	protein_coding	mRNA	11	73246485	73288803	+	20	2723	763
ENSBTAT00000020023	ENSBTAG00000015043	MFNG	MFNG O-fucosylpeptide 3-beta-N-acetylglucosaminyltransferase [Source:HGNC Symbol;Acc:HGNC:7038]	protein_coding	mRNA	5	76266277	76282792	-	8	2030	320
ENSBTAT00000020025	ENSBTAG00000015045	PRSS21	protease, serine 21 [Source:HGNC Symbol;Acc:HGNC:9485]	protein_coding	mRNA	25	2242556	2246628	-	5	846	281
ENSBTAT00000020024	ENSBTAG00000015044	CARD10	caspase recruitment domain family member 10 [Source:HGNC Symbol;Acc:HGNC:16422]	protein_coding	mRNA	5	76287158	76312955	-	20	3449	1028
ENSBTAT00000020029	ENSBTAG00000015049	ECSIT	ECSIT signalling integrator [Source:HGNC Symbol;Acc:HGNC:29548]	protein_coding	mRNA	7	17085482	17097271	-	8	1477	433
ENSBTAT00000020028	ENSBTAG00000015046	MST1R	macrophage stimulating 1 receptor [Source:HGNC Symbol;Acc:HGNC:7381]	protein_coding	mRNA	22	50928327	50941427	+	20	4472	1396
ENSBTAT00000019280	ENSBTAG00000014502	BRAT1	BRCA1-associated ATM activator 1 [Source:RefSeq peptide;Acc:NP_001193384]	protein_coding	mRNA	25	41207310	41216105	-	14	2547	814
ENSBTAT00000012015	ENSBTAG00000009117	THNSL1	threonine synthase like 1 [Source:HGNC Symbol;Acc:HGNC:26160]	protein_coding	mRNA	13	26122536	26124764	+	1	2229	743
ENSBTAT00000012010	ENSBTAG00000009112	TRAM2	translocation associated membrane protein 2 [Source:HGNC Symbol;Acc:HGNC:16855]	protein_coding	mRNA	23	24637969	24702830	-	11	1294	370
ENSBTAT00000012013	ENSBTAG00000009115	SPSB4	splA/ryanodine receptor domain and SOCS box containing 4 [Source:HGNC Symbol;Acc:HGNC:30630]	protein_coding	mRNA	1	128830908	128901497	-	2	2180	273
ENSBTAT00000054956	ENSBTAG00000037375	--	--	protein_coding	mRNA	18	64758707	64766511	-	4	2368	350
ENSBTAT00000038151	ENSBTAG00000021653	TRIP12	thyroid hormone receptor interactor 12 [Source:HGNC Symbol;Acc:HGNC:12306]	protein_coding	mRNA	2	118622220	118729375	-	40	6320	1992
ENSBTAT00000054952	ENSBTAG00000006984	CD55	CD55 molecule (Cromer blood group) [Source:HGNC Symbol;Acc:HGNC:2665]	protein_coding	mRNA	16	5105577	5124229	-	9	2188	367
ENSBTAT00000054953	ENSBTAG00000018882	-	Seminal plasma protein BSP-30 kDa [Source:UniProtKB/Swiss-Prot;Acc:P81019]	protein_coding	mRNA	18	51926743	51931019	+	7	710	183
ENSBTAT00000054951	ENSBTAG00000038976	ZGLP1	zinc finger, GATA-like protein 1 [Source:HGNC Symbol;Acc:HGNC:37245]	protein_coding	mRNA	7	16065281	16068158	-	5	831	276
ENSBTAT00000038159	ENSBTAG00000021325	SLC19A3	solute carrier family 19 member 3 [Source:HGNC Symbol;Acc:HGNC:16266]	protein_coding	mRNA	2	116619949	116644855	-	6	2666	485
ENSBTAT00000064206	ENSBTAG00000000597	TMPRSS15	transmembrane protease, serine 15 [Source:HGNC Symbol;Acc:HGNC:9490]	protein_coding	mRNA	1	18058709	18207251	+	24	3782	1008
ENSBTAT00000021646	ENSBTAG00000016272	TEX11	testis expressed 11 [Source:HGNC Symbol;Acc:HGNC:11733]	protein_coding	mRNA	X	85042821	85229518	+	28	2736	912
ENSBTAT00000021647	ENSBTAG00000016275	AMDHD1	amidohydrolase domain containing 1 [Source:HGNC Symbol;Acc:HGNC:28577]	protein_coding	mRNA	5	60598348	60613063	+	9	1801	426
ENSBTAT00000021645	ENSBTAG00000016274	CCDC38	coiled-coil domain containing 38 [Source:HGNC Symbol;Acc:HGNC:26843]	protein_coding	mRNA	5	60564497	60590801	-	16	1701	566
ENSBTAT00000021642	ENSBTAG00000016270	--	--	protein_coding	mRNA	11	78507372	78514602	-	8	1467	488
ENSBTAT00000021643	ENSBTAG00000016271	SNRPF	small nuclear ribonucleoprotein polypeptide F [Source:HGNC Symbol;Acc:HGNC:11162]	protein_coding	mRNA	5	60556051	60564297	+	4	1299	86
ENSBTAT00000021640	ENSBTAG00000016268	XRCC1	X-ray repair cross complementing 1 [Source:HGNC Symbol;Acc:HGNC:12828]	protein_coding	mRNA	18	52081208	52100015	-	17	1992	646
ENSBTAT00000021641	ENSBTAG00000016269	ME2	malic enzyme 2 [Source:HGNC Symbol;Acc:HGNC:6984]	protein_coding	mRNA	24	50870262	50928290	+	16	2283	584
ENSBTAT00000021649	ENSBTAG00000016276	HAL	histidine ammonia-lyase [Source:HGNC Symbol;Acc:HGNC:4806]	protein_coding	mRNA	5	60618663	60641990	-	20	3504	657
ENSBTAT00000055582	ENSBTAG00000039760	--	--	protein_coding	mRNA	15	83767120	83768403	-	3	951	317
ENSBTAT00000064883	ENSBTAG00000047937	--	--	protein_coding	mRNA	18	1878529	1881664	+	3	474	158
ENSBTAT00000064882	ENSBTAG00000008579	RCC2	regulator of chromosome condensation 2 [Source:HGNC Symbol;Acc:HGNC:30297]	protein_coding	mRNA	2	135784598	135809900	+	11	2471	402
ENSBTAT00000015548	ENSBTAG00000011709	IMPA1	inositol monophosphatase 1 [Source:HGNC Symbol;Acc:HGNC:6050]	protein_coding	mRNA	14	83277475	83299881	+	9	2336	277
ENSBTAT00000064886	ENSBTAG00000046488	OR4N5	olfactory receptor family 4 subfamily N member 5 [Source:HGNC Symbol;Acc:HGNC:15358]	protein_coding	mRNA	10	27523855	27524781	+	1	927	308
ENSBTAT00000064885	ENSBTAG00000048003	--	--	protein_coding	mRNA	15	49214270	49215205	-	1	936	312
ENSBTAT00000064884	ENSBTAG00000047395	APOBEC4	apolipoprotein B mRNA editing enzyme catalytic polypeptide like 4 [Source:HGNC Symbol;Acc:HGNC:32152]	protein_coding	mRNA	16	66172056	66173159	-	1	1104	367
ENSBTAT00000064889	ENSBTAG00000047459	--	--	protein_coding	mRNA	4	111541950	111542117	+	1	168	56
ENSBTAT00000015544	ENSBTAG00000011704	--	--	protein_coding	mRNA	13	63150593	63151022	+	1	430	110
ENSBTAT00000015545	ENSBTAG00000011706	TNR	tenascin R [Source:HGNC Symbol;Acc:HGNC:11953]	protein_coding	mRNA	16	58006950	58156083	-	21	4077	1358
ENSBTAT00000015094	ENSBTAG00000011356	CAMSAP3	calmodulin regulated spectrin associated protein family member 3 [Source:HGNC Symbol;Acc:HGNC:29307]	protein_coding	mRNA	7	17671971	17688355	+	17	3927	1252
ENSBTAT00000015095	ENSBTAG00000011359	CD7	CD7 molecule [Source:HGNC Symbol;Acc:HGNC:1695]	protein_coding	mRNA	19	51152180	51155591	+	4	1115	202
ENSBTAT00000015097	ENSBTAG00000011360	XAB2	pre-mRNA-splicing factor SYF1 [Source:RefSeq peptide;Acc:NP_001069387]	protein_coding	mRNA	7	17689653	17698398	-	20	2623	855
ENSBTAT00000015090	ENSBTAG00000011354	NUDT9	nudix hydrolase 9 [Source:HGNC Symbol;Acc:HGNC:8056]	protein_coding	mRNA	6	104099623	104136963	+	8	4013	349
ENSBTAT00000015092	ENSBTAG00000011358	IER3	immediate early response 3 [Source:HGNC Symbol;Acc:HGNC:5392]	protein_coding	mRNA	23	28088456	28089722	+	2	1167	156
ENSBTAT00000023648	ENSBTAG00000017783	TSPYL2	TSPY like 2 [Source:HGNC Symbol;Acc:HGNC:24358]	protein_coding	mRNA	X	95957461	95964356	+	7	2675	709
ENSBTAT00000023649	ENSBTAG00000047946	--	--	protein_coding	mRNA	7	54224152	54224730	-	1	579	192
ENSBTAT00000065288	ENSBTAG00000020809	SLC36A2	solute carrier family 36 member 2 [Source:HGNC Symbol;Acc:HGNC:18762]	protein_coding	mRNA	7	64577250	64587897	-	7	747	228
ENSBTAT00000023641	ENSBTAG00000017778	OR10R2	olfactory receptor family 10 subfamily R member 2 [Source:HGNC Symbol;Acc:HGNC:14820]	protein_coding	mRNA	3	11482671	11485878	-	3	984	328
ENSBTAT00000023642	ENSBTAG00000017779	HSD17B10	hydroxysteroid 17-beta dehydrogenase 10 [Source:HGNC Symbol;Acc:HGNC:4800]	protein_coding	mRNA	X	96267144	96269467	-	6	951	261
ENSBTAT00000065285	ENSBTAG00000014469	NBEAL1	Bos taurus neurobeachin-like 1 (NBEAL1), mRNA. [Source:RefSeq mRNA;Acc:NM_001103173]	protein_coding	mRNA	2	91733811	91887415	+	55	8566	2693
ENSBTAT00000065282	ENSBTAG00000013415	CST11	cystatin 11 [Source:HGNC Symbol;Acc:HGNC:15959]	protein_coding	mRNA	13	42472819	42482875	-	3	126	41
ENSBTAT00000023645	ENSBTAG00000017781	BCDIN3D	BCDIN3 domain containing RNA methyltransferase [Source:HGNC Symbol;Acc:HGNC:27050]	protein_coding	mRNA	5	30211622	30217104	+	2	1543	292
ENSBTAT00000065280	ENSBTAG00000021452	TRANK1	tetratricopeptide repeat and ankyrin repeat containing 1 [Source:HGNC Symbol;Acc:HGNC:29011]	protein_coding	mRNA	22	10652411	10722545	+	24	9251	2932
ENSBTAT00000065281	ENSBTAG00000047214	TRAPPC1	trafficking protein particle complex 1 [Source:HGNC Symbol;Acc:HGNC:19894]	protein_coding	mRNA	19	28221790	28223283	-	4	784	145
ENSBTAT00000031459	ENSBTAG00000047096	--	--	protein_coding	mRNA	10	24142588	24143051	-	2	339	113
ENSBTAT00000056449	ENSBTAG00000009834	CNGA3	cyclic nucleotide gated channel alpha 3 [Source:HGNC Symbol;Acc:HGNC:2150]	protein_coding	mRNA	11	3553257	3590989	+	9	3951	706
ENSBTAT00000056446	ENSBTAG00000040597	--	--	protein_coding	mRNA	1	65265657	65292980	+	7	450	150
ENSBTAT00000056442	ENSBTAG00000001642	TTC34	tetratricopeptide repeat domain 34 [Source:HGNC Symbol;Acc:HGNC:34297]	protein_coding	mRNA	16	51495580	51509170	+	7	1704	567
ENSBTAT00000056443	ENSBTAG00000008998	PISD	phosphatidylserine decarboxylase [Source:HGNC Symbol;Acc:HGNC:8999]	protein_coding	mRNA	17	72425876	72453307	-	6	910	280
ENSBTAT00000056441	ENSBTAG00000005267	--	--	protein_coding	mRNA	26	50573881	50574822	-	1	942	314
ENSBTAT00000027949	ENSBTAG00000020988	KIZ	kizuna centrosomal protein [Source:HGNC Symbol;Acc:HGNC:15865]	protein_coding	mRNA	13	40837473	40930702	+	14	2305	727
ENSBTAT00000027948	ENSBTAG00000020987	PTCHD1	patched domain containing 1 [Source:HGNC Symbol;Acc:HGNC:26392]	protein_coding	mRNA	X	126856700	126939882	-	3	2667	888
ENSBTAT00000027942	ENSBTAG00000020981	2019-03-05	E3 ubiquitin-protein ligase MARCH5 [Source:RefSeq peptide;Acc:NP_001029887]	protein_coding	mRNA	26	13831827	13865056	+	5	1148	267
ENSBTAT00000027941	ENSBTAG00000020980	CAT	catalase [Source:HGNC Symbol;Acc:HGNC:1516]	protein_coding	mRNA	15	65779325	65815261	+	13	2262	527
ENSBTAT00000027940	ENSBTAG00000020979	NGFR	nerve growth factor receptor [Source:HGNC Symbol;Acc:HGNC:7809]	protein_coding	mRNA	19	37725131	37744573	-	6	3329	429
ENSBTAT00000029923	ENSBTAG00000002820	RBBP7	RB binding protein 7, chromatin remodeling factor [Source:HGNC Symbol;Acc:HGNC:9890]	protein_coding	mRNA	X	133866652	133939151	+	12	1909	425
ENSBTAT00000027945	ENSBTAG00000020985	TYRP1	tyrosinase related protein 1 [Source:HGNC Symbol;Acc:HGNC:12450]	protein_coding	mRNA	8	31710698	31726956	-	8	1836	537
ENSBTAT00000027944	ENSBTAG00000020983	RRAS	related RAS viral (r-ras) oncogene homolog [Source:HGNC Symbol;Acc:HGNC:10447]	protein_coding	mRNA	18	56497094	56501119	-	6	896	218
ENSBTAT00000009173	ENSBTAG00000006978	HSD17B4	hydroxysteroid 17-beta dehydrogenase 4 [Source:HGNC Symbol;Acc:HGNC:5213]	protein_coding	mRNA	7	35662599	35763653	-	24	2611	736
ENSBTAT00000009171	ENSBTAG00000006977	PLP1	proteolipid protein 1 [Source:HGNC Symbol;Acc:HGNC:9086]	protein_coding	mRNA	X	57865111	57880915	+	7	2104	277
ENSBTAT00000036488	ENSBTAG00000034901	HIST3H2BB	histone cluster 3 H2B family member b [Source:HGNC Symbol;Acc:HGNC:20514]	protein_coding	mRNA	7	2484675	2485418	-	2	411	137
ENSBTAT00000028783	ENSBTAG00000021595	HIP1R	huntingtin interacting protein 1 related [Source:HGNC Symbol;Acc:HGNC:18415]	protein_coding	mRNA	17	54917417	54946127	-	32	3432	1077
ENSBTAT00000009178	ENSBTAG00000006984	CD55	CD55 molecule (Cromer blood group) [Source:HGNC Symbol;Acc:HGNC:2665]	protein_coding	mRNA	16	5105577	5124229	-	8	2713	542
ENSBTAT00000009179	ENSBTAG00000006985	TM7SF3	transmembrane 7 superfamily member 3 [Source:HGNC Symbol;Acc:HGNC:23049]	protein_coding	mRNA	5	83206162	83245945	+	12	3672	570
ENSBTAT00000065750	ENSBTAG00000047927	--	--	protein_coding	mRNA	7	41662023	41662970	+	1	948	315
ENSBTAT00000004632	ENSBTAG00000003561	STK35	serine/threonine kinase 35 [Source:HGNC Symbol;Acc:HGNC:16254]	protein_coding	mRNA	13	53482007	53494820	-	2	1540	402
ENSBTAT00000065752	ENSBTAG00000047842	PRLHR	prolactin releasing hormone receptor [Source:HGNC Symbol;Acc:HGNC:4464]	protein_coding	mRNA	26	39219423	39220535	-	1	1113	370
ENSBTAT00000065753	ENSBTAG00000047260	--	--	protein_coding	mRNA	10	92905728	92935610	-	6	483	161
ENSBTAT00000065755	ENSBTAG00000047704	NPBWR2	neuropeptides B and W receptor 2 [Source:HGNC Symbol;Acc:HGNC:4530]	protein_coding	mRNA	13	54247557	54249072	+	2	663	221
ENSBTAT00000065758	ENSBTAG00000046569	CISD3	CDGSH iron sulfur domain 3 [Source:HGNC Symbol;Acc:HGNC:27578]	protein_coding	mRNA	19	39961401	39964282	+	4	559	135
ENSBTAT00000065759	ENSBTAG00000010689	NRG2	neuregulin 2 [Source:HGNC Symbol;Acc:HGNC:7998]	protein_coding	mRNA	7	52714639	52774754	-	12	2061	650
ENSBTAT00000055230	ENSBTAG00000002176	NSMCE1	NSE1 homolog, SMC5-SMC6 complex component [Source:HGNC Symbol;Acc:HGNC:29897]	protein_coding	mRNA	25	25059384	25068747	+	6	803	220
ENSBTAT00000055233	ENSBTAG00000009305	ANKRD27	ankyrin repeat domain 27 [Source:HGNC Symbol;Acc:HGNC:25310]	protein_coding	mRNA	18	43263468	43323451	-	29	4542	1048
ENSBTAT00000055237	ENSBTAG00000039855	SUMF1	sulfatase modifying factor 1 [Source:HGNC Symbol;Acc:HGNC:20376]	protein_coding	mRNA	22	21994945	22088653	+	9	2120	374
ENSBTAT00000011735	ENSBTAG00000008916	CYFIP2	cytoplasmic FMR1 interacting protein 2 [Source:HGNC Symbol;Acc:HGNC:13760]	protein_coding	mRNA	7	71003540	71115619	+	33	4204	1279
ENSBTAT00000011734	ENSBTAG00000008915	SF3B1	splicing factor 3b subunit 1 [Source:HGNC Symbol;Acc:HGNC:10768]	protein_coding	mRNA	2	86349373	86387060	-	25	6357	1304
ENSBTAT00000011737	ENSBTAG00000027033	--	--	protein_coding	mRNA	21	35112322	35115054	-	5	786	260
ENSBTAT00000011730	ENSBTAG00000008911	--	--	protein_coding	mRNA	X	102429175	102431592	+	1	2418	805
ENSBTAT00000011732	ENSBTAG00000008913	TMEM98	transmembrane protein 98 [Source:HGNC Symbol;Acc:HGNC:24529]	protein_coding	mRNA	19	17622149	17634850	-	7	1459	226
ENSBTAT00000040362	ENSBTAG00000027983	GTF2H2	general transcription factor IIH subunit 2 [Source:RefSeq peptide;Acc:NP_001033619]	protein_coding	mRNA	20	10127243	10148631	-	18	1283	395
ENSBTAT00000010069	ENSBTAG00000007654	CHST7	carbohydrate sulfotransferase 7 [Source:HGNC Symbol;Acc:HGNC:13817]	protein_coding	mRNA	X	90149333	90230185	+	2	1844	486
ENSBTAT00000010060	ENSBTAG00000007646	PIGA	phosphatidylinositol glycan anchor biosynthesis class A [Source:HGNC Symbol;Acc:HGNC:8957]	protein_coding	mRNA	X	135421261	135430737	+	5	1458	485
ENSBTAT00000010061	ENSBTAG00000007647	OR13H1	olfactory receptor family 13 subfamily H member 1 [Source:HGNC Symbol;Acc:HGNC:14755]	protein_coding	mRNA	X	15453982	15454970	+	2	957	319
ENSBTAT00000010066	ENSBTAG00000007648	NET1	neuroepithelial cell transforming 1 [Source:HGNC Symbol;Acc:HGNC:14592]	protein_coding	mRNA	13	43526442	43538233	-	10	3158	536
ENSBTAT00000010067	ENSBTAG00000007652	RFTN2	raftlin family member 2 [Source:HGNC Symbol;Acc:HGNC:26402]	protein_coding	mRNA	2	86505716	86581574	-	9	1569	503
ENSBTAT00000010065	ENSBTAG00000007650	SLC38A11	solute carrier family 38 member 11 [Source:HGNC Symbol;Acc:HGNC:26836]	protein_coding	mRNA	2	31391774	31446946	+	12	1629	463
ENSBTAT00000066221	ENSBTAG00000005200	WDR64	WD repeat domain 64 [Source:HGNC Symbol;Acc:HGNC:26570]	protein_coding	mRNA	16	35800136	35877819	-	15	1800	599
ENSBTAT00000066220	ENSBTAG00000047322	--	--	protein_coding	mRNA	10	93309214	93309822	+	1	609	202
ENSBTAT00000066223	ENSBTAG00000045928	--	--	protein_coding	mRNA	13	67102207	67118598	-	2	75	25
ENSBTAT00000066225	ENSBTAG00000048221	--	--	protein_coding	mRNA	15	415571	416485	+	1	915	305
ENSBTAT00000066224	ENSBTAG00000048160	TIGD5	tigger transposable element derived 5 [Source:HGNC Symbol;Acc:HGNC:18336]	protein_coding	mRNA	14	2311790	2313733	-	1	1944	647
ENSBTAT00000066227	ENSBTAG00000047668	--	--	protein_coding	mRNA	7	21583269	21585597	-	4	754	150
ENSBTAT00000066229	ENSBTAG00000040255	--	--	protein_coding	mRNA	X	50811122	50813176	+	9	1566	522
ENSBTAT00000062931	ENSBTAG00000045487	--	--	protein_coding	mRNA	5	38297152	38298101	-	7	882	293
ENSBTAT00000062930	ENSBTAG00000046062	--	--	protein_coding	mRNA	16	49429155	49429874	+	1	720	239
ENSBTAT00000062932	ENSBTAG00000045803	--	--	protein_coding	mRNA	18	63769585	63772329	+	4	1146	381
ENSBTAT00000062935	ENSBTAG00000004877	TRAIP	TRAF interacting protein [Source:HGNC Symbol;Acc:HGNC:30764]	protein_coding	mRNA	22	50970363	50987947	+	15	2036	472
ENSBTAT00000062934	ENSBTAG00000047077	ENTPD7	ectonucleoside triphosphate diphosphohydrolase 7 [Source:HGNC Symbol;Acc:HGNC:19745]	protein_coding	mRNA	26	20494069	20524328	+	12	1956	607
ENSBTAT00000062937	ENSBTAG00000048206	--	--	protein_coding	mRNA	X	70356125	70357012	-	1	888	296
ENSBTAT00000062936	ENSBTAG00000015533	DISP3	patched domain-containing protein 2 [Source:RefSeq peptide;Acc:NP_001193159]	protein_coding	mRNA	16	43027923	43064263	-	21	4182	1393
ENSBTAT00000062938	ENSBTAG00000046201	EIF1AY	eukaryotic translation initiation factor 1A, Y-linked [Source:HGNC Symbol;Acc:HGNC:3252]	protein_coding	mRNA	X	143993400	144006853	-	6	450	143
ENSBTAT00000000968	ENSBTAG00000000726	OR1J1	olfactory receptor family 1 subfamily J member 1 [Source:HGNC Symbol;Acc:HGNC:8208]	protein_coding	mRNA	11	93593230	93594171	-	1	942	313
ENSBTAT00000064578	ENSBTAG00000048287	--	--	protein_coding	mRNA	X	140308768	140315911	+	2	177	59
ENSBTAT00000028330	ENSBTAG00000021262	SNRPD3	small nuclear ribonucleoprotein D3 polypeptide [Source:HGNC Symbol;Acc:HGNC:11160]	protein_coding	mRNA	17	73479566	73484880	-	3	555	126
ENSBTAT00000028333	ENSBTAG00000030836	ZBTB21	zinc finger and BTB domain containing 21 [Source:HGNC Symbol;Acc:HGNC:13083]	protein_coding	mRNA	1	143737582	143755849	-	3	4768	847
ENSBTAT00000000962	ENSBTAG00000000720	CTSL	cathepsin L [Source:HGNC Symbol;Acc:HGNC:2537]	protein_coding	mRNA	8	82365269	82371037	+	8	1347	333
ENSBTAT00000064572	ENSBTAG00000047646	--	--	protein_coding	mRNA	4	40432906	40457597	-	12	1122	374
ENSBTAT00000064571	ENSBTAG00000046684	--	--	protein_coding	mRNA	10	102020147	102300271	-	5	876	181
ENSBTAT00000064570	ENSBTAG00000048040	--	--	protein_coding	mRNA	14	37989629	37990502	-	3	150	50
ENSBTAT00000064577	ENSBTAG00000046917	GPR22	probable G-protein coupled receptor 22 [Source:RefSeq peptide;Acc:NP_001192364]	protein_coding	mRNA	4	48785304	48789698	+	4	1416	471
ENSBTAT00000000967	ENSBTAG00000000725	USP42	Ubiquitin carboxyl-terminal hydrolase 42 [Source:UniProtKB/Swiss-Prot;Acc:E1B9W9]	protein_coding	mRNA	25	38638460	38673274	+	15	4011	1333
ENSBTAT00000064574	ENSBTAG00000019204	--	--	protein_coding	mRNA	29	42665350	42725800	+	5	3051	959
ENSBTAT00000055494	ENSBTAG00000032914	--	--	protein_coding	mRNA	5	28887967	28914607	+	16	4551	562
ENSBTAT00000055496	ENSBTAG00000038428	RELB	RELB proto-oncogene, NF-kB subunit [Source:HGNC Symbol;Acc:HGNC:9956]	protein_coding	mRNA	18	53099825	53127762	+	11	1816	560
ENSBTAT00000055491	ENSBTAG00000010598	EIF4E2	eukaryotic translation initiation factor 4E type 2 isoform 2 [Source:RefSeq peptide;Acc:NP_001193345]	protein_coding	mRNA	2	120995644	121025344	+	8	1043	236
ENSBTAT00000034108	ENSBTAG00000012638	S100A12	S100 calcium binding protein A12 [Source:HGNC Symbol;Acc:HGNC:10489]	protein_coding	mRNA	3	17164142	17165262	+	2	663	92
ENSBTAT00000034107	ENSBTAG00000009075	RNF207	ring finger protein 207 [Source:HGNC Symbol;Acc:HGNC:32947]	protein_coding	mRNA	16	47968523	47985490	-	18	3088	556
ENSBTAT00000034103	ENSBTAG00000016550	MAEL	maelstrom spermatogenic transposon silencer [Source:HGNC Symbol;Acc:HGNC:25929]	protein_coding	mRNA	3	1881239	1937675	-	11	1697	420
ENSBTAT00000009824	ENSBTAG00000007470	TRIM58	tripartite motif containing 58 [Source:HGNC Symbol;Acc:HGNC:24150]	protein_coding	mRNA	7	42623076	42637851	+	6	1464	487
ENSBTAT00000009827	ENSBTAG00000007473	XKR5	XK related 5 [Source:HGNC Symbol;Acc:HGNC:20782]	protein_coding	mRNA	27	4766514	4783646	-	7	1923	641
ENSBTAT00000009822	ENSBTAG00000007467	MIB1	mindbomb E3 ubiquitin protein ligase 1 [Source:HGNC Symbol;Acc:HGNC:21086]	protein_coding	mRNA	24	34812337	34901981	-	21	3031	1006
ENSBTAT00000054541	ENSBTAG00000039012	--	--	protein_coding	mRNA	19	28908996	28911151	-	2	1268	301
ENSBTAT00000054542	ENSBTAG00000038551	--	--	protein_coding	mRNA	11	93731042	93731977	+	1	936	312
ENSBTAT00000054544	ENSBTAG00000045890	--	--	protein_coding	mRNA	X	119366305	119367844	-	2	1314	438
ENSBTAT00000054547	ENSBTAG00000040339	--	--	protein_coding	mRNA	15	50265667	50266623	-	1	957	318
ENSBTAT00000008532	ENSBTAG00000006508	--	--	protein_coding	mRNA	6	104408001	104453232	+	21	3015	1004
ENSBTAT00000007468	ENSBTAG00000005683	ELAC1	elaC ribonuclease Z 1 [Source:HGNC Symbol;Acc:HGNC:14197]	protein_coding	mRNA	24	50945822	50955047	+	3	1305	363
ENSBTAT00000007469	ENSBTAG00000002240	GPR18	G protein-coupled receptor 18 [Source:HGNC Symbol;Acc:HGNC:4472]	protein_coding	mRNA	12	80095128	80098875	-	2	1381	332
ENSBTAT00000007466	ENSBTAG00000005682	UBAC2	UBA domain containing 2 [Source:HGNC Symbol;Acc:HGNC:20486]	protein_coding	mRNA	12	80056876	80227030	+	9	2149	345
ENSBTAT00000005323	ENSBTAG00000004075	IDI1	isopentenyl-diphosphate delta isomerase 1 [Source:HGNC Symbol;Acc:HGNC:5387]	protein_coding	mRNA	13	46682710	46685834	+	5	1351	287
ENSBTAT00000007465	ENSBTAG00000005681	ME1	NADP-dependent malic enzyme [Source:RefSeq peptide;Acc:NP_001138325]	protein_coding	mRNA	9	23401999	23590098	-	21	2045	569
ENSBTAT00000007461	ENSBTAG00000005679	TMEM130	transmembrane protein 130 [Source:HGNC Symbol;Acc:HGNC:25429]	protein_coding	mRNA	25	37902689	37918783	+	8	2509	423
ENSBTAT00000022893	ENSBTAG00000017219	DDX51	DEAD-box helicase 51 [Source:HGNC Symbol;Acc:HGNC:20082]	protein_coding	mRNA	17	46015020	46021726	+	15	1660	546
ENSBTAT00000022890	ENSBTAG00000017225	RNF135	ring finger protein 135 [Source:HGNC Symbol;Acc:HGNC:21158]	protein_coding	mRNA	19	18330388	18343193	-	5	2344	424
ENSBTAT00000022896	ENSBTAG00000017233	--	--	protein_coding	mRNA	19	52947903	53006764	-	24	4593	1531
ENSBTAT00000000749	ENSBTAG00000000571	ARHGAP27	Rho GTPase activating protein 27 [Source:HGNC Symbol;Acc:HGNC:31813]	protein_coding	mRNA	19	45711854	45713521	-	2	732	244
ENSBTAT00000013008	ENSBTAG00000009863	BHLHE40	basic helix-loop-helix family member e40 [Source:HGNC Symbol;Acc:HGNC:1046]	protein_coding	mRNA	22	21492896	21498539	-	5	2920	412
ENSBTAT00000033455	ENSBTAG00000037918	--	--	protein_coding	mRNA	4	107215643	107216578	-	1	936	312
ENSBTAT00000013006	ENSBTAG00000009861	FRS3	fibroblast growth factor receptor substrate 3 [Source:HGNC Symbol;Acc:HGNC:16970]	protein_coding	mRNA	23	15592219	15601796	-	7	2110	495
ENSBTAT00000033450	ENSBTAG00000013860	GADD45A	growth arrest and DNA damage inducible alpha [Source:HGNC Symbol;Acc:HGNC:4095]	protein_coding	mRNA	3	77972153	77975265	-	4	1287	165
ENSBTAT00000013000	ENSBTAG00000009859	SUMO1	small ubiquitin-like modifier 1 [Source:HGNC Symbol;Acc:HGNC:12502]	protein_coding	mRNA	2	91155252	91180862	-	5	1152	101
ENSBTAT00000013003	ENSBTAG00000009856	ACAP3	arf-GAP with coiled-coil, ANK repeat and PH domain-containing protein 3 [Source:RefSeq peptide;Acc:NP_001077156]	protein_coding	mRNA	16	52601203	52610521	-	23	2631	820
ENSBTAT00000016033	ENSBTAG00000012090	-	N-acetyllactosaminide alpha-1,3-galactosyltransferase [Source:UniProtKB/Swiss-Prot;Acc:P14769]	protein_coding	mRNA	11	92297493	92374682	-	9	1830	368
ENSBTAT00000016037	ENSBTAG00000012095	GEMIN5	gem nuclear organelle associated protein 5 [Source:HGNC Symbol;Acc:HGNC:20043]	protein_coding	mRNA	7	68062402	68101734	-	28	4929	1513
ENSBTAT00000016034	ENSBTAG00000012089	-	Amelogenin, X isoform [Source:UniProtKB/Swiss-Prot;Acc:P02817]	protein_coding	mRNA	X	137548586	137556460	-	6	794	213
ENSBTAT00000016038	ENSBTAG00000012097	RSPH6A	radial spoke head 6 homolog A [Source:HGNC Symbol;Acc:HGNC:14241]	protein_coding	mRNA	18	53779851	53800006	-	6	2148	715
ENSBTAT00000013708	ENSBTAG00000010380	INO80	INO80 complex subunit [Source:HGNC Symbol;Acc:HGNC:26956]	protein_coding	mRNA	10	36619650	36715000	-	35	4874	1566
ENSBTAT00000053533	ENSBTAG00000004136	NFE2L3	nuclear factor, erythroid 2 like 3 [Source:HGNC Symbol;Acc:HGNC:7783]	protein_coding	mRNA	4	70211380	70214288	-	3	1948	397
ENSBTAT00000053534	ENSBTAG00000011458	CPXM1	carboxypeptidase X, M14 family member 1 [Source:HGNC Symbol;Acc:HGNC:15771]	protein_coding	mRNA	13	52844182	52850549	+	14	2375	730
ENSBTAT00000053537	ENSBTAG00000047753	--	--	protein_coding	mRNA	29	27880232	27883328	+	3	1032	343
ENSBTAT00000028809	ENSBTAG00000021620	PITHD1	PITH domain containing 1 [Source:HGNC Symbol;Acc:HGNC:25022]	protein_coding	mRNA	2	129716209	129723902	+	6	1518	211
ENSBTAT00000046189	ENSBTAG00000012413	FGF12	fibroblast growth factor 12 [Source:RefSeq peptide;Acc:NP_001073257]	protein_coding	mRNA	1	75663471	75895219	+	5	835	180
ENSBTAT00000046182	ENSBTAG00000015251	--	--	protein_coding	mRNA	X	65187919	65222811	+	15	2641	278
ENSBTAT00000028802	ENSBTAG00000021615	LGALS2	galectin-2 isoform 1 [Source:RefSeq peptide;Acc:NP_001244020]	protein_coding	mRNA	5	109933973	109940236	-	5	718	121
ENSBTAT00000028801	ENSBTAG00000003018	FSTL3	follistatin like 3 [Source:HGNC Symbol;Acc:HGNC:3973]	protein_coding	mRNA	7	44896887	44903223	+	5	1955	261
ENSBTAT00000046186	ENSBTAG00000032548	SYBU	syntabulin [Source:HGNC Symbol;Acc:HGNC:26011]	protein_coding	mRNA	14	56953459	56997967	+	5	2466	533
ENSBTAT00000046187	ENSBTAG00000014381	CRHR2	corticotropin releasing hormone receptor 2 [Source:HGNC Symbol;Acc:HGNC:2358]	protein_coding	mRNA	4	66062161	66090181	+	12	2126	411
ENSBTAT00000015701	ENSBTAG00000011831	SPPL2A	signal peptide peptidase like 2A [Source:HGNC Symbol;Acc:HGNC:30227]	protein_coding	mRNA	10	59779604	59813156	+	15	1770	511
ENSBTAT00000007633	ENSBTAG00000005805	EPHX4	epoxide hydrolase 4 [Source:HGNC Symbol;Acc:HGNC:23758]	protein_coding	mRNA	3	51494275	51531276	-	7	1586	362
ENSBTAT00000056432	ENSBTAG00000019131	CELF3	CUGBP Elav-like family member 3 [Source:HGNC Symbol;Acc:HGNC:11967]	protein_coding	mRNA	3	19105094	19119703	+	11	2424	139
ENSBTAT00000003394	ENSBTAG00000002623	SAMSN1	SAM domain, SH3 domain and nuclear localization signals 1 [Source:HGNC Symbol;Acc:HGNC:10528]	protein_coding	mRNA	1	22123655	22181827	+	8	1780	366
ENSBTAT00000003395	ENSBTAG00000002620	DNA2	DNA replication ATP-dependent helicase/nuclease DNA2 [Source:RefSeq peptide;Acc:NP_001179731]	protein_coding	mRNA	28	24966717	25005002	-	22	3414	1137
ENSBTAT00000001704	ENSBTAG00000001292	LF	Lactotransferrin Lactoferricin-B [Source:UniProtKB/Swiss-Prot;Acc:P24627]	protein_coding	mRNA	22	53521906	53556089	+	17	2457	708
ENSBTAT00000001707	ENSBTAG00000001295	DEPDC5	DEP domain containing 5 [Source:HGNC Symbol;Acc:HGNC:18423]	protein_coding	mRNA	17	72509511	72597379	+	43	4997	1602
ENSBTAT00000001706	ENSBTAG00000001296	TMEM50A	transmembrane protein 50A [Source:HGNC Symbol;Acc:HGNC:30590]	protein_coding	mRNA	2	128256214	128272007	-	7	1028	157
ENSBTAT00000001700	ENSBTAG00000001290	TUBD1	tubulin delta 1 [Source:HGNC Symbol;Acc:HGNC:16811]	protein_coding	mRNA	19	11046574	11070490	-	9	2081	453
ENSBTAT00000001703	ENSBTAG00000001293	MAATS1	MYCBP associated and testis expressed 1 [Source:HGNC Symbol;Acc:HGNC:24010]	protein_coding	mRNA	1	65050471	65144504	+	17	2347	747
ENSBTAT00000001702	ENSBTAG00000001294	PPP1R15A	protein phosphatase 1 regulatory subunit 15A [Source:HGNC Symbol;Acc:HGNC:14375]	protein_coding	mRNA	18	55925891	55929294	+	3	2316	670
ENSBTAT00000039687	ENSBTAG00000027578	--	--	protein_coding	mRNA	15	64807910	64808301	-	3	354	117
ENSBTAT00000012350	ENSBTAG00000009386	C1orf167	chromosome 1 open reading frame 167 [Source:HGNC Symbol;Acc:HGNC:25262]	protein_coding	mRNA	16	42765851	42788588	-	23	3950	1277
ENSBTAT00000012351	ENSBTAG00000009387	MYOM2	myomesin 2 [Source:HGNC Symbol;Acc:HGNC:7614]	protein_coding	mRNA	27	312538	376193	+	38	4801	1467
ENSBTAT00000012357	ENSBTAG00000009389	HNRNPH1	heterogeneous nuclear ribonucleoprotein H [Source:RefSeq peptide;Acc:NP_001180163]	protein_coding	mRNA	7	1593463	1602463	+	13	2125	472
ENSBTAT00000020932	ENSBTAG00000015763	SPATA22	spermatogenesis associated 22 [Source:HGNC Symbol;Acc:HGNC:30705]	protein_coding	mRNA	19	24809409	24824295	-	9	1372	364
ENSBTAT00000004289	ENSBTAG00000003314	SKA3	spindle and kinetochore associated complex subunit 3 [Source:HGNC Symbol;Acc:HGNC:20262]	protein_coding	mRNA	12	35841563	35854986	+	9	2320	403
ENSBTAT00000004288	ENSBTAG00000003313	TNFRSF9	TNF receptor superfamily member 9 [Source:HGNC Symbol;Acc:HGNC:11924]	protein_coding	mRNA	16	46288366	46306428	+	8	1392	254
ENSBTAT00000004287	ENSBTAG00000003312	CHST15	carbohydrate sulfotransferase 15 [Source:HGNC Symbol;Acc:HGNC:18137]	protein_coding	mRNA	26	44047737	44081511	-	7	2103	561
ENSBTAT00000004281	ENSBTAG00000003308	GRID2IP	delphilin [Source:RefSeq peptide;Acc:NP_001179409]	protein_coding	mRNA	25	38903900	38934907	-	26	3633	1210
ENSBTAT00000004280	ENSBTAG00000003307	IMMT	inner membrane mitochondrial protein [Source:HGNC Symbol;Acc:HGNC:6047]	protein_coding	mRNA	11	48543873	48586544	+	14	2741	749
ENSBTAT00000045217	ENSBTAG00000006174	TMEM212	transmembrane protein 212 [Source:HGNC Symbol;Acc:HGNC:34295]	protein_coding	mRNA	1	96406058	96417652	-	4	561	187
ENSBTAT00000008706	ENSBTAG00000006615	CASP7	caspase 7 [Source:HGNC Symbol;Acc:HGNC:1508]	protein_coding	mRNA	26	34457100	34464840	+	6	1149	277
ENSBTAT00000008704	ENSBTAG00000006631	GLI1	GLI family zinc finger 1 [Source:HGNC Symbol;Acc:HGNC:4317]	protein_coding	mRNA	5	56321395	56331773	-	12	3584	1105
ENSBTAT00000008705	ENSBTAG00000006630	SLC12A3	solute carrier family 12 member 3 [Source:RefSeq peptide;Acc:NP_001193107]	protein_coding	mRNA	18	24996725	25036121	+	27	3373	1030
ENSBTAT00000008703	ENSBTAG00000006620	SLC24A4	solute carrier family 24 member 4 [Source:HGNC Symbol;Acc:HGNC:10978]	protein_coding	mRNA	21	57596461	57783306	+	17	1848	605
ENSBTAT00000008701	ENSBTAG00000006610	XRRA1	X-ray radiation resistance-associated protein 1 [Source:RefSeq peptide;Acc:NP_976069]	protein_coding	mRNA	15	54931232	54968552	-	13	1745	507
ENSBTAT00000052370	ENSBTAG00000037469	--	--	protein_coding	mRNA	X	123975693	123977484	-	2	1032	343
ENSBTAT00000056852	ENSBTAG00000038972	LCN9	lipocalin 9 [Source:HGNC Symbol;Acc:HGNC:17442]	protein_coding	mRNA	11	103327151	103328557	+	5	549	183
ENSBTAT00000052375	ENSBTAG00000008188	C16orf52	chromosome 16 open reading frame 52 [Source:HGNC Symbol;Acc:HGNC:27087]	protein_coding	mRNA	25	19975919	19981315	+	2	776	134
ENSBTAT00000056859	ENSBTAG00000038643	OR11H4	olfactory receptor family 11 subfamily H member 4 [Source:HGNC Symbol;Acc:HGNC:15347]	protein_coding	mRNA	10	26880575	26881549	-	1	975	324
ENSBTAT00000046326	ENSBTAG00000007365	NEIL1	nei like DNA glycosylase 1 [Source:HGNC Symbol;Acc:HGNC:18448]	protein_coding	mRNA	21	33856303	33861972	-	10	1035	331
ENSBTAT00000017800	ENSBTAG00000013378	--	--	protein_coding	mRNA	1	117142489	117168355	-	7	1209	402
ENSBTAT00000017803	ENSBTAG00000013380	CEP192	centrosomal protein 192 [Source:HGNC Symbol;Acc:HGNC:25515]	protein_coding	mRNA	24	43678513	43734442	+	36	6714	2138
ENSBTAT00000046321	ENSBTAG00000039688	FAM101A	filamin-interacting protein FAM101A [Source:RefSeq peptide;Acc:NP_001192546]	protein_coding	mRNA	17	53715930	53718425	-	2	744	150
ENSBTAT00000000159	ENSBTAG00000000140	EPHX1	epoxide hydrolase 1 [Source:HGNC Symbol;Acc:HGNC:3401]	protein_coding	mRNA	16	29585792	29624037	+	9	1723	451
ENSBTAT00000000158	ENSBTAG00000000137	FRYL	FRY like transcription coactivator [Source:HGNC Symbol;Acc:HGNC:29127]	protein_coding	mRNA	6	68829579	68974140	-	67	9233	3018
ENSBTAT00000004861	ENSBTAG00000003733	TM4SF5	transmembrane 4 L six family member 5 [Source:HGNC Symbol;Acc:HGNC:11857]	protein_coding	mRNA	19	27210648	27216974	-	5	836	196
ENSBTAT00000004864	ENSBTAG00000003737	SLC51B	solute carrier family 51 beta subunit [Source:HGNC Symbol;Acc:HGNC:29956]	protein_coding	mRNA	10	11930744	11941332	+	4	681	130
ENSBTAT00000002429	ENSBTAG00000001864	NR4A3	nuclear receptor subfamily 4 group A member 3 [Source:HGNC Symbol;Acc:HGNC:7982]	protein_coding	mRNA	8	65341202	65373695	+	6	2231	637
ENSBTAT00000002428	ENSBTAG00000010255	-	zinc finger and SCAN domain-containing protein 30 [Source:RefSeq peptide;Acc:NP_001192561]	protein_coding	mRNA	24	22025794	22031048	+	4	1231	368
ENSBTAT00000002427	ENSBTAG00000001862	PPP2R2B	Serine/threonine-protein phosphatase 2A 55 kDa regulatory subunit B beta isoform [Source:UniProtKB/Swiss-Prot;Acc:Q5E9Q7]	protein_coding	mRNA	7	59782768	60099412	-	9	2224	443
ENSBTAT00000002420	ENSBTAG00000001856	POLR2C	RNA polymerase II subunit C [Source:HGNC Symbol;Acc:HGNC:9189]	protein_coding	mRNA	18	25539095	25547404	+	9	1719	275
ENSBTAT00000047639	ENSBTAG00000033504	MAK16	MAK16 homolog [Source:HGNC Symbol;Acc:HGNC:13703]	protein_coding	mRNA	27	28406557	28416649	+	10	2045	298
ENSBTAT00000006774	ENSBTAG00000005138	BCL9L	B-cell CLL/lymphoma 9 like [Source:HGNC Symbol;Acc:HGNC:23688]	protein_coding	mRNA	15	30023047	30033583	-	8	4488	1495
ENSBTAT00000049576	ENSBTAG00000012242	MAF1	MAF1 homolog, negative regulator of RNA polymerase III [Source:HGNC Symbol;Acc:HGNC:24966]	protein_coding	mRNA	14	1921784	1924818	-	7	1491	213
ENSBTAT00000011070	ENSBTAG00000008412	--	--	protein_coding	mRNA	25	27215012	27218439	-	6	486	161
ENSBTAT00000011076	ENSBTAG00000008417	VPS29	Bos taurus vacuolar protein sorting 29 homolog (S. cerevisiae) (VPS29), mRNA. [Source:RefSeq mRNA;Acc:NM_001034455]	protein_coding	mRNA	17	56617708	56622846	-	4	943	185
ENSBTAT00000011077	ENSBTAG00000008419	PDE2A	cGMP-dependent 3',5'-cyclic phosphodiesterase isoform PDE2A3 [Source:RefSeq peptide;Acc:NP_001137318]	protein_coding	mRNA	15	52913333	52984107	-	31	4133	921
ENSBTAT00000011078	ENSBTAG00000008420	BRINP3	BMP/retinoic acid inducible neural specific 3 [Source:HGNC Symbol;Acc:HGNC:22393]	protein_coding	mRNA	16	15798745	16267012	+	7	2301	766
ENSBTAT00000036248	ENSBTAG00000025669	B3GALT4	beta-1,3-galactosyltransferase 4 [Source:HGNC Symbol;Acc:HGNC:919]	protein_coding	mRNA	23	7394229	7395863	+	2	1492	378
ENSBTAT00000036249	ENSBTAG00000038437	RLN3	relaxin 3 [Source:HGNC Symbol;Acc:HGNC:17135]	protein_coding	mRNA	7	12768811	12770589	-	2	411	136
ENSBTAT00000016860	ENSBTAG00000032655	--	--	protein_coding	mRNA	28	46035470	46035863	-	3	306	102
ENSBTAT00000045677	ENSBTAG00000032223	COG7	component of oligomeric golgi complex 7 [Source:HGNC Symbol;Acc:HGNC:18622]	protein_coding	mRNA	25	21298396	21388539	-	17	2724	770
ENSBTAT00000016863	ENSBTAG00000012691	GTF2E2	general transcription factor IIE subunit 2 [Source:HGNC Symbol;Acc:HGNC:4651]	protein_coding	mRNA	27	25845099	25924961	-	8	1602	289
ENSBTAT00000016865	ENSBTAG00000001842	GSTM3	glutathione S-transferase Mu 3 [Source:RefSeq peptide;Acc:NP_001040025]	protein_coding	mRNA	3	33768050	33770824	+	7	730	209
ENSBTAT00000016866	ENSBTAG00000012692	--	--	protein_coding	mRNA	3	33837048	33846061	-	8	1070	229
ENSBTAT00000030167	ENSBTAG00000016692	DSCAML1	DS cell adhesion molecule like 1 [Source:HGNC Symbol;Acc:HGNC:14656]	protein_coding	mRNA	15	28524421	28623243	-	30	5661	1886
ENSBTAT00000014592	ENSBTAG00000010995	CINP	cyclin dependent kinase 2 interacting protein [Source:HGNC Symbol;Acc:HGNC:23789]	protein_coding	mRNA	21	68789514	68803852	-	5	908	212
ENSBTAT00000014593	ENSBTAG00000010992	CTSH	cathepsin H [Source:HGNC Symbol;Acc:HGNC:2535]	protein_coding	mRNA	21	25675908	25696632	-	12	1399	335
ENSBTAT00000014591	ENSBTAG00000010987	Mail	NF-kappa-B inhibitor zeta [Source:UniProtKB/Swiss-Prot;Acc:Q9BE45]	protein_coding	mRNA	1	46543385	46554479	+	12	3601	719
ENSBTAT00000014594	ENSBTAG00000010989	PIK3R1	phosphoinositide-3-kinase regulatory subunit 1 [Source:HGNC Symbol;Acc:HGNC:8979]	protein_coding	mRNA	20	11329104	11409885	-	15	2175	724
ENSBTAT00000007946	ENSBTAG00000006050	BOLA1	bolA family member 1 [Source:HGNC Symbol;Acc:HGNC:24263]	protein_coding	mRNA	3	20759081	20760404	-	2	977	135
ENSBTAT00000045090	ENSBTAG00000008347	MRPL48	mitochondrial ribosomal protein L48 [Source:HGNC Symbol;Acc:HGNC:16653]	protein_coding	mRNA	15	54065466	54120351	+	8	960	212
ENSBTAT00000045099	ENSBTAG00000031810	WDR88	WD repeat domain 88 [Source:HGNC Symbol;Acc:HGNC:26999]	protein_coding	mRNA	18	43716018	43763140	+	11	1480	485
ENSBTAT00000063641	ENSBTAG00000047405	--	--	protein_coding	mRNA	18	65798025	65798861	+	1	837	278
ENSBTAT00000019510	ENSBTAG00000014653	SPNS1	sphingolipid transporter 1 (putative) [Source:HGNC Symbol;Acc:HGNC:30621]	protein_coding	mRNA	25	26126253	26134744	-	12	2189	528
ENSBTAT00000019513	ENSBTAG00000020709	MAP1S	microtubule associated protein 1S [Source:HGNC Symbol;Acc:HGNC:15715]	protein_coding	mRNA	7	5335661	5367540	-	7	3319	1066
ENSBTAT00000019517	ENSBTAG00000014657	C14orf39	chromosome 14 open reading frame 39 [Source:HGNC Symbol;Acc:HGNC:19849]	protein_coding	mRNA	10	72878884	72926592	-	17	1761	586
ENSBTAT00000019519	ENSBTAG00000014659	NEMP1	nuclear envelope integral membrane protein 1 precursor [Source:RefSeq peptide;Acc:NP_001095631]	protein_coding	mRNA	5	56697178	56705119	+	8	1451	403
ENSBTAT00000019518	ENSBTAG00000014655	MYO1A	myosin IA [Source:HGNC Symbol;Acc:HGNC:7595]	protein_coding	mRNA	5	56712795	56738762	+	28	3770	1043
ENSBTAT00000036866	ENSBTAG00000016265	DNAJA1	DnaJ heat shock protein family (Hsp40) member A1 [Source:HGNC Symbol;Acc:HGNC:5229]	protein_coding	mRNA	8	76107824	76118491	+	7	1420	250
ENSBTAT00000036864	ENSBTAG00000015244	--	--	protein_coding	mRNA	15	35818589	35819979	+	9	963	320
ENSBTAT00000061118	ENSBTAG00000015376	FBXW11	F-box and WD repeat domain containing 11 [Source:HGNC Symbol;Acc:HGNC:13607]	protein_coding	mRNA	20	3584765	3624526	-	13	1779	530
ENSBTAT00000061119	ENSBTAG00000009702	MYH8	myosin heavy chain 8 [Source:HGNC Symbol;Acc:HGNC:7578]	protein_coding	mRNA	19	30031040	30059203	-	38	5934	1937
ENSBTAT00000061112	ENSBTAG00000006188	USH2A	usherin [Source:RefSeq peptide;Acc:NP_001178354]	protein_coding	mRNA	16	19573856	20502175	-	73	16447	5204
ENSBTAT00000017022	ENSBTAG00000012815	CLEC12A	C-type lectin domain family 12 member A [Source:HGNC Symbol;Acc:HGNC:31713]	protein_coding	mRNA	5	100388589	100401104	+	6	1020	264
ENSBTAT00000061117	ENSBTAG00000016915	FLT1	vascular endothelial growth factor receptor 1 precursor [Source:RefSeq peptide;Acc:NP_001178061]	protein_coding	mRNA	12	31678405	31850535	+	30	4080	1359
ENSBTAT00000061114	ENSBTAG00000043953	--	--	protein_coding	mRNA	18	57031409	57036601	-	6	787	261
ENSBTAT00000061115	ENSBTAG00000014043	BIVM-ERCC5	BIVM-ERCC5 readthrough [Source:HGNC Symbol;Acc:HGNC:43690]	protein_coding	mRNA	12	83026396	83093936	+	24	4934	1615
ENSBTAT00000024834	ENSBTAG00000018663	GPRC5C	G protein-coupled receptor class C group 5 member C [Source:HGNC Symbol;Acc:HGNC:13309]	protein_coding	mRNA	19	57642755	57655943	-	4	1835	442
ENSBTAT00000065344	ENSBTAG00000046869	--	--	protein_coding	mRNA	GJ060032.1	1987	8794	+	6	758	241
ENSBTAT00000022259	ENSBTAG00000016742	-	WAP four-disulfide core domain protein 3 [Source:RefSeq peptide;Acc:NP_001098436]	protein_coding	mRNA	13	75267859	75284423	-	6	934	142
ENSBTAT00000030419	ENSBTAG00000012828	TBC1D15	TBC1 domain family member 15 [Source:HGNC Symbol;Acc:HGNC:25694]	protein_coding	mRNA	5	1454193	1506151	+	17	2113	675
ENSBTAT00000025200	ENSBTAG00000018935	-	Histone-lysine N-methyltransferase SETMAR [Source:UniProtKB/Swiss-Prot;Acc:Q0VD24]	protein_coding	mRNA	22	22108901	22119730	-	2	4210	306
ENSBTAT00000022253	ENSBTAG00000016738	DTX1	E3 ubiquitin-protein ligase DTX1 [Source:RefSeq peptide;Acc:NP_001192663]	protein_coding	mRNA	17	63358582	63396162	+	9	3064	669
ENSBTAT00000049892	ENSBTAG00000005567	BEND4	BEN domain containing 4 [Source:HGNC Symbol;Acc:HGNC:23815]	protein_coding	mRNA	6	62632294	62661142	-	5	1614	537
ENSBTAT00000043256	ENSBTAG00000030608	SWI5	SWI5 homologous recombination repair protein [Source:HGNC Symbol;Acc:HGNC:31412]	protein_coding	mRNA	11	98895393	98902043	+	5	767	89
ENSBTAT00000025205	ENSBTAG00000018940	--	--	protein_coding	mRNA	5	106719233	106762334	+	10	1194	368
ENSBTAT00000035680	ENSBTAG00000025402	IL17D	interleukin 17D [Source:HGNC Symbol;Acc:HGNC:5984]	protein_coding	mRNA	12	36076412	36105865	-	2	864	192
ENSBTAT00000004068	ENSBTAG00000003128	SPATA6	spermatogenesis associated 6 [Source:HGNC Symbol;Acc:HGNC:18309]	protein_coding	mRNA	3	98370383	98536867	+	13	1729	488
ENSBTAT00000063608	ENSBTAG00000046625	PURB	purine rich element binding protein B [Source:HGNC Symbol;Acc:HGNC:9702]	protein_coding	mRNA	4	77365884	77366798	+	1	915	304
ENSBTAT00000063609	ENSBTAG00000018833	SVOP	SV2 related protein [Source:HGNC Symbol;Acc:HGNC:25417]	protein_coding	mRNA	17	66283948	66349821	+	17	3075	547
ENSBTAT00000032158	ENSBTAG00000023546	FAM186A	family with sequence similarity 186 member A [Source:HGNC Symbol;Acc:HGNC:26980]	protein_coding	mRNA	5	29713134	29752153	+	13	6711	2237
ENSBTAT00000032159	ENSBTAG00000020180	TMED5	transmembrane p24 trafficking protein 5 [Source:HGNC Symbol;Acc:HGNC:24251]	protein_coding	mRNA	3	50448643	50467156	+	4	1813	226
ENSBTAT00000032152	ENSBTAG00000021150	--	--	protein_coding	mRNA	15	45311136	45312104	-	1	969	322
ENSBTAT00000063601	ENSBTAG00000047113	--	--	protein_coding	mRNA	24	34579397	34581445	+	2	624	174
ENSBTAT00000063602	ENSBTAG00000048230	C6orf132	chromosome 6 open reading frame 132 [Source:HGNC Symbol;Acc:HGNC:21288]	protein_coding	mRNA	23	15841664	15847756	-	8	2724	907
ENSBTAT00000063603	ENSBTAG00000009738	MGAT4B	alpha-1,3-mannosyl-glycoprotein 4-beta-N-acetylglucosaminyltransferase B precursor [Source:RefSeq peptide;Acc:NP_001096731]	protein_coding	mRNA	7	1411466	1416807	+	17	1740	560
ENSBTAT00000063604	ENSBTAG00000005089	RHBDD2	rhomboid domain containing 2 [Source:HGNC Symbol;Acc:HGNC:23082]	protein_coding	mRNA	25	34634471	34642546	+	4	1770	364
ENSBTAT00000063605	ENSBTAG00000001551	PLEKHG3	pleckstrin homology and RhoGEF domain containing G3 [Source:HGNC Symbol;Acc:HGNC:20364]	protein_coding	mRNA	10	77181079	77196975	+	16	4236	1208
ENSBTAT00000063607	ENSBTAG00000046423	--	--	protein_coding	mRNA	7	9713470	9716127	+	4	948	316
ENSBTAT00000006139	ENSBTAG00000004679	WARS	tryptophanyl-tRNA synthetase [Source:HGNC Symbol;Acc:HGNC:12729]	protein_coding	mRNA	21	66888332	66916535	-	11	2658	476
ENSBTAT00000037657	ENSBTAG00000004048	MCHR1	melanin concentrating hormone receptor 1 [Source:HGNC Symbol;Acc:HGNC:4479]	protein_coding	mRNA	5	112510411	112513883	+	2	2260	353
ENSBTAT00000006135	ENSBTAG00000004676	TMEM184A	transmembrane protein 184A [Source:HGNC Symbol;Acc:HGNC:28797]	protein_coding	mRNA	25	41946139	41956711	+	9	1916	414
ENSBTAT00000006133	ENSBTAG00000004675	ZNF18	zinc finger protein 18 [Source:RefSeq peptide;Acc:NP_001193423]	protein_coding	mRNA	19	31251615	31262941	-	6	1542	513
ENSBTAT00000006132	ENSBTAG00000004674	HAAO	3-hydroxyanthranilate 3,4-dioxygenase [Source:HGNC Symbol;Acc:HGNC:4796]	protein_coding	mRNA	11	25187252	25201563	-	10	1282	286
ENSBTAT00000006131	ENSBTAG00000022509	DNAH9	dynein axonemal heavy chain 9 [Source:HGNC Symbol;Acc:HGNC:2953]	protein_coding	mRNA	19	30963518	31248936	+	81	13737	4496
ENSBTAT00000026529	ENSBTAG00000019912	CNTD1	cyclin N-terminal domain containing 1 [Source:HGNC Symbol;Acc:HGNC:26847]	protein_coding	mRNA	19	43469829	43478694	+	8	1002	334
ENSBTAT00000026526	ENSBTAG00000019910	SDCBP	syndecan binding protein [Source:HGNC Symbol;Acc:HGNC:10662]	protein_coding	mRNA	14	26412824	26447192	+	9	2001	298
ENSBTAT00000026527	ENSBTAG00000030317	PPP1R26	protein phosphatase 1 regulatory subunit 26 [Source:HGNC Symbol;Acc:HGNC:29089]	protein_coding	mRNA	11	106462138	106465659	-	1	3522	1173
ENSBTAT00000026525	ENSBTAG00000019911	COA3	cytochrome c oxidase assembly factor 3 [Source:HGNC Symbol;Acc:HGNC:24990]	protein_coding	mRNA	19	43468381	43469490	-	2	774	106
ENSBTAT00000026522	ENSBTAG00000019908	CUL9	cullin 9 [Source:HGNC Symbol;Acc:HGNC:15982]	protein_coding	mRNA	23	16759132	16794939	+	40	7713	2522
ENSBTAT00000026521	ENSBTAG00000019909	SIRT6	sirtuin 6 [Source:HGNC Symbol;Acc:HGNC:14934]	protein_coding	mRNA	7	21079144	21087377	+	8	1665	359
ENSBTAT00000064379	ENSBTAG00000045566	--	--	protein_coding	mRNA	12	77988225	77988904	+	1	680	192
ENSBTAT00000064378	ENSBTAG00000047411	--	--	protein_coding	mRNA	X	89907348	89908678	-	2	1014	338
ENSBTAT00000048309	ENSBTAG00000015238	DSC3	desmocollin 3 [Source:HGNC Symbol;Acc:HGNC:3037]	protein_coding	mRNA	24	26396992	26448151	+	17	2854	840
ENSBTAT00000064371	ENSBTAG00000020648	SCFD2	sec1 family domain containing 2 [Source:HGNC Symbol;Acc:HGNC:30676]	protein_coding	mRNA	6	70187886	70234530	-	5	1948	168
ENSBTAT00000064370	ENSBTAG00000046778	--	--	protein_coding	mRNA	5	58512430	58513368	-	1	939	312
ENSBTAT00000064373	ENSBTAG00000004460	RFWD3	ring finger and WD repeat domain 3 [Source:HGNC Symbol;Acc:HGNC:25539]	protein_coding	mRNA	18	2113352	2141411	-	6	1510	263
ENSBTAT00000064372	ENSBTAG00000018291	C2orf68	chromosome 2 open reading frame 68 [Source:HGNC Symbol;Acc:HGNC:34353]	protein_coding	mRNA	11	49230913	49233126	+	4	563	166
ENSBTAT00000064375	ENSBTAG00000046963	--	--	protein_coding	mRNA	7	41276395	41277330	-	1	936	312
ENSBTAT00000064377	ENSBTAG00000047736	--	--	protein_coding	mRNA	23	29572204	29573142	+	1	939	312
ENSBTAT00000064376	ENSBTAG00000047715	-	taperin [Source:RefSeq peptide;Acc:NP_001096820]	protein_coding	mRNA	11	105896916	105903699	+	4	1901	398
ENSBTAT00000007668	ENSBTAG00000005830	STRN4	striatin 4 [Source:HGNC Symbol;Acc:HGNC:15721]	protein_coding	mRNA	18	54263458	54287817	-	19	2354	761
ENSBTAT00000007669	ENSBTAG00000005833	ETNK1	ethanolamine kinase 1 [Source:HGNC Symbol;Acc:HGNC:24649]	protein_coding	mRNA	5	87967760	88017062	-	8	1516	403
ENSBTAT00000002587	ENSBTAG00000001996	SNRNP70	small nuclear ribonucleoprotein U1 subunit 70 [Source:HGNC Symbol;Acc:HGNC:11150]	protein_coding	mRNA	18	56058668	56073102	+	10	1645	439
ENSBTAT00000007664	ENSBTAG00000005828	MERTK	tyrosine-protein kinase Mer precursor [Source:RefSeq peptide;Acc:NP_001178953]	protein_coding	mRNA	11	332458	427685	-	18	3471	975
ENSBTAT00000007665	ENSBTAG00000005827	FIG4	FIG4 phosphoinositide 5-phosphatase [Source:HGNC Symbol;Acc:HGNC:16873]	protein_coding	mRNA	9	40873047	41046003	-	23	3086	907
ENSBTAT00000031716	ENSBTAG00000021204	TES	testin LIM domain protein [Source:HGNC Symbol;Acc:HGNC:14620]	protein_coding	mRNA	4	52477241	52532254	-	7	1505	421
ENSBTAT00000007660	ENSBTAG00000005824	SPOP	speckle type BTB/POZ protein [Source:HGNC Symbol;Acc:HGNC:11254]	protein_coding	mRNA	19	37570928	37653473	+	11	2509	374
ENSBTAT00000007661	ENSBTAG00000005825	NEIL3	nei like DNA glycosylase 3 [Source:HGNC Symbol;Acc:HGNC:24573]	protein_coding	mRNA	27	7557041	7603267	+	10	2052	606
ENSBTAT00000007663	ENSBTAG00000005826	PTAR1	protein prenyltransferase alpha subunit repeat containing 1 [Source:HGNC Symbol;Acc:HGNC:30449]	protein_coding	mRNA	8	46138549	46180420	-	8	1309	432
ENSBTAT00000002585	ENSBTAG00000001994	FAM187B	family with sequence similarity 187 member B [Source:HGNC Symbol;Acc:HGNC:26366]	protein_coding	mRNA	18	46125199	46130449	-	2	1098	365
ENSBTAT00000055969	ENSBTAG00000038416	--	--	protein_coding	mRNA	18	63588418	63589305	+	1	888	296
ENSBTAT00000001169	ENSBTAG00000000878	RB1CC1	RB1 inducible coiled-coil 1 [Source:HGNC Symbol;Acc:HGNC:15574]	protein_coding	mRNA	14	23147992	23177073	-	22	5897	1589
ENSBTAT00000039125	ENSBTAG00000008921	NEXN	nexilin F-actin binding protein [Source:HGNC Symbol;Acc:HGNC:29557]	protein_coding	mRNA	3	66998944	67053966	-	13	2181	675
ENSBTAT00000055962	ENSBTAG00000005832	GRK2	beta-adrenergic receptor kinase 1 [Source:RefSeq peptide;Acc:NP_777135]	protein_coding	mRNA	29	45844928	45852607	+	20	2087	652
ENSBTAT00000001168	ENSBTAG00000000879	C8orf33	chromosome 8 open reading frame 33 [Source:HGNC Symbol;Acc:HGNC:26104]	protein_coding	mRNA	14	1487366	1489409	+	6	1220	188
ENSBTAT00000060987	ENSBTAG00000031014	LDAH	lipid droplet associated hydrolase [Source:HGNC Symbol;Acc:HGNC:26145]	protein_coding	mRNA	11	78168945	78254093	+	8	1208	325
ENSBTAT00000060984	ENSBTAG00000010999	IL17RD	interleukin 17 receptor D [Source:HGNC Symbol;Acc:HGNC:17616]	protein_coding	mRNA	22	44485036	44547391	+	13	2233	738
ENSBTAT00000060985	ENSBTAG00000044017	MSRB3	methionine sulfoxide reductase B3 [Source:HGNC Symbol;Acc:HGNC:27375]	protein_coding	mRNA	5	48563806	48743354	-	6	660	191
ENSBTAT00000060982	ENSBTAG00000044067	PLAC8L1	PLAC8 like 1 [Source:HGNC Symbol;Acc:HGNC:31746]	protein_coding	mRNA	7	59288868	59309661	-	4	540	179
ENSBTAT00000060980	ENSBTAG00000033225	CNTN4	contactin 4 [Source:HGNC Symbol;Acc:HGNC:2174]	protein_coding	mRNA	22	23357992	23571208	-	18	3091	875
ENSBTAT00000001164	ENSBTAG00000039275	ERAP2	endoplasmic reticulum aminopeptidase 2 [Source:HGNC Symbol;Acc:HGNC:29499]	protein_coding	mRNA	7	98715725	98767729	+	19	4044	954
ENSBTAT00000044159	ENSBTAG00000031184	CDKN1C	cyclin dependent kinase inhibitor 1C [Source:HGNC Symbol;Acc:HGNC:1786]	protein_coding	mRNA	29	49368787	49370785	+	4	1179	250
ENSBTAT00000060988	ENSBTAG00000019579	--	--	protein_coding	mRNA	29	50654119	50655720	+	5	1521	506
ENSBTAT00000060989	ENSBTAG00000044169	PRELID2	PRELI domain containing 2 [Source:HGNC Symbol;Acc:HGNC:28306]	protein_coding	mRNA	7	58900993	59009921	-	8	2467	189
ENSBTAT00000013242	ENSBTAG00000010042	RIOK3	RIO kinase 3 [Source:HGNC Symbol;Acc:HGNC:11451]	protein_coding	mRNA	24	33523340	33545584	-	13	4309	519
ENSBTAT00000013247	ENSBTAG00000027787	--	--	protein_coding	mRNA	18	65621142	65621509	+	1	368	118
ENSBTAT00000013248	ENSBTAG00000010048	SPC25	SPC25, NDC80 kinetochore complex component [Source:HGNC Symbol;Acc:HGNC:24031]	protein_coding	mRNA	2	27296841	27309226	+	7	1022	226
ENSBTAT00000065130	ENSBTAG00000047164	--	--	protein_coding	mRNA	26	49617544	49620555	+	6	604	186
ENSBTAT00000065131	ENSBTAG00000048012	--	--	protein_coding	mRNA	4	106327730	106328348	+	2	345	115
ENSBTAT00000065132	ENSBTAG00000005760	TBC1D4	TBC1 domain family member 4 [Source:RefSeq peptide;Acc:NP_001193239]	protein_coding	mRNA	12	50684013	50762489	-	17	2913	916
ENSBTAT00000065133	ENSBTAG00000047038	--	--	protein_coding	mRNA	3	107513772	107515427	-	3	369	123
ENSBTAT00000065135	ENSBTAG00000047559	--	--	protein_coding	mRNA	16	68936718	68937098	+	1	381	126
ENSBTAT00000030444	ENSBTAG00000022489	--	--	protein_coding	mRNA	19	52739871	52793031	-	44	10103	3275
ENSBTAT00000065138	ENSBTAG00000047734	C16orf58	chromosome 16 open reading frame 58 [Source:HGNC Symbol;Acc:HGNC:25848]	protein_coding	mRNA	25	27781438	27795501	-	13	1423	468
ENSBTAT00000065139	ENSBTAG00000047130	--	--	protein_coding	mRNA	21	29991104	29992111	+	7	936	311
ENSBTAT00000024313	ENSBTAG00000018263	WAC	WW domain containing adaptor with coiled-coil [Source:HGNC Symbol;Acc:HGNC:17327]	protein_coding	mRNA	13	36372779	36448920	-	14	2230	646
ENSBTAT00000024312	ENSBTAG00000018267	TRIM54	tripartite motif containing 54 [Source:HGNC Symbol;Acc:HGNC:16008]	protein_coding	mRNA	11	72327351	72348528	-	9	1580	366
ENSBTAT00000063985	ENSBTAG00000018321	PAOX	polyamine oxidase [Source:HGNC Symbol;Acc:HGNC:20837]	protein_coding	mRNA	26	25835311	25855778	-	4	864	287
ENSBTAT00000063984	ENSBTAG00000019832	TGFBR2	transforming growth factor beta receptor 2 [Source:HGNC Symbol;Acc:HGNC:11773]	protein_coding	mRNA	22	5176650	5233083	+	9	4065	572
ENSBTAT00000024316	ENSBTAG00000018269	MPV17	MPV17, mitochondrial inner membrane protein [Source:HGNC Symbol;Acc:HGNC:7224]	protein_coding	mRNA	11	72315287	72324567	+	8	824	176
ENSBTAT00000063981	ENSBTAG00000047363	--	--	protein_coding	mRNA	27	5327039	5328098	+	3	324	63
ENSBTAT00000024314	ENSBTAG00000018268	UCN	urocortin [Source:HGNC Symbol;Acc:HGNC:12516]	protein_coding	mRNA	11	72326391	72326953	+	1	563	129
ENSBTAT00000024319	ENSBTAG00000018271	SLC38A10	solute carrier family 38 member 10 [Source:HGNC Symbol;Acc:HGNC:28237]	protein_coding	mRNA	19	52045287	52085223	+	16	3474	1084
ENSBTAT00000024318	ENSBTAG00000018270	NFATC2	nuclear factor of activated T-cells 2 [Source:HGNC Symbol;Acc:HGNC:7776]	protein_coding	mRNA	13	80015601	80114072	-	10	2757	919
ENSBTAT00000063989	ENSBTAG00000046322	--	--	protein_coding	mRNA	17	75145211	75145796	+	2	348	116
ENSBTAT00000063988	ENSBTAG00000046005	--	--	protein_coding	mRNA	17	75007343	75010260	+	3	695	126
ENSBTAT00000012190	ENSBTAG00000009252	--	--	protein_coding	mRNA	5	99463834	99478716	+	8	1524	277
ENSBTAT00000012193	ENSBTAG00000009255	DNHD1	dynein heavy chain domain 1 [Source:HGNC Symbol;Acc:HGNC:26532]	protein_coding	mRNA	15	47141667	47171016	-	14	3060	1020
ENSBTAT00000012194	ENSBTAG00000009256	ITGA4	integrin subunit alpha 4 [Source:HGNC Symbol;Acc:HGNC:6140]	protein_coding	mRNA	2	15115673	15207508	-	28	3480	1033
ENSBTAT00000012196	ENSBTAG00000009257	CERKL	ceramide kinase like [Source:HGNC Symbol;Acc:HGNC:21699]	protein_coding	mRNA	2	15026225	15113323	+	15	1452	484
ENSBTAT00000012197	ENSBTAG00000009258	NEK11	NIMA related kinase 11 [Source:HGNC Symbol;Acc:HGNC:18593]	protein_coding	mRNA	1	140061251	140332232	-	17	2075	646
ENSBTAT00000008149	ENSBTAG00000006204	XPNPEP3	X-prolyl aminopeptidase 3 [Source:HGNC Symbol;Acc:HGNC:28052]	protein_coding	mRNA	5	112636715	112678459	+	10	1860	507
ENSBTAT00000003759	ENSBTAG00000002891	HTR5A	5-hydroxytryptamine receptor 5A [Source:HGNC Symbol;Acc:HGNC:5300]	protein_coding	mRNA	4	117713085	117730633	+	2	2249	358
ENSBTAT00000008144	ENSBTAG00000006201	DTWD1	DTW domain containing 1 [Source:HGNC Symbol;Acc:HGNC:30926]	protein_coding	mRNA	10	60913315	60924152	-	4	1640	221
ENSBTAT00000008146	ENSBTAG00000006202	--	--	protein_coding	mRNA	5	112612771	112636488	-	12	3391	369
ENSBTAT00000008142	ENSBTAG00000006199	DRAP1	DR1 associated protein 1 [Source:HGNC Symbol;Acc:HGNC:3019]	protein_coding	mRNA	29	44694171	44696295	+	7	832	205
ENSBTAT00000008143	ENSBTAG00000006200	SLC25A17	solute carrier family 25 member 17 [Source:HGNC Symbol;Acc:HGNC:10987]	protein_coding	mRNA	5	112564970	112607538	-	9	1686	307
ENSBTAT00000022416	ENSBTAG00000016852	SNIP1	Smad nuclear interacting protein 1 [Source:HGNC Symbol;Acc:HGNC:30587]	protein_coding	mRNA	3	108926199	108941387	+	4	1238	399
ENSBTAT00000022417	ENSBTAG00000037699	--	--	protein_coding	mRNA	18	57640179	57681883	+	10	3135	1045
ENSBTAT00000052174	ENSBTAG00000017480	PDE6B	phosphodiesterase 6B [Source:HGNC Symbol;Acc:HGNC:8786]	protein_coding	mRNA	6	108818344	108849344	+	22	2556	851
ENSBTAT00000022415	ENSBTAG00000016851	RPS6KB1	ribosomal protein S6 kinase B1 [Source:HGNC Symbol;Acc:HGNC:10436]	protein_coding	mRNA	19	11070901	11107334	+	15	1575	525
ENSBTAT00000022412	ENSBTAG00000016849	PABPC1L	poly(A) binding protein cytoplasmic 1 like [Source:HGNC Symbol;Acc:HGNC:15797]	protein_coding	mRNA	13	74043097	74066950	+	15	2045	618
ENSBTAT00000015978	ENSBTAG00000012043	PADI3	peptidyl arginine deiminase 3 [Source:HGNC Symbol;Acc:HGNC:18337]	protein_coding	mRNA	2	135891757	135920584	-	16	2004	664
ENSBTAT00000015977	ENSBTAG00000002138	PADI1	peptidyl arginine deiminase 1 [Source:HGNC Symbol;Acc:HGNC:18367]	protein_coding	mRNA	2	135922930	135967599	-	16	3631	663
ENSBTAT00000015973	ENSBTAG00000012040	GIT1	GIT ArfGAP 1 [Source:HGNC Symbol;Acc:HGNC:4272]	protein_coding	mRNA	19	21391293	21400011	-	20	2295	758
ENSBTAT00000052178	ENSBTAG00000038617	--	--	protein_coding	mRNA	3	110121046	110134882	-	16	2212	676
ENSBTAT00000052179	ENSBTAG00000046137	--	--	protein_coding	mRNA	11	93313595	93314530	-	1	936	312
ENSBTAT00000021853	ENSBTAG00000016434	PDILT	protein disulfide isomerase like, testis expressed [Source:HGNC Symbol;Acc:HGNC:27338]	protein_coding	mRNA	25	18147607	18192861	-	11	1737	578
ENSBTAT00000021852	ENSBTAG00000016433	FANCB	Fanconi anemia complementation group B [Source:HGNC Symbol;Acc:HGNC:3583]	protein_coding	mRNA	X	135904189	135921413	+	9	2583	861
ENSBTAT00000025198	ENSBTAG00000018921	USP19	ubiquitin specific peptidase 19 [Source:HGNC Symbol;Acc:HGNC:12617]	protein_coding	mRNA	22	51470661	51482027	+	27	4768	1436
ENSBTAT00000025190	ENSBTAG00000018920	TRIM47	tripartite motif containing 47 [Source:HGNC Symbol;Acc:HGNC:19020]	protein_coding	mRNA	19	56373299	56377735	+	6	2254	649
ENSBTAT00000025191	ENSBTAG00000018928	QARS	glutamine--tRNA ligase [Source:RefSeq peptide;Acc:NP_001029640]	protein_coding	mRNA	22	51484253	51491566	+	24	2338	774
ENSBTAT00000028488	ENSBTAG00000022571	--	--	protein_coding	mRNA	13	43909081	43917999	+	9	1103	323
ENSBTAT00000028486	ENSBTAG00000021367	--	--	protein_coding	mRNA	8	63617041	63630082	-	4	493	154
ENSBTAT00000028482	ENSBTAG00000021364	TNK2	tyrosine kinase non receptor 2 [Source:HGNC Symbol;Acc:HGNC:19297]	protein_coding	mRNA	1	71207395	71230157	-	16	4304	828
ENSBTAT00000015359	ENSBTAG00000011558	GPAT2	glycerol-3-phosphate acyltransferase 2, mitochondrial [Source:RefSeq peptide;Acc:NP_001179563]	protein_coding	mRNA	11	2130834	2140973	-	24	2556	793
ENSBTAT00000015358	ENSBTAG00000011559	--	--	protein_coding	mRNA	11	104311808	104315125	+	8	881	266
ENSBTAT00000015353	ENSBTAG00000011554	SURF6	surfeit 6 [Source:HGNC Symbol;Acc:HGNC:11478]	protein_coding	mRNA	11	104296135	104302894	-	5	1673	353
ENSBTAT00000015350	ENSBTAG00000009650	OTOF	otoferlin [Source:HGNC Symbol;Acc:HGNC:8515]	protein_coding	mRNA	11	72995881	73082885	+	46	5997	1998
ENSBTAT00000015357	ENSBTAG00000011556	MED22	mediator complex subunit 22 [Source:HGNC Symbol;Acc:HGNC:11477]	protein_coding	mRNA	11	104305076	104311650	-	5	1272	201
ENSBTAT00000015354	ENSBTAG00000011553	--	--	protein_coding	mRNA	11	2119290	2130742	+	8	1261	314
ENSBTAT00000014476	ENSBTAG00000010899	TIMP2	TIMP metallopeptidase inhibitor 2 [Source:HGNC Symbol;Acc:HGNC:11821]	protein_coding	mRNA	19	54079297	54131052	+	5	1079	220
ENSBTAT00000002157	ENSBTAG00000001644	MDN1	midasin [Source:RefSeq peptide;Acc:NP_001193097]	protein_coding	mRNA	9	61291441	61430150	+	102	16791	5596
ENSBTAT00000002156	ENSBTAG00000001645	AAR2	AAR2 splicing factor homolog [Source:HGNC Symbol;Acc:HGNC:15886]	protein_coding	mRNA	13	66018136	66038296	+	4	2663	359
ENSBTAT00000002151	ENSBTAG00000001640	EPB41L1	erythrocyte membrane protein band 4.1 like 1 [Source:HGNC Symbol;Acc:HGNC:3378]	protein_coding	mRNA	13	65957398	66011672	+	21	2739	880
ENSBTAT00000002158	ENSBTAG00000001647	-	Pleckstrin homology domain-containing family J member 1 [Source:UniProtKB/Swiss-Prot;Acc:Q3ZCI3]	protein_coding	mRNA	7	22684432	22687065	-	7	1270	149
ENSBTAT00000057398	ENSBTAG00000039255	CLDN17	claudin 17 [Source:HGNC Symbol;Acc:HGNC:2038]	protein_coding	mRNA	1	5095766	5096443	+	1	678	225
ENSBTAT00000028236	ENSBTAG00000021188	MRPL16	mitochondrial ribosomal protein L16 [Source:HGNC Symbol;Acc:HGNC:14476]	protein_coding	mRNA	15	84347033	84351272	-	4	986	251
ENSBTAT00000006899	ENSBTAG00000005244	RASL11A	RAS like family 11 member A [Source:HGNC Symbol;Acc:HGNC:23802]	protein_coding	mRNA	12	32842604	32844825	-	4	776	246
ENSBTAT00000052827	ENSBTAG00000030221	--	--	protein_coding	mRNA	3	119842350	119843529	+	2	969	323
ENSBTAT00000052820	ENSBTAG00000037625	--	--	protein_coding	mRNA	10	78463269	78464048	+	1	780	259
ENSBTAT00000052821	ENSBTAG00000039484	--	--	protein_coding	mRNA	7	42281521	42282450	+	1	930	309
ENSBTAT00000006890	ENSBTAG00000005234	LYPD1	LY6/PLAUR domain containing 1 [Source:HGNC Symbol;Acc:HGNC:28431]	protein_coding	mRNA	2	65216983	65279808	+	3	3215	141
ENSBTAT00000006892	ENSBTAG00000005236	CCKBR	cholecystokinin B receptor [Source:HGNC Symbol;Acc:HGNC:1571]	protein_coding	mRNA	15	47384234	47395047	-	5	2349	454
ENSBTAT00000006893	ENSBTAG00000005238	NCKAP5	NCK associated protein 5 [Source:HGNC Symbol;Acc:HGNC:29847]	protein_coding	mRNA	2	65056070	65141738	+	9	4911	1637
ENSBTAT00000052828	ENSBTAG00000026032	ZYG11A	zyg-11 family member A, cell cycle regulator [Source:HGNC Symbol;Acc:HGNC:32058]	protein_coding	mRNA	3	94049248	94111032	-	14	2274	756
ENSBTAT00000006896	ENSBTAG00000005240	ZNF605	zinc finger protein 605 [Source:HGNC Symbol;Acc:HGNC:28068]	protein_coding	mRNA	17	44966897	44973509	-	4	2025	674
ENSBTAT00000006897	ENSBTAG00000005239	--	--	protein_coding	mRNA	2	100306471	100307061	-	1	591	196
ENSBTAT00000063161	ENSBTAG00000024061	NOTO	notochord homeobox [Source:HGNC Symbol;Acc:HGNC:31839]	protein_coding	mRNA	11	11221415	11227722	-	3	792	263
ENSBTAT00000063163	ENSBTAG00000020247	ADCYAP1R1	ADCYAP receptor type I [Source:HGNC Symbol;Acc:HGNC:242]	protein_coding	mRNA	4	65671028	65716816	-	15	1764	485
ENSBTAT00000063162	ENSBTAG00000002688	ATP1B1	ATPase Na+/K+ transporting subunit beta 1 [Source:HGNC Symbol;Acc:HGNC:804]	protein_coding	mRNA	16	37568416	37592799	+	6	1068	303
ENSBTAT00000063164	ENSBTAG00000047312	--	--	protein_coding	mRNA	10	23342458	23343360	-	4	578	158
ENSBTAT00000063166	ENSBTAG00000046857	--	--	protein_coding	mRNA	21	71394359	71399231	+	8	1029	342
ENSBTAT00000063169	ENSBTAG00000047338	DCBLD1	discoidin, CUB and LCCL domain containing 1 [Source:HGNC Symbol;Acc:HGNC:21479]	protein_coding	mRNA	9	33690645	33741475	-	18	2133	710
ENSBTAT00000063168	ENSBTAG00000046131	--	--	protein_coding	mRNA	X	143535533	143537923	-	2	384	127
ENSBTAT00000018623	ENSBTAG00000038745	CHMP6	charged multivesicular body protein 6 [Source:HGNC Symbol;Acc:HGNC:25675]	protein_coding	mRNA	19	52290601	52297889	-	8	1482	201
ENSBTAT00000018626	ENSBTAG00000014024	POMP	proteasome maturation protein [Source:HGNC Symbol;Acc:HGNC:20330]	protein_coding	mRNA	12	31492830	31503972	-	6	1251	141
ENSBTAT00000040359	ENSBTAG00000027978	--	--	protein_coding	mRNA	X	55945387	55948038	+	3	1413	470
ENSBTAT00000014759	ENSBTAG00000011116	PAQR9	progestin and adipoQ receptor family member 9 [Source:HGNC Symbol;Acc:HGNC:30131]	protein_coding	mRNA	1	127041077	127043157	+	3	1585	377
ENSBTAT00000044870	ENSBTAG00000031648	--	--	protein_coding	mRNA	18	48337453	48338289	+	4	451	102
ENSBTAT00000044871	ENSBTAG00000013277	CCDC22	coiled-coil domain containing 22 [Source:HGNC Symbol;Acc:HGNC:28909]	protein_coding	mRNA	X	92353297	92368376	+	16	2145	595
ENSBTAT00000040353	ENSBTAG00000027974	--	--	protein_coding	mRNA	5	27362318	27370574	+	10	1623	541
ENSBTAT00000014753	ENSBTAG00000011110	ACOT12	acyl-CoA thioesterase 12 [Source:HGNC Symbol;Acc:HGNC:24436]	protein_coding	mRNA	7	83618466	83658727	-	15	1794	557
ENSBTAT00000014754	ENSBTAG00000011111	COPS7A	COP9 signalosome subunit 7A [Source:HGNC Symbol;Acc:HGNC:16758]	protein_coding	mRNA	5	104080893	104087049	-	8	1812	275
ENSBTAT00000011507	ENSBTAG00000008733	MAGED1	MAGE family member D1 [Source:HGNC Symbol;Acc:HGNC:6813]	protein_coding	mRNA	X	95708020	95714844	-	13	2735	785
ENSBTAT00000014756	ENSBTAG00000011112	KCNK5	potassium two pore domain channel subfamily K member 5 [Source:HGNC Symbol;Acc:HGNC:6280]	protein_coding	mRNA	23	13057053	13095621	-	5	1810	497
ENSBTAT00000011505	ENSBTAG00000008731	PRDX3	peroxiredoxin 3 [Source:HGNC Symbol;Acc:HGNC:9354]	protein_coding	mRNA	26	39672044	39681392	-	7	1615	257
ENSBTAT00000019804	ENSBTAG00000014874	FYTTD1	forty-two-three domain containing 1 [Source:HGNC Symbol;Acc:HGNC:25407]	protein_coding	mRNA	1	70954511	70984201	-	11	1193	318
ENSBTAT00000010458	ENSBTAG00000007956	FRAT1	FRAT1, WNT signaling pathway regulator [Source:HGNC Symbol;Acc:HGNC:3944]	protein_coding	mRNA	26	18430347	18431174	+	1	828	275
ENSBTAT00000010457	ENSBTAG00000007953	FBXW7	F-box and WD repeat domain containing 7 [Source:HGNC Symbol;Acc:HGNC:16712]	protein_coding	mRNA	17	5298964	5332288	+	11	2146	627
ENSBTAT00000019803	ENSBTAG00000014872	CAPNS1	calpain small subunit 1 [Source:HGNC Symbol;Acc:HGNC:1481]	protein_coding	mRNA	18	46987527	46994449	+	11	1314	263
ENSBTAT00000010454	ENSBTAG00000007954	CDIPT	CDP-diacylglycerol--inositol 3-phosphatidyltransferase [Source:HGNC Symbol;Acc:HGNC:1769]	protein_coding	mRNA	25	26646275	26649700	+	6	1538	213
ENSBTAT00000010453	ENSBTAG00000007948	SORCS1	sortilin related VPS10 domain containing receptor 1 [Source:HGNC Symbol;Acc:HGNC:16697]	protein_coding	mRNA	26	27810198	28389391	-	27	3519	1172
ENSBTAT00000010451	ENSBTAG00000007952	MVP	major vault protein [Source:HGNC Symbol;Acc:HGNC:7531]	protein_coding	mRNA	25	26661754	26681331	-	15	2758	890
ENSBTAT00000010450	ENSBTAG00000004612	--	--	protein_coding	mRNA	26	26294032	26397191	+	19	2321	734
ENSBTAT00000006274	ENSBTAG00000004776	DUSP23	dual specificity phosphatase 23 [Source:HGNC Symbol;Acc:HGNC:21480]	protein_coding	mRNA	3	10029474	10030882	-	3	705	150
ENSBTAT00000006275	ENSBTAG00000004777	S100B	S100 calcium binding protein B [Source:HGNC Symbol;Acc:HGNC:10500]	protein_coding	mRNA	1	148009651	148016981	-	3	1408	92
ENSBTAT00000006276	ENSBTAG00000004778	--	--	protein_coding	mRNA	8	87095876	87151545	-	12	1662	370
ENSBTAT00000006277	ENSBTAG00000008605	DNAH2	dynein axonemal heavy chain 2 [Source:HGNC Symbol;Acc:HGNC:2948]	protein_coding	mRNA	19	28027092	28134582	+	85	13432	4424
ENSBTAT00000006271	ENSBTAG00000004775	GRIA2	glutamate ionotropic receptor AMPA type subunit 2 [Source:HGNC Symbol;Acc:HGNC:4572]	protein_coding	mRNA	17	42761044	42947091	-	16	6802	883
ENSBTAT00000006279	ENSBTAG00000004782	PTPRCAP	protein tyrosine phosphatase, receptor type C associated protein [Source:HGNC Symbol;Acc:HGNC:9667]	protein_coding	mRNA	29	45972077	45974235	-	2	911	202
ENSBTAT00000014733	ENSBTAG00000011098	TTLL8	tubulin tyrosine ligase like 8 [Source:HGNC Symbol;Acc:HGNC:34000]	protein_coding	mRNA	5	121037880	121062700	-	13	1686	562
ENSBTAT00000035463	ENSBTAG00000025277	ABHD17A	abhydrolase domain containing 17A [Source:HGNC Symbol;Acc:HGNC:28756]	protein_coding	mRNA	7	45808716	45816928	-	5	1475	310
ENSBTAT00000017229	ENSBTAG00000012961	PAPSS1	3'-phosphoadenosine 5'-phosphosulfate synthase 1 [Source:HGNC Symbol;Acc:HGNC:8603]	protein_coding	mRNA	6	18740229	18854669	+	12	2486	624
ENSBTAT00000054113	ENSBTAG00000020892	IL2RA	interleukin 2 receptor subunit alpha [Source:HGNC Symbol;Acc:HGNC:6008]	protein_coding	mRNA	13	17540994	17586321	+	8	2539	275
ENSBTAT00000017224	ENSBTAG00000047014	--	--	protein_coding	mRNA	23	28966674	28968871	+	2	978	326
ENSBTAT00000017226	ENSBTAG00000002516	CCDC130	coiled-coil domain containing 130 [Source:HGNC Symbol;Acc:HGNC:28118]	protein_coding	mRNA	7	12929338	12933623	+	7	951	316
ENSBTAT00000013909	ENSBTAG00000010524	BCKDK	branched chain ketoacid dehydrogenase kinase [Source:HGNC Symbol;Acc:HGNC:16902]	protein_coding	mRNA	25	27468636	27472842	+	12	1784	412
ENSBTAT00000013902	ENSBTAG00000010521	PVRIG	poliovirus receptor related immunoglobulin domain containing [Source:HGNC Symbol;Acc:HGNC:32190]	protein_coding	mRNA	25	36728417	36729808	-	5	1023	329
ENSBTAT00000034734	ENSBTAG00000000356	CCDC137	coiled-coil domain containing 137 [Source:HGNC Symbol;Acc:HGNC:33451]	protein_coding	mRNA	19	51757841	51763491	-	6	2045	292
ENSBTAT00000034735	ENSBTAG00000024932	FSCN2	fascin actin-bundling protein 2, retinal [Source:HGNC Symbol;Acc:HGNC:3960]	protein_coding	mRNA	19	51845406	51851192	-	5	1550	492
ENSBTAT00000034731	ENSBTAG00000030209	ARHGDIA	Rho GDP dissociation inhibitor alpha [Source:HGNC Symbol;Acc:HGNC:678]	protein_coding	mRNA	19	51633694	51636830	+	7	593	172
ENSBTAT00000034732	ENSBTAG00000024929	PPP1R27	protein phosphatase 1 regulatory subunit 27 [Source:HGNC Symbol;Acc:HGNC:16813]	protein_coding	mRNA	19	51658342	51659508	+	3	806	154
ENSBTAT00000054736	ENSBTAG00000019435	--	--	protein_coding	mRNA	25	37329920	37331436	+	4	966	322
ENSBTAT00000054734	ENSBTAG00000047551	IFN-tau-c1	interferon tau c1 precursor [Source:RefSeq peptide;Acc:NP_001026935]	protein_coding	mRNA	8	22607643	22634001	-	2	1177	195
ENSBTAT00000054735	ENSBTAG00000038104	--	--	protein_coding	mRNA	2	127251767	127255331	-	6	1206	90
ENSBTAT00000028108	ENSBTAG00000047150	--	--	protein_coding	mRNA	13	54528273	54530989	-	8	1353	329
ENSBTAT00000028109	ENSBTAG00000027407	TNFRSF6B	TNF receptor superfamily member 6b [Source:HGNC Symbol;Acc:HGNC:11921]	protein_coding	mRNA	13	54526443	54527951	-	3	1018	296
ENSBTAT00000046681	ENSBTAG00000032878	--	--	protein_coding	mRNA	12	51361365	51361727	+	1	363	120
ENSBTAT00000046682	ENSBTAG00000032881	SLCO5A1	solute carrier organic anion transporter family member 5A1 [Source:HGNC Symbol;Acc:HGNC:19046]	protein_coding	mRNA	14	35583263	35727312	-	9	2541	846
ENSBTAT00000028102	ENSBTAG00000021097	PELI3	pellino E3 ubiquitin protein ligase family member 3 [Source:HGNC Symbol;Acc:HGNC:30010]	protein_coding	mRNA	29	45153624	45162953	+	8	1514	469
ENSBTAT00000028103	ENSBTAG00000021098	--	--	protein_coding	mRNA	7	43566615	43567568	-	1	954	317
ENSBTAT00000046689	ENSBTAG00000006408	MROH9	maestro heat like repeat family member 9 [Source:HGNC Symbol;Acc:HGNC:26287]	protein_coding	mRNA	16	39385604	39392842	+	6	561	187
ENSBTAT00000028107	ENSBTAG00000021100	PPP1R3F	protein phosphatase 1 regulatory subunit 3F [Source:HGNC Symbol;Acc:HGNC:14944]	protein_coding	mRNA	X	92387161	92403412	+	4	2898	807
ENSBTAT00000028105	ENSBTAG00000021099	CLVS2	clavesin 2 [Source:HGNC Symbol;Acc:HGNC:23046]	protein_coding	mRNA	9	28619239	28695197	-	5	994	327
ENSBTAT00000053708	ENSBTAG00000047256	--	--	protein_coding	mRNA	16	39552454	39580832	+	8	1605	534
ENSBTAT00000053709	ENSBTAG00000039618	--	--	protein_coding	mRNA	10	4872818	4904741	+	4	1017	151
ENSBTAT00000053706	ENSBTAG00000009585	CDH16	cadherin 16 [Source:HGNC Symbol;Acc:HGNC:1755]	protein_coding	mRNA	18	34733118	34743031	-	15	2391	672
ENSBTAT00000053704	ENSBTAG00000008324	--	--	protein_coding	mRNA	19	24480297	24481721	-	3	966	322
ENSBTAT00000053702	ENSBTAG00000018580	SPERT	spermatid associated [Source:HGNC Symbol;Acc:HGNC:30720]	protein_coding	mRNA	12	15820185	15832440	+	2	1463	421
ENSBTAT00000046021	ENSBTAG00000020654	BAZ2B	bromodomain adjacent to zinc finger domain protein 2B [Source:RefSeq peptide;Acc:NP_001192347]	protein_coding	mRNA	2	36818173	37150472	+	37	6787	2110
ENSBTAT00000046022	ENSBTAG00000032452	--	--	protein_coding	mRNA	3	20823726	20824139	+	1	414	136
ENSBTAT00000046026	ENSBTAG00000032455	-	Histone H2B type 1 [Source:UniProtKB/Swiss-Prot;Acc:P62808]	protein_coding	mRNA	3	20793582	20793962	+	1	381	126
ENSBTAT00000046029	ENSBTAG00000032458	-	Histone H3.2 [Source:UniProtKB/Swiss-Prot;Acc:P84227]	protein_coding	mRNA	3	20791344	20791757	-	1	414	136
ENSBTAT00000046028	ENSBTAG00000032456	HIST2H2AC	histone H2A type 2-C [Source:RefSeq peptide;Acc:NP_001075189]	protein_coding	mRNA	3	20792836	20793228	-	1	393	130
ENSBTAT00000004128	ENSBTAG00000003179	RTP2	receptor transporter protein 2 [Source:HGNC Symbol;Acc:HGNC:32486]	protein_coding	mRNA	1	80221898	80225631	+	2	672	223
ENSBTAT00000004122	ENSBTAG00000003174	NDUFAF4	NADH:ubiquinone oxidoreductase complex assembly factor 4 [Source:HGNC Symbol;Acc:HGNC:21034]	protein_coding	mRNA	9	53673441	53682097	+	3	832	175
ENSBTAT00000004127	ENSBTAG00000003177	SLC25A33	solute carrier family 25 member 33 [Source:HGNC Symbol;Acc:HGNC:29681]	protein_coding	mRNA	16	44801770	44831904	-	7	1447	321
ENSBTAT00000004124	ENSBTAG00000003176	JAM3	junctional adhesion molecule 3 [Source:HGNC Symbol;Acc:HGNC:15532]	protein_coding	mRNA	29	33546279	33577319	-	9	3430	302
ENSBTAT00000019995	ENSBTAG00000015019	STN1	STN1, CST complex subunit [Source:HGNC Symbol;Acc:HGNC:26200]	protein_coding	mRNA	26	24700354	24737868	-	10	2085	370
ENSBTAT00000019994	ENSBTAG00000015018	FSD2	fibronectin type III and SPRY domain-containing protein 2 [Source:RefSeq peptide;Acc:NP_001192937]	protein_coding	mRNA	21	23501906	23537791	-	13	2417	750
ENSBTAT00000019991	ENSBTAG00000015017	GAL3ST4	galactose-3-O-sulfotransferase 4 [Source:HGNC Symbol;Acc:HGNC:24145]	protein_coding	mRNA	25	36778153	36783806	+	4	2104	483
ENSBTAT00000019990	ENSBTAG00000015015	HINFP	histone H4 transcription factor [Source:HGNC Symbol;Acc:HGNC:17850]	protein_coding	mRNA	15	30228672	30237437	+	10	2131	516
ENSBTAT00000019992	ENSBTAG00000015016	CALCOCO1	calcium binding and coiled-coil domain 1 [Source:HGNC Symbol;Acc:HGNC:29306]	protein_coding	mRNA	5	26489544	26503712	+	16	2888	680
ENSBTAT00000019999	ENSBTAG00000015023	TRAPPC6B	trafficking protein particle complex 6B [Source:HGNC Symbol;Acc:HGNC:23066]	protein_coding	mRNA	21	49597596	49608630	-	6	1746	158
ENSBTAT00000019998	ENSBTAG00000015022	KIF2A	kinesin family member 2A [Source:HGNC Symbol;Acc:HGNC:6318]	protein_coding	mRNA	20	17009553	17067537	-	20	2114	660
ENSBTAT00000036067	ENSBTAG00000011339	TAF8	TATA-box binding protein associated factor 8 [Source:HGNC Symbol;Acc:HGNC:17300]	protein_coding	mRNA	23	15803546	15823240	+	9	3520	310
ENSBTAT00000002982	ENSBTAG00000002313	ITPR2	inositol 1,4,5-trisphosphate receptor type 2 [Source:RefSeq peptide;Acc:NP_776794]	protein_coding	mRNA	5	83398954	83986176	+	62	8348	2701
ENSBTAT00000002983	ENSBTAG00000002317	PTN	pleiotrophin [Source:HGNC Symbol;Acc:HGNC:9630]	protein_coding	mRNA	4	101685424	101795483	-	5	1204	168
ENSBTAT00000002986	ENSBTAG00000002315	RNF34	ring finger protein 34 [Source:HGNC Symbol;Acc:HGNC:17297]	protein_coding	mRNA	17	56021830	56042534	-	6	1954	375
ENSBTAT00000002984	ENSBTAG00000022890	--	--	protein_coding	mRNA	24	2558226	2590450	+	6	1694	170
ENSBTAT00000002985	ENSBTAG00000002316	NIPA1	non imprinted in Prader-Willi/Angelman syndrome 1 [Source:HGNC Symbol;Acc:HGNC:17043]	protein_coding	mRNA	2	916140	963744	+	5	990	329
ENSBTAT00000033179	ENSBTAG00000024065	TAS2R38	taste 2 receptor member 38 [Source:HGNC Symbol;Acc:HGNC:9584]	protein_coding	mRNA	4	106103110	106104018	-	1	909	303
ENSBTAT00000003585	ENSBTAG00000002764	IGFLR1	IGF like family receptor 1 [Source:HGNC Symbol;Acc:HGNC:23620]	protein_coding	mRNA	18	46641558	46644180	-	5	1357	357
ENSBTAT00000003584	ENSBTAG00000002763	KMT2B	lysine methyltransferase 2B [Source:HGNC Symbol;Acc:HGNC:15840]	protein_coding	mRNA	18	46620836	46640904	+	37	8312	2711
ENSBTAT00000003589	ENSBTAG00000002767	GNB4	G protein subunit beta 4 [Source:HGNC Symbol;Acc:HGNC:20731]	protein_coding	mRNA	1	88225885	88257992	+	9	1146	340
ENSBTAT00000003588	ENSBTAG00000002765	CYP24A1	cytochrome P450 family 24 subfamily A member 1 [Source:HGNC Symbol;Acc:HGNC:2602]	protein_coding	mRNA	13	82350503	82368773	-	10	1347	448
ENSBTAT00000005296	ENSBTAG00000004051	SBDS	SBDS, ribosome assembly guanine nucleotide exchange factor [Source:HGNC Symbol;Acc:HGNC:19440]	protein_coding	mRNA	25	28630825	28636300	-	5	2455	250
ENSBTAT00000005295	ENSBTAG00000004052	EPGN	epithelial mitogen [Source:HGNC Symbol;Acc:HGNC:17470]	protein_coding	mRNA	6	90992364	90996779	+	5	396	132
ENSBTAT00000037418	ENSBTAG00000014458	MROH1	maestro heat like repeat family member 1 [Source:HGNC Symbol;Acc:HGNC:26958]	protein_coding	mRNA	14	1844664	1894424	-	43	5256	1652
ENSBTAT00000037416	ENSBTAG00000026350	SPATC1	spermatogenesis and centriole associated 1 [Source:HGNC Symbol;Acc:HGNC:30510]	protein_coding	mRNA	14	1970919	1998401	-	7	1752	583
ENSBTAT00000037413	ENSBTAG00000016973	PRSS8	protease, serine 8 [Source:HGNC Symbol;Acc:HGNC:9491]	protein_coding	mRNA	25	27485086	27489416	-	6	1891	343
ENSBTAT00000003630	ENSBTAG00000002803	SULT1C3	sulfotransferase family 1C member 3 [Source:HGNC Symbol;Acc:HGNC:33543]	protein_coding	mRNA	11	44768842	44785035	-	7	915	304
ENSBTAT00000003637	ENSBTAG00000002809	CAPN10	calpain 10 [Source:HGNC Symbol;Acc:HGNC:1477]	protein_coding	mRNA	3	120332023	120339480	-	8	1480	464
ENSBTAT00000003636	ENSBTAG00000002808	PSMA3	proteasome subunit alpha 3 [Source:HGNC Symbol;Acc:HGNC:9532]	protein_coding	mRNA	10	70797328	70822594	+	11	931	255
ENSBTAT00000003635	ENSBTAG00000002810	ZNF777	zinc finger protein 777 [Source:HGNC Symbol;Acc:HGNC:22213]	protein_coding	mRNA	4	113238978	113261531	-	5	2871	832
ENSBTAT00000019331	ENSBTAG00000014546	CLEC7A	C-type lectin domain containing 7A [Source:HGNC Symbol;Acc:HGNC:14558]	protein_coding	mRNA	5	100280955	100295523	+	6	1527	247
ENSBTAT00000019330	ENSBTAG00000014546	CLEC7A	C-type lectin domain containing 7A [Source:HGNC Symbol;Acc:HGNC:14558]	protein_coding	mRNA	5	100280955	100295523	+	5	1389	201
ENSBTAT00000019336	ENSBTAG00000014547	PGAM2	phosphoglycerate mutase 2 [Source:HGNC Symbol;Acc:HGNC:8889]	protein_coding	mRNA	22	370972	373326	-	3	850	253
ENSBTAT00000019339	ENSBTAG00000014549	GNL3	G protein nucleolar 3 [Source:HGNC Symbol;Acc:HGNC:29931]	protein_coding	mRNA	22	48725422	48731727	-	15	1739	550
ENSBTAT00000019338	ENSBTAG00000014548	FAM129A	family with sequence similarity 129 member A [Source:HGNC Symbol;Acc:HGNC:16784]	protein_coding	mRNA	16	67318525	67499532	-	14	3001	933
ENSBTAT00000005749	ENSBTAG00000004380	STAT2	signal transducer and activator of transcription 2 [Source:RefSeq peptide;Acc:NP_001192618]	protein_coding	mRNA	5	57318819	57333404	+	24	3611	859
ENSBTAT00000005745	ENSBTAG00000004378	IL23A	interleukin-23 subunit alpha precursor [Source:RefSeq peptide;Acc:NP_001192617]	protein_coding	mRNA	5	57333496	57335062	-	4	593	194
ENSBTAT00000005744	ENSBTAG00000004377	PHLDB3	pleckstrin homology-like domain family B member 3 [Source:RefSeq peptide;Acc:NP_001092526]	protein_coding	mRNA	18	52001352	52046563	-	17	2206	640
ENSBTAT00000005747	ENSBTAG00000004379	ETHE1	ETHE1, persulfide dioxygenase [Source:HGNC Symbol;Acc:HGNC:23287]	protein_coding	mRNA	18	52048413	52065702	-	7	966	254
ENSBTAT00000044465	ENSBTAG00000031383	SMIM24	small integral membrane protein 24 precursor [Source:RefSeq peptide;Acc:NP_001193646]	protein_coding	mRNA	7	21661202	21664616	+	4	1242	131
ENSBTAT00000020279	ENSBTAG00000046810	--	--	protein_coding	mRNA	20	13970056	13970540	+	3	435	144
ENSBTAT00000031151	ENSBTAG00000022922	--	--	protein_coding	mRNA	13	11315039	11333506	+	10	1061	352
ENSBTAT00000047843	ENSBTAG00000033677	WDR90	WD repeat domain 90 [Source:HGNC Symbol;Acc:HGNC:26960]	protein_coding	mRNA	25	584211	598822	+	41	5554	1817
ENSBTAT00000048892	ENSBTAG00000034536	--	--	protein_coding	mRNA	29	19088527	19188797	+	13	1479	492
ENSBTAT00000047845	ENSBTAG00000033680	CEP112	centrosomal protein 112 [Source:HGNC Symbol;Acc:HGNC:28514]	protein_coding	mRNA	19	63165189	63219248	-	9	1205	266
ENSBTAT00000048890	ENSBTAG00000045938	--	--	protein_coding	mRNA	17	35912721	35914268	+	5	1089	363
ENSBTAT00000031154	ENSBTAG00000045556	--	--	protein_coding	mRNA	15	51686256	51686840	+	1	585	194
ENSBTAT00000020271	ENSBTAG00000015242	SLC18B1	solute carrier family 18 member B1 [Source:HGNC Symbol;Acc:HGNC:21573]	protein_coding	mRNA	9	71927587	71963240	-	14	1571	464
ENSBTAT00000031159	ENSBTAG00000022927	RAC3	ras-related C3 botulinum toxin substrate 3 [Source:RefSeq peptide;Acc:NP_001092649]	protein_coding	mRNA	19	51470292	51471813	-	5	651	180
ENSBTAT00000031158	ENSBTAG00000032276	--	--	protein_coding	mRNA	15	47629006	47629947	+	1	942	313
ENSBTAT00000020274	ENSBTAG00000015238	DSC3	desmocollin 3 [Source:HGNC Symbol;Acc:HGNC:3037]	protein_coding	mRNA	24	26396992	26448151	+	17	2806	894
ENSBTAT00000020277	ENSBTAG00000015240	UBR4	E3 ubiquitin-protein ligase UBR4 [Source:RefSeq peptide;Acc:NP_001192721]	protein_coding	mRNA	2	134039040	134176134	+	106	15852	5186
ENSBTAT00000035817	ENSBTAG00000014492	NFKBIL1	NFKB inhibitor like 1 [Source:HGNC Symbol;Acc:HGNC:7800]	protein_coding	mRNA	23	27550617	27560628	-	5	1397	329
ENSBTAT00000044796	ENSBTAG00000005373	TPM1	tropomyosin 1 (alpha) [Source:HGNC Symbol;Acc:HGNC:12010]	protein_coding	mRNA	10	47056204	47065846	-	10	834	212
ENSBTAT00000044791	ENSBTAG00000031594	--	--	protein_coding	mRNA	22	52202473	52203563	-	3	360	120
ENSBTAT00000044793	ENSBTAG00000031595	--	--	protein_coding	mRNA	2	88810054	88850219	-	5	1001	328
ENSBTAT00000044798	ENSBTAG00000039879	--	--	protein_coding	mRNA	22	52179610	52180750	-	3	366	122
ENSBTAT00000030280	ENSBTAG00000022373	--	--	protein_coding	mRNA	X	20487657	20568351	+	16	2407	626
ENSBTAT00000014253	ENSBTAG00000010765	C1orf131	chromosome 1 open reading frame 131 [Source:HGNC Symbol;Acc:HGNC:25332]	protein_coding	mRNA	28	3418410	3450506	+	7	965	303
ENSBTAT00000030284	ENSBTAG00000022376	--	--	protein_coding	mRNA	29	28275089	28276018	-	1	930	310
ENSBTAT00000014256	ENSBTAG00000010766	OIP5	protein Mis18-beta [Source:RefSeq peptide;Acc:NP_001192621]	protein_coding	mRNA	10	36896853	36905744	-	6	772	246
ENSBTAT00000030288	ENSBTAG00000022378	--	--	protein_coding	mRNA	29	28317438	28318367	+	1	930	309
ENSBTAT00000014258	ENSBTAG00000010772	TPGS1	tubulin polyglutamylase complex subunit 1 [Source:HGNC Symbol;Acc:HGNC:25058]	protein_coding	mRNA	7	44780281	44783986	+	2	885	290
ENSBTAT00000035103	ENSBTAG00000038268	--	--	protein_coding	mRNA	12	80236590	80244063	-	3	1322	236
ENSBTAT00000064157	ENSBTAG00000045752	--	--	protein_coding	mRNA	5	59372195	59373133	-	1	939	312
ENSBTAT00000025350	ENSBTAG00000019044	BAIAP2	BAI1 associated protein 2 [Source:HGNC Symbol;Acc:HGNC:947]	protein_coding	mRNA	19	52198617	52263263	-	15	2443	521
ENSBTAT00000025356	ENSBTAG00000019049	AATK	apoptosis associated tyrosine kinase [Source:HGNC Symbol;Acc:HGNC:21]	protein_coding	mRNA	19	52181458	52196943	+	14	4095	1365
ENSBTAT00000056100	ENSBTAG00000039253	OR51F2	olfactory receptor family 51 subfamily F member 2 [Source:HGNC Symbol;Acc:HGNC:15197]	protein_coding	mRNA	15	49622594	49623553	+	1	960	320
ENSBTAT00000061309	ENSBTAG00000044150	UCK2	uridine-cytidine kinase 2 [Source:HGNC Symbol;Acc:HGNC:12562]	protein_coding	mRNA	3	3045781	3119590	-	7	1058	261
ENSBTAT00000061308	ENSBTAG00000038434	ATRX	ATRX, chromatin remodeler [Source:HGNC Symbol;Acc:HGNC:886]	protein_coding	mRNA	X	79634445	79917815	+	35	7633	2473
ENSBTAT00000061303	ENSBTAG00000010130	ZNF335	zinc finger protein 335 [Source:RefSeq peptide;Acc:NP_001179788]	protein_coding	mRNA	13	75416920	75435377	-	27	4342	1346
ENSBTAT00000061300	ENSBTAG00000001021	CYP1A1	cytochrome P450 family 1 subfamily A member 1 [Source:HGNC Symbol;Acc:HGNC:2595]	protein_coding	mRNA	21	34342808	34345682	+	6	1834	519
ENSBTAT00000061307	ENSBTAG00000044007	KLF12	Krueppel-like factor 12 [Source:RefSeq peptide;Acc:NP_001178199]	protein_coding	mRNA	12	48831952	49108263	-	6	1526	392
ENSBTAT00000061306	ENSBTAG00000009703	MYH7	myosin heavy chain 7 [Source:HGNC Symbol;Acc:HGNC:7577]	protein_coding	mRNA	10	21325414	21345624	+	39	5916	1933
ENSBTAT00000061305	ENSBTAG00000012693	--	--	protein_coding	mRNA	18	7809822	7917256	-	45	7374	2458
ENSBTAT00000061304	ENSBTAG00000044092	IQCK	IQ motif containing K [Source:HGNC Symbol;Acc:HGNC:28556]	protein_coding	mRNA	25	17424347	17585734	+	9	1531	286
ENSBTAT00000023219	ENSBTAG00000017466	HCN4	hyperpolarization activated cyclic nucleotide gated potassium channel 4 [Source:HGNC Symbol;Acc:HGNC:16882]	protein_coding	mRNA	10	19980212	20021927	-	9	3603	1200
ENSBTAT00000023218	ENSBTAG00000017465	GNS	glucosamine (N-acetyl)-6-sulfatase [Source:HGNC Symbol;Acc:HGNC:4422]	protein_coding	mRNA	5	49283646	49333344	+	14	4329	560
ENSBTAT00000023214	ENSBTAG00000017463	RPS19BP1	ribosomal protein S19 binding protein 1 [Source:HGNC Symbol;Acc:HGNC:28749]	protein_coding	mRNA	5	111467544	111471171	-	4	804	137
ENSBTAT00000023213	ENSBTAG00000017462	ATF4	activating transcription factor 4 [Source:HGNC Symbol;Acc:HGNC:786]	protein_coding	mRNA	5	111462845	111464936	+	3	1411	348
ENSBTAT00000031901	ENSBTAG00000023412	IZUMO3	IZUMO family member 3 [Source:HGNC Symbol;Acc:HGNC:31421]	protein_coding	mRNA	8	19629742	19632939	+	7	1546	240
ENSBTAT00000031907	ENSBTAG00000023417	RUVBL2	RuvB like AAA ATPase 2 [Source:HGNC Symbol;Acc:HGNC:10475]	protein_coding	mRNA	18	56013297	56026132	+	15	1501	463
ENSBTAT00000031908	ENSBTAG00000023416	PPP2R3A	protein phosphatase 2 regulatory subunit B''alpha [Source:HGNC Symbol;Acc:HGNC:9307]	protein_coding	mRNA	1	134223427	134372331	-	13	4311	530
ENSBTAT00000066078	ENSBTAG00000046027	--	--	protein_coding	mRNA	X	118705761	118706705	+	4	831	277
ENSBTAT00000053265	ENSBTAG00000024231	--	--	protein_coding	mRNA	4	107203226	107204170	+	1	945	314
ENSBTAT00000066070	ENSBTAG00000048187	--	--	protein_coding	mRNA	X	4517300	4518975	-	2	834	278
ENSBTAT00000066071	ENSBTAG00000046299	--	--	protein_coding	mRNA	29	27380844	27382242	+	2	1005	335
ENSBTAT00000066072	ENSBTAG00000046516	FUT7	fucosyltransferase 7 [Source:HGNC Symbol;Acc:HGNC:4018]	protein_coding	mRNA	11	106201875	106202759	+	1	885	294
ENSBTAT00000066073	ENSBTAG00000009198	ASB9	ankyrin repeat and SOCS box containing 9 [Source:HGNC Symbol;Acc:HGNC:17184]	protein_coding	mRNA	X	135475009	135503525	+	6	1436	224
ENSBTAT00000066075	ENSBTAG00000012564	KANSL1	KAT8 regulatory NSL complex subunit 1 [Source:HGNC Symbol;Acc:HGNC:24565]	protein_coding	mRNA	19	46650344	46775847	-	13	3231	1040
ENSBTAT00000066076	ENSBTAG00000047586	NPY1R	neuropeptide Y receptor Y1 [Source:HGNC Symbol;Acc:HGNC:7956]	protein_coding	mRNA	6	2415744	2423445	+	3	2891	383
ENSBTAT00000029336	ENSBTAG00000021999	CPT1A	carnitine O-palmitoyltransferase 1, liver isoform [Source:RefSeq peptide;Acc:NP_001291918]	protein_coding	mRNA	29	46822027	46862300	-	18	2622	773
ENSBTAT00000026197	ENSBTAG00000019658	ASB16	ankyrin repeat and SOCS box containing 16 [Source:HGNC Symbol;Acc:HGNC:19768]	protein_coding	mRNA	19	44614052	44621587	+	5	2611	453
ENSBTAT00000026195	ENSBTAG00000032234	STK24	serine/threonine-protein kinase 24 [Source:RefSeq peptide;Acc:NP_001093420]	protein_coding	mRNA	12	79432789	79483799	-	11	1588	423
ENSBTAT00000026199	ENSBTAG00000019660	TMUB2	transmembrane and ubiquitin like domain containing 2 [Source:HGNC Symbol;Acc:HGNC:28459]	protein_coding	mRNA	19	44630653	44633906	+	3	1868	322
ENSBTAT00000029334	ENSBTAG00000023172	ITSN2	intersectin 2 [Source:HGNC Symbol;Acc:HGNC:6184]	protein_coding	mRNA	11	74895799	74982112	+	39	5394	1679
ENSBTAT00000065171	ENSBTAG00000048072	--	--	protein_coding	mRNA	7	10355259	10356194	-	1	936	312
ENSBTAT00000063419	ENSBTAG00000021962	CXorf23	chromosome X open reading frame 23 [Source:HGNC Symbol;Acc:HGNC:27413]	protein_coding	mRNA	X	29818828	29845862	+	10	2360	708
ENSBTAT00000063418	ENSBTAG00000025817	--	--	protein_coding	mRNA	7	3992275	4000110	+	4	1055	109
ENSBTAT00000006079	ENSBTAG00000038323	GLYAT	glycine N-acyltransferase [Source:RefSeq peptide;Acc:NP_803479]	protein_coding	mRNA	15	83455602	83469332	-	6	1125	296
ENSBTAT00000063411	ENSBTAG00000047496	--	--	protein_coding	mRNA	3	119879390	119880190	-	2	693	230
ENSBTAT00000063410	ENSBTAG00000045542	--	--	protein_coding	mRNA	5	488996	515104	+	5	552	183
ENSBTAT00000063412	ENSBTAG00000007288	CDK19	cyclin dependent kinase 19 [Source:HGNC Symbol;Acc:HGNC:19338]	protein_coding	mRNA	9	40072435	40122499	+	12	1328	402
ENSBTAT00000063415	ENSBTAG00000046181	--	--	protein_coding	mRNA	20	71462434	71467765	+	4	687	229
ENSBTAT00000063414	ENSBTAG00000002257	KLK11	kallikrein related peptidase 11 [Source:HGNC Symbol;Acc:HGNC:6359]	protein_coding	mRNA	18	57456022	57458631	-	4	644	212
ENSBTAT00000032345	ENSBTAG00000023635	CLEC6A	C-type lectin domain containing 6A [Source:HGNC Symbol;Acc:HGNC:14556]	protein_coding	mRNA	5	102101961	102118594	+	6	1061	206
ENSBTAT00000006075	ENSBTAG00000004632	--	--	protein_coding	mRNA	19	51499066	51528822	-	33	1756	557
ENSBTAT00000027241	ENSBTAG00000020440	--	--	protein_coding	mRNA	25	37513721	37524164	+	8	2228	703
ENSBTAT00000027243	ENSBTAG00000020441	HMG20A	high mobility group 20A [Source:HGNC Symbol;Acc:HGNC:5001]	protein_coding	mRNA	21	33083549	33160047	+	10	3611	347
ENSBTAT00000027245	ENSBTAG00000020445	ZNF398	zinc finger protein 398 [Source:HGNC Symbol;Acc:HGNC:18373]	protein_coding	mRNA	4	113049658	113071436	+	6	2147	640
ENSBTAT00000027246	ENSBTAG00000020446	THOP1	thimet oligopeptidase 1 [Source:HGNC Symbol;Acc:HGNC:11793]	protein_coding	mRNA	7	22128058	22141914	-	13	2503	687
ENSBTAT00000027247	ENSBTAG00000020447	VSIG10L	V-set and immunoglobulin domain containing 10 like [Source:HGNC Symbol;Acc:HGNC:27111]	protein_coding	mRNA	18	57780740	57792933	-	10	2706	901
ENSBTAT00000027249	ENSBTAG00000020448	ZNF282	zinc finger protein 282 [Source:HGNC Symbol;Acc:HGNC:13076]	protein_coding	mRNA	4	113083336	113105271	+	13	1791	597
ENSBTAT00000022994	ENSBTAG00000017301	AVPR1B	arginine vasopressin receptor 1B [Source:HGNC Symbol;Acc:HGNC:896]	protein_coding	mRNA	16	3726354	3731874	-	2	1269	422
ENSBTAT00000022993	ENSBTAG00000017298	AAMDC	adipogenesis associated Mth938 domain containing [Source:HGNC Symbol;Acc:HGNC:30205]	protein_coding	mRNA	29	18250502	18284062	-	4	480	122
ENSBTAT00000022991	ENSBTAG00000017294	--	--	protein_coding	mRNA	8	105216969	105220438	+	6	748	202
ENSBTAT00000022990	ENSBTAG00000031950	RAB3IP	RAB3A interacting protein [Source:HGNC Symbol;Acc:HGNC:16508]	protein_coding	mRNA	5	43887153	43944943	-	11	1797	460
ENSBTAT00000020731	ENSBTAG00000015607	ERMP1	endoplasmic reticulum metallopeptidase 1 [Source:HGNC Symbol;Acc:HGNC:23703]	protein_coding	mRNA	8	39132930	39188274	+	16	3032	892
ENSBTAT00000020730	ENSBTAG00000015606	KAZN	kazrin, periplakin interacting protein [Source:HGNC Symbol;Acc:HGNC:29173]	protein_coding	mRNA	16	53641326	53773013	-	14	1924	635
ENSBTAT00000020732	ENSBTAG00000015608	CYLC2	cylicin 2 [Source:HGNC Symbol;Acc:HGNC:2583]	protein_coding	mRNA	8	94205191	94210057	+	5	1185	394
ENSBTAT00000010922	ENSBTAG00000008300	FN1	fibronectin 1 [Source:HGNC Symbol;Acc:HGNC:3778]	protein_coding	mRNA	2	103881402	103950562	-	45	8055	2387
ENSBTAT00000010926	ENSBTAG00000008300	FN1	fibronectin 1 [Source:HGNC Symbol;Acc:HGNC:3778]	protein_coding	mRNA	2	103881402	103950562	-	45	7698	2268
ENSBTAT00000010925	ENSBTAG00000008300	FN1	fibronectin 1 [Source:HGNC Symbol;Acc:HGNC:3778]	protein_coding	mRNA	2	103881402	103950562	-	46	8328	2478
ENSBTAT00000010928	ENSBTAG00000008303	-	Peptidyl-prolyl cis-trans isomerase FKBP1A [Source:UniProtKB/Swiss-Prot;Acc:P18203]	protein_coding	mRNA	13	60276502	60303755	+	5	1406	108
ENSBTAT00000065812	ENSBTAG00000047444	--	--	protein_coding	mRNA	10	22846084	22846644	-	3	366	122
ENSBTAT00000065817	ENSBTAG00000024929	PPP1R27	protein phosphatase 1 regulatory subunit 27 [Source:HGNC Symbol;Acc:HGNC:16813]	protein_coding	mRNA	19	51658045	51659508	+	4	711	159
ENSBTAT00000065816	ENSBTAG00000047503	--	--	protein_coding	mRNA	11	1961073	1961481	-	2	189	62
ENSBTAT00000065814	ENSBTAG00000004582	COL20A1	collagen type XX alpha 1 chain [Source:HGNC Symbol;Acc:HGNC:14670]	protein_coding	mRNA	13	54734522	54756417	-	34	3845	1261
ENSBTAT00000050415	ENSBTAG00000040261	--	--	protein_coding	mRNA	4	106549714	106550191	+	2	345	115
ENSBTAT00000065818	ENSBTAG00000046288	--	--	protein_coding	mRNA	X	3313816	3316393	+	3	762	253
ENSBTAT00000022459	ENSBTAG00000016885	LRRTM3	leucine rich repeat transmembrane neuronal 3 [Source:HGNC Symbol;Acc:HGNC:19410]	protein_coding	mRNA	28	23510348	23719897	+	4	2171	536
ENSBTAT00000053149	ENSBTAG00000037878	--	--	protein_coding	mRNA	15	80338056	80338526	+	1	471	157
ENSBTAT00000024298	ENSBTAG00000018253	CHRNA1	cholinergic receptor nicotinic alpha 1 subunit [Source:HGNC Symbol;Acc:HGNC:1955]	protein_coding	mRNA	2	22120291	22139864	+	9	3597	457
ENSBTAT00000024299	ENSBTAG00000018258	SRSF2	serine and arginine rich splicing factor 2 [Source:HGNC Symbol;Acc:HGNC:10783]	protein_coding	mRNA	19	55666050	55669890	+	3	3095	221
ENSBTAT00000024296	ENSBTAG00000018247	OCRL	OCRL, inositol polyphosphate-5-phosphatase [Source:HGNC Symbol;Acc:HGNC:8108]	protein_coding	mRNA	X	13452405	13501004	+	23	4180	784
ENSBTAT00000024297	ENSBTAG00000018254	CDKN1B	cyclin dependent kinase inhibitor 1B [Source:HGNC Symbol;Acc:HGNC:1785]	protein_coding	mRNA	5	97577140	97582322	-	3	2469	198
ENSBTAT00000053146	ENSBTAG00000039310	SLC22A13	solute carrier family 22 member 13 [Source:HGNC Symbol;Acc:HGNC:8494]	protein_coding	mRNA	22	11766155	11774268	+	16	1614	538
ENSBTAT00000024295	ENSBTAG00000018252	ARRDC4	arrestin domain containing 4 [Source:HGNC Symbol;Acc:HGNC:28087]	protein_coding	mRNA	21	8924763	8939028	-	8	2541	413
ENSBTAT00000024292	ENSBTAG00000018249	KCNN3	potassium calcium-activated channel subfamily N member 3 [Source:HGNC Symbol;Acc:HGNC:6292]	protein_coding	mRNA	3	15781068	15948350	+	8	2185	721
ENSBTAT00000024290	ENSBTAG00000018250	CLEC19A	C-type lectin domain containing 19A [Source:HGNC Symbol;Acc:HGNC:34522]	protein_coding	mRNA	25	16793082	16813965	-	3	411	136
ENSBTAT00000053143	ENSBTAG00000038351	--	--	protein_coding	mRNA	5	441593	442266	-	4	201	66
ENSBTAT00000022456	ENSBTAG00000016881	ANPEP	alanyl aminopeptidase, membrane [Source:HGNC Symbol;Acc:HGNC:500]	protein_coding	mRNA	21	21620139	21637144	-	20	3394	965
ENSBTAT00000054246	ENSBTAG00000011644	--	--	protein_coding	mRNA	10	18496286	18587582	+	5	1089	160
ENSBTAT00000038641	ENSBTAG00000026994	C2orf88	chromosome 2 open reading frame 88 [Source:HGNC Symbol;Acc:HGNC:28191]	protein_coding	mRNA	2	6038403	6113008	-	2	580	95
ENSBTAT00000038642	ENSBTAG00000026995	PNN	pinin [Source:RefSeq peptide;Acc:NP_001229514]	protein_coding	mRNA	21	49612519	49618556	+	9	2374	722
ENSBTAT00000054242	ENSBTAG00000037842	--	--	protein_coding	mRNA	5	58260957	58261892	-	1	936	311
ENSBTAT00000007037	ENSBTAG00000005352	CRYBA1	crystallin beta A1 [Source:HGNC Symbol;Acc:HGNC:2394]	protein_coding	mRNA	19	21145241	21152189	+	6	780	215
ENSBTAT00000007036	ENSBTAG00000005349	-	60S ribosomal protein L27a [Source:UniProtKB/Swiss-Prot;Acc:Q56K03]	protein_coding	mRNA	15	44469332	44472111	-	4	891	147
ENSBTAT00000007030	ENSBTAG00000005343	TPH1	tryptophan hydroxylase 1 [Source:HGNC Symbol;Acc:HGNC:12008]	protein_coding	mRNA	15	34990951	35011243	+	10	1378	444
ENSBTAT00000007033	ENSBTAG00000005351	RFXAP	regulatory factor X associated protein [Source:HGNC Symbol;Acc:HGNC:9988]	protein_coding	mRNA	12	24829486	24838271	-	3	1069	286
ENSBTAT00000007032	ENSBTAG00000005347	GPN3	GPN-loop GTPase 3 [Source:HGNC Symbol;Acc:HGNC:30186]	protein_coding	mRNA	17	56587853	56607236	-	8	1392	284
ENSBTAT00000013788	ENSBTAG00000010437	MKLN1	Bos taurus muskelin 1, intracellular mediator containing kelch motifs (MKLN1), mRNA. [Source:RefSeq mRNA;Acc:NM_001097999]	protein_coding	mRNA	4	95807761	96016756	+	18	2445	735
ENSBTAT00000054868	ENSBTAG00000008399	ATRIP	ATR interacting protein [Source:HGNC Symbol;Acc:HGNC:33499]	protein_coding	mRNA	22	51971832	51989358	-	13	2478	789
ENSBTAT00000013781	ENSBTAG00000010439	AKAP8L	A-kinase anchoring protein 8 like [Source:HGNC Symbol;Acc:HGNC:29857]	protein_coding	mRNA	7	8754284	8787049	+	14	2006	646
ENSBTAT00000013786	ENSBTAG00000047141	-	pregnancy-associated glycoprotein 7 isoform 1 precursor [Source:RefSeq peptide;Acc:NP_001103448]	protein_coding	mRNA	29	38518914	38527634	-	9	1336	380
ENSBTAT00000013787	ENSBTAG00000010447	LSP1	lymphocyte-specific protein 1 [Source:HGNC Symbol;Acc:HGNC:6707]	protein_coding	mRNA	29	50238211	50276209	-	11	1561	363
ENSBTAT00000013784	ENSBTAG00000010445	DNASE2B	deoxyribonuclease 2 beta [Source:HGNC Symbol;Acc:HGNC:28875]	protein_coding	mRNA	3	59874336	59892332	-	6	1323	335
ENSBTAT00000018808	ENSBTAG00000014151	RCSD1	RCSD domain containing 1 [Source:HGNC Symbol;Acc:HGNC:28310]	protein_coding	mRNA	3	1058468	1130225	-	7	3150	381
ENSBTAT00000018809	ENSBTAG00000014153	PKNOX1	PBX/knotted 1 homeobox 1 [Source:HGNC Symbol;Acc:HGNC:9022]	protein_coding	mRNA	1	144752392	144773115	+	10	1784	436
ENSBTAT00000015838	ENSBTAG00000011936	ATP8B4	ATPase phospholipid transporting 8B4 (putative) [Source:HGNC Symbol;Acc:HGNC:13536]	protein_coding	mRNA	10	60625000	60639149	+	6	807	269
ENSBTAT00000015839	ENSBTAG00000011932	PRG4	proteoglycan 4 [Source:HGNC Symbol;Acc:HGNC:9364]	protein_coding	mRNA	16	68870182	68886786	+	15	4663	1337
ENSBTAT00000015832	ENSBTAG00000011933	FAM110B	family with sequence similarity 110 member B [Source:HGNC Symbol;Acc:HGNC:28587]	protein_coding	mRNA	14	26115608	26116813	+	2	990	329
ENSBTAT00000018801	ENSBTAG00000014144	CCDC113	coiled-coil domain containing 113 [Source:HGNC Symbol;Acc:HGNC:25002]	protein_coding	mRNA	18	26169327	26203174	+	9	1315	391
ENSBTAT00000018802	ENSBTAG00000014145	SKOR1	SKI family transcriptional corepressor 1 [Source:HGNC Symbol;Acc:HGNC:21326]	protein_coding	mRNA	10	14643435	14652697	+	11	2898	965
ENSBTAT00000018803	ENSBTAG00000014146	SPCS3	signal peptidase complex subunit 3 [Source:HGNC Symbol;Acc:HGNC:26212]	protein_coding	mRNA	27	6752943	6759799	+	7	672	181
ENSBTAT00000015836	ENSBTAG00000011935	RASSF6	Ras association domain family member 6 [Source:HGNC Symbol;Acc:HGNC:20796]	protein_coding	mRNA	6	90373220	90400848	-	12	1041	346
ENSBTAT00000018806	ENSBTAG00000014149	LCN2	lipocalin 2 [Source:HGNC Symbol;Acc:HGNC:6526]	protein_coding	mRNA	11	98793763	98797809	+	7	809	200
ENSBTAT00000018807	ENSBTAG00000014150	C9orf16	chromosome 9 open reading frame 16 [Source:HGNC Symbol;Acc:HGNC:17823]	protein_coding	mRNA	11	98801791	98805189	+	2	611	83
ENSBTAT00000024122	ENSBTAG00000018123	FBLN5	fibulin 5 [Source:HGNC Symbol;Acc:HGNC:3602]	protein_coding	mRNA	21	57153110	57246389	-	11	2519	448
ENSBTAT00000024127	ENSBTAG00000018125	KIF5C	kinesin heavy chain isoform 5C [Source:RefSeq peptide;Acc:NP_001069595]	protein_coding	mRNA	2	47315201	47472004	-	26	3707	956
ENSBTAT00000024128	ENSBTAG00000018127	-	Protein phosphatase 1A [Source:UniProtKB/Swiss-Prot;Acc:O62829]	protein_coding	mRNA	10	72757582	72768778	+	5	2034	382
ENSBTAT00000029527	ENSBTAG00000001806	IQCD	IQ motif containing D [Source:HGNC Symbol;Acc:HGNC:25168]	protein_coding	mRNA	17	63474993	63497850	-	5	1645	444
ENSBTAT00000029526	ENSBTAG00000011937	RITA1	RBPJ interacting and tubulin associated 1 [Source:HGNC Symbol;Acc:HGNC:25925]	protein_coding	mRNA	17	63466650	63472165	+	4	1752	269
ENSBTAT00000029525	ENSBTAG00000011930	DDX54	DEAD-box helicase 54 [Source:HGNC Symbol;Acc:HGNC:20084]	protein_coding	mRNA	17	63448841	63466323	-	20	2652	877
ENSBTAT00000029529	ENSBTAG00000011924	CFAP73	cilia and flagella associated protein 73 [Source:HGNC Symbol;Acc:HGNC:37100]	protein_coding	mRNA	17	63439743	63448400	+	8	1138	314
ENSBTAT00000022607	ENSBTAG00000016999	RYK	receptor-like tyrosine kinase [Source:HGNC Symbol;Acc:HGNC:10481]	protein_coding	mRNA	1	136207773	136291018	+	16	2071	584
ENSBTAT00000025650	ENSBTAG00000024806	RPL17	ribosomal protein L17 [Source:HGNC Symbol;Acc:HGNC:10307]	protein_coding	mRNA	1	47006456	47007062	+	3	468	155
ENSBTAT00000025652	ENSBTAG00000019265	AGK	acylglycerol kinase [Source:HGNC Symbol;Acc:HGNC:21869]	protein_coding	mRNA	4	105639514	105740167	+	16	2797	420
ENSBTAT00000025655	ENSBTAG00000019264	EDEM3	ER degradation-enhancing alpha-mannosidase-like protein 3 [Source:RefSeq peptide;Acc:NP_001192782]	protein_coding	mRNA	16	67209942	67278874	-	20	2802	933
ENSBTAT00000022602	ENSBTAG00000016996	C5H12orf54	Uncharacterized protein C12orf54 homolog [Source:UniProtKB/Swiss-Prot;Acc:Q3SZX7]	protein_coding	mRNA	5	31713906	31738308	-	10	742	141
ENSBTAT00000022601	ENSBTAG00000016995	CECR5	Bos taurus cat eye syndrome chromosome region, candidate 5 (CECR5), mRNA. [Source:RefSeq mRNA;Acc:NM_001024538]	protein_coding	mRNA	5	109404797	109426945	-	7	1617	390
ENSBTAT00000025656	ENSBTAG00000019268	--	--	protein_coding	mRNA	12	26114597	26115193	-	4	555	184
ENSBTAT00000025659	ENSBTAG00000019271	--	--	protein_coding	mRNA	24	57344507	57361216	-	15	2750	559
ENSBTAT00000025658	ENSBTAG00000019266	--	--	protein_coding	mRNA	18	43371586	43432256	+	29	3720	1216
ENSBTAT00000015786	ENSBTAG00000011892	SRGAP1	SLIT-ROBO Rho GTPase-activating protein 1 [Source:RefSeq peptide;Acc:NP_001192597]	protein_coding	mRNA	5	49812166	49969012	-	22	3410	1084
ENSBTAT00000015787	ENSBTAG00000011899	USP4	ubiquitin specific peptidase 4 [Source:HGNC Symbol;Acc:HGNC:12627]	protein_coding	mRNA	22	51335299	51374742	+	22	3052	963
ENSBTAT00000015780	ENSBTAG00000011895	PANK3	pantothenate kinase 3 [Source:HGNC Symbol;Acc:HGNC:19365]	protein_coding	mRNA	20	182976	204785	-	7	2518	370
ENSBTAT00000015781	ENSBTAG00000011887	CD22	CD22 molecule [Source:HGNC Symbol;Acc:HGNC:1643]	protein_coding	mRNA	18	46228132	46239044	+	13	2939	851
ENSBTAT00000015782	ENSBTAG00000011898	ORAOV1	oral cancer overexpressed 1 [Source:HGNC Symbol;Acc:HGNC:17589]	protein_coding	mRNA	29	47566373	47572524	-	5	784	153
ENSBTAT00000012781	ENSBTAG00000009691	SH2B2	SH2B adaptor protein 2 [Source:HGNC Symbol;Acc:HGNC:17381]	protein_coding	mRNA	25	35192687	35204610	-	12	2148	689
ENSBTAT00000012783	ENSBTAG00000009693	TBC1D12	TBC1 domain family member 12 [Source:HGNC Symbol;Acc:HGNC:29082]	protein_coding	mRNA	26	15754511	15850136	+	13	2443	761
ENSBTAT00000012785	ENSBTAG00000009694	PUS10	putative tRNA pseudouridine synthase Pus10 [Source:RefSeq peptide;Acc:NP_001193766]	protein_coding	mRNA	11	43541231	43603979	-	18	1798	533
ENSBTAT00000012786	ENSBTAG00000009696	ACTN2	alpha-actinin-2 [Source:RefSeq peptide;Acc:NP_001029807]	protein_coding	mRNA	28	9403202	9450916	+	20	2625	853
ENSBTAT00000001472	ENSBTAG00000001112	SMOX	spermine oxidase [Source:HGNC Symbol;Acc:HGNC:15862]	protein_coding	mRNA	13	51409995	51445203	-	7	2148	555
ENSBTAT00000001470	ENSBTAG00000001113	NDUFAF7	NADH:ubiquinone oxidoreductase complex assembly factor 7 [Source:HGNC Symbol;Acc:HGNC:28816]	protein_coding	mRNA	11	19683131	19699850	+	10	1641	441
ENSBTAT00000001477	ENSBTAG00000001116	P4HA2	prolyl 4-hydroxylase subunit alpha 2 [Source:HGNC Symbol;Acc:HGNC:8547]	protein_coding	mRNA	7	23480315	23513315	+	15	2116	487
ENSBTAT00000001474	ENSBTAG00000001114	PRKD3	serine/threonine-protein kinase D3 [Source:RefSeq peptide;Acc:NP_001192467]	protein_coding	mRNA	11	19704351	19780728	-	18	2773	893
ENSBTAT00000001479	ENSBTAG00000001116	P4HA2	prolyl 4-hydroxylase subunit alpha 2 [Source:HGNC Symbol;Acc:HGNC:8547]	protein_coding	mRNA	7	23480315	23513315	+	16	2254	533
ENSBTAT00000001478	ENSBTAG00000024607	OR6C75	olfactory receptor family 6 subfamily C member 75 [Source:HGNC Symbol;Acc:HGNC:31304]	protein_coding	mRNA	5	58883730	58884668	-	1	939	312
ENSBTAT00000005506	ENSBTAG00000004200	GTPBP3	GTP binding protein 3 (mitochondrial) [Source:HGNC Symbol;Acc:HGNC:14880]	protein_coding	mRNA	7	5709942	5713187	-	9	1908	493
ENSBTAT00000005508	ENSBTAG00000004203	--	--	protein_coding	mRNA	17	55365286	55394855	+	13	2220	596
ENSBTAT00000042836	ENSBTAG00000030338	GJA9	gap junction protein alpha 9 [Source:HGNC Symbol;Acc:HGNC:19155]	protein_coding	mRNA	3	107697178	107698719	+	1	1542	513
ENSBTAT00000042835	ENSBTAG00000030337	-	C-Myc-binding protein [Source:UniProtKB/Swiss-Prot;Acc:Q2TBP7]	protein_coding	mRNA	3	107700015	107705848	+	5	511	103
ENSBTAT00000042833	ENSBTAG00000030334	AOC2	amine oxidase, copper containing 2 [Source:HGNC Symbol;Acc:HGNC:549]	protein_coding	mRNA	19	43508614	43513367	+	4	2298	756
ENSBTAT00000042831	ENSBTAG00000030333	--	--	protein_coding	mRNA	19	43514251	43544945	+	5	3945	763
ENSBTAT00000042839	ENSBTAG00000020699	TSPAN11	tetraspanin 11 [Source:HGNC Symbol;Acc:HGNC:30795]	protein_coding	mRNA	5	106975989	107038059	+	9	1664	253
ENSBTAT00000021952	ENSBTAG00000016511	POLDIP3	DNA polymerase delta interacting protein 3 [Source:HGNC Symbol;Acc:HGNC:23782]	protein_coding	mRNA	5	113982763	114005896	-	9	3415	421
ENSBTAT00000021953	ENSBTAG00000016515	EFNA5	ephrin A5 [Source:HGNC Symbol;Acc:HGNC:3225]	protein_coding	mRNA	7	109049590	109217439	-	5	736	186
ENSBTAT00000021950	ENSBTAG00000016513	ZNF331	zinc finger protein 331 [Source:HGNC Symbol;Acc:HGNC:15489]	protein_coding	mRNA	18	61020212	61032896	-	6	1574	459
ENSBTAT00000009665	ENSBTAG00000007346	COMMD4	COMM domain containing 4 [Source:HGNC Symbol;Acc:HGNC:26027]	protein_coding	mRNA	21	33872674	33878166	-	8	885	199
ENSBTAT00000009662	ENSBTAG00000007343	PDLIM7	PDZ and LIM domain 7 [Source:HGNC Symbol;Acc:HGNC:22958]	protein_coding	mRNA	7	40346437	40353545	-	9	1192	222
ENSBTAT00000009661	ENSBTAG00000007343	PDLIM7	PDZ and LIM domain 7 [Source:HGNC Symbol;Acc:HGNC:22958]	protein_coding	mRNA	7	40333461	40353539	-	13	1597	424
ENSBTAT00000012432	ENSBTAG00000009446	USP10	ubiquitin specific peptidase 10 [Source:HGNC Symbol;Acc:HGNC:12608]	protein_coding	mRNA	18	10876310	10939661	+	14	3294	800
ENSBTAT00000012430	ENSBTAG00000009447	PRMT8	protein arginine N-methyltransferase 8 [Source:RefSeq peptide;Acc:NP_001193802]	protein_coding	mRNA	5	106812249	106852877	-	9	1382	396
ENSBTAT00000012436	ENSBTAG00000009451	JDP2	Jun dimerization protein 2 [Source:HGNC Symbol;Acc:HGNC:17546]	protein_coding	mRNA	10	87006443	87051824	+	4	1638	163
ENSBTAT00000009668	ENSBTAG00000030474	--	--	protein_coding	mRNA	7	54021985	54024905	+	1	2921	796
ENSBTAT00000009669	ENSBTAG00000039433	--	--	protein_coding	mRNA	7	53946908	53949301	+	1	2394	797
ENSBTAT00000023554	ENSBTAG00000014400	E2F2	E2F transcription factor 2 [Source:HGNC Symbol;Acc:HGNC:3114]	protein_coding	mRNA	2	129927356	129942090	+	8	1098	365
ENSBTAT00000023556	ENSBTAG00000017711	WHAMM	WASP homolog-associated protein with actin, membranes and microtubules [Source:RefSeq peptide;Acc:NP_001178385]	protein_coding	mRNA	21	23546102	23564310	+	13	3370	803
ENSBTAT00000028729	ENSBTAG00000002259	--	--	protein_coding	mRNA	4	106912729	106914583	+	4	755	177
ENSBTAT00000019032	ENSBTAG00000014312	ATL1	atlastin GTPase 1 [Source:HGNC Symbol;Acc:HGNC:11231]	protein_coding	mRNA	10	43495561	43569743	+	14	2548	558
ENSBTAT00000023551	ENSBTAG00000017706	SLC39A3	solute carrier family 39 member 3 [Source:HGNC Symbol;Acc:HGNC:17128]	protein_coding	mRNA	7	22177133	22183820	+	5	1823	314
ENSBTAT00000023552	ENSBTAG00000017704	ABCG2	ATP binding cassette subfamily G member 2 (Junior blood group) [Source:HGNC Symbol;Acc:HGNC:74]	protein_coding	mRNA	6	37959536	38030583	+	16	2184	658
ENSBTAT00000023553	ENSBTAG00000040060	ARTN	artemin [Source:HGNC Symbol;Acc:HGNC:727]	protein_coding	mRNA	3	102712154	102713309	-	3	564	187
ENSBTAT00000028723	ENSBTAG00000021558	--	--	protein_coding	mRNA	13	55509535	55517058	-	9	1444	382
ENSBTAT00000028720	ENSBTAG00000021557	FUT2	fucosyltransferase 2 [Source:HGNC Symbol;Acc:HGNC:4013]	protein_coding	mRNA	18	55786904	55787938	+	1	1035	344
ENSBTAT00000028721	ENSBTAG00000021556	RANBP9	RAN binding protein 9 [Source:HGNC Symbol;Acc:HGNC:13727]	protein_coding	mRNA	23	42736705	42795080	+	13	2477	538
ENSBTAT00000023558	ENSBTAG00000017714	C4BPB	complement component 4 binding protein beta [Source:HGNC Symbol;Acc:HGNC:1328]	protein_coding	mRNA	16	4765914	4777167	+	5	935	198
ENSBTAT00000023559	ENSBTAG00000017709	ATRNL1	attractin like 1 [Source:HGNC Symbol;Acc:HGNC:29063]	protein_coding	mRNA	26	35862687	36163723	+	26	3540	1180
ENSBTAT00000019038	ENSBTAG00000014315	PBLD	phenazine biosynthesis like protein domain containing [Source:HGNC Symbol;Acc:HGNC:23301]	protein_coding	mRNA	28	24869418	24892252	-	9	1596	288
ENSBTAT00000019039	ENSBTAG00000014316	HNRNPH3	heterogeneous nuclear ribonucleoprotein H3 [Source:RefSeq peptide;Acc:NP_001193508]	protein_coding	mRNA	28	24904446	24915401	+	10	2365	346
ENSBTAT00000011204	ENSBTAG00000008500	--	--	protein_coding	mRNA	18	2590736	2595390	-	7	864	263
ENSBTAT00000011206	ENSBTAG00000008501	FOXD3	forkhead box D3 [Source:HGNC Symbol;Acc:HGNC:3804]	protein_coding	mRNA	3	82580748	82582193	-	1	1446	481
ENSBTAT00000011200	ENSBTAG00000008497	RGS14	regulator of G protein signaling 14 [Source:HGNC Symbol;Acc:HGNC:9996]	protein_coding	mRNA	7	40214182	40227956	+	15	2351	564
ENSBTAT00000011203	ENSBTAG00000008499	TROAP	trophinin associated protein [Source:HGNC Symbol;Acc:HGNC:12327]	protein_coding	mRNA	5	30658595	30665306	-	14	2569	718
ENSBTAT00000011202	ENSBTAG00000008498	ALYREF	Aly/REF export factor [Source:HGNC Symbol;Acc:HGNC:19071]	protein_coding	mRNA	19	51609699	51613483	+	6	1080	257
ENSBTAT00000009083	ENSBTAG00000006909	PIK3CB	phosphatidylinositol 4,5-bisphosphate 3-kinase catalytic subunit beta isoform [Source:RefSeq peptide;Acc:NP_001192976]	protein_coding	mRNA	1	131429580	131530578	+	22	3310	1071
ENSBTAT00000009081	ENSBTAG00000006919	SMAD4	SMAD family member 4 [Source:HGNC Symbol;Acc:HGNC:6770]	protein_coding	mRNA	24	50993949	51045661	+	12	3287	553
ENSBTAT00000009087	ENSBTAG00000006920	ABCF3	ATP binding cassette subfamily F member 3 [Source:HGNC Symbol;Acc:HGNC:72]	protein_coding	mRNA	1	83573149	83580993	-	21	2429	709
ENSBTAT00000009084	ENSBTAG00000006916	TAF15	TATA-box binding protein associated factor 15 [Source:HGNC Symbol;Acc:HGNC:11547]	protein_coding	mRNA	19	14858564	14890086	-	20	1482	470
ENSBTAT00000009085	ENSBTAG00000006924	NXPH1	neurexophilin-1 precursor [Source:RefSeq peptide;Acc:NP_001029934]	protein_coding	mRNA	4	17882060	17883051	+	2	816	271
ENSBTAT00000019780	ENSBTAG00000014853	--	--	protein_coding	mRNA	15	49681262	49682212	-	1	951	316
ENSBTAT00000009089	ENSBTAG00000006921	ABCA6	ATP binding cassette subfamily A member 6 [Source:HGNC Symbol;Acc:HGNC:36]	protein_coding	mRNA	19	62027821	62094302	+	38	5238	1624
ENSBTAT00000019785	ENSBTAG00000014857	--	--	protein_coding	mRNA	3	54031912	54057445	+	11	2012	608
ENSBTAT00000019786	ENSBTAG00000014858	PRPSAP2	phosphoribosyl pyrophosphate synthetase associated protein 2 [Source:HGNC Symbol;Acc:HGNC:9467]	protein_coding	mRNA	19	34878438	34899068	-	12	1896	369
ENSBTAT00000025156	ENSBTAG00000018901	CTIF	cap binding complex dependent translation initiation factor [Source:HGNC Symbol;Acc:HGNC:23925]	protein_coding	mRNA	24	48769621	49013492	+	13	1809	602
ENSBTAT00000008189	ENSBTAG00000006239	--	--	protein_coding	mRNA	25	42806963	42820802	-	4	2796	931
ENSBTAT00000003905	ENSBTAG00000003000	TOMT	transmembrane O-methyltransferase [Source:RefSeq peptide;Acc:NP_001268972]	protein_coding	mRNA	15	52518372	52520710	+	3	804	267
ENSBTAT00000003904	ENSBTAG00000003354	SMCHD1	structural maintenance of chromosomes flexible hinge domain-containing protein 1 [Source:RefSeq peptide;Acc:NP_001193329]	protein_coding	mRNA	24	37348582	37467285	+	48	6006	2002
ENSBTAT00000003907	ENSBTAG00000003001	LAMTOR1	late endosomal/lysosomal adaptor, MAPK and MTOR activator 1 [Source:HGNC Symbol;Acc:HGNC:26068]	protein_coding	mRNA	15	52508416	52514771	-	5	1056	161
ENSBTAT00000003902	ENSBTAG00000002999	--	--	protein_coding	mRNA	15	52521426	52524607	-	5	708	121
ENSBTAT00000003908	ENSBTAG00000003002	WDR75	WD repeat domain 75 [Source:HGNC Symbol;Acc:HGNC:25725]	protein_coding	mRNA	2	6875268	6916093	-	21	3547	831
ENSBTAT00000014490	ENSBTAG00000010910	-	Myeloma-overexpressed gene 2 protein homolog [Source:UniProtKB/Swiss-Prot;Acc:Q32PD7]	protein_coding	mRNA	3	120123114	120127712	-	3	467	57
ENSBTAT00000014499	ENSBTAG00000010913	SRXN1	sulfiredoxin 1 [Source:HGNC Symbol;Acc:HGNC:16132]	protein_coding	mRNA	13	60944183	60949364	+	2	853	137
ENSBTAT00000010558	ENSBTAG00000031327	TRMT61A	tRNA methyltransferase 61A [Source:HGNC Symbol;Acc:HGNC:23790]	protein_coding	mRNA	21	69817769	69824185	+	5	1455	285
ENSBTAT00000045200	ENSBTAG00000007498	ZGPAT	zinc finger CCCH-type and G-patch domain containing [Source:HGNC Symbol;Acc:HGNC:15948]	protein_coding	mRNA	13	54509565	54519454	-	7	1945	513
ENSBTAT00000010553	ENSBTAG00000008025	UBE3C	ubiquitin protein ligase E3C [Source:HGNC Symbol;Acc:HGNC:16803]	protein_coding	mRNA	4	119247415	119362609	+	23	4691	1085
ENSBTAT00000045202	ENSBTAG00000031875	BANF1	barrier to autointegration factor 1 [Source:HGNC Symbol;Acc:HGNC:17397]	protein_coding	mRNA	29	44759486	44761429	+	3	784	89
ENSBTAT00000010551	ENSBTAG00000008017	UNC79	unc-79 homolog (C. elegans) [Source:HGNC Symbol;Acc:HGNC:19966]	protein_coding	mRNA	21	58679832	58924124	+	55	7794	2597
ENSBTAT00000045204	ENSBTAG00000006191	SERPINA12	serpin family A member 12 [Source:HGNC Symbol;Acc:HGNC:18359]	protein_coding	mRNA	21	59708512	59723931	-	5	1732	414
ENSBTAT00000010554	ENSBTAG00000008026	OXT	oxytocin/neurophysin I prepropeptide [Source:HGNC Symbol;Acc:HGNC:8528]	protein_coding	mRNA	13	52575278	52576188	-	3	512	125
ENSBTAT00000010555	ENSBTAG00000008027	AVP	arginine vasopressin [Source:HGNC Symbol;Acc:HGNC:894]	protein_coding	mRNA	13	52563657	52565676	+	3	610	166
ENSBTAT00000018787	ENSBTAG00000014136	-	Fanconi anemia core complex-associated protein 20 [Source:UniProtKB/Swiss-Prot;Acc:A5PKK9]	protein_coding	mRNA	16	51841819	51846448	+	5	1439	192
ENSBTAT00000018785	ENSBTAG00000014133	--	--	protein_coding	mRNA	1	67371546	67372112	+	2	339	113
ENSBTAT00000029898	ENSBTAG00000047774	--	--	protein_coding	mRNA	X	143948522	143953690	-	5	579	192
ENSBTAT00000018782	ENSBTAG00000014123	ZNF507	zinc finger protein 507 [Source:RefSeq peptide;Acc:NP_001193127]	protein_coding	mRNA	18	43038546	43068295	+	5	2865	954
ENSBTAT00000029891	ENSBTAG00000022155	FSTL1	follistatin like 1 [Source:HGNC Symbol;Acc:HGNC:3972]	protein_coding	mRNA	1	65742633	65802423	-	11	3580	307
ENSBTAT00000029890	ENSBTAG00000022158	TNNT3	troponin T3, fast skeletal type [Source:HGNC Symbol;Acc:HGNC:11950]	protein_coding	mRNA	29	50218484	50233948	-	15	845	260
ENSBTAT00000029895	ENSBTAG00000022161	TLR7	Bos taurus toll-like receptor 7 (TLR7), mRNA. [Source:RefSeq mRNA;Acc:NM_001033761]	protein_coding	mRNA	X	141044355	141063596	-	3	3403	1050
ENSBTAT00000029894	ENSBTAG00000022160	NAP1L4	nucleosome assembly protein 1 like 4 [Source:HGNC Symbol;Acc:HGNC:7640]	protein_coding	mRNA	29	49264642	49316917	+	15	2208	386
ENSBTAT00000035343	ENSBTAG00000030616	ZCCHC10	zinc finger CCHC-type containing 10 [Source:HGNC Symbol;Acc:HGNC:25954]	protein_coding	mRNA	7	46188839	46202621	-	4	947	170
ENSBTAT00000035341	ENSBTAG00000025211	-	inhibitor of growth protein 1 [Source:RefSeq peptide;Acc:NP_001071382]	protein_coding	mRNA	12	89339068	89339790	+	1	723	233
ENSBTAT00000035344	ENSBTAG00000025213	OMG	Bos taurus oligodendrocyte myelin glycoprotein (OMG), mRNA. [Source:RefSeq mRNA;Acc:NM_001077524]	protein_coding	mRNA	19	19044190	19046816	+	2	1802	440
ENSBTAT00000007959	ENSBTAG00000006059	TSN	translin [Source:HGNC Symbol;Acc:HGNC:12379]	protein_coding	mRNA	2	73827082	73833492	+	6	986	228
ENSBTAT00000007955	ENSBTAG00000006056	HEXIM1	hexamethylene bisacetamide inducible 1 [Source:HGNC Symbol;Acc:HGNC:24953]	protein_coding	mRNA	19	45444316	45446228	+	1	1913	320
ENSBTAT00000007953	ENSBTAG00000006054	ACBD4	acyl-CoA binding domain containing 4 [Source:HGNC Symbol;Acc:HGNC:23337]	protein_coding	mRNA	19	45433968	45440555	+	11	1720	303
ENSBTAT00000007950	ENSBTAG00000006051	NMT1	N-myristoyltransferase 1 [Source:HGNC Symbol;Acc:HGNC:7857]	protein_coding	mRNA	19	45375505	45406315	+	12	2060	496
ENSBTAT00000055384	ENSBTAG00000017725	OR11L1	olfactory receptor family 11 subfamily L member 1 [Source:HGNC Symbol;Acc:HGNC:14998]	protein_coding	mRNA	7	42597223	42598194	+	1	972	323
ENSBTAT00000055387	ENSBTAG00000040357	--	--	protein_coding	mRNA	X	114144059	114148031	-	2	2270	634
ENSBTAT00000055380	ENSBTAG00000039937	TNFRSF8	TNF receptor superfamily member 8 [Source:HGNC Symbol;Acc:HGNC:11923]	protein_coding	mRNA	16	42440211	42493773	-	17	1704	567
ENSBTAT00000055382	ENSBTAG00000001364	DPH6	diphthamine biosynthesis 6 [Source:HGNC Symbol;Acc:HGNC:30543]	protein_coding	mRNA	10	30916477	31109121	-	9	1828	267
ENSBTAT00000005888	ENSBTAG00000004490	TRIM31	tripartite motif containing 31 [Source:HGNC Symbol;Acc:HGNC:16289]	protein_coding	mRNA	23	28665990	28676470	+	9	1634	341
ENSBTAT00000005889	ENSBTAG00000014021	UBN2	ubinuclein 2 [Source:HGNC Symbol;Acc:HGNC:21931]	protein_coding	mRNA	4	103594501	103689157	+	18	4455	1345
ENSBTAT00000055656	ENSBTAG00000038288	--	--	protein_coding	mRNA	X	39258762	39332614	-	10	1805	444
ENSBTAT00000055657	ENSBTAG00000038189	GPR52	G protein-coupled receptor 52 [Source:HGNC Symbol;Acc:HGNC:4508]	protein_coding	mRNA	16	57209960	57214299	+	2	3235	361
ENSBTAT00000005884	ENSBTAG00000022767	--	--	protein_coding	mRNA	27	20233578	20234153	-	2	384	127
ENSBTAT00000005881	ENSBTAG00000004484	CEP83	centrosomal protein of 83 kDa [Source:RefSeq peptide;Acc:NP_001193454]	protein_coding	mRNA	5	24226912	24374720	-	16	2409	692
ENSBTAT00000003013	ENSBTAG00000002333	-	Homeodomain-only protein [Source:UniProtKB/Swiss-Prot;Acc:Q8MJD5]	protein_coding	mRNA	6	73639370	73648429	-	2	967	73
ENSBTAT00000003010	ENSBTAG00000002332	LSM5	LSM5 homolog, U6 small nuclear RNA and mRNA degradation associated [Source:HGNC Symbol;Acc:HGNC:17162]	protein_coding	mRNA	4	64411819	64415413	+	5	1035	91
ENSBTAT00000003016	ENSBTAG00000002336	RCOR1	REST corepressor 1 [Source:HGNC Symbol;Acc:HGNC:17441]	protein_coding	mRNA	21	68981058	69090482	+	11	1139	366
ENSBTAT00000003015	ENSBTAG00000002335	HAND1	heart and neural crest derivatives expressed 1 [Source:HGNC Symbol;Acc:HGNC:4807]	protein_coding	mRNA	7	67715959	67719274	+	2	1765	218
ENSBTAT00000019810	ENSBTAG00000014880	--	--	protein_coding	mRNA	1	145688433	145695944	-	6	1071	305
ENSBTAT00000019811	ENSBTAG00000014881	PHF23	Bos taurus PHD finger protein 23 (PHF23), mRNA. [Source:RefSeq mRNA;Acc:NM_001024570]	protein_coding	mRNA	19	27582170	27585794	-	5	1776	402
ENSBTAT00000019812	ENSBTAG00000014882	--	--	protein_coding	mRNA	1	145703698	145718149	-	12	1305	422
ENSBTAT00000049276	ENSBTAG00000011097	TCTEX1D1	Tctex1 domain containing 1 [Source:HGNC Symbol;Acc:HGNC:26882]	protein_coding	mRNA	3	78872534	78900130	-	5	579	179
ENSBTAT00000019814	ENSBTAG00000014883	GABARAP	GABA type A receptor-associated protein [Source:HGNC Symbol;Acc:HGNC:4067]	protein_coding	mRNA	19	27586886	27588815	-	4	820	117
ENSBTAT00000012847	ENSBTAG00000009744	FAM193A	family with sequence similarity 193 member A [Source:HGNC Symbol;Acc:HGNC:16822]	protein_coding	mRNA	6	108145918	108198645	-	19	3854	1217
ENSBTAT00000012845	ENSBTAG00000009743	PDRG1	p53 and DNA damage regulated 1 [Source:HGNC Symbol;Acc:HGNC:16119]	protein_coding	mRNA	13	62007731	62014961	-	5	1994	133
ENSBTAT00000019818	ENSBTAG00000014886	MEX3C	mex-3 RNA binding family member C [Source:HGNC Symbol;Acc:HGNC:28040]	protein_coding	mRNA	24	51117496	51135900	-	2	1643	516
ENSBTAT00000012848	ENSBTAG00000009746	MPHOSPH6	M-phase phosphoprotein 6 [Source:HGNC Symbol;Acc:HGNC:7214]	protein_coding	mRNA	18	8766752	8778520	-	5	1077	160
ENSBTAT00000034569	ENSBTAG00000011936	ATP8B4	ATPase phospholipid transporting 8B4 (putative) [Source:HGNC Symbol;Acc:HGNC:13536]	protein_coding	mRNA	10	60431149	60594407	+	21	2676	892
ENSBTAT00000034352	ENSBTAG00000024675	--	--	protein_coding	mRNA	X	79070578	79071600	+	1	1023	340
ENSBTAT00000061001	ENSBTAG00000001890	RUBCN	RUN and cysteine rich domain containing beclin 1 interacting protein [Source:HGNC Symbol;Acc:HGNC:28991]	protein_coding	mRNA	1	70996327	71044754	+	20	3087	971
ENSBTAT00000002823	ENSBTAG00000002179	C15orf41	chromosome 15 open reading frame 41 [Source:HGNC Symbol;Acc:HGNC:26929]	protein_coding	mRNA	10	32328992	32570684	+	11	2249	281
ENSBTAT00000002822	ENSBTAG00000002178	PPL	periplakin [Source:HGNC Symbol;Acc:HGNC:9273]	protein_coding	mRNA	25	3966800	4014117	-	22	5238	1734
ENSBTAT00000002824	ENSBTAG00000002177	PIKFYVE	1-phosphatidylinositol 3-phosphate 5-kinase [Source:RefSeq peptide;Acc:NP_001192396]	protein_coding	mRNA	2	96978987	97056673	+	42	6355	2102
ENSBTAT00000002827	ENSBTAG00000002181	KHDRBS3	KH RNA binding domain containing, signal transduction associated 3 [Source:HGNC Symbol;Acc:HGNC:18117]	protein_coding	mRNA	14	7440523	7582740	-	9	1572	346
ENSBTAT00000002828	ENSBTAG00000002182	COX17	COX17, cytochrome c oxidase copper chaperone [Source:HGNC Symbol;Acc:HGNC:2264]	protein_coding	mRNA	1	65024153	65031968	-	3	384	63
ENSBTAT00000003567	ENSBTAG00000002749	CRHR1	corticotropin-releasing factor receptor 1 precursor [Source:RefSeq peptide;Acc:NP_776712]	protein_coding	mRNA	19	46456088	46483532	+	12	1227	408
ENSBTAT00000061009	ENSBTAG00000043996	SAMD12	sterile alpha motif domain containing 12 [Source:HGNC Symbol;Acc:HGNC:31750]	protein_coding	mRNA	14	47779596	48220402	+	5	1111	161
ENSBTAT00000024966	ENSBTAG00000018749	NUDT16	nudix hydrolase 16 [Source:HGNC Symbol;Acc:HGNC:26442]	protein_coding	mRNA	1	140044682	140046219	-	2	1444	201
ENSBTAT00000004379	ENSBTAG00000003377	TMEM174	transmembrane protein 174 [Source:HGNC Symbol;Acc:HGNC:28187]	protein_coding	mRNA	20	8369055	8369976	-	2	732	243
ENSBTAT00000004378	ENSBTAG00000003376	ASB1	ankyrin repeat and SOCS box containing 1 [Source:HGNC Symbol;Acc:HGNC:16011]	protein_coding	mRNA	3	118353153	118372314	+	5	1074	332
ENSBTAT00000004373	ENSBTAG00000003371	JKAMP	JNK1/MAPK8-associated membrane protein [Source:RefSeq peptide;Acc:NP_001073716]	protein_coding	mRNA	10	72005597	72027740	+	7	1754	311
ENSBTAT00000003563	ENSBTAG00000002747	ABCA5	ATP binding cassette subfamily A member 5 [Source:HGNC Symbol;Acc:HGNC:35]	protein_coding	mRNA	19	61873253	61919888	+	35	4686	1562
ENSBTAT00000004371	ENSBTAG00000030824	L3HYPDH	trans-L-3-hydroxyproline dehydratase [Source:HGNC Symbol;Acc:HGNC:20488]	protein_coding	mRNA	10	71992845	72005431	-	5	2145	354
ENSBTAT00000004370	ENSBTAG00000003369	SYT12	synaptotagmin 12 [Source:HGNC Symbol;Acc:HGNC:18381]	protein_coding	mRNA	29	45655689	45676864	+	8	1803	421
ENSBTAT00000004377	ENSBTAG00000003375	TC2N	tandem C2 domains, nuclear [Source:HGNC Symbol;Acc:HGNC:19859]	protein_coding	mRNA	21	57075109	57117586	-	12	2256	490
ENSBTAT00000004376	ENSBTAG00000003372	SLC35B4	solute carrier family 35 member B4 [Source:HGNC Symbol;Acc:HGNC:20584]	protein_coding	mRNA	4	98840894	98876172	-	10	996	331
ENSBTAT00000021191	ENSBTAG00000015935	IYD	Bos taurus iodotyrosine deiodinase (IYD), mRNA. [Source:RefSeq mRNA;Acc:NM_001102165]	protein_coding	mRNA	9	88573768	88648650	+	6	1146	287
ENSBTAT00000033031	ENSBTAG00000038495	--	--	protein_coding	mRNA	12	25631582	25712458	+	14	1646	423
ENSBTAT00000027006	ENSBTAG00000020266	SLC19A2	solute carrier family 19 member 2 [Source:HGNC Symbol;Acc:HGNC:10938]	protein_coding	mRNA	16	37904212	37935985	-	6	1564	496
ENSBTAT00000027007	ENSBTAG00000020267	WNT9A	Wnt family member 9A [Source:HGNC Symbol;Acc:HGNC:12778]	protein_coding	mRNA	7	3070478	3074600	+	3	1168	367
ENSBTAT00000027004	ENSBTAG00000020264	CCDC181	coiled-coil domain containing 181 [Source:HGNC Symbol;Acc:HGNC:28051]	protein_coding	mRNA	16	37875178	37890412	-	4	1374	405
ENSBTAT00000027003	ENSBTAG00000020261	CDH26	cadherin 26 [Source:HGNC Symbol;Acc:HGNC:15902]	protein_coding	mRNA	13	57056797	57091107	-	14	2238	745
ENSBTAT00000027001	ENSBTAG00000020262	PSME4	Proteasome activator complex subunit 4 [Source:UniProtKB/Swiss-Prot;Acc:F1MKX4]	protein_coding	mRNA	11	36424173	36524445	-	48	7066	1845
ENSBTAT00000032631	ENSBTAG00000032137	PNPLA6	neuropathy target esterase [Source:RefSeq peptide;Acc:NP_001070015]	protein_coding	mRNA	7	17624452	17647840	+	22	2658	811
ENSBTAT00000043198	ENSBTAG00000001450	APBB3	amyloid beta precursor protein binding family B member 3 [Source:HGNC Symbol;Acc:HGNC:20708]	protein_coding	mRNA	7	53414893	53421127	-	13	2064	486
ENSBTAT00000043199	ENSBTAG00000030584	SLC35A4	solute carrier family 35 member A4 [Source:HGNC Symbol;Acc:HGNC:20753]	protein_coding	mRNA	7	53424462	53426334	+	1	1873	324
ENSBTAT00000043193	ENSBTAG00000030581	TBC1D5	TBC1 domain family member 5 [Source:RefSeq peptide;Acc:NP_001192418]	protein_coding	mRNA	1	156051400	156185921	-	12	1419	335
ENSBTAT00000043194	ENSBTAG00000030581	TBC1D5	TBC1 domain family member 5 [Source:RefSeq peptide;Acc:NP_001192418]	protein_coding	mRNA	1	155833805	156108988	-	21	2588	804
ENSBTAT00000044610	ENSBTAG00000031476	DLL1	delta like canonical Notch ligand 1 [Source:HGNC Symbol;Acc:HGNC:2908]	protein_coding	mRNA	9	105508313	105516028	-	11	2315	722
ENSBTAT00000044615	ENSBTAG00000018401	APLF	aprataxin and PNKP like factor [Source:HGNC Symbol;Acc:HGNC:28724]	protein_coding	mRNA	11	66840544	66933742	+	9	2805	485
ENSBTAT00000044619	ENSBTAG00000011994	NDEL1	nudE neurodevelopment protein 1 like 1 [Source:HGNC Symbol;Acc:HGNC:17620]	protein_coding	mRNA	19	28638455	28672316	+	9	2270	345
ENSBTAT00000010204	ENSBTAG00000007758	PDE10A	phosphodiesterase 10A [Source:HGNC Symbol;Acc:HGNC:8772]	protein_coding	mRNA	9	101987619	102068801	-	19	2382	721
ENSBTAT00000023416	ENSBTAG00000017611	CCSER2	coiled-coil serine rich protein 2 [Source:HGNC Symbol;Acc:HGNC:29197]	protein_coding	mRNA	28	39625034	39741893	+	11	2810	793
ENSBTAT00000045567	ENSBTAG00000032121	SUGCT	succinyl-CoA:glutarate-CoA transferase [Source:HGNC Symbol;Acc:HGNC:16001]	protein_coding	mRNA	4	80866977	81642046	-	14	1317	438
ENSBTAT00000038407	ENSBTAG00000026861	--	--	protein_coding	mRNA	12	2067558	2068642	+	8	1023	340
ENSBTAT00000050672	ENSBTAG00000003771	C1QL2	complement C1q like 2 [Source:HGNC Symbol;Acc:HGNC:24181]	protein_coding	mRNA	2	71283904	71285350	-	2	864	287
ENSBTAT00000047341	ENSBTAG00000033304	C8orf4	chromosome 8 open reading frame 4 [Source:HGNC Symbol;Acc:HGNC:1357]	protein_coding	mRNA	27	34893819	34895119	+	1	1301	106
ENSBTAT00000049486	ENSBTAG00000014766	SRSF1	serine and arginine rich splicing factor 1 [Source:HGNC Symbol;Acc:HGNC:10780]	protein_coding	mRNA	19	9038200	9041927	-	4	2752	248
ENSBTAT00000049487	ENSBTAG00000038063	LIPJ	lipase family member J [Source:HGNC Symbol;Acc:HGNC:21773]	protein_coding	mRNA	26	10211198	10247852	+	11	1593	366
ENSBTAT00000049485	ENSBTAG00000020617	TSC2	tuberous sclerosis 2 [Source:HGNC Symbol;Acc:HGNC:12363]	protein_coding	mRNA	25	1596730	1626967	+	41	5647	1814
ENSBTAT00000009936	ENSBTAG00000033806	--	--	protein_coding	mRNA	4	31693514	31694260	+	1	747	164
ENSBTAT00000024727	ENSBTAG00000018579	DOK1	docking protein 1 [Source:HGNC Symbol;Acc:HGNC:2990]	protein_coding	mRNA	11	10068278	10071090	-	5	1871	483
ENSBTAT00000024724	ENSBTAG00000018578	LOXL3	lysyl oxidase like 3 [Source:HGNC Symbol;Acc:HGNC:13869]	protein_coding	mRNA	11	10071901	10089833	+	14	2841	752
ENSBTAT00000024720	ENSBTAG00000018576	DPYSL5	dihydropyrimidinase like 5 [Source:HGNC Symbol;Acc:HGNC:20637]	protein_coding	mRNA	11	72671399	72760767	-	13	4719	564
ENSBTAT00000021222	ENSBTAG00000015961	TSPAN2	tetraspanin 2 [Source:HGNC Symbol;Acc:HGNC:20659]	protein_coding	mRNA	3	28364796	28449607	+	9	1098	232
ENSBTAT00000024728	ENSBTAG00000018579	DOK1	docking protein 1 [Source:HGNC Symbol;Acc:HGNC:2990]	protein_coding	mRNA	11	10068212	10071072	-	6	1918	331
ENSBTAT00000024729	ENSBTAG00000018580	SPERT	spermatid associated [Source:HGNC Symbol;Acc:HGNC:30720]	protein_coding	mRNA	12	15818917	15832440	+	3	1543	455
ENSBTAT00000021223	ENSBTAG00000015962	MMADHC	methylmalonic aciduria and homocystinuria, cblD type [Source:HGNC Symbol;Acc:HGNC:25221]	protein_coding	mRNA	2	46648517	46664675	+	8	1306	296
ENSBTAT00000013950	ENSBTAG00000010549	IFRD1	interferon related developmental regulator 1 [Source:HGNC Symbol;Acc:HGNC:5456]	protein_coding	mRNA	4	55872976	55896662	-	12	2244	450
ENSBTAT00000028155	ENSBTAG00000021130	MFSD10	major facilitator superfamily domain containing 10 [Source:HGNC Symbol;Acc:HGNC:16894]	protein_coding	mRNA	6	107924384	107928256	+	13	2071	456
ENSBTAT00000025096	ENSBTAG00000018849	AICDA	single-stranded DNA cytosine deaminase [Source:RefSeq peptide;Acc:NP_001033771]	protein_coding	mRNA	5	101686492	101690821	+	4	597	198
ENSBTAT00000025095	ENSBTAG00000018848	FBXL3	F-box and leucine rich repeat protein 3 [Source:HGNC Symbol;Acc:HGNC:13599]	protein_coding	mRNA	12	52466040	52477380	-	3	3036	321
ENSBTAT00000025094	ENSBTAG00000018847	HARS	histidyl-tRNA synthetase [Source:HGNC Symbol;Acc:HGNC:4816]	protein_coding	mRNA	7	53487090	53500190	-	13	1909	509
ENSBTAT00000025093	ENSBTAG00000018846	-	Ceroid-lipofuscinosis neuronal protein 5 [Source:UniProtKB/Swiss-Prot;Acc:Q1ZYR0]	protein_coding	mRNA	12	52453836	52461657	+	4	1077	358
ENSBTAT00000025092	ENSBTAG00000018845	DND1	DND microRNA-mediated repression inhibitor 1 [Source:HGNC Symbol;Acc:HGNC:23799]	protein_coding	mRNA	7	53483949	53486666	-	4	1068	355
ENSBTAT00000025090	ENSBTAG00000038361	SERPINA11	serpin family A member 11 [Source:HGNC Symbol;Acc:HGNC:19193]	protein_coding	mRNA	21	59650976	59664635	-	5	1477	422
ENSBTAT00000007570	ENSBTAG00000005759	-	Phospholipase A2, membrane associated [Source:UniProtKB/Swiss-Prot;Acc:Q56JZ2]	protein_coding	mRNA	2	133289295	133295334	+	5	837	144
ENSBTAT00000025099	ENSBTAG00000018852	APC	APC, WNT signaling pathway regulator [Source:HGNC Symbol;Acc:HGNC:583]	protein_coding	mRNA	10	1116669	1212429	-	16	10358	2851
ENSBTAT00000007571	ENSBTAG00000005757	FUS	FUS RNA binding protein [Source:HGNC Symbol;Acc:HGNC:4010]	protein_coding	mRNA	25	27523969	27533988	+	15	1757	512
ENSBTAT00000057469	ENSBTAG00000005562	GALNT13	polypeptide N-acetylgalactosaminyltransferase 13 [Source:HGNC Symbol;Acc:HGNC:23242]	protein_coding	mRNA	2	41791846	42371758	-	11	1671	556
ENSBTAT00000057464	ENSBTAG00000038438	--	--	protein_coding	mRNA	10	36757276	36758438	-	2	715	101
ENSBTAT00000065206	ENSBTAG00000023529	SPEF2	sperm flagellar 2 [Source:HGNC Symbol;Acc:HGNC:26293]	protein_coding	mRNA	20	38582886	38606719	-	4	608	183
ENSBTAT00000065207	ENSBTAG00000040585	NR6A1	nuclear receptor subfamily 6 group A member 1 [Source:HGNC Symbol;Acc:HGNC:7985]	protein_coding	mRNA	11	95551663	95586813	-	10	1344	448
ENSBTAT00000065204	ENSBTAG00000047632	IGHE	immunoglobulin heavy constant epsilon [Source:HGNC Symbol;Acc:HGNC:5522]	protein_coding	mRNA	21	71468376	71469950	-	4	1298	426
ENSBTAT00000065205	ENSBTAG00000046848	--	--	protein_coding	mRNA	26	19219743	19222118	+	3	669	222
ENSBTAT00000065202	ENSBTAG00000046119	--	--	protein_coding	mRNA	8	22739271	22739969	-	2	585	195
ENSBTAT00000065203	ENSBTAG00000002087	IL36A	interleukin 36, alpha [Source:HGNC Symbol;Acc:HGNC:15562]	protein_coding	mRNA	11	46569628	46573057	+	4	640	161
ENSBTAT00000065201	ENSBTAG00000046073	TMEM240	transmembrane protein 240 [Source:HGNC Symbol;Acc:HGNC:25186]	protein_coding	mRNA	16	52330676	52336051	+	3	1005	152
ENSBTAT00000007578	ENSBTAG00000047035	TBC1D17	TBC1 domain family member 17 [Source:HGNC Symbol;Acc:HGNC:25699]	protein_coding	mRNA	18	56681333	56691335	+	17	2529	652
ENSBTAT00000065208	ENSBTAG00000030173	QRICH2	glutamine rich 2 [Source:HGNC Symbol;Acc:HGNC:25326]	protein_coding	mRNA	19	56053332	56069383	+	17	2084	581
ENSBTAT00000065209	ENSBTAG00000048184	--	--	protein_coding	mRNA	18	62910388	62916510	-	7	1273	320
ENSBTAT00000056739	ENSBTAG00000038866	UBE2I	ubiquitin conjugating enzyme E2 I [Source:HGNC Symbol;Acc:HGNC:12485]	protein_coding	mRNA	25	1041085	1048106	+	6	873	158
ENSBTAT00000022379	ENSBTAG00000016823	CSNK1G1	casein kinase 1 gamma 1 [Source:HGNC Symbol;Acc:HGNC:2454]	protein_coding	mRNA	10	45717384	45867730	+	13	2482	457
ENSBTAT00000022378	ENSBTAG00000016822	PPIB	Peptidyl-prolyl cis-trans isomerase B [Source:UniProtKB/Swiss-Prot;Acc:P80311]	protein_coding	mRNA	10	45874978	45880918	+	5	886	216
ENSBTAT00000022377	ENSBTAG00000016821	SNX22	sorting nexin 22 [Source:HGNC Symbol;Acc:HGNC:16315]	protein_coding	mRNA	10	45880896	45886880	-	7	1164	173
ENSBTAT00000022376	ENSBTAG00000016820	-	Allergen Bos d 2 [Source:UniProtKB/Swiss-Prot;Acc:Q28133]	protein_coding	mRNA	X	148331468	148337003	-	7	772	172
ENSBTAT00000022375	ENSBTAG00000016819	FABP3	fatty acid binding protein 3 [Source:HGNC Symbol;Acc:HGNC:3557]	protein_coding	mRNA	2	122723225	122783830	+	4	684	133
ENSBTAT00000056737	ENSBTAG00000038085	--	--	protein_coding	mRNA	3	86404311	86433714	+	8	1636	372
ENSBTAT00000022373	ENSBTAG00000016818	--	--	protein_coding	mRNA	2	122784558	122889605	-	9	1626	241
ENSBTAT00000022372	ENSBTAG00000016817	SNRNP40	small nuclear ribonucleoprotein U5 subunit 40 [Source:HGNC Symbol;Acc:HGNC:30857]	protein_coding	mRNA	2	122889872	122915674	+	10	1554	358
ENSBTAT00000008847	ENSBTAG00000006729	ARID5B	AT-rich interaction domain 5B [Source:HGNC Symbol;Acc:HGNC:17362]	protein_coding	mRNA	28	18003736	18191994	+	13	3396	1131
ENSBTAT00000008842	ENSBTAG00000006726	CCDC102B	coiled-coil domain containing 102B [Source:HGNC Symbol;Acc:HGNC:26295]	protein_coding	mRNA	24	8587478	8645504	-	8	1373	417
ENSBTAT00000008848	ENSBTAG00000006731	SLC7A5	solute carrier family 7 member 5 [Source:HGNC Symbol;Acc:HGNC:11063]	protein_coding	mRNA	18	13341371	13370494	-	10	4013	505
ENSBTAT00000023028	ENSBTAG00000017318	TMEM178A	transmembrane protein 178A [Source:HGNC Symbol;Acc:HGNC:28517]	protein_coding	mRNA	11	21988495	22046009	+	4	1623	297
ENSBTAT00000023029	ENSBTAG00000017321	SUMO3	small ubiquitin-like modifier 3 [Source:HGNC Symbol;Acc:HGNC:11124]	protein_coding	mRNA	1	145031789	145041320	-	4	1602	104
ENSBTAT00000026019	ENSBTAG00000019526	CMTM6	CKLF like MARVEL transmembrane domain containing 6 [Source:HGNC Symbol;Acc:HGNC:19177]	protein_coding	mRNA	22	7001971	7024065	-	4	2870	182
ENSBTAT00000023026	ENSBTAG00000011893	--	--	protein_coding	mRNA	24	47246084	47254993	+	3	979	128
ENSBTAT00000023020	ENSBTAG00000017312	SST	somatostatin [Source:HGNC Symbol;Acc:HGNC:11329]	protein_coding	mRNA	1	80250205	80251648	+	2	604	116
ENSBTAT00000023021	ENSBTAG00000017313	ADA2	adenosine deaminase 2 [Source:HGNC Symbol;Acc:HGNC:1839]	protein_coding	mRNA	5	109436267	109454513	-	8	1604	410
ENSBTAT00000023023	ENSBTAG00000017296	POLN	DNA polymerase nu [Source:HGNC Symbol;Acc:HGNC:18870]	protein_coding	mRNA	6	108563826	108711716	+	24	2822	893
ENSBTAT00000063330	ENSBTAG00000047274	KIF21B	kinesin family member 21B [Source:HGNC Symbol;Acc:HGNC:29442]	protein_coding	mRNA	16	81388497	81434502	-	35	4858	1596
ENSBTAT00000063331	ENSBTAG00000046054	RHOB	ras homolog family member B [Source:HGNC Symbol;Acc:HGNC:668]	protein_coding	mRNA	11	78464206	78466417	-	1	2212	196
ENSBTAT00000063332	ENSBTAG00000047099	--	--	protein_coding	mRNA	8	60644675	60645634	-	1	960	319
ENSBTAT00000063333	ENSBTAG00000048119	--	--	protein_coding	mRNA	6	108909400	108910432	-	2	204	68
ENSBTAT00000063334	ENSBTAG00000048009	--	--	protein_coding	mRNA	13	61501526	61501651	+	1	126	42
ENSBTAT00000063335	ENSBTAG00000045970	--	--	protein_coding	mRNA	3	117916707	117917945	-	3	231	77
ENSBTAT00000063336	ENSBTAG00000047297	--	--	protein_coding	mRNA	11	106387777	106389024	-	4	327	109
ENSBTAT00000063337	ENSBTAG00000012152	NONO	non-POU domain containing, octamer-binding [Source:HGNC Symbol;Acc:HGNC:7871]	protein_coding	mRNA	X	84662118	84675255	-	14	2667	528
ENSBTAT00000064641	ENSBTAG00000038240	ZNF134	zinc finger protein 134 [Source:HGNC Symbol;Acc:HGNC:12918]	protein_coding	mRNA	18	65047636	65049569	+	2	1281	426
ENSBTAT00000064640	ENSBTAG00000047416	HEPH	hephaestin [Source:HGNC Symbol;Acc:HGNC:4866]	protein_coding	mRNA	X	99644622	99768588	-	20	3555	1159
ENSBTAT00000064643	ENSBTAG00000047983	--	--	protein_coding	mRNA	5	69189811	69192111	-	2	87	29
ENSBTAT00000064645	ENSBTAG00000048043	--	--	protein_coding	mRNA	29	27234898	27235833	+	1	936	311
ENSBTAT00000036734	ENSBTAG00000034325	--	--	protein_coding	mRNA	8	22909809	22910378	+	1	570	189
ENSBTAT00000011959	ENSBTAG00000009072	ZNF572	zinc finger protein 572 [Source:HGNC Symbol;Acc:HGNC:26758]	protein_coding	mRNA	14	16759639	16763916	-	3	1667	529
ENSBTAT00000011952	ENSBTAG00000009067	DDX6	DEAD-box helicase 6 [Source:HGNC Symbol;Acc:HGNC:2747]	protein_coding	mRNA	15	29887449	29918570	-	14	6109	483
ENSBTAT00000011955	ENSBTAG00000009069	--	--	protein_coding	mRNA	7	8094996	8095964	+	1	969	323
ENSBTAT00000011957	ENSBTAG00000009070	NPFFR2	neuropeptide FF receptor 2 [Source:HGNC Symbol;Acc:HGNC:4525]	protein_coding	mRNA	6	89052210	89059348	+	3	1269	422
ENSBTAT00000063595	ENSBTAG00000047250	SPTSSB	serine palmitoyltransferase small subunit B [Source:HGNC Symbol;Acc:HGNC:24045]	protein_coding	mRNA	1	106878905	106879135	+	1	231	76
ENSBTAT00000063596	ENSBTAG00000014220	--	--	protein_coding	mRNA	4	40457450	40560780	-	4	481	93
ENSBTAT00000063597	ENSBTAG00000046083	ZNF280A	zinc finger protein 280A [Source:RefSeq peptide;Acc:NP_001179412]	protein_coding	mRNA	17	73020122	73021815	-	3	1614	537
ENSBTAT00000063590	ENSBTAG00000048143	TCEAL9	WW domain-binding protein 5 [Source:RefSeq peptide;Acc:NP_001192924]	protein_coding	mRNA	X	57246030	57246538	+	2	294	98
ENSBTAT00000063591	ENSBTAG00000048166	--	--	protein_coding	mRNA	15	48672666	48673628	+	1	963	321
ENSBTAT00000063592	ENSBTAG00000046597	GPRIN2	G protein regulated inducer of neurite outgrowth 2 [Source:HGNC Symbol;Acc:HGNC:23730]	protein_coding	mRNA	28	42138338	42139699	+	1	1362	453
ENSBTAT00000063593	ENSBTAG00000048261	--	--	protein_coding	mRNA	18	64989577	64990500	-	1	924	308
ENSBTAT00000063599	ENSBTAG00000047924	MAB21L2	mab-21 like 2 [Source:HGNC Symbol;Acc:HGNC:6758]	protein_coding	mRNA	17	7225110	7226189	-	1	1080	359
ENSBTAT00000065999	ENSBTAG00000047968	BTBD18	BTB domain containing 18 [Source:HGNC Symbol;Acc:HGNC:37214]	protein_coding	mRNA	15	82375831	82377891	-	2	2022	673
ENSBTAT00000065996	ENSBTAG00000046609	-	Developmental pluripotency-associated protein 3 [Source:UniProtKB/Swiss-Prot;Acc:A9Q1J7]	protein_coding	mRNA	5	101791824	101799616	+	5	1340	163
ENSBTAT00000065997	ENSBTAG00000046012	SOWAHD	sosondowah ankyrin repeat domain family member D [Source:HGNC Symbol;Acc:HGNC:32960]	protein_coding	mRNA	X	3969068	3970030	+	1	963	320
ENSBTAT00000065994	ENSBTAG00000031246	CCNI2	cyclin I family member 2 [Source:HGNC Symbol;Acc:HGNC:33869]	protein_coding	mRNA	7	22886255	22891925	-	7	1623	376
ENSBTAT00000065995	ENSBTAG00000014699	FAM81A	family with sequence similarity 81 member A [Source:HGNC Symbol;Acc:HGNC:28379]	protein_coding	mRNA	10	50929894	50931413	-	3	435	145
ENSBTAT00000065993	ENSBTAG00000046951	FGF17	fibroblast growth factor 17 [Source:HGNC Symbol;Acc:HGNC:3673]	protein_coding	mRNA	8	69859521	69864355	+	7	669	222
ENSBTAT00000055419	ENSBTAG00000047548	--	--	protein_coding	mRNA	20	22138978	22139421	+	1	444	130
ENSBTAT00000039417	ENSBTAG00000005072	CUBN	cubilin [Source:HGNC Symbol;Acc:HGNC:2548]	protein_coding	mRNA	13	31559727	31826838	-	67	11210	3620
ENSBTAT00000039415	ENSBTAG00000027446	RSU1	Ras suppressor protein 1 [Source:HGNC Symbol;Acc:HGNC:10464]	protein_coding	mRNA	13	31347074	31554426	-	9	1415	277
ENSBTAT00000055411	ENSBTAG00000001475	MCUR1	mitochondrial calcium uniporter regulator 1 [Source:HGNC Symbol;Acc:HGNC:21097]	protein_coding	mRNA	23	42547988	42567105	+	10	1083	353
ENSBTAT00000039410	ENSBTAG00000034871	--	--	protein_coding	mRNA	22	7523816	7526444	+	5	1017	338
ENSBTAT00000039411	ENSBTAG00000003422	-	Sorting nexin-5 [Source:UniProtKB/Swiss-Prot;Acc:Q3ZBM5]	protein_coding	mRNA	13	38519143	38543948	-	13	2014	404
ENSBTAT00000022819	ENSBTAG00000017160	TBC1D7	TBC1 domain family member 7 [Source:HGNC Symbol;Acc:HGNC:21066]	protein_coding	mRNA	23	43001022	43024073	+	8	1264	293
ENSBTAT00000022813	ENSBTAG00000017167	LRAT	lecithin retinol acyltransferase (phosphatidylcholine--retinol O-acyltransferase) [Source:HGNC Symbol;Acc:HGNC:6685]	protein_coding	mRNA	17	2656201	2657479	-	3	802	218
ENSBTAT00000022817	ENSBTAG00000017170	--	--	protein_coding	mRNA	9	52921132	52922729	-	6	1473	490
ENSBTAT00000022814	ENSBTAG00000017158	VSNL1	visinin like 1 [Source:HGNC Symbol;Acc:HGNC:12722]	protein_coding	mRNA	11	81086720	81209374	-	4	1594	191
ENSBTAT00000022815	ENSBTAG00000017165	MATN2	matrilin-2 precursor [Source:RefSeq peptide;Acc:NP_001095998]	protein_coding	mRNA	14	68478180	68651684	-	19	3612	959
ENSBTAT00000050627	ENSBTAG00000008720	C18H16orf78	uncharacterized protein C16orf78 homolog [Source:RefSeq peptide;Acc:NP_001073116]	protein_coding	mRNA	18	17919331	17936226	+	6	1111	247
ENSBTAT00000006554	ENSBTAG00000004979	MRS2	MRS2, magnesium transporter [Source:HGNC Symbol;Acc:HGNC:13785]	protein_coding	mRNA	23	33038551	33077190	-	11	3647	443
ENSBTAT00000006557	ENSBTAG00000004982	GPLD1	glycosylphosphatidylinositol specific phospholipase D1 [Source:HGNC Symbol;Acc:HGNC:4459]	protein_coding	mRNA	23	32984456	33036038	+	25	2578	839
ENSBTAT00000006550	ENSBTAG00000004975	CCDC191	coiled-coil domain containing 191 [Source:HGNC Symbol;Acc:HGNC:29272]	protein_coding	mRNA	1	59082217	59180031	-	17	2771	909
ENSBTAT00000003318	ENSBTAG00000002562	PRAF2	PRA1 domain family member 2 [Source:HGNC Symbol;Acc:HGNC:28911]	protein_coding	mRNA	X	92231884	92234517	-	3	1225	178
ENSBTAT00000003319	ENSBTAG00000002563	WDR45	WD repeat domain 45 [Source:HGNC Symbol;Acc:HGNC:28912]	protein_coding	mRNA	X	92234971	92240178	-	11	1489	360
ENSBTAT00000003312	ENSBTAG00000002557	MRPL19	mitochondrial ribosomal protein L19 [Source:HGNC Symbol;Acc:HGNC:14052]	protein_coding	mRNA	11	43885454	43896122	-	6	1225	292
ENSBTAT00000003315	ENSBTAG00000002559	--	--	protein_coding	mRNA	5	120002247	120004065	+	8	677	206
ENSBTAT00000003317	ENSBTAG00000002561	CCDC120	coiled-coil domain containing 120 [Source:HGNC Symbol;Acc:HGNC:28910]	protein_coding	mRNA	X	92224309	92231344	+	8	3566	625
ENSBTAT00000001785	ENSBTAG00000001356	USP38	ubiquitin specific peptidase 38 [Source:HGNC Symbol;Acc:HGNC:20067]	protein_coding	mRNA	17	14889392	14921767	-	10	4677	1040
ENSBTAT00000001784	ENSBTAG00000001354	INPP5E	inositol polyphosphate-5-phosphatase E [Source:HGNC Symbol;Acc:HGNC:21474]	protein_coding	mRNA	11	103928312	103936269	-	10	1971	656
ENSBTAT00000001787	ENSBTAG00000001357	--	--	protein_coding	mRNA	2	120002011	120003207	+	10	1011	336
ENSBTAT00000001780	ENSBTAG00000001349	KIF1C	kinesin-like protein KIF1C [Source:RefSeq peptide;Acc:NP_001192731]	protein_coding	mRNA	19	27014446	27043780	-	21	3318	1105
ENSBTAT00000001782	ENSBTAG00000001353	PMPCA	peptidase, mitochondrial processing alpha subunit [Source:HGNC Symbol;Acc:HGNC:18667]	protein_coding	mRNA	11	103916755	103926395	+	13	2318	525
ENSBTAT00000046279	ENSBTAG00000021077	--	--	protein_coding	mRNA	23	25375270	25388620	+	5	1381	261
ENSBTAT00000013086	ENSBTAG00000009916	WDYHV1	WDYHV motif containing 1 [Source:HGNC Symbol;Acc:HGNC:25490]	protein_coding	mRNA	14	18015440	18033296	-	6	1251	207
ENSBTAT00000013081	ENSBTAG00000009913	UPK3A	uroplakin 3A [Source:HGNC Symbol;Acc:HGNC:12580]	protein_coding	mRNA	5	116413858	116422253	+	6	901	287
ENSBTAT00000013080	ENSBTAG00000009905	NFYA	nuclear transcription factor Y subunit alpha [Source:HGNC Symbol;Acc:HGNC:7804]	protein_coding	mRNA	23	15006414	15030445	+	10	1736	341
ENSBTAT00000013083	ENSBTAG00000009911	HDC	histidine decarboxylase [Source:HGNC Symbol;Acc:HGNC:4855]	protein_coding	mRNA	10	60140538	60162731	-	12	2323	658
ENSBTAT00000013082	ENSBTAG00000009902	--	--	protein_coding	mRNA	4	99016785	99033590	-	10	1354	316
ENSBTAT00000046272	ENSBTAG00000015533	DISP3	patched domain-containing protein 2 [Source:RefSeq peptide;Acc:NP_001193159]	protein_coding	mRNA	16	43027923	43064263	-	22	4095	1364
ENSBTAT00000046275	ENSBTAG00000010577	--	--	protein_coding	mRNA	6	73488049	73507190	+	9	1634	425
ENSBTAT00000026013	ENSBTAG00000019514	OPA1	OPA1, mitochondrial dynamin like GTPase [Source:HGNC Symbol;Acc:HGNC:8140]	protein_coding	mRNA	1	74383828	74467298	-	30	3123	997
ENSBTAT00000014711	ENSBTAG00000011081	KBTBD8	kelch repeat and BTB domain containing 8 [Source:HGNC Symbol;Acc:HGNC:30691]	protein_coding	mRNA	22	34580259	34590216	-	4	1806	601
ENSBTAT00000029286	ENSBTAG00000021967	TMEM168	transmembrane protein 168 [Source:HGNC Symbol;Acc:HGNC:25826]	protein_coding	mRNA	4	56459731	56517535	+	5	4003	697
ENSBTAT00000029287	ENSBTAG00000021968	--	--	protein_coding	mRNA	X	60777949	60806210	+	7	1256	416
ENSBTAT00000029284	ENSBTAG00000021965	SUB1	SUB1 homolog, transcriptional regulator [Source:HGNC Symbol;Acc:HGNC:19985]	protein_coding	mRNA	20	41122023	41143914	-	5	3359	127
ENSBTAT00000029285	ENSBTAG00000025450	SYNE2	nesprin-2 [Source:RefSeq peptide;Acc:NP_001193515]	protein_coding	mRNA	10	76452952	76699213	+	118	21361	6843
ENSBTAT00000029282	ENSBTAG00000021963	SLAIN2	SLAIN motif family member 2 [Source:HGNC Symbol;Acc:HGNC:29282]	protein_coding	mRNA	6	68695298	68741224	+	7	1447	454
ENSBTAT00000029280	ENSBTAG00000021961	SPR	sepiapterin reductase (7,8-dihydrobiopterin:NADP+ oxidoreductase) [Source:HGNC Symbol;Acc:HGNC:11257]	protein_coding	mRNA	11	11540747	11548873	-	3	1454	267
ENSBTAT00000029281	ENSBTAG00000021962	CXorf23	chromosome X open reading frame 23 [Source:HGNC Symbol;Acc:HGNC:27413]	protein_coding	mRNA	X	29822684	29856065	+	8	1911	225
ENSBTAT00000023859	ENSBTAG00000017945	--	--	protein_coding	mRNA	X	137046593	137057690	-	3	1323	378
ENSBTAT00000023854	ENSBTAG00000017939	--	--	protein_coding	mRNA	25	34339763	34356206	-	13	3651	1216
ENSBTAT00000023851	ENSBTAG00000017936	FRRS1L	ferric chelate reductase 1 like [Source:HGNC Symbol;Acc:HGNC:1362]	protein_coding	mRNA	8	100377461	100399092	-	6	1029	342
ENSBTAT00000023853	ENSBTAG00000017938	--	--	protein_coding	mRNA	13	43833787	43840023	+	7	710	227
ENSBTAT00000052666	ENSBTAG00000008191	SLC39A7	solute carrier family 39 member 7 [Source:HGNC Symbol;Acc:HGNC:4927]	protein_coding	mRNA	23	7327198	7331684	+	7	2339	469
ENSBTAT00000007203	ENSBTAG00000005476	METTL21A	methyltransferase like 21A [Source:HGNC Symbol;Acc:HGNC:30476]	protein_coding	mRNA	2	96340578	96349542	-	3	1919	218
ENSBTAT00000007200	ENSBTAG00000005475	--	--	protein_coding	mRNA	4	107804452	107821622	-	8	3724	914
ENSBTAT00000007201	ENSBTAG00000005474	CREB1	cyclic AMP-responsive element-binding protein 1 [Source:RefSeq peptide;Acc:NP_776710]	protein_coding	mRNA	2	96278110	96329401	+	8	2023	327
ENSBTAT00000028887	ENSBTAG00000021678	SLC31A1	solute carrier family 31 member 1 [Source:HGNC Symbol;Acc:HGNC:11016]	protein_coding	mRNA	8	104172062	104206275	+	5	3762	189
ENSBTAT00000007204	ENSBTAG00000005477	LAPTM5	lysosomal protein transmembrane 5 [Source:HGNC Symbol;Acc:HGNC:29612]	protein_coding	mRNA	2	123350420	123376541	+	8	2168	264
ENSBTAT00000028884	ENSBTAG00000021675	PJA2	praja ring finger ubiquitin ligase 2 [Source:HGNC Symbol;Acc:HGNC:17481]	protein_coding	mRNA	7	111045732	111095494	-	9	2574	709
ENSBTAT00000007209	ENSBTAG00000005482	--	--	protein_coding	mRNA	29	8298778	8370800	-	11	919	293
ENSBTAT00000004579	ENSBTAG00000003521	KIAA0895L	KIAA0895 like [Source:HGNC Symbol;Acc:HGNC:34408]	protein_coding	mRNA	18	34933328	34937158	-	6	1471	471
ENSBTAT00000004571	ENSBTAG00000003515	SNCG	synuclein gamma [Source:HGNC Symbol;Acc:HGNC:11141]	protein_coding	mRNA	28	41902561	41907124	+	5	651	127
ENSBTAT00000004574	ENSBTAG00000003519	NOL3	nucleolar protein 3 [Source:HGNC Symbol;Acc:HGNC:7869]	protein_coding	mRNA	18	34928332	34931932	+	4	916	206
ENSBTAT00000021566	ENSBTAG00000016204	C1RL	complement C1r subcomponent-like protein [Source:RefSeq peptide;Acc:NP_001179084]	protein_coding	mRNA	5	103633960	103644323	+	9	1464	487
ENSBTAT00000021565	ENSBTAG00000016202	TREH	trehalase precursor [Source:RefSeq peptide;Acc:NP_001179499]	protein_coding	mRNA	15	29837812	29849676	-	15	1800	579
ENSBTAT00000057101	ENSBTAG00000004438	XPNPEP1	X-prolyl aminopeptidase 1 [Source:HGNC Symbol;Acc:HGNC:12822]	protein_coding	mRNA	26	30690130	30742278	-	21	2433	623
ENSBTAT00000057102	ENSBTAG00000014345	--	--	protein_coding	mRNA	13	74526199	74535935	-	7	872	176
ENSBTAT00000057103	ENSBTAG00000016065	--	--	protein_coding	mRNA	7	43809453	43810403	+	1	951	317
ENSBTAT00000056823	ENSBTAG00000037453	--	--	protein_coding	mRNA	13	44137261	44154582	+	9	1102	323
ENSBTAT00000021569	ENSBTAG00000016208	TGM2	transglutaminase 2 [Source:HGNC Symbol;Acc:HGNC:11778]	protein_coding	mRNA	13	67663138	67697607	-	13	3859	687
ENSBTAT00000008479	ENSBTAG00000006466	CD53	CD53 molecule [Source:HGNC Symbol;Acc:HGNC:1686]	protein_coding	mRNA	3	32598408	32637230	-	8	1536	219
ENSBTAT00000008477	ENSBTAG00000006464	GGA1	ADP-ribosylation factor-binding protein GGA1 [Source:RefSeq peptide;Acc:NP_001030485]	protein_coding	mRNA	5	109960769	109979896	+	17	2774	634
ENSBTAT00000008473	ENSBTAG00000006463	DLST	dihydrolipoyllysine-residue succinyltransferase component of 2-oxoglutarate dehydrogenase complex, mitochondrial [Source:RefSeq peptide;Acc:NP_001068750]	protein_coding	mRNA	10	86533853	86550983	+	18	1432	456
ENSBTAT00000000669	ENSBTAG00000000516	OTOR	otoraplin [Source:HGNC Symbol;Acc:HGNC:8517]	protein_coding	mRNA	13	10760673	10763286	+	4	496	129
ENSBTAT00000013620	ENSBTAG00000010306	RXFP1	relaxin/insulin like family peptide receptor 1 [Source:HGNC Symbol;Acc:HGNC:19718]	protein_coding	mRNA	17	41318286	41446129	-	18	2342	759
ENSBTAT00000013623	ENSBTAG00000010312	MAPK1	mitogen-activated protein kinase 1 [Source:HGNC Symbol;Acc:HGNC:6871]	protein_coding	mRNA	17	74016493	74035118	+	8	1167	320
ENSBTAT00000013622	ENSBTAG00000010313	DDX52	DExD-box helicase 52 [Source:HGNC Symbol;Acc:HGNC:20038]	protein_coding	mRNA	19	14213234	14235863	-	15	2296	596
ENSBTAT00000013625	ENSBTAG00000010317	SPPL2C	signal peptide peptidase like 2C [Source:HGNC Symbol;Acc:HGNC:28902]	protein_coding	mRNA	19	46492710	46494782	+	1	2073	690
ENSBTAT00000000662	ENSBTAG00000000512	SNTA1	syntrophin alpha 1 [Source:HGNC Symbol;Acc:HGNC:11167]	protein_coding	mRNA	13	63408786	63490256	-	8	2019	505
ENSBTAT00000052083	ENSBTAG00000039214	--	--	protein_coding	mRNA	15	48782671	48783615	+	1	945	314
ENSBTAT00000015669	ENSBTAG00000011805	PLIN3	perilipin 3 [Source:HGNC Symbol;Acc:HGNC:16893]	protein_coding	mRNA	7	20503792	20524334	+	8	1874	438
ENSBTAT00000015668	ENSBTAG00000011802	COL6A1	collagen type VI alpha 1 chain [Source:HGNC Symbol;Acc:HGNC:2211]	protein_coding	mRNA	1	147404396	147423644	+	35	4069	1027
ENSBTAT00000052087	ENSBTAG00000040489	--	--	protein_coding	mRNA	9	71658064	71659116	-	1	1053	351
ENSBTAT00000015663	ENSBTAG00000011126	STK38	serine/threonine-protein kinase 38 [Source:RefSeq peptide;Acc:NP_001075071]	protein_coding	mRNA	23	10395680	10436813	-	15	3510	465
ENSBTAT00000015662	ENSBTAG00000011795	TXNRD3	thioredoxin reductase 3 [Source:HGNC Symbol;Acc:HGNC:20667]	protein_coding	mRNA	22	61089132	61113377	+	15	2073	577
ENSBTAT00000015661	ENSBTAG00000005495	--	--	protein_coding	mRNA	8	77028522	77200434	-	2	984	299
ENSBTAT00000052089	ENSBTAG00000014605	ETV6	ETS variant 6 [Source:HGNC Symbol;Acc:HGNC:3495]	protein_coding	mRNA	5	98412843	98468293	-	6	1500	397
ENSBTAT00000015667	ENSBTAG00000011800	ABCG4	ATP binding cassette subfamily G member 4 [Source:HGNC Symbol;Acc:HGNC:13884]	protein_coding	mRNA	15	30257754	30272204	+	15	3684	646
ENSBTAT00000009785	ENSBTAG00000007441	SEC23IP	SEC23 interacting protein [Source:HGNC Symbol;Acc:HGNC:17018]	protein_coding	mRNA	26	40346540	40380689	+	18	3124	1004
ENSBTAT00000009784	ENSBTAG00000007440	MLANA	melan-A [Source:HGNC Symbol;Acc:HGNC:7124]	protein_coding	mRNA	8	39050748	39061810	-	4	357	118
ENSBTAT00000009780	ENSBTAG00000007433	MYO9A	myosin IXA [Source:HGNC Symbol;Acc:HGNC:7608]	protein_coding	mRNA	10	18655256	18829592	-	55	7914	2637
ENSBTAT00000009782	ENSBTAG00000007438	STT3B	STT3B, catalytic subunit of the oligosaccharyltransferase complex [Source:HGNC Symbol;Acc:HGNC:30611]	protein_coding	mRNA	22	6083636	6184904	+	16	2637	822
ENSBTAT00000029755	ENSBTAG00000014448	--	--	protein_coding	mRNA	25	28152522	28157501	+	4	649	159
ENSBTAT00000020682	ENSBTAG00000015569	ENKUR	enkurin, TRPC channel interacting protein [Source:HGNC Symbol;Acc:HGNC:28388]	protein_coding	mRNA	13	26078957	26115031	-	5	1766	259
ENSBTAT00000008785	ENSBTAG00000006675	PCSK6	proprotein convertase subtilisin/kexin type 6 [Source:HGNC Symbol;Acc:HGNC:8569]	protein_coding	mRNA	21	29553201	29673109	+	21	2824	871
ENSBTAT00000008782	ENSBTAG00000006670	ERGIC3	ERGIC and golgi 3 [Source:HGNC Symbol;Acc:HGNC:15927]	protein_coding	mRNA	13	65435601	65448951	+	15	1315	386
ENSBTAT00000008789	ENSBTAG00000006679	MITF	melanogenesis associated transcription factor [Source:HGNC Symbol;Acc:HGNC:7105]	protein_coding	mRNA	22	31735990	31769463	-	9	1599	413
ENSBTAT00000022034	ENSBTAG00000026417	-	Hemoglobin subunit alpha [Source:UniProtKB/Swiss-Prot;Acc:P01966]	protein_coding	mRNA	25	214006	214773	+	3	563	142
ENSBTAT00000022037	ENSBTAG00000038921	--	--	protein_coding	mRNA	25	206853	208001	+	3	454	142
ENSBTAT00000022030	ENSBTAG00000016562	SEC63	SEC63 homolog, protein translocation regulator [Source:HGNC Symbol;Acc:HGNC:21082]	protein_coding	mRNA	9	42651150	42718789	+	21	3371	760
ENSBTAT00000022032	ENSBTAG00000016564	NPRL3	nitrogen permease regulator 3-like protein [Source:RefSeq peptide;Acc:NP_001193244]	protein_coding	mRNA	25	147447	179877	-	14	1787	568
ENSBTAT00000022033	ENSBTAG00000016563	GOLGA4	golgin A4 [Source:HGNC Symbol;Acc:HGNC:4427]	protein_coding	mRNA	22	10813998	10923960	+	24	7374	2229
ENSBTAT00000037840	ENSBTAG00000026580	HTR1E	5-hydroxytryptamine receptor 1E [Source:HGNC Symbol;Acc:HGNC:5291]	protein_coding	mRNA	9	63762922	63764019	-	1	1098	365
ENSBTAT00000037847	ENSBTAG00000026585	TCEB3	transcription elongation factor B polypeptide 3 [Source:RefSeq peptide;Acc:NP_001095803]	protein_coding	mRNA	2	129743823	129752821	-	5	1254	264
ENSBTAT00000037844	ENSBTAG00000005243	OVOS2	ovostatin 2 precursor [Source:RefSeq peptide;Acc:NP_001157496]	protein_coding	mRNA	5	101133130	101185868	+	35	4523	1451
ENSBTAT00000043359	ENSBTAG00000004519	ALPI	Bos taurus alkaline phosphatase, intestinal (ALPI), mRNA. [Source:RefSeq mRNA;Acc:NM_173987]	protein_coding	mRNA	2	120904601	120907738	+	11	1828	533
ENSBTAT00000043350	ENSBTAG00000021984	C21orf58	chromosome 21 open reading frame 58 [Source:HGNC Symbol;Acc:HGNC:1300]	protein_coding	mRNA	1	147717838	147728673	-	8	891	296
ENSBTAT00000043352	ENSBTAG00000047002	--	--	protein_coding	mRNA	21	55336801	55352114	+	9	1214	373
ENSBTAT00000043356	ENSBTAG00000015792	--	--	protein_coding	mRNA	5	61229515	61336214	+	27	3630	1210
ENSBTAT00000043357	ENSBTAG00000024162	SLC19A1	folate transporter 1 [Source:RefSeq peptide;Acc:NP_001069921]	protein_coding	mRNA	1	147044111	147067542	-	9	2343	504
ENSBTAT00000009437	ENSBTAG00000007169	P2RX1	purinergic receptor P2X 1 [Source:HGNC Symbol;Acc:HGNC:8533]	protein_coding	mRNA	19	25140459	25157998	-	11	1414	372
ENSBTAT00000009435	ENSBTAG00000007163	SLC44A1	solute carrier family 44 member 1 [Source:HGNC Symbol;Acc:HGNC:18798]	protein_coding	mRNA	8	96771691	96881711	+	30	1959	653
ENSBTAT00000009433	ENSBTAG00000007167	-	Zinc finger MYM-type protein 5 [Source:UniProtKB/Swiss-Prot;Acc:A6QPH9]	protein_coding	mRNA	12	36493992	36520152	+	8	2941	673
ENSBTAT00000009431	ENSBTAG00000007166	CAMKK1	calcium/calmodulin dependent protein kinase kinase 1 [Source:HGNC Symbol;Acc:HGNC:1469]	protein_coding	mRNA	19	25106724	25135095	-	16	2037	505
ENSBTAT00000009438	ENSBTAG00000007170	SLC38A7	solute carrier family 38 member 7 [Source:HGNC Symbol;Acc:HGNC:25582]	protein_coding	mRNA	18	26514591	26525996	-	10	3541	463
ENSBTAT00000001200	ENSBTAG00000019807	COL27A1	collagen type XXVII alpha 1 chain [Source:HGNC Symbol;Acc:HGNC:22986]	protein_coding	mRNA	8	105095607	105201635	+	52	5932	1835
ENSBTAT00000001202	ENSBTAG00000000908	HCAR1	hydroxycarboxylic acid receptor 1 [Source:HGNC Symbol;Acc:HGNC:4532]	protein_coding	mRNA	17	55035080	55036087	+	1	1008	335
ENSBTAT00000001205	ENSBTAG00000000911	UBE2H	ubiquitin conjugating enzyme E2 H [Source:HGNC Symbol;Acc:HGNC:12484]	protein_coding	mRNA	4	94467623	94565768	-	7	1118	183
ENSBTAT00000001208	ENSBTAG00000000913	UQCR10	ubiquinol-cytochrome c reductase, complex III subunit X [Source:HGNC Symbol;Acc:HGNC:30863]	protein_coding	mRNA	17	71038498	71040693	+	2	462	64
ENSBTAT00000001209	ENSBTAG00000000914	OPRK1	Kappa-type opioid receptor [Source:UniProtKB/Swiss-Prot;Acc:Q2KIP6]	protein_coding	mRNA	14	23373836	23395443	-	4	1258	380
ENSBTAT00000006967	ENSBTAG00000005294	--	--	protein_coding	mRNA	X	60106181	60121827	+	4	2167	422
ENSBTAT00000006960	ENSBTAG00000005290	CLDN2	claudin 2 [Source:HGNC Symbol;Acc:HGNC:2041]	protein_coding	mRNA	X	60134287	60136956	-	1	2670	230
ENSBTAT00000006962	ENSBTAG00000038045	FLT3LG	fms-related tyrosine kinase 3 ligand precursor [Source:RefSeq peptide;Acc:NP_851373]	protein_coding	mRNA	18	56383543	56393411	+	8	917	274
ENSBTAT00000006963	ENSBTAG00000005295	SLC35E1	solute carrier family 35 member E1 [Source:HGNC Symbol;Acc:HGNC:20803]	protein_coding	mRNA	7	6385007	6401220	+	6	1557	412
ENSBTAT00000006968	ENSBTAG00000005293	CDC25C	cell division cycle 25C [Source:HGNC Symbol;Acc:HGNC:1727]	protein_coding	mRNA	7	51313474	51344138	-	14	2416	477
ENSBTAT00000044368	ENSBTAG00000013999	FAM20B	FAM20B, glycosaminoglycan xylosylkinase [Source:HGNC Symbol;Acc:HGNC:23017]	protein_coding	mRNA	16	61810681	61847802	+	6	1729	313
ENSBTAT00000014049	ENSBTAG00000010626	SH3GLB2	SH3 domain containing GRB2 like, endophilin B2 [Source:HGNC Symbol;Acc:HGNC:10834]	protein_coding	mRNA	11	99506999	99524044	-	11	2019	395
ENSBTAT00000044362	ENSBTAG00000031306	PLSCR1	Bos taurus phospholipid scramblase 1 (PLSCR1), mRNA. [Source:RefSeq mRNA;Acc:NM_001105506]	protein_coding	mRNA	1	123009129	123060090	+	8	926	248
ENSBTAT00000014043	ENSBTAG00000010622	TRIM46	tripartite motif containing 46 [Source:HGNC Symbol;Acc:HGNC:19019]	protein_coding	mRNA	3	15488474	15498217	-	10	3164	759
ENSBTAT00000014044	ENSBTAG00000022564	-	Dihydrodiol dehydrogenase 3 [Source:UniProtKB/Swiss-Prot;Acc:P52898]	protein_coding	mRNA	13	43947633	43957441	+	9	1330	323
ENSBTAT00000014047	ENSBTAG00000010623	ANKRD53	ankyrin repeat domain 53 [Source:HGNC Symbol;Acc:HGNC:25691]	protein_coding	mRNA	11	13446613	13451359	-	5	1347	449
ENSBTAT00000028579	ENSBTAG00000015357	OR52B4	olfactory receptor family 52 subfamily B member 4 (gene/pseudogene) [Source:HGNC Symbol;Acc:HGNC:15209]	protein_coding	mRNA	15	51516636	51517716	-	3	963	321
ENSBTAT00000028571	ENSBTAG00000021434	EDN2	endothelin 2 [Source:HGNC Symbol;Acc:HGNC:3177]	protein_coding	mRNA	3	105299335	105305259	+	5	1249	177
ENSBTAT00000028575	ENSBTAG00000015899	--	--	protein_coding	mRNA	18	59894613	59917943	+	5	2774	903
ENSBTAT00000028574	ENSBTAG00000021435	MAFF	MAF bZIP transcription factor F [Source:HGNC Symbol;Acc:HGNC:6780]	protein_coding	mRNA	5	110475770	110484826	+	3	2089	172
ENSBTAT00000017538	ENSBTAG00000013178	ALAS2	5'-aminolevulinate synthase 2 [Source:HGNC Symbol;Acc:HGNC:397]	protein_coding	mRNA	X	97908616	97935775	-	11	1943	587
ENSBTAT00000010748	ENSBTAG00000008176	KCNRG	potassium channel regulator [Source:HGNC Symbol;Acc:HGNC:18893]	protein_coding	mRNA	12	19557641	19563107	+	2	1327	267
ENSBTAT00000017531	ENSBTAG00000013173	2019-09-03	septin 3 [Source:HGNC Symbol;Acc:HGNC:10750]	protein_coding	mRNA	5	113489031	113508640	+	11	2400	357
ENSBTAT00000010742	ENSBTAG00000008170	POLA1	DNA polymerase alpha catalytic subunit [Source:RefSeq peptide;Acc:NP_001192994]	protein_coding	mRNA	X	125523561	125668443	-	35	4066	1351
ENSBTAT00000045013	ENSBTAG00000031749	--	--	protein_coding	mRNA	16	52222594	52236396	+	9	2162	405
ENSBTAT00000045015	ENSBTAG00000031747	-	High mobility group nucleosome-binding domain-containing protein 4 [Source:UniProtKB/Swiss-Prot;Acc:Q2YDK4]	protein_coding	mRNA	23	31322596	31330574	-	2	2335	90
ENSBTAT00000017537	ENSBTAG00000013177	APEX2	apurinic/apyrimidinic endodeoxyribonuclease 2 [Source:HGNC Symbol;Acc:HGNC:17889]	protein_coding	mRNA	X	97899667	97907461	+	6	1945	514
ENSBTAT00000010744	ENSBTAG00000008172	EGLN3	egl-9 family hypoxia inducible factor 3 [Source:HGNC Symbol;Acc:HGNC:14661]	protein_coding	mRNA	21	44805298	44834310	-	5	2030	239
ENSBTAT00000019599	ENSBTAG00000014603	VAMP1	vesicle-associated membrane protein 1 [Source:RefSeq peptide;Acc:NP_001069098]	protein_coding	mRNA	5	104285969	104292908	+	5	2593	117
ENSBTAT00000040194	ENSBTAG00000027875	CCDC141	coiled-coil domain-containing protein 141 [Source:RefSeq peptide;Acc:NP_001229237]	protein_coding	mRNA	2	17791922	18010283	+	23	4353	1449
ENSBTAT00000019591	ENSBTAG00000014721	--	--	protein_coding	mRNA	1	71095994	71119991	-	24	3255	1084
ENSBTAT00000019595	ENSBTAG00000014725	CD27	CD27 molecule [Source:HGNC Symbol;Acc:HGNC:11922]	protein_coding	mRNA	5	104302583	104308155	-	6	1756	249
ENSBTAT00000019596	ENSBTAG00000014724	EIF4A2	eukaryotic translation initiation factor 4A2 [Source:HGNC Symbol;Acc:HGNC:3284]	protein_coding	mRNA	1	81057779	81064090	-	11	1890	407
ENSBTAT00000049776	ENSBTAG00000022751	--	--	protein_coding	mRNA	22	2807583	2978687	+	9	1097	356
ENSBTAT00000044944	ENSBTAG00000014995	THAP8	THAP domain containing 8 [Source:HGNC Symbol;Acc:HGNC:23191]	protein_coding	mRNA	18	46891652	46905704	-	4	1249	257
ENSBTAT00000044945	ENSBTAG00000007619	PUSL1	pseudouridylate synthase-like 1 [Source:HGNC Symbol;Acc:HGNC:26914]	protein_coding	mRNA	16	52586830	52589663	-	7	1587	312
ENSBTAT00000044947	ENSBTAG00000017710	ECHS1	enoyl-CoA hydratase, short chain 1 [Source:HGNC Symbol;Acc:HGNC:3151]	protein_coding	mRNA	26	25856475	25865594	+	8	1468	290
ENSBTAT00000044940	ENSBTAG00000046952	--	--	protein_coding	mRNA	10	84683743	84684195	+	1	453	130
ENSBTAT00000044949	ENSBTAG00000018052	PTPRS	protein tyrosine phosphatase, receptor type S [Source:HGNC Symbol;Acc:HGNC:9681]	protein_coding	mRNA	7	20191965	20256722	+	31	5909	1911
ENSBTAT00000018248	ENSBTAG00000013727	UMPS	uridine monophosphate synthetase [Source:HGNC Symbol;Acc:HGNC:12563]	protein_coding	mRNA	1	69732778	69782823	+	6	1831	480
ENSBTAT00000018249	ENSBTAG00000013735	TBCE	tubulin folding cofactor E [Source:HGNC Symbol;Acc:HGNC:11582]	protein_coding	mRNA	28	8143951	8232969	+	17	1890	528
ENSBTAT00000018242	ENSBTAG00000013726	RNPEP	arginyl aminopeptidase [Source:HGNC Symbol;Acc:HGNC:10078]	protein_coding	mRNA	16	70815223	70823936	+	15	1652	502
ENSBTAT00000018241	ENSBTAG00000013732	GPR37	G protein-coupled receptor 37 [Source:HGNC Symbol;Acc:HGNC:4494]	protein_coding	mRNA	4	89805491	89823611	-	2	2731	613
ENSBTAT00000035552	ENSBTAG00000025340	CDHR2	cadherin related family member 2 [Source:HGNC Symbol;Acc:HGNC:18231]	protein_coding	mRNA	7	39392482	39419245	+	30	4089	1279
ENSBTAT00000035550	ENSBTAG00000025337	MYH13	myosin heavy chain 13 [Source:HGNC Symbol;Acc:HGNC:7571]	protein_coding	mRNA	19	29956798	30003344	-	38	5802	1934
ENSBTAT00000035556	ENSBTAG00000020474	NOXRED1	NADP dependent oxidoreductase domain containing 1 [Source:HGNC Symbol;Acc:HGNC:20487]	protein_coding	mRNA	10	89661688	89682493	-	6	1086	361
ENSBTAT00000035554	ENSBTAG00000020477	AHSA1	activator of HSP90 ATPase activity 1 [Source:HGNC Symbol;Acc:HGNC:1189]	protein_coding	mRNA	10	89715736	89723188	+	9	1324	338
ENSBTAT00000049814	ENSBTAG00000035323	--	--	protein_coding	mRNA	13	534160	593323	-	8	3589	348
ENSBTAT00000049813	ENSBTAG00000037647	--	--	protein_coding	mRNA	10	28167665	28168600	+	1	936	312
ENSBTAT00000049812	ENSBTAG00000008338	PLCB1	phospholipase C beta 1 [Source:HGNC Symbol;Acc:HGNC:15917]	protein_coding	mRNA	13	789380	1695139	+	32	3651	1216
ENSBTAT00000046733	ENSBTAG00000006882	IQGAP3	ras GTPase-activating-like protein IQGAP3 [Source:RefSeq peptide;Acc:NP_001092350]	protein_coding	mRNA	3	14306401	14346150	+	39	4916	1636
ENSBTAT00000016375	ENSBTAG00000012343	TSPAN5	tetraspanin 5 [Source:HGNC Symbol;Acc:HGNC:17753]	protein_coding	mRNA	6	27333479	27512867	+	8	1442	268
ENSBTAT00000016376	ENSBTAG00000012342	LIMA1	LIM domain and actin binding 1 [Source:HGNC Symbol;Acc:HGNC:24636]	protein_coding	mRNA	5	29804689	29898282	+	11	3710	762
ENSBTAT00000016378	ENSBTAG00000012344	--	--	protein_coding	mRNA	19	28590314	28595213	-	4	509	145
ENSBTAT00000002760	ENSBTAG00000002134	FAM196B	family with sequence similarity 196 member B [Source:HGNC Symbol;Acc:HGNC:37271]	protein_coding	mRNA	20	1657965	1680676	-	3	1602	533
ENSBTAT00000026258	ENSBTAG00000019700	PC	pyruvate carboxylase [Source:HGNC Symbol;Acc:HGNC:8636]	protein_coding	mRNA	29	45508284	45611042	-	21	4004	1178
ENSBTAT00000026259	ENSBTAG00000019701	-	60S ribosomal protein L31 [Source:UniProtKB/Swiss-Prot;Acc:Q56JX3]	protein_coding	mRNA	11	6003175	6008528	+	5	435	125
ENSBTAT00000026254	ENSBTAG00000019694	ADAM23	ADAM metallopeptidase domain 23 [Source:HGNC Symbol;Acc:HGNC:202]	protein_coding	mRNA	2	95145119	95340402	+	26	4303	833
ENSBTAT00000026255	ENSBTAG00000019698	TMCO2	transmembrane and coiled-coil domains 2 [Source:HGNC Symbol;Acc:HGNC:23312]	protein_coding	mRNA	3	106486406	106489042	-	2	699	182
ENSBTAT00000026257	ENSBTAG00000019697	NPAS2	neuronal PAS domain-containing protein 2 [Source:RefSeq peptide;Acc:NP_001077232]	protein_coding	mRNA	11	5907340	6000528	+	19	2385	794
ENSBTAT00000026252	ENSBTAG00000019695	RLF	rearranged L-myc fusion [Source:HGNC Symbol;Acc:HGNC:10025]	protein_coding	mRNA	3	106496805	106576048	-	8	5739	1912
ENSBTAT00000048078	ENSBTAG00000009753	--	--	protein_coding	mRNA	X	25009016	25009992	+	2	669	223
ENSBTAT00000053355	ENSBTAG00000010727	ATG4D	autophagy related 4D cysteine peptidase [Source:HGNC Symbol;Acc:HGNC:20789]	protein_coding	mRNA	7	16279919	16288392	+	8	1607	359
ENSBTAT00000027614	ENSBTAG00000020721	MRPL55	39S ribosomal protein L55, mitochondrial [Source:UniProtKB/Swiss-Prot;Acc:P0C2B8]	protein_coding	mRNA	7	2905629	2909407	+	4	579	126
ENSBTAT00000049389	ENSBTAG00000034918	IFIT2	interferon induced protein with tetratricopeptide repeats 2 [Source:HGNC Symbol;Acc:HGNC:5409]	protein_coding	mRNA	26	11069934	11071316	+	1	1383	461
ENSBTAT00000027612	ENSBTAG00000020720	C1orf35	chromosome 1 open reading frame 35 [Source:HGNC Symbol;Acc:HGNC:19032]	protein_coding	mRNA	7	2910375	2912630	+	8	1020	235
ENSBTAT00000027619	ENSBTAG00000020726	ARHGEF7	Rho guanine nucleotide exchange factor 7 [Source:HGNC Symbol;Acc:HGNC:15607]	protein_coding	mRNA	12	89451354	89552212	+	26	3247	862
ENSBTAT00000027618	ENSBTAG00000020725	CNGA2	cyclic nucleotide gated channel alpha 2 [Source:HGNC Symbol;Acc:HGNC:2149]	protein_coding	mRNA	X	34433641	34450338	+	7	3165	663
ENSBTAT00000043650	ENSBTAG00000030862	--	--	protein_coding	mRNA	1	146010006	146010491	-	4	372	123
ENSBTAT00000043653	ENSBTAG00000000972	--	--	protein_coding	mRNA	1	146076330	146077070	-	1	741	246
ENSBTAT00000043652	ENSBTAG00000040291	-	Keratin-associated protein 10-8 [Source:UniProtKB/Swiss-Prot;Acc:A6QP35]	protein_coding	mRNA	1	145933605	145934664	+	1	1060	218
ENSBTAT00000048382	ENSBTAG00000010477	TTC21A	tetratricopeptide repeat domain 21A [Source:HGNC Symbol;Acc:HGNC:30761]	protein_coding	mRNA	22	12480973	12515211	+	29	4045	1305
ENSBTAT00000047576	ENSBTAG00000033446	TATDN1	TatD DNase domain containing 1 [Source:HGNC Symbol;Acc:HGNC:24220]	protein_coding	mRNA	14	17140121	17171601	+	12	1019	297
ENSBTAT00000043656	ENSBTAG00000030864	-	Protein FAM228B [Source:UniProtKB/Swiss-Prot;Acc:A6QQ68]	protein_coding	mRNA	11	74997150	75023692	-	9	1300	264
ENSBTAT00000047578	ENSBTAG00000033449	SLC25A40	solute carrier family 25 member 40 [Source:HGNC Symbol;Acc:HGNC:29680]	protein_coding	mRNA	4	32858616	32873479	-	12	1084	250
ENSBTAT00000020961	ENSBTAG00000015782	SCAP	SREBF chaperone [Source:HGNC Symbol;Acc:HGNC:30634]	protein_coding	mRNA	22	52768660	52818675	+	22	3982	1278
ENSBTAT00000039656	ENSBTAG00000031309	RAG2	recombination activating 2 [Source:HGNC Symbol;Acc:HGNC:9832]	protein_coding	mRNA	15	67841773	67849540	-	2	2534	527
ENSBTAT00000020964	ENSBTAG00000015788	CCDC171	coiled-coil domain containing 171 [Source:HGNC Symbol;Acc:HGNC:29828]	protein_coding	mRNA	8	28494077	28804275	-	25	3999	1210
ENSBTAT00000020965	ENSBTAG00000015789	BCAN	brevican [Source:HGNC Symbol;Acc:HGNC:23059]	protein_coding	mRNA	3	14223569	14241533	-	14	3228	912
ENSBTAT00000000994	ENSBTAG00000000746	KAT2B	lysine acetyltransferase 2B [Source:HGNC Symbol;Acc:HGNC:8638]	protein_coding	mRNA	1	44857815	44928998	+	19	2558	836
ENSBTAT00000032847	ENSBTAG00000048047	--	--	protein_coding	mRNA	13	15207508	15208538	-	2	396	132
ENSBTAT00000032849	ENSBTAG00000001140	IAH1	isoamyl acetate-hydrolyzing esterase 1 homolog [Source:HGNC Symbol;Acc:HGNC:27696]	protein_coding	mRNA	11	87942471	87953717	-	6	1016	249
ENSBTAT00000044000	ENSBTAG00000031084	CDRT4	CMT1A duplicated region transcript 4 [Source:HGNC Symbol;Acc:HGNC:14383]	protein_coding	mRNA	19	33524875	33548224	-	4	818	164
ENSBTAT00000044005	ENSBTAG00000031088	--	--	protein_coding	mRNA	3	61240417	61241633	+	2	846	282
ENSBTAT00000044007	ENSBTAG00000046639	--	--	protein_coding	mRNA	5	59818015	59818989	+	1	975	325
ENSBTAT00000049039	ENSBTAG00000005742	--	--	protein_coding	mRNA	1	9242710	9250037	+	4	465	155
ENSBTAT00000049038	ENSBTAG00000034626	FBXO16	F-box protein 16 [Source:HGNC Symbol;Acc:HGNC:13618]	protein_coding	mRNA	8	10095870	10133299	+	7	994	294
ENSBTAT00000031796	ENSBTAG00000023365	--	--	protein_coding	mRNA	18	57927152	57929923	+	2	1044	347
ENSBTAT00000063909	ENSBTAG00000013737	MROH8	maestro heat like repeat family member 8 [Source:HGNC Symbol;Acc:HGNC:16125]	protein_coding	mRNA	13	66742862	66779211	-	16	2004	667
ENSBTAT00000063908	ENSBTAG00000001049	ANOS1	anosmin 1 [Source:HGNC Symbol;Acc:HGNC:6211]	protein_coding	mRNA	X	145505831	145568526	+	11	1728	575
ENSBTAT00000063907	ENSBTAG00000017418	RRP1B	ribosomal RNA processing 1B [Source:HGNC Symbol;Acc:HGNC:23818]	protein_coding	mRNA	1	146437114	146461658	+	19	2312	749
ENSBTAT00000063906	ENSBTAG00000047366	--	--	protein_coding	mRNA	21	23871437	23872914	+	4	420	140
ENSBTAT00000063904	ENSBTAG00000040384	POLR2M	DNA-directed RNA polymerase II subunit GRINL1A [Source:UniProtKB/Swiss-Prot;Acc:Q17QE3]	protein_coding	mRNA	10	52648527	52655730	-	4	1469	370
ENSBTAT00000063903	ENSBTAG00000047229	-	Cysteine-rich protein 1 [Source:UniProtKB/Swiss-Prot;Acc:Q56K04]	protein_coding	mRNA	21	71390600	71392110	-	5	423	77
ENSBTAT00000063902	ENSBTAG00000047777	--	--	protein_coding	mRNA	19	11622863	11623428	+	5	366	121
ENSBTAT00000063901	ENSBTAG00000033886	--	--	protein_coding	mRNA	7	4905805	4910673	+	4	774	235
ENSBTAT00000014101	ENSBTAG00000010663	ADAM15	disintegrin and metalloproteinase domain-containing protein 15 precursor [Source:RefSeq peptide;Acc:NP_001192371]	protein_coding	mRNA	3	15593459	15603312	-	23	2657	868
ENSBTAT00000044263	ENSBTAG00000031254	DEFB124	defensin beta 124 [Source:HGNC Symbol;Acc:HGNC:18104]	protein_coding	mRNA	13	61612683	61615456	-	2	207	68
ENSBTAT00000020344	ENSBTAG00000015318	NECTIN2	nectin cell adhesion molecule 2 [Source:HGNC Symbol;Acc:HGNC:9707]	protein_coding	mRNA	18	52984272	53007832	+	6	1366	403
ENSBTAT00000020345	ENSBTAG00000015296	PTPRB	protein tyrosine phosphatase, receptor type B [Source:HGNC Symbol;Acc:HGNC:9665]	protein_coding	mRNA	5	43114782	43239445	+	44	7131	2286
ENSBTAT00000020347	ENSBTAG00000015301	MRPS10	mitochondrial ribosomal protein S10 [Source:HGNC Symbol;Acc:HGNC:14502]	protein_coding	mRNA	23	15930029	15941569	-	7	907	201
ENSBTAT00000020341	ENSBTAG00000015298	TNFRSF13B	TNF receptor superfamily member 13B [Source:HGNC Symbol;Acc:HGNC:18153]	protein_coding	mRNA	19	35711779	35721867	+	6	819	272
ENSBTAT00000020342	ENSBTAG00000015297	--	--	protein_coding	mRNA	6	24052979	24096194	-	8	1009	195
ENSBTAT00000020343	ENSBTAG00000015299	--	--	protein_coding	mRNA	19	50827280	50828335	-	2	999	332
ENSBTAT00000048928	ENSBTAG00000038234	BHMT2	betaine--homocysteine S-methyltransferase 2 [Source:HGNC Symbol;Acc:HGNC:1048]	protein_coding	mRNA	10	10072118	10082600	+	10	1083	360
ENSBTAT00000012118	ENSBTAG00000009198	ASB9	ankyrin repeat and SOCS box containing 9 [Source:HGNC Symbol;Acc:HGNC:17184]	protein_coding	mRNA	X	135474903	135503510	+	8	1593	287
ENSBTAT00000012119	ENSBTAG00000009199	GLIS2	GLIS family zinc finger 2 [Source:HGNC Symbol;Acc:HGNC:29450]	protein_coding	mRNA	25	3492818	3497250	+	6	1575	524
ENSBTAT00000012110	ENSBTAG00000009191	TUSC3	tumor suppressor candidate 3 [Source:HGNC Symbol;Acc:HGNC:30242]	protein_coding	mRNA	27	20419472	20636849	-	10	1494	347
ENSBTAT00000012114	ENSBTAG00000009194	OSBPL10	oxysterol binding protein like 10 [Source:HGNC Symbol;Acc:HGNC:16395]	protein_coding	mRNA	22	6205667	6292521	-	10	2092	546
ENSBTAT00000012117	ENSBTAG00000009197	--	--	protein_coding	mRNA	29	5682483	5689074	-	7	1347	449
ENSBTAT00000038217	ENSBTAG00000026758	--	--	protein_coding	mRNA	2	133974504	133983362	-	7	1018	326
ENSBTAT00000038215	ENSBTAG00000017840	BAZ2A	bromodomain adjacent to zinc finger domain protein 2A [Source:RefSeq peptide;Acc:NP_001180159]	protein_coding	mRNA	5	57132351	57162026	+	30	8666	2013
ENSBTAT00000005226	ENSBTAG00000004004	CSDC2	cold shock domain containing C2 [Source:HGNC Symbol;Acc:HGNC:30359]	protein_coding	mRNA	5	113160819	113174721	+	4	2447	153
ENSBTAT00000005227	ENSBTAG00000004003	F9	Coagulation factor IX Coagulation factor IXa light chain Coagulation factor IXa heavy chain [Source:UniProtKB/Swiss-Prot;Acc:P00741]	protein_coding	mRNA	X	23025837	23059616	+	8	2925	462
ENSBTAT00000028452	ENSBTAG00000021344	USP26	ubiquitin specific peptidase 26 [Source:HGNC Symbol;Acc:HGNC:13485]	protein_coding	mRNA	X	16857812	16860502	-	1	2691	896
ENSBTAT00000061412	ENSBTAG00000013117	CACNA2D3	calcium voltage-gated channel auxiliary subunit alpha2delta 3 [Source:HGNC Symbol;Acc:HGNC:15460]	protein_coding	mRNA	22	46480006	46922778	-	33	2752	914
ENSBTAT00000061411	ENSBTAG00000011108	USP54	ubiquitin specific peptidase 54 [Source:HGNC Symbol;Acc:HGNC:23513]	protein_coding	mRNA	28	29641419	29703405	-	22	5211	1689
ENSBTAT00000061410	ENSBTAG00000044035	GPRIN1	G protein regulated inducer of neurite outgrowth 1 [Source:HGNC Symbol;Acc:HGNC:24835]	protein_coding	mRNA	7	39423156	39426047	-	1	2892	963
ENSBTAT00000061417	ENSBTAG00000000888	SPTA1	Bos taurus spectrin, alpha, erythrocytic 1 (SPTA1), mRNA. [Source:RefSeq mRNA;Acc:NM_001206588]	protein_coding	mRNA	3	11111861	11204434	+	52	7585	2416
ENSBTAT00000061416	ENSBTAG00000043955	C7orf72	chromosome 7 open reading frame 72 [Source:HGNC Symbol;Acc:HGNC:22564]	protein_coding	mRNA	4	5660975	5724601	-	9	1420	440
ENSBTAT00000061414	ENSBTAG00000007635	PLCL1	phospholipase C like 1 [Source:HGNC Symbol;Acc:HGNC:9063]	protein_coding	mRNA	2	86718341	87086748	+	6	3291	1096
ENSBTAT00000021764	ENSBTAG00000016362	POU6F1	POU class 6 homeobox 1 [Source:HGNC Symbol;Acc:HGNC:9224]	protein_coding	mRNA	5	28743170	28758751	+	10	1740	579
ENSBTAT00000021766	ENSBTAG00000048157	--	--	protein_coding	mRNA	1	45522505	45642829	-	40	3417	1040
ENSBTAT00000021761	ENSBTAG00000016359	SLCO4C1	solute carrier organic anion transporter family member 4C1 [Source:HGNC Symbol;Acc:HGNC:23612]	protein_coding	mRNA	7	103689265	103774169	-	13	2151	716
ENSBTAT00000053843	ENSBTAG00000039805	--	--	protein_coding	mRNA	7	42688918	42691147	-	3	1038	346
ENSBTAT00000021762	ENSBTAG00000016360	TVP23A	trans-golgi network vesicle protein 23 homolog A [Source:HGNC Symbol;Acc:HGNC:20398]	protein_coding	mRNA	25	9519176	9524548	-	6	756	184
ENSBTAT00000057342	ENSBTAG00000045675	--	--	protein_coding	mRNA	X	39355162	39363370	-	8	966	322
ENSBTAT00000053849	ENSBTAG00000039422	OR2B11	olfactory receptor family 2 subfamily B member 11 [Source:HGNC Symbol;Acc:HGNC:31249]	protein_coding	mRNA	7	42117712	42118719	-	1	1008	336
ENSBTAT00000021768	ENSBTAG00000016365	ABCG5	ATP binding cassette subfamily G member 5 [Source:HGNC Symbol;Acc:HGNC:13886]	protein_coding	mRNA	11	26124239	26156411	-	13	2091	649
ENSBTAT00000025441	ENSBTAG00000019110	PNRC1	proline rich nuclear receptor coactivator 1 [Source:HGNC Symbol;Acc:HGNC:17278]	protein_coding	mRNA	9	61921605	61925635	-	2	1765	329
ENSBTAT00000025445	ENSBTAG00000019114	FOXB1	forkhead box B1 [Source:HGNC Symbol;Acc:HGNC:3799]	protein_coding	mRNA	10	50282171	50283148	-	1	978	325
ENSBTAT00000025446	ENSBTAG00000019115	CDC42EP4	CDC42 effector protein 4 [Source:HGNC Symbol;Acc:HGNC:17147]	protein_coding	mRNA	19	58620114	58622767	+	1	2654	347
ENSBTAT00000025447	ENSBTAG00000019116	MOB4	MOB family member 4, phocein [Source:HGNC Symbol;Acc:HGNC:17261]	protein_coding	mRNA	2	86464320	86494036	+	8	2617	225
ENSBTAT00000015469	ENSBTAG00000011648	TMLHE	trimethyllysine hydroxylase, epsilon [Source:HGNC Symbol;Acc:HGNC:18308]	protein_coding	mRNA	X	38362070	38383556	-	5	1125	301
ENSBTAT00000015468	ENSBTAG00000011647	SLC25A2	solute carrier family 25 member 2 [Source:HGNC Symbol;Acc:HGNC:22921]	protein_coding	mRNA	12	21800781	21831677	-	7	1409	301
ENSBTAT00000015461	ENSBTAG00000047236	--	--	protein_coding	mRNA	18	63789245	63795222	+	5	1146	381
ENSBTAT00000015460	ENSBTAG00000011640	PLPP3	phospholipid phosphatase 3 [Source:HGNC Symbol;Acc:HGNC:9229]	protein_coding	mRNA	3	90185369	90272863	+	6	1565	311
ENSBTAT00000015463	ENSBTAG00000011642	--	--	protein_coding	mRNA	7	59406125	59463982	+	21	3546	1058
ENSBTAT00000015462	ENSBTAG00000039628	--	--	protein_coding	mRNA	18	63820782	63823716	+	8	1059	353
ENSBTAT00000015465	ENSBTAG00000011645	U2AF1	U2 small nuclear RNA auxiliary factor 1 [Source:HGNC Symbol;Acc:HGNC:12453]	protein_coding	mRNA	1	144832445	144845410	-	8	892	237
ENSBTAT00000022238	ENSBTAG00000016728	PLEKHG5	pleckstrin homology and RhoGEF domain containing G5 [Source:HGNC Symbol;Acc:HGNC:29105]	protein_coding	mRNA	16	47719088	47751042	+	22	4078	1108
ENSBTAT00000022232	ENSBTAG00000016724	NPEPL1	probable aminopeptidase NPEPL1 [Source:RefSeq peptide;Acc:NP_001029469]	protein_coding	mRNA	13	58207245	58222951	-	11	1863	474
ENSBTAT00000022233	ENSBTAG00000016725	KIAA1143	KIAA1143 [Source:HGNC Symbol;Acc:HGNC:29198]	protein_coding	mRNA	22	16544891	16553539	-	3	2240	156
ENSBTAT00000022231	ENSBTAG00000016723	GFI1	growth factor independent 1 transcriptional repressor [Source:HGNC Symbol;Acc:HGNC:4237]	protein_coding	mRNA	3	51104164	51112405	+	6	2526	420
ENSBTAT00000022236	ENSBTAG00000016731	TMEM42	transmembrane protein 42 [Source:HGNC Symbol;Acc:HGNC:28444]	protein_coding	mRNA	22	54903388	54906875	-	3	1046	159
ENSBTAT00000022237	ENSBTAG00000016730	ANP32E	acidic leucine-rich nuclear phosphoprotein 32 family member E [Source:RefSeq peptide;Acc:NP_001068774]	protein_coding	mRNA	3	20453150	20465219	+	8	1408	262
ENSBTAT00000023729	ENSBTAG00000017851	RXRA	retinoid X receptor, alpha [Source:RefSeq peptide;Acc:NP_001291272]	protein_coding	mRNA	11	105990344	106015000	+	9	1539	474
ENSBTAT00000023728	ENSBTAG00000017844	STIL	SCL-interrupting locus protein [Source:RefSeq peptide;Acc:NP_001193591]	protein_coding	mRNA	3	99537145	99587496	+	17	3867	1288
ENSBTAT00000023727	ENSBTAG00000008520	NFIC	Bos taurus nuclear factor I/C (CCAAT-binding transcription factor) (NFIC), mRNA. [Source:RefSeq mRNA;Acc:NM_001024574]	protein_coding	mRNA	7	21676708	21748618	-	10	1616	439
ENSBTAT00000026930	ENSBTAG00000020221	WNT5A	Wnt family member 5A [Source:HGNC Symbol;Acc:HGNC:12784]	protein_coding	mRNA	22	46096245	46112683	+	5	1689	380
ENSBTAT00000023725	ENSBTAG00000017846	F11R	F11 receptor [Source:HGNC Symbol;Acc:HGNC:14685]	protein_coding	mRNA	3	8483556	8508122	+	10	2685	298
ENSBTAT00000026932	ENSBTAG00000020223	CASQ1	calsequestrin 1 [Source:HGNC Symbol;Acc:HGNC:1512]	protein_coding	mRNA	3	9591852	9601502	-	11	1874	395
ENSBTAT00000026934	ENSBTAG00000020225	TBXAS1	thromboxane A synthase 1 [Source:HGNC Symbol;Acc:HGNC:11609]	protein_coding	mRNA	4	104133819	104307005	+	13	1896	533
ENSBTAT00000026937	ENSBTAG00000020227	-	Protein FAM72A [Source:UniProtKB/Swiss-Prot;Acc:A6QL50]	protein_coding	mRNA	16	3836700	3849134	-	4	2081	149
ENSBTAT00000023720	ENSBTAG00000017845	BAG1	BCL2 associated athanogene 1 [Source:HGNC Symbol;Acc:HGNC:937]	protein_coding	mRNA	8	76352438	76363634	-	7	1706	237
ENSBTAT00000017459	ENSBTAG00000013133	TBC1D10C	TBC1 domain family member 10C [Source:HGNC Symbol;Acc:HGNC:24702]	protein_coding	mRNA	29	45942347	45947879	+	9	1966	353
ENSBTAT00000056565	ENSBTAG00000011700	PLLP	plasmolipin [Source:HGNC Symbol;Acc:HGNC:18553]	protein_coding	mRNA	18	25342771	25348163	-	4	823	147
ENSBTAT00000056561	ENSBTAG00000037992	OR51Q1	olfactory receptor family 51 subfamily Q member 1 (gene/pseudogene) [Source:HGNC Symbol;Acc:HGNC:14851]	protein_coding	mRNA	15	48863186	48864151	-	1	966	322
ENSBTAT00000009235	ENSBTAG00000007014	CEP63	centrosomal protein 63 [Source:HGNC Symbol;Acc:HGNC:25815]	protein_coding	mRNA	1	135871800	135935191	-	14	2355	705
ENSBTAT00000009231	ENSBTAG00000007015	COX11	COX11, cytochrome c oxidase copper chaperone [Source:HGNC Symbol;Acc:HGNC:2261]	protein_coding	mRNA	19	5283759	5290259	-	4	1074	282
ENSBTAT00000017456	ENSBTAG00000013131	FAM110D	family with sequence similarity 110 member D [Source:HGNC Symbol;Acc:HGNC:25860]	protein_coding	mRNA	2	127530913	127533980	-	2	1283	270
ENSBTAT00000009238	ENSBTAG00000007019	LRIT3	leucine rich repeat, Ig-like and transmembrane domains 3 [Source:HGNC Symbol;Acc:HGNC:24783]	protein_coding	mRNA	6	16702358	16719812	-	6	1926	641
ENSBTAT00000065417	ENSBTAG00000019847	--	--	protein_coding	mRNA	6	114974782	115035177	+	8	1415	389
ENSBTAT00000065416	ENSBTAG00000012277	SRRD	SRR1 domain containing [Source:HGNC Symbol;Acc:HGNC:33910]	protein_coding	mRNA	17	68415911	68420240	+	7	1057	221
ENSBTAT00000065415	ENSBTAG00000046884	-	olfactory receptor-like [Source:RefSeq peptide;Acc:NP_001193267]	protein_coding	mRNA	5	60032488	60033426	-	1	939	313
ENSBTAT00000065413	ENSBTAG00000026909	--	--	protein_coding	mRNA	10	87344476	87346625	+	5	1893	630
ENSBTAT00000065412	ENSBTAG00000047964	TMEM210	transmembrane protein 210 [Source:HGNC Symbol;Acc:HGNC:34059]	protein_coding	mRNA	11	105918626	105920031	+	5	456	152
ENSBTAT00000065411	ENSBTAG00000007399	LAMP2	lysosomal associated membrane protein 2 [Source:HGNC Symbol;Acc:HGNC:6501]	protein_coding	mRNA	X	4846778	4879916	+	9	1726	407
ENSBTAT00000065419	ENSBTAG00000045567	PRR15	proline rich 15 [Source:HGNC Symbol;Acc:HGNC:22310]	protein_coding	mRNA	4	67039128	67042478	-	2	1651	126
ENSBTAT00000065418	ENSBTAG00000046650	OR6K2	olfactory receptor family 6 subfamily K member 2 [Source:HGNC Symbol;Acc:HGNC:15029]	protein_coding	mRNA	3	11104357	11105301	+	1	945	314
ENSBTAT00000065939	ENSBTAG00000048177	--	--	protein_coding	mRNA	18	8454175	8456489	-	10	2253	751
ENSBTAT00000047728	ENSBTAG00000005718	PLIN2	perilipin 2 [Source:HGNC Symbol;Acc:HGNC:248]	protein_coding	mRNA	8	25129178	25137854	+	9	1815	411
ENSBTAT00000023183	ENSBTAG00000017441	--	--	protein_coding	mRNA	19	43669374	43671655	+	5	464	136
ENSBTAT00000023182	ENSBTAG00000017438	C5orf52	chromosome 5 open reading frame 52 [Source:HGNC Symbol;Acc:HGNC:35121]	protein_coding	mRNA	17	71755943	71760583	+	3	779	194
ENSBTAT00000023181	ENSBTAG00000017437	TMEM237	transmembrane protein 237 [Source:HGNC Symbol;Acc:HGNC:14432]	protein_coding	mRNA	2	90588104	90610465	-	13	2935	400
ENSBTAT00000023180	ENSBTAG00000017436	C2CD6	C2 calcium dependent domain containing 6 [Source:HGNC Symbol;Acc:HGNC:14438]	protein_coding	mRNA	2	90467457	90585163	-	18	1938	247
ENSBTAT00000023186	ENSBTAG00000017442	CDO1	cysteine dioxygenase type 1 [Source:HGNC Symbol;Acc:HGNC:1795]	protein_coding	mRNA	10	4598736	4606922	-	4	826	145
ENSBTAT00000066144	ENSBTAG00000047159	--	--	protein_coding	mRNA	27	17502164	17503078	+	2	885	295
ENSBTAT00000066145	ENSBTAG00000047061	NDOR1	NADPH dependent diflavin oxidoreductase 1 [Source:HGNC Symbol;Acc:HGNC:29838]	protein_coding	mRNA	11	105883825	105892426	-	14	2373	597
ENSBTAT00000066147	ENSBTAG00000009945	BRICD5	BRICHOS domain containing 5 [Source:HGNC Symbol;Acc:HGNC:28309]	protein_coding	mRNA	25	1742073	1743503	-	5	777	258
ENSBTAT00000066140	ENSBTAG00000024633	PIK3C2B	phosphatidylinositol-4-phosphate 3-kinase catalytic subunit type 2 beta [Source:HGNC Symbol;Acc:HGNC:8972]	protein_coding	mRNA	16	2025137	2027597	-	3	516	172
ENSBTAT00000066141	ENSBTAG00000048222	--	--	protein_coding	mRNA	29	26960626	26961561	-	1	936	311
ENSBTAT00000066143	ENSBTAG00000046921	--	--	protein_coding	mRNA	15	49419951	49420895	-	1	945	315
ENSBTAT00000064438	ENSBTAG00000045717	ADO	2-aminoethanethiol dioxygenase [Source:HGNC Symbol;Acc:HGNC:23506]	protein_coding	mRNA	28	19004887	19005699	+	1	813	270
ENSBTAT00000064439	ENSBTAG00000045644	OR2T6	olfactory receptor family 2 subfamily T member 6 [Source:HGNC Symbol;Acc:HGNC:15018]	protein_coding	mRNA	7	43382434	43383384	+	1	951	317
ENSBTAT00000064436	ENSBTAG00000047635	MRO	maestro [Source:HGNC Symbol;Acc:HGNC:24121]	protein_coding	mRNA	24	50785278	50810025	-	8	2098	248
ENSBTAT00000064437	ENSBTAG00000012818	PDLIM5	PDZ and LIM domain 5 [Source:HGNC Symbol;Acc:HGNC:17468]	protein_coding	mRNA	6	31337012	31567339	-	16	1965	544
ENSBTAT00000064434	ENSBTAG00000047176	OR56B4	olfactory receptor family 56 subfamily B member 4 [Source:HGNC Symbol;Acc:HGNC:15248]	protein_coding	mRNA	15	47438974	47440304	+	4	951	317
ENSBTAT00000064435	ENSBTAG00000046040	--	--	protein_coding	mRNA	1	131089308	131090084	+	1	777	258
ENSBTAT00000064432	ENSBTAG00000045905	PCDH15	protocadherin related 15 [Source:HGNC Symbol;Acc:HGNC:14674]	protein_coding	mRNA	26	5017714	5578654	+	32	5193	1730
ENSBTAT00000064433	ENSBTAG00000047000	--	--	protein_coding	mRNA	10	73628027	73629463	-	2	1407	468
ENSBTAT00000064430	ENSBTAG00000030622	MANSC4	MANSC domain containing 4 [Source:HGNC Symbol;Acc:HGNC:40023]	protein_coding	mRNA	5	82473981	82483060	+	5	1390	342
ENSBTAT00000064431	ENSBTAG00000047505	NANOS2	nanos homolog 2 [Source:RefSeq peptide;Acc:NP_001268833]	protein_coding	mRNA	18	53852957	53853373	+	1	417	138
ENSBTAT00000009909	ENSBTAG00000007530	TRIM10	tripartite motif containing 10 [Source:HGNC Symbol;Acc:HGNC:10072]	protein_coding	mRNA	23	28613833	28622421	+	8	2028	489
ENSBTAT00000050127	ENSBTAG00000019130	FAM149B1	family with sequence similarity 149 member B1 [Source:HGNC Symbol;Acc:HGNC:29162]	protein_coding	mRNA	28	29399880	29450342	+	16	2185	584
ENSBTAT00000009904	ENSBTAG00000007522	RAP1GDS1	rap1 GTPase-GDP dissociation stimulator 1 [Source:RefSeq peptide;Acc:NP_777091]	protein_coding	mRNA	6	27535811	27638248	-	13	1677	557
ENSBTAT00000007505	ENSBTAG00000005715	FUOM	fucose mutarotase [Source:HGNC Symbol;Acc:HGNC:24733]	protein_coding	mRNA	26	25872737	25875735	+	6	732	154
ENSBTAT00000007504	ENSBTAG00000005714	ACTC1	actin, alpha, cardiac muscle 1 [Source:HGNC Symbol;Acc:HGNC:143]	protein_coding	mRNA	10	30361781	30367052	-	7	1385	377
ENSBTAT00000007507	ENSBTAG00000046038	--	--	protein_coding	mRNA	29	38727387	38734969	-	10	1008	336
ENSBTAT00000007506	ENSBTAG00000047892	--	--	protein_coding	mRNA	29	39457513	39466695	-	9	1343	380
ENSBTAT00000007501	ENSBTAG00000005710	NCAM1	neural cell adhesion molecule 1 precursor [Source:RefSeq peptide;Acc:NP_776824]	protein_coding	mRNA	15	24093189	24165578	+	17	3022	843
ENSBTAT00000007503	ENSBTAG00000005712	STX18	syntaxin 18 [Source:HGNC Symbol;Acc:HGNC:15942]	protein_coding	mRNA	6	106365304	106482788	+	11	2527	335
ENSBTAT00000007502	ENSBTAG00000005711	--	--	protein_coding	mRNA	6	106483716	107356158	-	4	558	185
ENSBTAT00000021955	ENSBTAG00000016514	CPE	carboxypeptidase E [Source:HGNC Symbol;Acc:HGNC:2303]	protein_coding	mRNA	17	546398	697915	+	9	2974	475
ENSBTAT00000010233	ENSBTAG00000001639	TRPM1	transient receptor potential cation channel subfamily M member 1 [Source:HGNC Symbol;Acc:HGNC:7146]	protein_coding	mRNA	21	27993518	28055083	-	28	4935	1644
ENSBTAT00000010231	ENSBTAG00000007782	MYOT	myotilin [Source:HGNC Symbol;Acc:HGNC:12399]	protein_coding	mRNA	7	50941047	50958425	+	10	2209	499
ENSBTAT00000010230	ENSBTAG00000007780	CAMK1	calcium/calmodulin dependent protein kinase I [Source:HGNC Symbol;Acc:HGNC:1459]	protein_coding	mRNA	22	16991344	17001919	+	12	1422	370
ENSBTAT00000010237	ENSBTAG00000007786	FBXL14	F-box and leucine rich repeat protein 14 [Source:HGNC Symbol;Acc:HGNC:28624]	protein_coding	mRNA	5	108610754	108613565	-	1	2812	400
ENSBTAT00000010236	ENSBTAG00000007785	PKD2L2	polycystin 2 like 2, transient receptor potential cation channel [Source:HGNC Symbol;Acc:HGNC:9012]	protein_coding	mRNA	7	50959965	51005245	+	15	1939	600
ENSBTAT00000010239	ENSBTAG00000021703	MED12L	mediator complex subunit 12 like [Source:HGNC Symbol;Acc:HGNC:16050]	protein_coding	mRNA	1	117548538	117917463	-	65	6522	2174
ENSBTAT00000050788	ENSBTAG00000036287	SAMD5	sterile alpha motif domain containing 5 [Source:HGNC Symbol;Acc:HGNC:21180]	protein_coding	mRNA	9	85917825	86020619	+	2	528	175
ENSBTAT00000050784	ENSBTAG00000036282	CCDC59	coiled-coil domain containing 59 [Source:HGNC Symbol;Acc:HGNC:25005]	protein_coding	mRNA	5	11972439	11978864	-	4	1460	241
ENSBTAT00000016176	ENSBTAG00000012197	AP5Z1	AP-5 complex subunit zeta-1 [Source:RefSeq peptide;Acc:NP_001192287]	protein_coding	mRNA	25	39736450	39742348	-	16	2618	794
ENSBTAT00000016177	ENSBTAG00000012201	--	--	protein_coding	mRNA	25	37025335	37044626	+	9	1524	401
ENSBTAT00000016172	ENSBTAG00000012191	WWC2	WW and C2 domain containing 2 [Source:HGNC Symbol;Acc:HGNC:24148]	protein_coding	mRNA	27	13139716	13204496	+	22	3699	1152
ENSBTAT00000016173	ENSBTAG00000012215	CPNE7	copine 7 [Source:HGNC Symbol;Acc:HGNC:2320]	protein_coding	mRNA	18	14543443	14555499	+	20	2297	634
ENSBTAT00000016179	ENSBTAG00000012199	IMP3	IMP3, U3 small nucleolar ribonucleoprotein [Source:HGNC Symbol;Acc:HGNC:14497]	protein_coding	mRNA	21	33646397	33647525	+	2	1075	184
ENSBTAT00000053474	ENSBTAG00000001877	--	--	protein_coding	mRNA	X	70619741	70628768	+	6	581	163
ENSBTAT00000053470	ENSBTAG00000038497	--	--	protein_coding	mRNA	X	4355493	4387239	+	4	1604	274
ENSBTAT00000061638	ENSBTAG00000015361	CNTFR	ciliary neurotrophic factor receptor [Source:HGNC Symbol;Acc:HGNC:2170]	protein_coding	mRNA	8	77260361	77298847	-	9	1387	372
ENSBTAT00000033241	ENSBTAG00000010506	MEAF6	MYST/Esa1 associated factor 6 [Source:HGNC Symbol;Acc:HGNC:25674]	protein_coding	mRNA	3	108955161	108981643	+	8	2234	201
ENSBTAT00000052785	ENSBTAG00000037416	--	--	protein_coding	mRNA	X	111752240	111752593	-	1	354	117
ENSBTAT00000052784	ENSBTAG00000039113	MSGN1	mesogenin 1 [Source:HGNC Symbol;Acc:HGNC:14907]	protein_coding	mRNA	11	80933935	80934516	-	1	582	193
ENSBTAT00000052786	ENSBTAG00000038930	--	--	protein_coding	mRNA	26	34600	60014	-	28	3501	1167
ENSBTAT00000033248	ENSBTAG00000004297	ACOXL	acyl-CoA oxidase like [Source:HGNC Symbol;Acc:HGNC:25621]	protein_coding	mRNA	11	1205162	1533761	-	18	1844	580
ENSBTAT00000010155	ENSBTAG00000007723	KDSR	3-ketodihydrosphingosine reductase precursor [Source:RefSeq peptide;Acc:NP_001039384]	protein_coding	mRNA	24	62118339	62157966	-	11	1207	321
ENSBTAT00000053787	ENSBTAG00000006804	KIRREL3	kin of IRRE-like protein 3 precursor [Source:RefSeq peptide;Acc:NP_001071553]	protein_coding	mRNA	29	30128441	30218950	-	13	1866	573
ENSBTAT00000053783	ENSBTAG00000009302	RCAN2	Calcipressin-2 [Source:UniProtKB/Swiss-Prot;Acc:Q3ZC15]	protein_coding	mRNA	23	19437663	19667184	-	4	732	243
ENSBTAT00000053781	ENSBTAG00000039223	WDR38	WD repeat domain 38 [Source:HGNC Symbol;Acc:HGNC:23745]	protein_coding	mRNA	11	95846030	95850595	+	9	1204	296
ENSBTAT00000053788	ENSBTAG00000010868	SIAH1	siah E3 ubiquitin protein ligase 1 [Source:HGNC Symbol;Acc:HGNC:10857]	protein_coding	mRNA	18	16836726	16841714	-	2	2509	313
ENSBTAT00000003509	ENSBTAG00000002709	--	--	protein_coding	mRNA	10	20796193	20801173	+	6	2210	606
ENSBTAT00000003500	ENSBTAG00000002702	TSPAN32	tetraspanin 32 [Source:HGNC Symbol;Acc:HGNC:13410]	protein_coding	mRNA	29	49879043	49926003	-	8	679	226
ENSBTAT00000003503	ENSBTAG00000002706	GSTZ1	maleylacetoacetate isomerase [Source:RefSeq peptide;Acc:NP_001069154]	protein_coding	mRNA	10	89596394	89604430	+	10	861	217
ENSBTAT00000003502	ENSBTAG00000002704	POMT2	protein O-mannosyltransferase 2 [Source:HGNC Symbol;Acc:HGNC:19743]	protein_coding	mRNA	10	89544117	89589129	-	21	2725	752
ENSBTAT00000003504	ENSBTAG00000002705	REC8	REC8 meiotic recombination protein [Source:HGNC Symbol;Acc:HGNC:16879]	protein_coding	mRNA	10	20810613	20816425	-	19	2480	587
ENSBTAT00000003506	ENSBTAG00000002708	MRPL42	mitochondrial ribosomal protein L42 [Source:HGNC Symbol;Acc:HGNC:14493]	protein_coding	mRNA	5	23426161	23456891	+	7	767	142
ENSBTAT00000021243	ENSBTAG00000015969	STK40	serine/threonine kinase 40 [Source:HGNC Symbol;Acc:HGNC:21373]	protein_coding	mRNA	3	110074348	110109946	+	11	1720	436
ENSBTAT00000021249	ENSBTAG00000015972	GLRX2	glutaredoxin 2 [Source:HGNC Symbol;Acc:HGNC:16065]	protein_coding	mRNA	16	12762910	12783624	+	5	724	157
ENSBTAT00000008629	ENSBTAG00000006569	SEZ6L	seizure related 6 homolog like [Source:HGNC Symbol;Acc:HGNC:10763]	protein_coding	mRNA	17	68248980	68315653	+	18	3173	1033
ENSBTAT00000008625	ENSBTAG00000006567	VIPR1	vasoactive intestinal peptide receptor 1 [Source:HGNC Symbol;Acc:HGNC:12694]	protein_coding	mRNA	22	15280708	15312566	+	13	2705	458
ENSBTAT00000008621	ENSBTAG00000006564	-	Proteasome subunit alpha type-1 [Source:UniProtKB/Swiss-Prot;Acc:Q3T0X5]	protein_coding	mRNA	15	38745761	38758646	+	10	1155	263
ENSBTAT00000052434	ENSBTAG00000039956	--	--	protein_coding	mRNA	4	106474216	106474729	+	2	427	112
ENSBTAT00000056959	ENSBTAG00000038173	--	--	protein_coding	mRNA	23	31112603	31113277	+	1	675	126
ENSBTAT00000052439	ENSBTAG00000037389	TRIM44	tripartite motif containing 44 [Source:HGNC Symbol;Acc:HGNC:19016]	protein_coding	mRNA	15	66987987	67099792	+	5	1873	338
ENSBTAT00000042727	ENSBTAG00000020810	CYB561	cytochrome b561 [Source:HGNC Symbol;Acc:HGNC:2571]	protein_coding	mRNA	19	48415179	48418850	-	6	1890	252
ENSBTAT00000042722	ENSBTAG00000026896	FOXF2	forkhead box F2 [Source:HGNC Symbol;Acc:HGNC:3810]	protein_coding	mRNA	23	51549721	51553563	-	2	1056	351
ENSBTAT00000005212	ENSBTAG00000003990	ITPRIP	inositol 1,4,5-trisphosphate receptor interacting protein [Source:HGNC Symbol;Acc:HGNC:29370]	protein_coding	mRNA	26	25130963	25154923	-	2	3935	556
ENSBTAT00000005211	ENSBTAG00000040290	GSTO2	glutathione S-transferase omega-2 [Source:RefSeq peptide;Acc:NP_001193084]	protein_coding	mRNA	26	25103430	25119670	+	7	841	249
ENSBTAT00000005210	ENSBTAG00000003983	TOM1L2	target of myb1 like 2 membrane trafficking protein [Source:HGNC Symbol;Acc:HGNC:11984]	protein_coding	mRNA	19	35197576	35226734	+	15	1503	500
ENSBTAT00000013077	ENSBTAG00000033217	TPM1	Tropomyosin alpha-3 chain [Source:UniProtKB/Swiss-Prot;Acc:Q5KR47]	protein_coding	mRNA	3	16376436	16395088	+	10	1106	284
ENSBTAT00000005216	ENSBTAG00000003992	LHX4	LIM homeobox 4 [Source:HGNC Symbol;Acc:HGNC:21734]	protein_coding	mRNA	16	62868732	62915247	+	6	1173	390
ENSBTAT00000005214	ENSBTAG00000018478	RPL7L1	ribosomal protein L7 like 1 [Source:HGNC Symbol;Acc:HGNC:21370]	protein_coding	mRNA	23	16520006	16524508	+	6	750	247
ENSBTAT00000005218	ENSBTAG00000010878	HYDIN	HYDIN, axonemal central pair apparatus protein [Source:HGNC Symbol;Acc:HGNC:19368]	protein_coding	mRNA	18	39992340	40315416	+	91	15568	5120
ENSBTAT00000009573	ENSBTAG00000007280	--	--	protein_coding	mRNA	2	119029185	119030313	+	2	1008	335
ENSBTAT00000009575	ENSBTAG00000007281	SEMA6C	semaphorin 6C [Source:HGNC Symbol;Acc:HGNC:10740]	protein_coding	mRNA	3	19717720	19728131	+	20	2951	958
ENSBTAT00000009579	ENSBTAG00000007284	CCNA1	cyclin A1 [Source:HGNC Symbol;Acc:HGNC:1577]	protein_coding	mRNA	12	25129699	25140597	-	10	1590	459
ENSBTAT00000047777	ENSBTAG00000033662	NCKAP1	NCK associated protein 1 [Source:HGNC Symbol;Acc:HGNC:7666]	protein_coding	mRNA	2	13575102	13664827	+	30	3453	1093
ENSBTAT00000043094	ENSBTAG00000019728	CD164L2	CD164 sialomucin-like 2 protein precursor [Source:RefSeq peptide;Acc:NP_001069648]	protein_coding	mRNA	2	126490904	126494833	+	6	551	171
ENSBTAT00000043093	ENSBTAG00000010375	--	--	protein_coding	mRNA	19	41069311	41079135	+	9	2371	614
ENSBTAT00000043099	ENSBTAG00000019904	-	leucine-rich repeat-containing protein 41 [Source:RefSeq peptide;Acc:NP_001039338]	protein_coding	mRNA	3	100411038	100415225	-	2	1416	472
ENSBTAT00000000361	ENSBTAG00000000289	ASB8	ankyrin repeat and SOCS box containing 8 [Source:HGNC Symbol;Acc:HGNC:17183]	protein_coding	mRNA	5	32303361	32311809	+	4	2173	288
ENSBTAT00000000364	ENSBTAG00000000291	DHTKD1	dehydrogenase E1 and transketolase domain containing 1 [Source:HGNC Symbol;Acc:HGNC:23537]	protein_coding	mRNA	13	12294011	12339110	-	17	3181	921
ENSBTAT00000018468	ENSBTAG00000025263	FAM160A1	family with sequence similarity 160 member A1 [Source:HGNC Symbol;Acc:HGNC:34237]	protein_coding	mRNA	17	6089371	6207768	-	11	3465	1043
ENSBTAT00000018469	ENSBTAG00000013907	CRP	C-reactive protein [Source:HGNC Symbol;Acc:HGNC:2367]	protein_coding	mRNA	3	10100406	10104524	+	2	3882	224
ENSBTAT00000000369	ENSBTAG00000000295	CLHC1	clathrin heavy chain linker domain containing 1 [Source:HGNC Symbol;Acc:HGNC:26453]	protein_coding	mRNA	11	37787989	37822911	-	12	1928	586
ENSBTAT00000018461	ENSBTAG00000013901	PTDSS1	phosphatidylserine synthase 1 [Source:HGNC Symbol;Acc:HGNC:9587]	protein_coding	mRNA	14	70236070	70303427	-	13	2422	473
ENSBTAT00000049635	ENSBTAG00000035147	C17orf67	chromosome 17 open reading frame 67 [Source:HGNC Symbol;Acc:HGNC:27900]	protein_coding	mRNA	19	7830734	7860147	-	4	782	109
ENSBTAT00000002299	ENSBTAG00000001753	--	--	protein_coding	mRNA	1	124849	179713	-	6	1972	655
ENSBTAT00000002293	ENSBTAG00000001748	TRIM45	Bos taurus tripartite motif containing 45 (TRIM45), mRNA. [Source:RefSeq mRNA;Acc:NM_001014952]	protein_coding	mRNA	3	26213057	26227392	+	6	2469	580
ENSBTAT00000002291	ENSBTAG00000001751	--	--	protein_coding	mRNA	6	21984884	21985969	+	3	447	149
ENSBTAT00000049639	ENSBTAG00000005392	KBTBD3	kelch repeat and BTB domain containing 3 [Source:HGNC Symbol;Acc:HGNC:22934]	protein_coding	mRNA	15	1802549	1889711	+	3	1934	609
ENSBTAT00000002297	ENSBTAG00000001752	FUCA2	plasma alpha-L-fucosidase precursor [Source:RefSeq peptide;Acc:NP_001192747]	protein_coding	mRNA	9	82007665	82027058	-	7	1500	468
ENSBTAT00000002294	ENSBTAG00000001747	PEX3	peroxisomal biogenesis factor 3 [Source:HGNC Symbol;Acc:HGNC:8858]	protein_coding	mRNA	9	81967633	81999683	+	12	1510	373
ENSBTAT00000036364	ENSBTAG00000038549	--	--	protein_coding	mRNA	7	8467760	8490669	-	12	1593	526
ENSBTAT00000036366	ENSBTAG00000025748	--	--	protein_coding	mRNA	7	8550500	8566437	+	13	1714	524
ENSBTAT00000016947	ENSBTAG00000012750	UPK2	uroplakin 2 [Source:HGNC Symbol;Acc:HGNC:12579]	protein_coding	mRNA	15	30073036	30074912	+	5	595	185
ENSBTAT00000016946	ENSBTAG00000012748	--	--	protein_coding	mRNA	X	34800752	34801780	-	1	1029	343
ENSBTAT00000016944	ENSBTAG00000012746	KLHDC3	kelch domain containing 3 [Source:HGNC Symbol;Acc:HGNC:20704]	protein_coding	mRNA	23	16627395	16638402	+	15	2574	550
ENSBTAT00000016943	ENSBTAG00000012746	KLHDC3	kelch domain containing 3 [Source:HGNC Symbol;Acc:HGNC:20704]	protein_coding	mRNA	23	16627392	16633715	+	11	1857	382
ENSBTAT00000016940	ENSBTAG00000012745	--	--	protein_coding	mRNA	7	15890245	15894250	+	12	1626	469
ENSBTAT00000045730	ENSBTAG00000032253	RAD54L2	RAD54-like 2 (S. cerevisiae) [Source:HGNC Symbol;Acc:HGNC:29123]	protein_coding	mRNA	22	49725492	49784000	-	25	4413	1470
ENSBTAT00000045734	ENSBTAG00000032288	GCK	glucokinase [Source:HGNC Symbol;Acc:HGNC:4195]	protein_coding	mRNA	4	77820949	77857151	+	10	2763	465
ENSBTAT00000016949	ENSBTAG00000012751	BTBD6	BTB domain containing 6 [Source:HGNC Symbol;Acc:HGNC:19897]	protein_coding	mRNA	21	71204291	71206428	-	4	1749	410
ENSBTAT00000001011	ENSBTAG00000000763	--	--	protein_coding	mRNA	15	49740027	49740968	-	1	942	313
ENSBTAT00000001013	ENSBTAG00000000764	GIPC1	GIPC PDZ domain containing family member 1 [Source:HGNC Symbol;Acc:HGNC:1226]	protein_coding	mRNA	7	12391794	12395710	+	6	1709	333
ENSBTAT00000001012	ENSBTAG00000032237	PNLIP	pancreatic triacylglycerol lipase precursor [Source:RefSeq peptide;Acc:NP_001192749]	protein_coding	mRNA	26	37289807	37310481	+	13	1499	480
ENSBTAT00000001019	ENSBTAG00000000770	PGM2L1	phosphoglucomutase 2 like 1 [Source:HGNC Symbol;Acc:HGNC:20898]	protein_coding	mRNA	15	54484806	54537330	-	14	2754	622
ENSBTAT00000001018	ENSBTAG00000000771	-	DnaJ homolog subfamily B member 6 [Source:UniProtKB/Swiss-Prot;Acc:Q0III6]	protein_coding	mRNA	4	119431678	119447704	+	7	1351	242
ENSBTAT00000014194	ENSBTAG00000010721	MCM3	minichromosome maintenance complex component 3 [Source:HGNC Symbol;Acc:HGNC:6945]	protein_coding	mRNA	23	24438946	24456316	-	17	3007	808
ENSBTAT00000045197	ENSBTAG00000015165	DPY19L3	dpy-19 like 3 (C. elegans) [Source:HGNC Symbol;Acc:HGNC:27120]	protein_coding	mRNA	18	43089835	43158608	+	18	2189	717
ENSBTAT00000045191	ENSBTAG00000031871	NKAPL	NKAP-like protein [Source:RefSeq peptide;Acc:NP_001095968]	protein_coding	mRNA	23	30175393	30179010	-	3	3312	273
ENSBTAT00000002241	ENSBTAG00000001711	-	uncharacterized protein C17orf59 homolog [Source:RefSeq peptide;Acc:NP_001035655]	protein_coding	mRNA	19	28443498	28445326	-	1	1829	218
ENSBTAT00000002240	ENSBTAG00000001708	TTLL12	tubulin tyrosine ligase like 12 [Source:HGNC Symbol;Acc:HGNC:28974]	protein_coding	mRNA	5	114610664	114627819	-	14	3245	655
ENSBTAT00000035184	ENSBTAG00000000910	SLC6A7	solute carrier family 6 member 7 [Source:HGNC Symbol;Acc:HGNC:11054]	protein_coding	mRNA	7	63546283	63567495	+	14	3661	636
ENSBTAT00000035180	ENSBTAG00000025140	DOC2B	double C2 domain beta [Source:HGNC Symbol;Acc:HGNC:2986]	protein_coding	mRNA	19	23044440	23067069	+	9	1078	356
ENSBTAT00000019414	ENSBTAG00000037570	--	--	protein_coding	mRNA	29	42120556	42155545	-	10	1659	552
ENSBTAT00000019411	ENSBTAG00000014583	CALM2	calmodulin 2 [Source:HGNC Symbol;Acc:HGNC:1445]	protein_coding	mRNA	18	54169313	54178928	+	6	2075	149
ENSBTAT00000019412	ENSBTAG00000014584	--	--	protein_coding	mRNA	29	42287600	42313683	+	10	1696	546
ENSBTAT00000019413	ENSBTAG00000014585	PTGIR	prostaglandin I2 (prostacyclin) receptor (IP) [Source:HGNC Symbol;Acc:HGNC:9602]	protein_coding	mRNA	18	54185871	54188079	-	2	1161	386
ENSBTAT00000019419	ENSBTAG00000014587	CAGE1	cancer antigen 1 [Source:HGNC Symbol;Acc:HGNC:21622]	protein_coding	mRNA	23	47811698	47846185	+	12	2310	770
ENSBTAT00000036982	ENSBTAG00000026085	ZP4	zona pellucida glycoprotein 4 [Source:HGNC Symbol;Acc:HGNC:15770]	protein_coding	mRNA	28	10664110	10671377	-	12	1659	534
ENSBTAT00000036984	ENSBTAG00000026080	--	--	protein_coding	mRNA	18	63047792	63055631	-	10	924	284
ENSBTAT00000036986	ENSBTAG00000000395	ADAMTS20	ADAM metallopeptidase with thrombospondin type 1 motif 20 [Source:HGNC Symbol;Acc:HGNC:17178]	protein_coding	mRNA	5	37102590	37332440	+	39	5748	1915
ENSBTAT00000036988	ENSBTAG00000021381	DAAM2	dishevelled associated activator of morphogenesis 2 [Source:HGNC Symbol;Acc:HGNC:18143]	protein_coding	mRNA	23	13775149	13829110	+	26	3391	1097
ENSBTAT00000017706	ENSBTAG00000013314	PBX3	PBX homeobox 3 [Source:HGNC Symbol;Acc:HGNC:8634]	protein_coding	mRNA	11	96719400	96772227	+	7	1108	343
ENSBTAT00000017701	ENSBTAG00000013300	KCNMA1	potassium calcium-activated channel subfamily M alpha 1 [Source:HGNC Symbol;Acc:HGNC:6284]	protein_coding	mRNA	28	32807351	33587986	-	28	3495	1165
ENSBTAT00000034274	ENSBTAG00000024605	-	Dynein light chain 1, cytoplasmic [Source:UniProtKB/Swiss-Prot;Acc:P61285]	protein_coding	mRNA	17	65042590	65045024	+	3	662	89
ENSBTAT00000034273	ENSBTAG00000024603	NCOR2	nuclear receptor corepressor 2 [Source:HGNC Symbol;Acc:HGNC:7673]	protein_coding	mRNA	17	53568327	53708353	+	52	6939	2294
ENSBTAT00000061383	ENSBTAG00000013616	AP4E1	adaptor related protein complex 4 epsilon 1 subunit [Source:HGNC Symbol;Acc:HGNC:573]	protein_coding	mRNA	10	59578464	59644086	-	21	3485	1138
ENSBTAT00000061382	ENSBTAG00000039803	MYO7B	myosin VIIB [Source:HGNC Symbol;Acc:HGNC:7607]	protein_coding	mRNA	2	4819957	4901074	-	53	6570	2170
ENSBTAT00000061381	ENSBTAG00000039709	PARPBP	PARP1 binding protein [Source:HGNC Symbol;Acc:HGNC:26074]	protein_coding	mRNA	5	66293051	66359522	+	11	1816	582
ENSBTAT00000061380	ENSBTAG00000038180	SCN2A	sodium voltage-gated channel alpha subunit 2 [Source:HGNC Symbol;Acc:HGNC:10588]	protein_coding	mRNA	2	30981157	31119776	-	27	8777	2006
ENSBTAT00000061387	ENSBTAG00000017610	NFRKB	nuclear factor related to kappaB binding protein [Source:HGNC Symbol;Acc:HGNC:7802]	protein_coding	mRNA	29	36650181	36680357	-	26	3954	1292
ENSBTAT00000061386	ENSBTAG00000020296	UBR3	ubiquitin protein ligase E3 component n-recognin 3 (putative) [Source:HGNC Symbol;Acc:HGNC:30467]	protein_coding	mRNA	2	26361548	26565226	-	39	7041	1895
ENSBTAT00000061385	ENSBTAG00000039682	MTUS1	microtubule associated scaffold protein 1 [Source:HGNC Symbol;Acc:HGNC:29789]	protein_coding	mRNA	27	18574170	18698056	+	14	4181	1306
ENSBTAT00000061384	ENSBTAG00000018395	KIAA1217	KIAA1217 [Source:HGNC Symbol;Acc:HGNC:25428]	protein_coding	mRNA	13	25342822	25682179	+	22	5584	1830
ENSBTAT00000013134	ENSBTAG00000009958	TRIM35	tripartite motif containing 35 [Source:HGNC Symbol;Acc:HGNC:16285]	protein_coding	mRNA	8	75681765	75697613	-	6	1482	493
ENSBTAT00000016974	ENSBTAG00000012772	GFI1B	growth factor independent 1B transcriptional repressor [Source:HGNC Symbol;Acc:HGNC:4238]	protein_coding	mRNA	11	103039731	103051510	+	7	1100	331
ENSBTAT00000031989	ENSBTAG00000001882	CD79A	CD79a molecule [Source:HGNC Symbol;Acc:HGNC:1698]	protein_coding	mRNA	18	51679284	51682971	-	4	923	133
ENSBTAT00000031986	ENSBTAG00000021789	ZNF574	zinc finger protein 574 [Source:RefSeq peptide;Acc:NP_001070007]	protein_coding	mRNA	18	51504690	51507155	+	1	2466	821
ENSBTAT00000016419	ENSBTAG00000012374	C2orf54	chromosome 2 open reading frame 54 [Source:HGNC Symbol;Acc:HGNC:26216]	protein_coding	mRNA	3	120647666	120655025	-	5	1970	452
ENSBTAT00000049993	ENSBTAG00000045649	--	--	protein_coding	mRNA	27	5457175	5465029	+	2	368	30
ENSBTAT00000025938	ENSBTAG00000019473	IGLON5	IgLON family member 5 [Source:HGNC Symbol;Acc:HGNC:34550]	protein_coding	mRNA	18	57762991	57777429	+	8	1060	336
ENSBTAT00000033724	ENSBTAG00000007767	TBX15	T-box transcription factor TBX15 [Source:RefSeq peptide;Acc:NP_001073243]	protein_coding	mRNA	3	24236815	24329679	+	6	1170	295
ENSBTAT00000025934	ENSBTAG00000019469	SPACA1	sperm acrosome associated 1 [Source:HGNC Symbol;Acc:HGNC:14967]	protein_coding	mRNA	9	62754534	62784964	-	6	998	280
ENSBTAT00000025935	ENSBTAG00000019470	NEK6	NIMA related kinase 6 [Source:HGNC Symbol;Acc:HGNC:7749]	protein_coding	mRNA	11	95314593	95400813	+	10	2503	313
ENSBTAT00000033728	ENSBTAG00000021182	DOCK4	dedicator of cytokinesis 4 [Source:HGNC Symbol;Acc:HGNC:19192]	protein_coding	mRNA	4	56631631	56910607	+	52	5963	1973
ENSBTAT00000025930	ENSBTAG00000019465	ITPKC	inositol-trisphosphate 3-kinase C [Source:HGNC Symbol;Acc:HGNC:14897]	protein_coding	mRNA	18	50273455	50291008	+	7	3297	675
ENSBTAT00000025932	ENSBTAG00000019467	ACTL7B	actin like 7B [Source:HGNC Symbol;Acc:HGNC:162]	protein_coding	mRNA	8	100138374	100139780	-	1	1407	417
ENSBTAT00000025933	ENSBTAG00000019468	ACTL7A	actin like 7A [Source:HGNC Symbol;Acc:HGNC:161]	protein_coding	mRNA	8	100142637	100144156	+	1	1520	438
ENSBTAT00000063586	ENSBTAG00000046185	BTBD7	BTB domain containing 7 [Source:HGNC Symbol;Acc:HGNC:18269]	protein_coding	mRNA	21	58455752	58541454	-	11	3710	1125
ENSBTAT00000023643	ENSBTAG00000017780	DPYSL4	dihydropyrimidinase like 4 [Source:HGNC Symbol;Acc:HGNC:3016]	protein_coding	mRNA	26	51520775	51535696	+	14	2437	572
ENSBTAT00000023644	ENSBTAG00000017771	EPN2	epsin-2 [Source:RefSeq peptide;Acc:NP_001193246]	protein_coding	mRNA	19	34721003	34771507	-	10	2245	639
ENSBTAT00000065283	ENSBTAG00000009289	MS4A8	membrane spanning 4-domains A8 [Source:HGNC Symbol;Acc:HGNC:13380]	protein_coding	mRNA	29	37639043	37654922	+	8	1118	262
ENSBTAT00000037115	ENSBTAG00000014614	ACTA2	actin, alpha 2, smooth muscle, aorta [Source:HGNC Symbol;Acc:HGNC:130]	protein_coding	mRNA	26	10662362	10714982	-	9	2016	377
ENSBTAT00000055417	ENSBTAG00000038115	--	--	protein_coding	mRNA	25	2322584	2328849	+	3	708	144
ENSBTAT00000037111	ENSBTAG00000021913	MMD2	monocyte to macrophage differentiation associated 2 [Source:HGNC Symbol;Acc:HGNC:30133]	protein_coding	mRNA	25	39609810	39672867	+	8	1039	221
ENSBTAT00000037112	ENSBTAG00000012406	ZBP1	Z-DNA binding protein 1 [Source:HGNC Symbol;Acc:HGNC:16176]	protein_coding	mRNA	13	59101609	59109190	+	8	1461	330
ENSBTAT00000011612	ENSBTAG00000008817	LAMA4	Bos taurus laminin, alpha 4 (LAMA4), mRNA. [Source:RefSeq mRNA;Acc:NM_001205965]	protein_coding	mRNA	9	38644310	38810902	+	38	5812	1824
ENSBTAT00000026776	ENSBTAG00000020099	STMN2	stathmin 2 [Source:HGNC Symbol;Acc:HGNC:10577]	protein_coding	mRNA	14	44969002	45027081	+	5	1932	179
ENSBTAT00000026774	ENSBTAG00000020097	--	--	protein_coding	mRNA	9	76937939	76952270	-	3	1988	184
ENSBTAT00000026773	ENSBTAG00000020096	MS4A2	membrane spanning 4-domains A2 [Source:HGNC Symbol;Acc:HGNC:7316]	protein_coding	mRNA	15	84497142	84504751	+	7	732	243
ENSBTAT00000026770	ENSBTAG00000020095	MS4A3	membrane spanning 4-domains A3 [Source:HGNC Symbol;Acc:HGNC:7317]	protein_coding	mRNA	15	84485248	84492848	+	8	639	213
ENSBTAT00000048225	ENSBTAG00000033998	RFX8	RFX family member 8, lacking RFX DNA binding domain [Source:HGNC Symbol;Acc:HGNC:37253]	protein_coding	mRNA	11	6310570	6361314	-	15	1788	586
ENSBTAT00000048226	ENSBTAG00000010498	SLC40A1	solute carrier family 40 member 1 [Source:HGNC Symbol;Acc:HGNC:10909]	protein_coding	mRNA	2	6716591	6740329	+	9	3189	574
ENSBTAT00000048221	ENSBTAG00000034075	SLC7A11	solute carrier family 7 member 11 [Source:HGNC Symbol;Acc:HGNC:11059]	protein_coding	mRNA	17	19729366	19808282	+	16	1515	504
ENSBTAT00000048220	ENSBTAG00000033993	PRP14	prolactin-related protein 14 precursor [Source:RefSeq peptide;Acc:NP_001091031]	protein_coding	mRNA	23	34693485	34706026	-	8	769	236
ENSBTAT00000048222	ENSBTAG00000007383	ZNF521	zinc finger protein 521 [Source:HGNC Symbol;Acc:HGNC:24605]	protein_coding	mRNA	24	31675533	32049400	+	7	4733	1311
ENSBTAT00000038974	ENSBTAG00000006384	--	--	protein_coding	mRNA	X	126010550	126012970	-	2	2316	771
ENSBTAT00000038978	ENSBTAG00000032050	--	--	protein_coding	mRNA	15	46545529	46546503	-	1	975	324
ENSBTAT00000064146	ENSBTAG00000023986	--	--	protein_coding	mRNA	3	103893619	103899030	-	3	847	126
ENSBTAT00000007742	ENSBTAG00000005891	FCRL1	Fc receptor like 1 [Source:HGNC Symbol;Acc:HGNC:18509]	protein_coding	mRNA	3	12615413	12647987	+	10	1843	318
ENSBTAT00000064144	ENSBTAG00000047916	--	--	protein_coding	mRNA	29	27648733	27649656	+	1	924	308
ENSBTAT00000064145	ENSBTAG00000045708	MYPOP	Myb related transcription factor, partner of profilin [Source:HGNC Symbol;Acc:HGNC:20178]	protein_coding	mRNA	18	53700346	53725742	-	2	1137	379
ENSBTAT00000064142	ENSBTAG00000048083	KRTAP3-1	keratin associated protein 3-1 [Source:HGNC Symbol;Acc:HGNC:16778]	protein_coding	mRNA	19	41866875	41867171	-	1	297	98
ENSBTAT00000036647	ENSBTAG00000017338	FAM205C	family with sequence similarity 205 member C [Source:HGNC Symbol;Acc:HGNC:42673]	protein_coding	mRNA	8	59587076	59592580	-	5	1391	408
ENSBTAT00000064140	ENSBTAG00000048298	--	--	protein_coding	mRNA	29	38296258	38305262	-	12	1128	375
ENSBTAT00000064141	ENSBTAG00000006392	TTC7B	tetratricopeptide repeat domain 7B [Source:HGNC Symbol;Acc:HGNC:19858]	protein_coding	mRNA	10	103185400	103303374	-	12	1475	454
ENSBTAT00000007749	ENSBTAG00000005898	TGS1	trimethylguanosine synthase [Source:RefSeq peptide;Acc:NP_001192627]	protein_coding	mRNA	14	24747219	24772713	+	13	2725	854
ENSBTAT00000064148	ENSBTAG00000002209	JPT2	Jupiter microtubule associated homolog 2 [Source:HGNC Symbol;Acc:HGNC:14137]	protein_coding	mRNA	25	1288766	1301379	+	8	3011	215
ENSBTAT00000064149	ENSBTAG00000046644	HRAS	HRas proto-oncogene, GTPase [Source:HGNC Symbol;Acc:HGNC:5173]	protein_coding	mRNA	29	51095406	51098281	+	7	928	246
ENSBTAT00000065065	ENSBTAG00000048041	ACTR1B	ARP1 actin-related protein 1 homolog B, centractin beta [Source:HGNC Symbol;Acc:HGNC:168]	protein_coding	mRNA	11	2929639	2943356	-	16	1234	377
ENSBTAT00000027792	ENSBTAG00000035615	--	--	protein_coding	mRNA	X	4015335	4032280	-	9	1115	307
ENSBTAT00000027793	ENSBTAG00000020859	SERPINF2	serpin family F member 2 [Source:HGNC Symbol;Acc:HGNC:9075]	protein_coding	mRNA	19	23403657	23411269	+	10	2216	492
ENSBTAT00000027791	ENSBTAG00000020858	UPF3A	UPF3 regulator of nonsense transcripts homolog A (yeast) [Source:HGNC Symbol;Acc:HGNC:20332]	protein_coding	mRNA	12	91071317	91090086	+	10	2290	510
ENSBTAT00000027797	ENSBTAG00000034601	OR6N1	olfactory receptor family 6 subfamily N member 1 [Source:HGNC Symbol;Acc:HGNC:15034]	protein_coding	mRNA	3	11029725	11030663	+	1	939	312
ENSBTAT00000027794	ENSBTAG00000020861	CHAMP1	chromosome alignment maintaining phosphoprotein 1 [Source:HGNC Symbol;Acc:HGNC:20311]	protein_coding	mRNA	12	91100867	91103281	+	1	2415	804
ENSBTAT00000027798	ENSBTAG00000020865	PELI1	pellino E3 ubiquitin protein ligase 1 [Source:HGNC Symbol;Acc:HGNC:8827]	protein_coding	mRNA	11	62471609	62528075	-	7	3521	418
ENSBTAT00000029227	ENSBTAG00000021922	SMAP2	small ArfGAP2 [Source:HGNC Symbol;Acc:HGNC:25082]	protein_coding	mRNA	3	106311859	106358978	-	10	2931	429
ENSBTAT00000049172	ENSBTAG00000009416	GPALPP1	GPALPP motifs-containing protein 1 [Source:RefSeq peptide;Acc:NP_001029752]	protein_coding	mRNA	12	15203256	15220754	+	7	1378	276
ENSBTAT00000049176	ENSBTAG00000026586	PPP1R14C	Bos taurus protein phosphatase 1, regulatory (inhibitor) subunit 14C (PPP1R14C), mRNA. [Source:RefSeq mRNA;Acc:NM_001078068]	protein_coding	mRNA	9	88384683	88500749	+	4	2116	168
ENSBTAT00000055845	ENSBTAG00000034220	CDKN2A	cyclin dependent kinase inhibitor 2A [Source:HGNC Symbol;Acc:HGNC:1787]	protein_coding	mRNA	8	22147414	22151549	+	4	501	167
ENSBTAT00000055844	ENSBTAG00000016848	GTF2E1	general transcription factor IIE subunit 1 [Source:HGNC Symbol;Acc:HGNC:4650]	protein_coding	mRNA	1	66042806	66070880	+	11	1619	439
ENSBTAT00000055849	ENSBTAG00000000511	CNST	consortin, connexin sorting protein [Source:HGNC Symbol;Acc:HGNC:26486]	protein_coding	mRNA	16	31456108	31520490	-	10	2410	721
ENSBTAT00000027425	ENSBTAG00000034368	PRSS33	protease, serine 33 [Source:HGNC Symbol;Acc:HGNC:30405]	protein_coding	mRNA	25	2272632	2275410	+	6	840	280
ENSBTAT00000027426	ENSBTAG00000020583	AASDH	aminoadipate-semialdehyde dehydrogenase [Source:HGNC Symbol;Acc:HGNC:23993]	protein_coding	mRNA	6	73409452	73435649	-	14	3386	1106
ENSBTAT00000027427	ENSBTAG00000020584	IFT81	intraflagellar transport 81 [Source:HGNC Symbol;Acc:HGNC:14313]	protein_coding	mRNA	17	56311086	56408960	+	19	2094	676
ENSBTAT00000027421	ENSBTAG00000020578	PRDM6	PR/SET domain 6 [Source:HGNC Symbol;Acc:HGNC:9350]	protein_coding	mRNA	7	31950213	32058001	-	8	2974	590
ENSBTAT00000027423	ENSBTAG00000020580	TCN1	transcobalamin 1 [Source:HGNC Symbol;Acc:HGNC:11652]	protein_coding	mRNA	15	84389636	84404937	-	9	1454	427
ENSBTAT00000030566	ENSBTAG00000039289	--	--	protein_coding	mRNA	13	43973797	43995748	+	10	1408	323
ENSBTAT00000038392	ENSBTAG00000009421	CD1E	CD1e molecule [Source:HGNC Symbol;Acc:HGNC:1638]	protein_coding	mRNA	3	11724338	11727830	-	6	1824	392
ENSBTAT00000013479	ENSBTAG00000010217	ZNF318	zinc finger protein 318 [Source:HGNC Symbol;Acc:HGNC:13578]	protein_coding	mRNA	23	16901443	16924710	-	11	6189	2063
ENSBTAT00000038390	ENSBTAG00000026851	FMNL2	formin-like protein 2 [Source:RefSeq peptide;Acc:NP_001193750]	protein_coding	mRNA	2	43652960	43979596	-	27	3423	1047
ENSBTAT00000013472	ENSBTAG00000010210	SUV39H2	suppressor of variegation 3-9 homolog 2 [Source:HGNC Symbol;Acc:HGNC:17287]	protein_coding	mRNA	13	29813365	29835882	+	6	1778	410
ENSBTAT00000039375	ENSBTAG00000027425	CCDC190	coiled-coil domain containing 190 [Source:HGNC Symbol;Acc:HGNC:28736]	protein_coding	mRNA	3	6560555	6569286	+	4	1679	296
ENSBTAT00000039371	ENSBTAG00000021483	OLFML1	olfactomedin like 1 [Source:HGNC Symbol;Acc:HGNC:24473]	protein_coding	mRNA	15	45837936	45866755	-	4	1099	233
ENSBTAT00000039379	ENSBTAG00000009291	CFAP61	cilia and flagella associated protein 61 [Source:HGNC Symbol;Acc:HGNC:15872]	protein_coding	mRNA	13	39934251	40222551	+	27	3982	1144
ENSBTAT00000024214	ENSBTAG00000018193	KCNK3	potassium two pore domain channel subfamily K member 3 [Source:HGNC Symbol;Acc:HGNC:6278]	protein_coding	mRNA	11	72831969	72868413	-	2	1209	402
ENSBTAT00000024218	ENSBTAG00000018195	--	--	protein_coding	mRNA	25	20622352	20623126	+	6	600	200
ENSBTAT00000038024	ENSBTAG00000011582	-	serine incorporator 2 [Source:RefSeq peptide;Acc:NP_001030362]	protein_coding	mRNA	2	122814786	122817735	+	3	935	163
ENSBTAT00000038022	ENSBTAG00000013235	TINAGL1	tubulointerstitial nephritis antigen like 1 [Source:HGNC Symbol;Acc:HGNC:19168]	protein_coding	mRNA	2	122685823	122695535	-	11	1774	469
ENSBTAT00000038028	ENSBTAG00000026672	--	--	protein_coding	mRNA	9	34534604	34548809	-	5	737	226
ENSBTAT00000025730	ENSBTAG00000047760	DUS1L	tRNA-dihydrouridine(16/17) synthase [Source:RefSeq peptide;Acc:NP_001071552]	protein_coding	mRNA	19	51416679	51422719	+	11	2379	186
ENSBTAT00000021480	ENSBTAG00000016137	ZNF608	zinc finger protein 608 [Source:RefSeq peptide;Acc:NP_001193235]	protein_coding	mRNA	7	30346723	30452439	+	9	4956	1512
ENSBTAT00000021481	ENSBTAG00000016138	GPA1	Glycoprotein hormones alpha chain [Source:UniProtKB/Swiss-Prot;Acc:P01217]	protein_coding	mRNA	9	63677991	63694859	+	4	742	120
ENSBTAT00000021482	ENSBTAG00000016139	TMEM120A	transmembrane protein 120A [Source:HGNC Symbol;Acc:HGNC:21697]	protein_coding	mRNA	25	34726229	34731680	-	12	1305	343
ENSBTAT00000021483	ENSBTAG00000016140	PPFIBP2	PPFIA binding protein 2 [Source:HGNC Symbol;Acc:HGNC:9250]	protein_coding	mRNA	15	45663896	45799991	-	24	2840	876
ENSBTAT00000021485	ENSBTAG00000016142	CYB5R2	cytochrome b5 reductase 2 [Source:HGNC Symbol;Acc:HGNC:24376]	protein_coding	mRNA	15	45647866	45656990	+	9	997	299
ENSBTAT00000021488	ENSBTAG00000016144	LCN10	lipocalin 10 [Source:HGNC Symbol;Acc:HGNC:20892]	protein_coding	mRNA	11	106411993	106414340	+	6	540	179
ENSBTAT00000012703	ENSBTAG00000047776	--	--	protein_coding	mRNA	3	12170093	12173511	-	6	1261	335
ENSBTAT00000012702	ENSBTAG00000009639	SMPD3	sphingomyelin phosphodiesterase 3 [Source:HGNC Symbol;Acc:HGNC:14240]	protein_coding	mRNA	18	35847645	35872312	-	8	2957	656
ENSBTAT00000012705	ENSBTAG00000009642	AKAP5	A-kinase anchoring protein 5 [Source:HGNC Symbol;Acc:HGNC:375]	protein_coding	mRNA	10	76927473	76928759	+	1	1287	428
ENSBTAT00000012704	ENSBTAG00000009641	MTHFD1	methylenetetrahydrofolate dehydrogenase, cyclohydrolase and formyltetrahydrofolate synthetase 1 [Source:HGNC Symbol;Acc:HGNC:7432]	protein_coding	mRNA	10	76858872	76919406	+	28	3080	935
ENSBTAT00000012706	ENSBTAG00000009643	ZBTB25	zinc finger and BTB domain containing 25 [Source:HGNC Symbol;Acc:HGNC:13112]	protein_coding	mRNA	10	76943981	76960818	-	3	1700	435
ENSBTAT00000052235	ENSBTAG00000037721	--	--	protein_coding	mRNA	18	64708129	64708966	-	6	756	252
ENSBTAT00000052237	ENSBTAG00000009105	ACSBG2	acyl-CoA synthetase bubblegum family member 2 [Source:HGNC Symbol;Acc:HGNC:24174]	protein_coding	mRNA	7	19480043	19499738	-	8	1106	280
ENSBTAT00000052230	ENSBTAG00000032668	--	--	protein_coding	mRNA	8	60562019	60563035	-	2	966	322
ENSBTAT00000052239	ENSBTAG00000039807	--	--	protein_coding	mRNA	10	23933880	23934477	+	2	386	115
ENSBTAT00000052238	ENSBTAG00000008285	OXR1	oxidation resistance 1 [Source:HGNC Symbol;Acc:HGNC:15822]	protein_coding	mRNA	14	60000394	60075278	-	13	3243	771
ENSBTAT00000057552	ENSBTAG00000040435	-	40S ribosomal protein S27-like [Source:UniProtKB/Swiss-Prot;Acc:Q3T0B7]	protein_coding	mRNA	3	101348534	101349004	+	1	471	84
ENSBTAT00000057550	ENSBTAG00000037938	--	--	protein_coding	mRNA	21	45695686	45724815	-	8	1398	301
ENSBTAT00000057554	ENSBTAG00000039950	--	--	protein_coding	mRNA	10	82574442	82575288	-	2	738	93
ENSBTAT00000022687	ENSBTAG00000017060	ITGB2	integrin subunit beta 2 [Source:HGNC Symbol;Acc:HGNC:6155]	protein_coding	mRNA	1	145104446	145133581	-	16	2796	769
ENSBTAT00000022686	ENSBTAG00000017064	ING4	inhibitor of growth family member 4 [Source:HGNC Symbol;Acc:HGNC:19423]	protein_coding	mRNA	5	104145507	104152702	+	8	1361	248
ENSBTAT00000022685	ENSBTAG00000017062	ADM2	adrenomedullin 2 [Source:HGNC Symbol;Acc:HGNC:28898]	protein_coding	mRNA	5	119998127	119999276	+	2	429	142
ENSBTAT00000008355	ENSBTAG00000006368	N4BP3	NEDD4 binding protein 3 [Source:HGNC Symbol;Acc:HGNC:29852]	protein_coding	mRNA	7	40573898	40576306	+	4	1632	543
ENSBTAT00000008354	ENSBTAG00000006359	EPHA1	EPH receptor A1 [Source:HGNC Symbol;Acc:HGNC:3385]	protein_coding	mRNA	4	107608325	107623775	-	18	3246	982
ENSBTAT00000008357	ENSBTAG00000006367	CTGF	connective tissue growth factor [Source:HGNC Symbol;Acc:HGNC:2500]	protein_coding	mRNA	9	70873221	70876455	-	5	2304	349
ENSBTAT00000008351	ENSBTAG00000006364	GLMP	glycosylated lysosomal membrane protein [Source:HGNC Symbol;Acc:HGNC:29436]	protein_coding	mRNA	3	14558547	14561397	+	6	1553	404
ENSBTAT00000008352	ENSBTAG00000039415	CHMP4A	charged multivesicular body protein 4A [Source:HGNC Symbol;Acc:HGNC:20274]	protein_coding	mRNA	10	20782273	20785952	+	6	1006	222
ENSBTAT00000008359	ENSBTAG00000006372	KLHL42	kelch-like protein 42 [Source:RefSeq peptide;Acc:NP_001192344]	protein_coding	mRNA	5	82452437	82468701	-	3	1581	525
ENSBTAT00000008358	ENSBTAG00000006370	CCT3	chaperonin containing TCP1 subunit 3 [Source:HGNC Symbol;Acc:HGNC:1616]	protein_coding	mRNA	3	14538748	14553305	+	14	1939	545
ENSBTAT00000064976	ENSBTAG00000047850	--	--	protein_coding	mRNA	15	45558538	45559476	-	1	939	312
ENSBTAT00000064975	ENSBTAG00000046851	--	--	protein_coding	mRNA	18	28446475	28449666	-	13	1404	467
ENSBTAT00000064974	ENSBTAG00000020484	ADCK2	aarF domain containing kinase 2 [Source:HGNC Symbol;Acc:HGNC:19039]	protein_coding	mRNA	4	104831522	104846320	+	8	2407	576
ENSBTAT00000064972	ENSBTAG00000046386	SERTM1	serine-rich and transmembrane domain-containing protein 1 [Source:RefSeq peptide;Acc:NP_001289870]	protein_coding	mRNA	12	24926157	24926477	-	1	321	107
ENSBTAT00000064971	ENSBTAG00000011405	CEP72	centrosomal protein 72 [Source:HGNC Symbol;Acc:HGNC:25547]	protein_coding	mRNA	20	71602439	71632615	-	15	2092	622
ENSBTAT00000064970	ENSBTAG00000046660	--	--	protein_coding	mRNA	4	106441003	106441506	+	2	370	118
ENSBTAT00000015160	ENSBTAG00000032819	MUC20	mucin 20, cell surface associated [Source:HGNC Symbol;Acc:HGNC:23282]	protein_coding	mRNA	1	71072051	71085633	+	6	1856	521
ENSBTAT00000015161	ENSBTAG00000011406	TESK1	testis-specific kinase 1 [Source:HGNC Symbol;Acc:HGNC:11731]	protein_coding	mRNA	8	60207472	60212368	+	10	2552	630
ENSBTAT00000015162	ENSBTAG00000011409	CD72	CD72 molecule [Source:HGNC Symbol;Acc:HGNC:1696]	protein_coding	mRNA	8	60212308	60219700	-	9	1408	357
ENSBTAT00000015165	ENSBTAG00000011413	CCDC107	coiled-coil domain containing 107 [Source:HGNC Symbol;Acc:HGNC:28465]	protein_coding	mRNA	8	60244674	60247201	+	6	825	258
ENSBTAT00000015166	ENSBTAG00000011412	LAMB1	laminin subunit beta-1 precursor [Source:RefSeq peptide;Acc:NP_001193448]	protein_coding	mRNA	4	49263419	49339822	-	35	5564	1798
ENSBTAT00000015167	ENSBTAG00000011416	ARHGEF39	Rho guanine nucleotide exchange factor 39 [Source:HGNC Symbol;Acc:HGNC:25909]	protein_coding	mRNA	8	60247501	60251092	-	9	1392	335
ENSBTAT00000015168	ENSBTAG00000011414	EIF2B5	eukaryotic translation initiation factor 2B subunit epsilon [Source:HGNC Symbol;Acc:HGNC:3261]	protein_coding	mRNA	1	83616037	83625122	-	16	2520	728
ENSBTAT00000009002	ENSBTAG00000006855	TDRD1	tudor domain containing 1 [Source:HGNC Symbol;Acc:HGNC:11712]	protein_coding	mRNA	26	34947479	34985364	+	24	3552	1184
ENSBTAT00000002051	ENSBTAG00000001568	PPIC	peptidylprolyl isomerase C [Source:HGNC Symbol;Acc:HGNC:9256]	protein_coding	mRNA	7	32114445	32128245	+	5	1320	212
ENSBTAT00000002052	ENSBTAG00000001567	LRRK1	leucine-rich repeat serine/threonine-protein kinase 1 [Source:RefSeq peptide;Acc:NP_001192703]	protein_coding	mRNA	21	5642546	5734611	-	32	6717	1984
ENSBTAT00000002054	ENSBTAG00000001570	CSF2	colony stimulating factor 2 [Source:HGNC Symbol;Acc:HGNC:2434]	protein_coding	mRNA	7	23694183	23696548	-	4	767	143
ENSBTAT00000002055	ENSBTAG00000001575	--	--	protein_coding	mRNA	11	29424996	29432052	-	6	771	150
ENSBTAT00000009005	ENSBTAG00000006846	--	--	protein_coding	mRNA	19	19738612	19757359	+	10	1527	323
ENSBTAT00000065592	ENSBTAG00000045830	--	--	protein_coding	mRNA	27	20592773	20593785	+	8	906	301
ENSBTAT00000065593	ENSBTAG00000046716	--	--	protein_coding	mRNA	13	50377759	50385128	+	2	781	147
ENSBTAT00000065590	ENSBTAG00000047768	--	--	protein_coding	mRNA	X	79540625	79544590	-	3	415	85
ENSBTAT00000065591	ENSBTAG00000046440	TRAM1L1	translocation associated membrane protein 1-like 1 [Source:HGNC Symbol;Acc:HGNC:28371]	protein_coding	mRNA	6	9455206	9456342	+	1	1137	378
ENSBTAT00000065596	ENSBTAG00000046340	--	--	protein_coding	mRNA	X	35755400	35757957	+	3	556	108
ENSBTAT00000065597	ENSBTAG00000046317	--	--	protein_coding	mRNA	5	60010299	60011294	-	1	996	331
ENSBTAT00000065594	ENSBTAG00000046994	--	--	protein_coding	mRNA	5	59061442	59062380	-	1	939	312
ENSBTAT00000065595	ENSBTAG00000015022	KIF2A	kinesin family member 2A [Source:HGNC Symbol;Acc:HGNC:6318]	protein_coding	mRNA	20	17009553	17076650	-	21	2328	744
ENSBTAT00000065598	ENSBTAG00000047423	ERICH4	glutamate rich 4 [Source:HGNC Symbol;Acc:HGNC:34497]	protein_coding	mRNA	18	50856438	50858587	+	2	679	135
ENSBTAT00000052902	ENSBTAG00000005128	VPREB3	V-set pre-B cell surrogate light chain 3 [Source:HGNC Symbol;Acc:HGNC:12710]	protein_coding	mRNA	17	73201460	73202019	-	2	351	117
ENSBTAT00000052901	ENSBTAG00000037485	--	--	protein_coding	mRNA	29	26802126	26804198	-	2	996	332
ENSBTAT00000052907	ENSBTAG00000016203	ZNF16	zinc finger protein 16 [Source:HGNC Symbol;Acc:HGNC:12947]	protein_coding	mRNA	14	1445334	1456750	-	3	1917	638
ENSBTAT00000052906	ENSBTAG00000008804	SAAL1	serum amyloid A like 1 [Source:HGNC Symbol;Acc:HGNC:25158]	protein_coding	mRNA	15	34930815	34964084	+	19	2074	613
ENSBTAT00000052905	ENSBTAG00000038307	--	--	protein_coding	mRNA	4	106541484	106541954	+	4	342	114
ENSBTAT00000063284	ENSBTAG00000048122	-	Complement factor D [Source:UniProtKB/Swiss-Prot;Acc:Q3T0A3]	protein_coding	mRNA	7	45030310	45032845	+	5	861	259
ENSBTAT00000063286	ENSBTAG00000006688	RPS6KL1	ribosomal protein S6 kinase like 1 [Source:HGNC Symbol;Acc:HGNC:20222]	protein_coding	mRNA	10	86553660	86567723	-	10	2048	552
ENSBTAT00000063287	ENSBTAG00000047855	MECP2	methyl-CpG-binding protein 2 [Source:RefSeq peptide;Acc:NP_001193481]	protein_coding	mRNA	X	40144448	40196621	-	4	1644	482
ENSBTAT00000063280	ENSBTAG00000001094	MTUS2	microtubule associated scaffold protein 2 [Source:HGNC Symbol;Acc:HGNC:20595]	protein_coding	mRNA	12	31029405	31296069	-	14	4522	1365
ENSBTAT00000063282	ENSBTAG00000040226	--	--	protein_coding	mRNA	11	10190054	10195932	+	4	1981	606
ENSBTAT00000063283	ENSBTAG00000047139	C12orf49	chromosome 12 open reading frame 49 [Source:HGNC Symbol;Acc:HGNC:26128]	protein_coding	mRNA	17	60505860	60521906	+	5	1598	205
ENSBTAT00000063289	ENSBTAG00000046245	--	--	protein_coding	mRNA	7	45034373	45034833	-	2	374	123
ENSBTAT00000018701	ENSBTAG00000014075	ITIH2	inter-alpha-trypsin inhibitor heavy chain 2 [Source:HGNC Symbol;Acc:HGNC:6167]	protein_coding	mRNA	13	16217717	16250004	-	21	3013	946
ENSBTAT00000018700	ENSBTAG00000014076	FAM175A	family with sequence similarity 175 member A [Source:HGNC Symbol;Acc:HGNC:25829]	protein_coding	mRNA	6	100013832	100031182	-	9	1538	410
ENSBTAT00000029813	ENSBTAG00000022114	TMEM65	transmembrane protein 65 [Source:HGNC Symbol;Acc:HGNC:25203]	protein_coding	mRNA	14	17254750	17298970	+	7	1005	236
ENSBTAT00000014417	ENSBTAG00000010858	ABCC11	ATP binding cassette subfamily C member 11 [Source:HGNC Symbol;Acc:HGNC:14639]	protein_coding	mRNA	18	16654447	16732300	-	37	4152	1383
ENSBTAT00000011420	ENSBTAG00000008661	C11orf52	chromosome 11 open reading frame 52 [Source:HGNC Symbol;Acc:HGNC:30531]	protein_coding	mRNA	15	22575919	22582373	+	4	589	133
ENSBTAT00000014415	ENSBTAG00000010863	DCP1A	decapping mRNA 1A [Source:HGNC Symbol;Acc:HGNC:18714]	protein_coding	mRNA	22	48203751	48247817	+	10	5663	579
ENSBTAT00000040257	ENSBTAG00000027911	OR2G3	olfactory receptor family 2 subfamily G member 3 [Source:HGNC Symbol;Acc:HGNC:15008]	protein_coding	mRNA	7	42312180	42313388	+	2	939	313
ENSBTAT00000011424	ENSBTAG00000008664	EIF2B2	eukaryotic translation initiation factor 2B subunit beta [Source:HGNC Symbol;Acc:HGNC:3258]	protein_coding	mRNA	10	86654324	86661342	+	8	1480	351
ENSBTAT00000014410	ENSBTAG00000010856	SLC8A2	solute carrier family 8 member A2 [Source:HGNC Symbol;Acc:HGNC:11069]	protein_coding	mRNA	18	54853503	54881796	-	9	2769	922
ENSBTAT00000065624	ENSBTAG00000003455	ANKRD6	ankyrin repeat domain-containing protein 6 [Source:RefSeq peptide;Acc:NP_001192406]	protein_coding	mRNA	9	61442561	61624884	-	16	2538	731
ENSBTAT00000065625	ENSBTAG00000048203	SAMD13	sterile alpha motif domain containing 13 [Source:HGNC Symbol;Acc:HGNC:24582]	protein_coding	mRNA	3	59964563	60011583	-	3	382	113
ENSBTAT00000065626	ENSBTAG00000046301	ZNF445	zinc finger protein 445 [Source:RefSeq peptide;Acc:NP_001192748]	protein_coding	mRNA	22	16367996	16376583	-	6	3066	1021
ENSBTAT00000065627	ENSBTAG00000046775	MAN1B1	mannosidase alpha class 1B member 1 [Source:HGNC Symbol;Acc:HGNC:6823]	protein_coding	mRNA	11	106125018	106152298	-	13	2073	656
ENSBTAT00000065620	ENSBTAG00000046855	--	--	protein_coding	mRNA	25	26799821	26801623	+	2	543	181
ENSBTAT00000065621	ENSBTAG00000047786	LRRC10B	leucine rich repeat containing 10B [Source:HGNC Symbol;Acc:HGNC:37215]	protein_coding	mRNA	29	40674002	40676155	+	1	2154	292
ENSBTAT00000065622	ENSBTAG00000047791	--	--	protein_coding	mRNA	18	58617315	58618271	+	1	957	319
ENSBTAT00000065623	ENSBTAG00000048155	--	--	protein_coding	mRNA	11	106822997	106831824	+	10	1413	400
ENSBTAT00000065629	ENSBTAG00000046922	TWIST1	twist family bHLH transcription factor 1 [Source:HGNC Symbol;Acc:HGNC:12428]	protein_coding	mRNA	4	27854574	27855179	-	1	606	201
ENSBTAT00000008971	ENSBTAG00000006824	APPL1	adaptor protein, phosphotyrosine interacting with PH domain and leucine zipper 1 [Source:HGNC Symbol;Acc:HGNC:24035]	protein_coding	mRNA	22	44397100	44427704	-	22	2298	708
ENSBTAT00000008973	ENSBTAG00000045986	MIA2	melanoma inhibitory activity 2 [Source:HGNC Symbol;Acc:HGNC:18432]	protein_coding	mRNA	21	49637067	49648037	+	5	1835	544
ENSBTAT00000008975	ENSBTAG00000006831	--	--	protein_coding	mRNA	8	48456364	48516656	+	4	547	155
ENSBTAT00000008976	ENSBTAG00000006828	RAPGEF3	Rap guanine nucleotide exchange factor 3 [Source:HGNC Symbol;Acc:HGNC:16629]	protein_coding	mRNA	5	32697065	32718624	+	28	3344	923
ENSBTAT00000008979	ENSBTAG00000006833	LMAN1	protein ERGIC-53 precursor [Source:RefSeq peptide;Acc:NP_001092413]	protein_coding	mRNA	24	58797010	58815897	-	18	1698	518
ENSBTAT00000063758	ENSBTAG00000015707	TREML2	triggering receptor expressed on myeloid cells like 2 [Source:HGNC Symbol;Acc:HGNC:21092]	protein_coding	mRNA	23	15126259	15133440	-	6	1090	329
ENSBTAT00000063759	ENSBTAG00000017123	ZNF354B	zinc finger protein 354B [Source:HGNC Symbol;Acc:HGNC:17197]	protein_coding	mRNA	7	3442362	3443828	+	2	1389	463
ENSBTAT00000063757	ENSBTAG00000048171	-	Tracheal antimicrobial peptide [Source:UniProtKB/Swiss-Prot;Acc:P25068]	protein_coding	mRNA	27	4888373	4890323	-	2	431	64
ENSBTAT00000063753	ENSBTAG00000020474	NOXRED1	NADP dependent oxidoreductase domain containing 1 [Source:HGNC Symbol;Acc:HGNC:20487]	protein_coding	mRNA	10	89661742	89682505	-	9	1026	342
ENSBTAT00000063750	ENSBTAG00000047158	LRFN1	leucine rich repeat and fibronectin type III domain containing 1 [Source:HGNC Symbol;Acc:HGNC:29290]	protein_coding	mRNA	18	49288007	49294023	-	3	2310	769
ENSBTAT00000063751	ENSBTAG00000018727	GOLIM4	Golgi integral membrane protein 4 [Source:RefSeq peptide;Acc:NP_001192482]	protein_coding	mRNA	1	100158667	100240882	+	16	2352	660
ENSBTAT00000008236	ENSBTAG00000006277	ENGASE	endo-beta-N-acetylglucosaminidase [Source:HGNC Symbol;Acc:HGNC:24622]	protein_coding	mRNA	19	53956454	53965180	-	14	2239	736
ENSBTAT00000008234	ENSBTAG00000006273	SULT4A1	sulfotransferase family 4A member 1 [Source:HGNC Symbol;Acc:HGNC:14903]	protein_coding	mRNA	5	115084016	115117266	+	7	2260	284
ENSBTAT00000055304	ENSBTAG00000038641	--	--	protein_coding	mRNA	15	45214160	45215098	+	1	939	313
ENSBTAT00000055300	ENSBTAG00000037770	--	--	protein_coding	mRNA	3	103607881	103608828	+	1	948	315
ENSBTAT00000055302	ENSBTAG00000040409	-	uncharacterized protein LOC790886 precursor [Source:RefSeq peptide;Acc:NP_001098497]	protein_coding	mRNA	16	5847772	5876373	-	5	882	269
ENSBTAT00000005807	ENSBTAG00000004429	GDF5	growth differentiation factor 5 [Source:HGNC Symbol;Acc:HGNC:4220]	protein_coding	mRNA	13	65340132	65343889	-	2	1500	499
ENSBTAT00000005804	ENSBTAG00000004427	OSBPL8	oxysterol binding protein like 8 [Source:HGNC Symbol;Acc:HGNC:16396]	protein_coding	mRNA	5	5823987	5903115	-	22	2843	877
ENSBTAT00000005802	ENSBTAG00000004428	H2AFZ	H2A histone family member Z [Source:HGNC Symbol;Acc:HGNC:4741]	protein_coding	mRNA	6	26103022	26104344	+	3	719	106
ENSBTAT00000017145	ENSBTAG00000012897	ITGA7	integrin subunit alpha 7 [Source:HGNC Symbol;Acc:HGNC:6143]	protein_coding	mRNA	5	57874054	57898519	+	34	3746	1137
ENSBTAT00000017146	ENSBTAG00000012898	-	40S ribosomal protein S27-like [Source:UniProtKB/Swiss-Prot;Acc:Q3T0B7]	protein_coding	mRNA	10	46946054	46949421	+	4	441	84
ENSBTAT00000017147	ENSBTAG00000012899	IFNGR2	interferon gamma receptor 2 [Source:HGNC Symbol;Acc:HGNC:5440]	protein_coding	mRNA	1	1376827	1397948	-	6	921	307
ENSBTAT00000017140	ENSBTAG00000020824	KRT10	keratin, type I cytoskeletal 10 [Source:RefSeq peptide;Acc:NP_776802]	protein_coding	mRNA	19	41663605	41667960	-	8	1950	526
ENSBTAT00000017141	ENSBTAG00000012896	METTL7B	methyltransferase like 7B [Source:HGNC Symbol;Acc:HGNC:28276]	protein_coding	mRNA	5	57899029	57901211	-	2	867	244
ENSBTAT00000005808	ENSBTAG00000004430	SGPP1	sphingosine-1-phosphate phosphatase 1 [Source:HGNC Symbol;Acc:HGNC:17720]	protein_coding	mRNA	10	76248673	76281374	-	3	3364	445
ENSBTAT00000003097	ENSBTAG00000002392	--	--	protein_coding	mRNA	6	13389038	13529927	-	64	5176	1664
ENSBTAT00000003094	ENSBTAG00000002391	TGFB1I1	Transforming growth factor beta-1-induced transcript 1 protein [Source:UniProtKB/Swiss-Prot;Acc:Q3MHZ4]	protein_coding	mRNA	25	27760811	27766954	+	11	1801	456
ENSBTAT00000003099	ENSBTAG00000002389	MED19	mediator complex subunit 19 [Source:HGNC Symbol;Acc:HGNC:29600]	protein_coding	mRNA	15	82355403	82363432	-	5	1434	244
ENSBTAT00000003098	ENSBTAG00000002390	CCDC184	coiled-coil domain containing 184 [Source:HGNC Symbol;Acc:HGNC:33749]	protein_coding	mRNA	5	32277008	32278883	-	1	1876	195
ENSBTAT00000013862	ENSBTAG00000010492	VPS4B	vacuolar protein sorting 4 homolog B [Source:HGNC Symbol;Acc:HGNC:10895]	protein_coding	mRNA	24	62175123	62204856	-	11	2887	444
ENSBTAT00000013860	ENSBTAG00000010485	MFN1	mitofusin-1 [Source:RefSeq peptide;Acc:NP_001193437]	protein_coding	mRNA	1	88263740	88387147	-	18	3171	750
ENSBTAT00000013864	ENSBTAG00000010490	PEX5	peroxisomal biogenesis factor 5 [Source:HGNC Symbol;Acc:HGNC:9719]	protein_coding	mRNA	5	103530565	103547919	-	16	3191	640
ENSBTAT00000013869	ENSBTAG00000010497	TRAF2	TNF receptor associated factor 2 [Source:HGNC Symbol;Acc:HGNC:12032]	protein_coding	mRNA	11	106296537	106311429	-	11	1633	525
ENSBTAT00000034073	ENSBTAG00000024508	CALML6	calmodulin like 6 [Source:HGNC Symbol;Acc:HGNC:24193]	protein_coding	mRNA	16	52086276	52086936	-	4	426	141
ENSBTAT00000034072	ENSBTAG00000024507	KCNJ9	potassium voltage-gated channel subfamily J member 9 [Source:HGNC Symbol;Acc:HGNC:6270]	protein_coding	mRNA	3	9705464	9709562	-	2	1218	405
ENSBTAT00000034076	ENSBTAG00000024510	--	--	protein_coding	mRNA	16	52078217	52081782	+	10	1519	392
ENSBTAT00000034075	ENSBTAG00000024509	TMEM52	transmembrane protein 52 [Source:HGNC Symbol;Acc:HGNC:27916]	protein_coding	mRNA	16	52083968	52085908	+	6	983	195
ENSBTAT00000046968	ENSBTAG00000006680	NKIRAS1	NFKB inhibitor interacting Ras like 1 [Source:HGNC Symbol;Acc:HGNC:17899]	protein_coding	mRNA	27	41934807	41954560	+	5	1767	128
ENSBTAT00000046961	ENSBTAG00000033077	NUFIP2	NUFIP2, FMR1 interacting protein 2 [Source:HGNC Symbol;Acc:HGNC:17634]	protein_coding	mRNA	19	21160804	21183796	-	6	2463	669
ENSBTAT00000028023	ENSBTAG00000021037	ARNT	aryl hydrocarbon receptor nuclear translocator [Source:RefSeq peptide;Acc:NP_776418]	protein_coding	mRNA	3	19956088	19991725	+	21	2349	782
ENSBTAT00000028022	ENSBTAG00000021039	--	--	protein_coding	mRNA	7	18306841	18329942	+	12	1916	549
ENSBTAT00000046966	ENSBTAG00000019175	SOBP	sine oculis binding protein homolog [Source:HGNC Symbol;Acc:HGNC:29256]	protein_coding	mRNA	9	42904974	42925443	-	2	2728	469
ENSBTAT00000000540	ENSBTAG00000000419	PHEX	phosphate-regulating neutral endopeptidase [Source:RefSeq peptide;Acc:NP_001179800]	protein_coding	mRNA	X	128333460	128534906	-	21	2181	726
ENSBTAT00000000541	ENSBTAG00000031688	--	--	protein_coding	mRNA	29	45315574	45323300	+	4	1536	362
ENSBTAT00000000543	ENSBTAG00000000422	TSHZ1	teashirt zinc finger homeobox 1 [Source:HGNC Symbol;Acc:HGNC:10669]	protein_coding	mRNA	24	3674813	3678046	-	1	3234	1077
ENSBTAT00000000545	ENSBTAG00000040568	ZNF883	zinc finger protein 883 [Source:HGNC Symbol;Acc:HGNC:27271]	protein_coding	mRNA	25	37431778	37469998	-	5	936	312
ENSBTAT00000000549	ENSBTAG00000000428	BAK1	BCL2 antagonist/killer 1 [Source:HGNC Symbol;Acc:HGNC:949]	protein_coding	mRNA	23	7655892	7658885	-	5	636	211
ENSBTAT00000020233	ENSBTAG00000015209	MXD4	MAX dimerization protein 4 [Source:HGNC Symbol;Acc:HGNC:13906]	protein_coding	mRNA	6	108490181	108501580	+	6	1068	209
ENSBTAT00000050636	ENSBTAG00000007323	CPSF6	cleavage and polyadenylation specific factor 6 [Source:HGNC Symbol;Acc:HGNC:13871]	protein_coding	mRNA	5	44765461	44793485	-	10	2123	551
ENSBTAT00000053957	ENSBTAG00000039764	IER5	immediate early response 5 [Source:HGNC Symbol;Acc:HGNC:5393]	protein_coding	mRNA	16	63689680	63690654	+	1	975	324
ENSBTAT00000054167	ENSBTAG00000039628	--	--	protein_coding	mRNA	18	63820995	63823800	+	5	1134	377
ENSBTAT00000054166	ENSBTAG00000039969	ZNF501	zinc finger protein 501 [Source:HGNC Symbol;Acc:HGNC:23717]	protein_coding	mRNA	18	60352473	60353630	-	3	747	248
ENSBTAT00000054165	ENSBTAG00000034373	CDH13	cadherin-13 precursor [Source:RefSeq peptide;Acc:NP_001030354]	protein_coding	mRNA	18	9512739	10162782	+	12	2004	663
ENSBTAT00000054161	ENSBTAG00000033453	--	--	protein_coding	mRNA	23	10854192	10873802	-	12	1989	389
ENSBTAT00000013131	ENSBTAG00000009950	PAX3	paired box 3 [Source:HGNC Symbol;Acc:HGNC:8617]	protein_coding	mRNA	2	111129286	111229639	-	9	1735	484
ENSBTAT00000046345	ENSBTAG00000032651	--	--	protein_coding	mRNA	11	27755440	27756041	+	1	602	108
ENSBTAT00000013133	ENSBTAG00000009956	CENPM	centromere protein M [Source:HGNC Symbol;Acc:HGNC:18352]	protein_coding	mRNA	5	113444186	113456257	-	6	1082	180
ENSBTAT00000013135	ENSBTAG00000009960	FLOT1	flotillin 1 [Source:HGNC Symbol;Acc:HGNC:3757]	protein_coding	mRNA	23	28090029	28100113	+	13	2093	427
ENSBTAT00000046341	ENSBTAG00000006101	PSMD4	proteasome 26S subunit, non-ATPase 4 [Source:HGNC Symbol;Acc:HGNC:9561]	protein_coding	mRNA	3	19598474	19607504	-	11	1227	316
ENSBTAT00000013136	ENSBTAG00000009961	E4F1	E4F transcription factor 1 [Source:HGNC Symbol;Acc:HGNC:3121]	protein_coding	mRNA	25	1753636	1762994	+	14	2525	781
ENSBTAT00000013139	ENSBTAG00000009962	PDCL3	phosducin like 3 [Source:HGNC Symbol;Acc:HGNC:28860]	protein_coding	mRNA	11	5550084	5561240	+	6	1500	240
ENSBTAT00000004049	ENSBTAG00000003114	AVL9	AVL9 cell migration associated [Source:HGNC Symbol;Acc:HGNC:28994]	protein_coding	mRNA	4	64353894	64387651	-	15	1853	616
ENSBTAT00000004048	ENSBTAG00000003113	RNF125	ring finger protein 125 [Source:HGNC Symbol;Acc:HGNC:21150]	protein_coding	mRNA	24	25452969	25496186	-	6	873	232
ENSBTAT00000004043	ENSBTAG00000003108	SRD5A2	steroid 5 alpha-reductase 2 [Source:HGNC Symbol;Acc:HGNC:11285]	protein_coding	mRNA	11	14347369	14393801	-	5	765	254
ENSBTAT00000004042	ENSBTAG00000003107	LHX5	LIM homeobox 5 [Source:HGNC Symbol;Acc:HGNC:14216]	protein_coding	mRNA	17	63254162	63263364	+	5	2042	402
ENSBTAT00000004045	ENSBTAG00000003110	--	--	protein_coding	mRNA	22	32732392	32877802	+	5	527	69
ENSBTAT00000004044	ENSBTAG00000003109	ITM2B	integral membrane protein 2B [Source:HGNC Symbol;Acc:HGNC:6174]	protein_coding	mRNA	12	18114553	18139506	+	6	1122	266
ENSBTAT00000004047	ENSBTAG00000003112	THUMPD3	THUMP domain containing 3 [Source:HGNC Symbol;Acc:HGNC:24493]	protein_coding	mRNA	22	17264153	17283523	-	11	1675	506
ENSBTAT00000019892	ENSBTAG00000014944	TBXA2R	thromboxane A2 receptor [Source:HGNC Symbol;Acc:HGNC:11608]	protein_coding	mRNA	7	21561179	21569885	+	2	1977	343
ENSBTAT00000019893	ENSBTAG00000014943	--	--	protein_coding	mRNA	X	96041772	96072571	-	26	5585	1555
ENSBTAT00000019896	ENSBTAG00000014948	NUTM1	NUT midline carcinoma family member 1 [Source:HGNC Symbol;Acc:HGNC:29919]	protein_coding	mRNA	10	28340123	28350132	-	7	3483	1160
ENSBTAT00000019897	ENSBTAG00000014949	SP9	Sp9 transcription factor [Source:HGNC Symbol;Acc:HGNC:30690]	protein_coding	mRNA	2	22485430	22487883	-	2	1446	481
ENSBTAT00000052570	ENSBTAG00000017263	MXI1	MAX interactor 1, dimerization protein [Source:HGNC Symbol;Acc:HGNC:7534]	protein_coding	mRNA	26	31041196	31135072	+	6	3422	291
ENSBTAT00000052571	ENSBTAG00000000584	--	--	protein_coding	mRNA	3	206916	208565	+	2	1137	379
ENSBTAT00000052576	ENSBTAG00000003132	CHRNB4	neuronal acetylcholine receptor subunit beta-4 precursor [Source:RefSeq peptide;Acc:NP_776942]	protein_coding	mRNA	21	31518370	31537227	-	8	1488	495
ENSBTAT00000052577	ENSBTAG00000040130	OR6B1	olfactory receptor family 6 subfamily B member 1 [Source:HGNC Symbol;Acc:HGNC:8354]	protein_coding	mRNA	4	108022064	108023023	+	1	960	320
ENSBTAT00000052574	ENSBTAG00000012288	TFIP11	tuftelin interacting protein 11 [Source:HGNC Symbol;Acc:HGNC:17165]	protein_coding	mRNA	17	68420067	68435323	-	13	2657	837
ENSBTAT00000052575	ENSBTAG00000040061	ZBTB38	zinc finger and BTB domain containing 38 [Source:HGNC Symbol;Acc:HGNC:26636]	protein_coding	mRNA	1	128532757	128536371	-	1	3615	1204
ENSBTAT00000052579	ENSBTAG00000006987	CERS3	ceramide synthase 3 [Source:HGNC Symbol;Acc:HGNC:23752]	protein_coding	mRNA	21	6262124	6420992	+	11	3250	387
ENSBTAT00000029040	ENSBTAG00000021787	PAQR7	progestin and adipoQ receptor family member 7 [Source:HGNC Symbol;Acc:HGNC:23146]	protein_coding	mRNA	2	127813023	127818513	+	2	1297	350
ENSBTAT00000001630	ENSBTAG00000001233	MPZL3	myelin protein zero like 3 [Source:HGNC Symbol;Acc:HGNC:27279]	protein_coding	mRNA	15	29345979	29376614	-	6	3546	234
ENSBTAT00000001633	ENSBTAG00000033510	MPZL2	Myelin protein zero-like protein 2 [Source:UniProtKB/Swiss-Prot;Acc:Q5EAB0]	protein_coding	mRNA	15	29378622	29389165	-	6	2100	215
ENSBTAT00000029044	ENSBTAG00000021790	APOOL	apolipoprotein O like [Source:HGNC Symbol;Acc:HGNC:24009]	protein_coding	mRNA	X	75160536	75265102	-	9	1236	264
ENSBTAT00000029045	ENSBTAG00000021791	PARP9	poly(ADP-ribose) polymerase family member 9 [Source:HGNC Symbol;Acc:HGNC:24118]	protein_coding	mRNA	1	67559268	67589062	-	11	3287	818
ENSBTAT00000001639	ENSBTAG00000001242	ADRB1	adrenoceptor beta 1 [Source:HGNC Symbol;Acc:HGNC:285]	protein_coding	mRNA	26	34805081	34806484	+	1	1404	467
ENSBTAT00000001638	ENSBTAG00000001241	ISL1	ISL LIM homeobox 1 [Source:HGNC Symbol;Acc:HGNC:6132]	protein_coding	mRNA	20	27745415	27755504	-	6	1542	349
ENSBTAT00000005398	ENSBTAG00000004124	CPOX	coproporphyrinogen oxidase [Source:HGNC Symbol;Acc:HGNC:2321]	protein_coding	mRNA	1	42518056	42531538	-	7	2109	449
ENSBTAT00000005399	ENSBTAG00000022759	--	--	protein_coding	mRNA	29	40130397	40148837	-	9	1279	376
ENSBTAT00000043446	ENSBTAG00000030735	--	--	protein_coding	mRNA	7	42303403	42303827	+	1	425	85
ENSBTAT00000049181	ENSBTAG00000034724	--	--	protein_coding	mRNA	15	13611759	13612139	+	1	381	126
ENSBTAT00000003779	ENSBTAG00000002910	--	--	protein_coding	mRNA	3	94016558	94046956	+	10	1484	296
ENSBTAT00000003777	ENSBTAG00000002908	GNG4	G protein subunit gamma 4 [Source:HGNC Symbol;Acc:HGNC:4407]	protein_coding	mRNA	28	8340143	8408741	-	4	4139	75
ENSBTAT00000003775	ENSBTAG00000002907	C2CD3	C2 calcium dependent domain containing 3 [Source:HGNC Symbol;Acc:HGNC:24564]	protein_coding	mRNA	15	54227840	54357467	-	37	7128	2343
ENSBTAT00000003773	ENSBTAG00000047317	-	collectin-43 precursor [Source:RefSeq peptide;Acc:NP_001002237]	protein_coding	mRNA	28	35714667	35748478	+	7	1136	245
ENSBTAT00000003770	ENSBTAG00000002902	ANO6	anoctamin 6 [Source:HGNC Symbol;Acc:HGNC:25240]	protein_coding	mRNA	5	35059697	35150452	-	18	2583	860
ENSBTAT00000003771	ENSBTAG00000002904	ZNF787	zinc finger protein 787 [Source:HGNC Symbol;Acc:HGNC:26998]	protein_coding	mRNA	18	63687553	63695160	-	2	1155	384
ENSBTAT00000019274	ENSBTAG00000014497	GPR31	G protein-coupled receptor 31 [Source:HGNC Symbol;Acc:HGNC:4486]	protein_coding	mRNA	9	103476875	103477813	-	1	939	312
ENSBTAT00000019270	ENSBTAG00000014494	-	ribonuclease T2 precursor [Source:RefSeq peptide;Acc:NP_001193266]	protein_coding	mRNA	9	103275249	103292877	-	10	2362	291
ENSBTAT00000019271	ENSBTAG00000014495	FGFR1OP	FGFR1 oncogene partner [Source:RefSeq peptide;Acc:NP_001071327]	protein_coding	mRNA	9	103355965	103381325	+	12	1281	367
ENSBTAT00000019278	ENSBTAG00000014501	FERMT2	fermitin family member 2 [Source:HGNC Symbol;Acc:HGNC:15767]	protein_coding	mRNA	10	65766164	65843942	-	15	3271	680
ENSBTAT00000056257	ENSBTAG00000027223	--	--	protein_coding	mRNA	9	71557682	71558755	+	1	1074	357
ENSBTAT00000005022	ENSBTAG00000003850	INSL5	insulin like 5 [Source:HGNC Symbol;Acc:HGNC:6088]	protein_coding	mRNA	3	78846970	78852272	+	5	475	151
ENSBTAT00000008011	ENSBTAG00000006096	--	--	protein_coding	mRNA	13	74867648	74877419	-	6	1143	169
ENSBTAT00000005025	ENSBTAG00000003851	CCNL1	cyclin L1 [Source:HGNC Symbol;Acc:HGNC:20569]	protein_coding	mRNA	1	111318106	111331103	+	11	2542	526
ENSBTAT00000005026	ENSBTAG00000045987	--	--	protein_coding	mRNA	3	5352171	5352859	+	1	689	173
ENSBTAT00000008015	ENSBTAG00000006099	PIP5K1A	phosphatidylinositol-4-phosphate 5-kinase type 1 alpha [Source:HGNC Symbol;Acc:HGNC:8994]	protein_coding	mRNA	3	19613995	19653114	-	15	3642	549
ENSBTAT00000008019	ENSBTAG00000006101	PSMD4	proteasome 26S subunit, non-ATPase 4 [Source:HGNC Symbol;Acc:HGNC:9561]	protein_coding	mRNA	3	19598421	19607517	-	10	1295	382
ENSBTAT00000037753	ENSBTAG00000014731	-	Glyceraldehyde-3-phosphate dehydrogenase [Source:UniProtKB/Swiss-Prot;Acc:P10096]	protein_coding	mRNA	5	104237902	104241979	-	12	1056	333
ENSBTAT00000017939	ENSBTAG00000013493	BNIP2	BCL2 interacting protein 2 [Source:HGNC Symbol;Acc:HGNC:1083]	protein_coding	mRNA	10	50628361	50650638	+	10	1798	314
ENSBTAT00000056251	ENSBTAG00000030371	--	--	protein_coding	mRNA	5	102968842	102991326	-	11	1860	620
ENSBTAT00000017935	ENSBTAG00000013489	CYP27A1	cytochrome P450 family 27 subfamily A member 1 [Source:HGNC Symbol;Acc:HGNC:2605]	protein_coding	mRNA	2	107462687	107504968	+	9	1806	534
ENSBTAT00000017934	ENSBTAG00000013488	PPP1R14D	protein phosphatase 1 regulatory inhibitor subunit 14D [Source:HGNC Symbol;Acc:HGNC:14953]	protein_coding	mRNA	10	36468114	36478924	-	4	917	144
ENSBTAT00000017936	ENSBTAG00000013481	CYP4A22	cytochrome P450, family 4, subfamily A, polypeptide 22 [Source:RefSeq peptide;Acc:NP_001092460]	protein_coding	mRNA	3	99918428	99933505	+	16	1790	515
ENSBTAT00000017930	ENSBTAG00000013485	ZFYVE19	zinc finger FYVE-type containing 19 [Source:HGNC Symbol;Acc:HGNC:20758]	protein_coding	mRNA	10	36460184	36467297	+	11	1688	399
ENSBTAT00000017932	ENSBTAG00000013486	C12orf66	chromosome 12 open reading frame 66 [Source:HGNC Symbol;Acc:HGNC:26517]	protein_coding	mRNA	5	49718467	49740885	+	3	1338	445
ENSBTAT00000028337	ENSBTAG00000018315	PELP1	proline, glutamate and leucine rich protein 1 [Source:HGNC Symbol;Acc:HGNC:30134]	protein_coding	mRNA	19	27281925	27303514	+	18	3504	1167
ENSBTAT00000047926	ENSBTAG00000033747	SIL1	SIL1 nucleotide exchange factor [Source:HGNC Symbol;Acc:HGNC:24624]	protein_coding	mRNA	7	51888630	52144488	-	10	1671	462
ENSBTAT00000000969	ENSBTAG00000000727	RNF169	ring finger protein 169 [Source:HGNC Symbol;Acc:HGNC:26961]	protein_coding	mRNA	15	54840266	54923335	+	6	1965	654
ENSBTAT00000020539	ENSBTAG00000015449	PPEF2	protein phosphatase with EF-hand domain 2 [Source:HGNC Symbol;Acc:HGNC:9244]	protein_coding	mRNA	6	92450703	92479053	-	20	1980	660
ENSBTAT00000029297	ENSBTAG00000021974	SMUG1	single-strand-selective monofunctional uracil-DNA glycosylase 1 [Source:HGNC Symbol;Acc:HGNC:17148]	protein_coding	mRNA	5	26015049	26019918	+	3	1063	272
ENSBTAT00000047929	ENSBTAG00000017618	MAP3K10	mitogen-activated protein kinase kinase kinase 10 [Source:HGNC Symbol;Acc:HGNC:6849]	protein_coding	mRNA	18	49872449	49887851	+	15	3006	949
ENSBTAT00000000963	ENSBTAG00000000721	GPATCH1	G patch domain-containing protein 1 [Source:RefSeq peptide;Acc:NP_001069246]	protein_coding	mRNA	18	43658673	43714393	+	21	3059	930
ENSBTAT00000044692	ENSBTAG00000019675	ATXN1	ataxin 1 [Source:HGNC Symbol;Acc:HGNC:10548]	protein_coding	mRNA	23	40588548	40606204	+	2	2650	817
ENSBTAT00000044696	ENSBTAG00000031532	DACT2	dishevelled binding antagonist of beta catenin 2 [Source:HGNC Symbol;Acc:HGNC:21231]	protein_coding	mRNA	9	104124502	104134436	-	4	2157	718
ENSBTAT00000002553	ENSBTAG00000001966	PDGFRL	platelet derived growth factor receptor like [Source:HGNC Symbol;Acc:HGNC:8805]	protein_coding	mRNA	27	18701956	18775559	-	6	1545	375
ENSBTAT00000002552	ENSBTAG00000001965	ENPP7	ectonucleotide pyrophosphatase/phosphodiesterase 7 [Source:HGNC Symbol;Acc:HGNC:23764]	protein_coding	mRNA	19	53412856	53418596	-	6	1380	459
ENSBTAT00000002554	ENSBTAG00000001968	--	--	protein_coding	mRNA	1	87007533	87017223	-	11	3930	439
ENSBTAT00000002557	ENSBTAG00000001969	CCDC39	coiled-coil domain-containing protein 39 [Source:RefSeq peptide;Acc:NP_001192985]	protein_coding	mRNA	1	86953445	87005273	+	26	3217	941
ENSBTAT00000002556	ENSBTAG00000039682	MTUS1	microtubule associated scaffold protein 1 [Source:HGNC Symbol;Acc:HGNC:29789]	protein_coding	mRNA	27	18632852	18698056	+	10	1869	467
ENSBTAT00000031361	ENSBTAG00000010694	BICC1	BicC family RNA binding protein 1 [Source:HGNC Symbol;Acc:HGNC:19351]	protein_coding	mRNA	28	14359126	14416928	+	18	2952	870
ENSBTAT00000031362	ENSBTAG00000010947	PHYHIPL	phytanoyl-CoA 2-hydroxylase interacting protein like [Source:HGNC Symbol;Acc:HGNC:29378]	protein_coding	mRNA	28	14904833	14999860	+	6	1377	288
ENSBTAT00000014354	ENSBTAG00000010821	ACER2	alkaline ceramidase 2 [Source:HGNC Symbol;Acc:HGNC:23675]	protein_coding	mRNA	8	24830047	24856903	-	6	828	275
ENSBTAT00000014355	ENSBTAG00000010820	WNT11	Wnt family member 11 [Source:HGNC Symbol;Acc:HGNC:12776]	protein_coding	mRNA	15	56384700	56404335	-	6	2064	354
ENSBTAT00000014357	ENSBTAG00000010822	PLCXD3	phosphatidylinositol specific phospholipase C X domain containing 3 [Source:HGNC Symbol;Acc:HGNC:31822]	protein_coding	mRNA	20	33030483	33230694	+	3	2164	321
ENSBTAT00000014350	ENSBTAG00000034090	--	--	protein_coding	mRNA	18	60599037	60640035	-	9	3474	1158
ENSBTAT00000014352	ENSBTAG00000010819	HMBOX1	homeobox containing 1 [Source:HGNC Symbol;Acc:HGNC:26137]	protein_coding	mRNA	8	9500635	9691300	-	10	2220	420
ENSBTAT00000049400	ENSBTAG00000034925	KHDC3L	KH domain containing 3 like, subcortical maternal complex member [Source:HGNC Symbol;Acc:HGNC:33699]	protein_coding	mRNA	9	12969175	12970434	+	4	725	225
ENSBTAT00000055493	ENSBTAG00000024811	--	--	protein_coding	mRNA	28	44980461	44981830	-	2	993	331
ENSBTAT00000023860	ENSBTAG00000017946	--	--	protein_coding	mRNA	28	41921827	41924801	+	3	556	89
ENSBTAT00000023861	ENSBTAG00000017943	GALNT6	polypeptide N-acetylgalactosaminyltransferase 6 [Source:HGNC Symbol;Acc:HGNC:4128]	protein_coding	mRNA	5	28576320	28615499	+	12	3767	622
ENSBTAT00000035069	ENSBTAG00000025088	RCVRN	recoverin [Source:HGNC Symbol;Acc:HGNC:9937]	protein_coding	mRNA	19	29653157	29661163	-	3	1039	202
ENSBTAT00000007217	ENSBTAG00000005490	P4HTM	prolyl 4-hydroxylase, transmembrane [Source:HGNC Symbol;Acc:HGNC:28858]	protein_coding	mRNA	22	51556260	51569916	-	9	1713	494
ENSBTAT00000009187	ENSBTAG00000006990	MYRF	myelin regulatory factor [Source:HGNC Symbol;Acc:HGNC:1181]	protein_coding	mRNA	29	40905008	40924425	+	27	3438	1138
ENSBTAT00000052672	ENSBTAG00000009152	ZNF391	zinc finger protein 391 [Source:HGNC Symbol;Acc:HGNC:18779]	protein_coding	mRNA	23	30994426	31003179	-	3	2177	358
ENSBTAT00000030016	ENSBTAG00000048092	--	--	protein_coding	mRNA	X	123706888	123707919	-	1	1032	343
ENSBTAT00000023868	ENSBTAG00000017950	SLC4A8	solute carrier family 4 member 8 [Source:HGNC Symbol;Acc:HGNC:11034]	protein_coding	mRNA	5	28470126	28528971	-	28	3609	1202
ENSBTAT00000009185	ENSBTAG00000034189	--	--	protein_coding	mRNA	6	26656288	26672428	+	11	1280	384
ENSBTAT00000023366	ENSBTAG00000006975	SI	sucrase-isomaltase [Source:HGNC Symbol;Acc:HGNC:10856]	protein_coding	mRNA	1	103088853	103204728	+	47	5439	1812
ENSBTAT00000024942	ENSBTAG00000018736	--	--	protein_coding	mRNA	7	8133743	8134672	+	1	930	309
ENSBTAT00000024943	ENSBTAG00000018737	GLMN	glomulin [Source:RefSeq peptide;Acc:NP_001178949]	protein_coding	mRNA	3	51282136	51325805	+	18	2154	592
ENSBTAT00000024940	ENSBTAG00000033092	--	--	protein_coding	mRNA	7	8067706	8068653	+	1	948	315
ENSBTAT00000024941	ENSBTAG00000006216	--	--	protein_coding	mRNA	7	8329686	8330618	-	1	933	310
ENSBTAT00000025019	ENSBTAG00000018795	PMS1	PMS1 homolog 1, mismatch repair system component [Source:HGNC Symbol;Acc:HGNC:9121]	protein_coding	mRNA	2	6395005	6511175	-	13	3088	932
ENSBTAT00000025016	ENSBTAG00000018792	SLC22A11	solute carrier family 22 member 11 [Source:HGNC Symbol;Acc:HGNC:18120]	protein_coding	mRNA	29	43416170	43433570	+	11	1935	548
ENSBTAT00000025010	ENSBTAG00000018787	GCM2	glial cells missing homolog 2 [Source:HGNC Symbol;Acc:HGNC:4198]	protein_coding	mRNA	23	45185214	45191309	+	6	1470	489
ENSBTAT00000061028	ENSBTAG00000011495	DIP2A	disco interacting protein 2 homolog A [Source:HGNC Symbol;Acc:HGNC:17217]	protein_coding	mRNA	1	147856757	147977430	+	38	5051	1570
ENSBTAT00000061027	ENSBTAG00000044129	ST6GALNAC6	ST6 N-acetylgalactosaminide alpha-2,6-sialyltransferase 6 [Source:HGNC Symbol;Acc:HGNC:23364]	protein_coding	mRNA	11	98568364	98579039	-	6	1256	332
ENSBTAT00000061025	ENSBTAG00000039172	RABGAP1	RAB GTPase activating protein 1 [Source:HGNC Symbol;Acc:HGNC:17155]	protein_coding	mRNA	11	94103009	94264248	+	26	4928	1061
ENSBTAT00000061022	ENSBTAG00000043954	NMBR	neuromedin B receptor [Source:HGNC Symbol;Acc:HGNC:7843]	protein_coding	mRNA	9	80611657	80619872	-	3	1401	390
ENSBTAT00000061020	ENSBTAG00000013505	IQCA1	IQ and AAA domain-containing protein 1 [Source:RefSeq peptide;Acc:NP_001193476]	protein_coding	mRNA	3	116402594	116592405	-	19	2667	818
ENSBTAT00000061021	ENSBTAG00000043948	HCN1	hyperpolarization activated cyclic nucleotide gated potassium channel 1 [Source:HGNC Symbol;Acc:HGNC:4845]	protein_coding	mRNA	20	29121455	29566631	+	8	2631	877
ENSBTAT00000021592	ENSBTAG00000016227	ASCL1	achaete-scute family bHLH transcription factor 1 [Source:HGNC Symbol;Acc:HGNC:738]	protein_coding	mRNA	5	67070164	67070823	+	1	660	219
ENSBTAT00000021597	ENSBTAG00000016230	BRWD3	bromodomain and WD repeat domain containing 3 [Source:HGNC Symbol;Acc:HGNC:17342]	protein_coding	mRNA	X	71002059	71091449	+	35	4977	1658
ENSBTAT00000057115	ENSBTAG00000019852	PDHA1	pyruvate dehydrogenase (lipoamide) alpha 1 [Source:HGNC Symbol;Acc:HGNC:8806]	protein_coding	mRNA	X	130874454	130897343	-	11	4164	390
ENSBTAT00000021595	ENSBTAG00000016231	POFUT1	GDP-fucose protein O-fucosyltransferase 1 isoform e precursor [Source:RefSeq peptide;Acc:NP_001036810]	protein_coding	mRNA	13	62237057	62258536	+	7	1848	391
ENSBTAT00000026090	ENSBTAG00000019584	--	--	protein_coding	mRNA	6	117798819	117856796	-	26	3027	1008
ENSBTAT00000013615	ENSBTAG00000026751	CFAP65	cilia and flagella associated protein 65 [Source:HGNC Symbol;Acc:HGNC:25325]	protein_coding	mRNA	2	107669013	107706257	-	36	5475	1825
ENSBTAT00000063519	ENSBTAG00000047088	--	--	protein_coding	mRNA	15	48272412	48288246	+	9	1674	467
ENSBTAT00000063514	ENSBTAG00000046181	--	--	protein_coding	mRNA	20	71462434	71466990	+	6	768	256
ENSBTAT00000063516	ENSBTAG00000048208	--	--	protein_coding	mRNA	7	10012565	10013512	+	1	948	315
ENSBTAT00000063510	ENSBTAG00000045670	--	--	protein_coding	mRNA	29	38594587	38600471	-	6	504	168
ENSBTAT00000063511	ENSBTAG00000046447	--	--	protein_coding	mRNA	1	148569292	148581291	+	4	644	140
ENSBTAT00000063512	ENSBTAG00000046458	--	--	protein_coding	mRNA	19	41724076	41726732	+	4	538	177
ENSBTAT00000063513	ENSBTAG00000038195	CD302	CD302 antigen [Source:UniProtKB/Swiss-Prot;Acc:A8WH74]	protein_coding	mRNA	2	36656333	36681937	+	7	3190	212
ENSBTAT00000027325	ENSBTAG00000020505	SBNO1	strawberry notch homolog 1 [Source:HGNC Symbol;Acc:HGNC:22973]	protein_coding	mRNA	17	54487205	54537980	+	32	4317	1395
ENSBTAT00000027322	ENSBTAG00000020504	CDK2AP1	cyclin dependent kinase 2 associated protein 1 [Source:HGNC Symbol;Acc:HGNC:14002]	protein_coding	mRNA	17	54556011	54566572	+	4	1383	115
ENSBTAT00000027321	ENSBTAG00000020503	C12orf65	chromosome 12 open reading frame 65 [Source:HGNC Symbol;Acc:HGNC:26784]	protein_coding	mRNA	17	54568694	54571083	-	2	661	173
ENSBTAT00000030846	ENSBTAG00000011091	SGIP1	SH3 domain GRB2 like endophilin interacting protein 1 [Source:HGNC Symbol;Acc:HGNC:25412]	protein_coding	mRNA	3	78909706	79139564	-	26	2748	852
ENSBTAT00000030845	ENSBTAG00000017162	--	--	protein_coding	mRNA	2	27924668	28017774	+	5	1358	230
ENSBTAT00000000651	ENSBTAG00000000510	ATG101	autophagy related 101 [Source:HGNC Symbol;Acc:HGNC:25679]	protein_coding	mRNA	5	27962235	27968039	-	3	1465	218
ENSBTAT00000039940	ENSBTAG00000027716	-	Leydig cell tumor 10 kDa protein homolog [Source:UniProtKB/Swiss-Prot;Acc:Q148I0]	protein_coding	mRNA	15	42332731	42333027	-	1	297	98
ENSBTAT00000039492	ENSBTAG00000027489	OR4D6	olfactory receptor family 4 subfamily D member 6 [Source:HGNC Symbol;Acc:HGNC:15175]	protein_coding	mRNA	15	83994307	83995251	+	1	945	314
ENSBTAT00000039493	ENSBTAG00000027490	OR5A1	olfactory receptor family 5 subfamily A member 1 [Source:HGNC Symbol;Acc:HGNC:8319]	protein_coding	mRNA	15	83981764	83982711	+	1	948	315
ENSBTAT00000039490	ENSBTAG00000005136	ABI1	abl interactor 1 [Source:HGNC Symbol;Acc:HGNC:11320]	protein_coding	mRNA	13	18094999	18177768	+	9	2307	355
ENSBTAT00000006622	ENSBTAG00000005029	TAL1	TAL bHLH transcription factor 1, erythroid differentiation factor [Source:HGNC Symbol;Acc:HGNC:11556]	protein_coding	mRNA	3	99610187	99618464	+	3	2054	328
ENSBTAT00000032574	ENSBTAG00000030274	-	COX assembly mitochondrial protein 2 homolog [Source:UniProtKB/Swiss-Prot;Acc:Q2NKR3]	protein_coding	mRNA	7	81396101	81396804	+	1	704	79
ENSBTAT00000032575	ENSBTAG00000023765	C16orf46	chromosome 16 open reading frame 46 [Source:HGNC Symbol;Acc:HGNC:26525]	protein_coding	mRNA	18	7779382	7781765	-	3	1179	392
ENSBTAT00000032576	ENSBTAG00000039531	--	--	protein_coding	mRNA	11	106276096	106279698	-	6	585	194
ENSBTAT00000006628	ENSBTAG00000005031	DOC2A	double C2 domain alpha [Source:HGNC Symbol;Acc:HGNC:2985]	protein_coding	mRNA	25	26513088	26518561	+	11	2092	401
ENSBTAT00000026632	ENSBTAG00000019995	HIKESHI	Hikeshi, heat shock protein nuclear import factor [Source:HGNC Symbol;Acc:HGNC:26938]	protein_coding	mRNA	29	9263218	9300511	-	5	938	197
ENSBTAT00000026630	ENSBTAG00000019993	APLN	apelin [Source:HGNC Symbol;Acc:HGNC:16665]	protein_coding	mRNA	X	13559123	13564931	-	2	234	77
ENSBTAT00000026634	ENSBTAG00000019997	TRHR	thyrotropin releasing hormone receptor [Source:HGNC Symbol;Acc:HGNC:12299]	protein_coding	mRNA	14	57479102	57524004	-	2	1197	398
ENSBTAT00000026635	ENSBTAG00000019998	HAGH	Hydroxyacylglutathione hydrolase, mitochondrial [Source:UniProtKB/Swiss-Prot;Acc:Q3B7M2]	protein_coding	mRNA	25	1379295	1391295	-	9	1154	308
ENSBTAT00000026639	ENSBTAG00000020000	RAP1GAP2	RAP1 GTPase activating protein 2 [Source:HGNC Symbol;Acc:HGNC:29176]	protein_coding	mRNA	19	24395974	24452796	+	21	2136	712
ENSBTAT00000020675	ENSBTAG00000015563	PDE12	phosphodiesterase 12 [Source:HGNC Symbol;Acc:HGNC:25386]	protein_coding	mRNA	22	44179970	44183679	-	3	2185	609
ENSBTAT00000020676	ENSBTAG00000031718	OGFR	opioid growth factor receptor [Source:RefSeq peptide;Acc:NP_001070487]	protein_coding	mRNA	13	55043087	55050690	-	7	1946	534
ENSBTAT00000048411	ENSBTAG00000015512	--	--	protein_coding	mRNA	20	6721327	6753670	-	14	1882	537
ENSBTAT00000020671	ENSBTAG00000015559	ERI3	ERI1 exoribonuclease family member 3 [Source:HGNC Symbol;Acc:HGNC:17276]	protein_coding	mRNA	3	102290329	102421170	+	9	1687	337
ENSBTAT00000020672	ENSBTAG00000015556	UBA3	ubiquitin like modifier activating enzyme 3 [Source:HGNC Symbol;Acc:HGNC:12470]	protein_coding	mRNA	22	32583221	32607984	+	18	1421	463
ENSBTAT00000020673	ENSBTAG00000015558	SPINK1	serine peptidase inhibitor, Kazal type 1 [Source:HGNC Symbol;Acc:HGNC:11244]	protein_coding	mRNA	7	61042755	61049774	-	4	376	79
ENSBTAT00000048418	ENSBTAG00000034145	--	--	protein_coding	mRNA	13	17873659	17883719	+	7	633	211
ENSBTAT00000020679	ENSBTAG00000015565	--	--	protein_coding	mRNA	23	6975320	6990903	+	4	759	252
ENSBTAT00000028880	ENSBTAG00000021672	RGS1	regulator of G protein signaling 1 [Source:HGNC Symbol;Acc:HGNC:9991]	protein_coding	mRNA	16	13314192	13318292	-	5	1320	209
ENSBTAT00000043777	ENSBTAG00000030930	HMCES	5-hydroxymethylcytosine binding, ES cell specific [Source:HGNC Symbol;Acc:HGNC:24446]	protein_coding	mRNA	22	59818309	59832821	+	6	1797	354
ENSBTAT00000065916	ENSBTAG00000045893	TIMM29	translocase of inner mitochondrial membrane 29 [Source:HGNC Symbol;Acc:HGNC:25152]	protein_coding	mRNA	7	16593485	16594398	+	2	839	260
ENSBTAT00000065917	ENSBTAG00000014063	DNAH8	dynein axonemal heavy chain 8 [Source:HGNC Symbol;Acc:HGNC:2952]	protein_coding	mRNA	23	12550753	12883939	+	99	13977	4615
ENSBTAT00000065912	ENSBTAG00000047793	TSSC4	tumor suppressing subtransferable candidate 4 [Source:HGNC Symbol;Acc:HGNC:12386]	protein_coding	mRNA	29	49836432	49840072	-	3	1419	325
ENSBTAT00000065913	ENSBTAG00000047601	--	--	protein_coding	mRNA	X	57142324	57143923	+	3	771	120
ENSBTAT00000065918	ENSBTAG00000046806	--	--	protein_coding	mRNA	X	79982282	79982757	+	2	309	103
ENSBTAT00000031006	ENSBTAG00000016462	TCF4	transcription factor 4 [Source:HGNC Symbol;Acc:HGNC:11634]	protein_coding	mRNA	24	55056433	55161459	-	13	1798	511
ENSBTAT00000039232	ENSBTAG00000021616	PRSS57	serine protease 57 precursor [Source:RefSeq peptide;Acc:NP_001289871]	protein_coding	mRNA	7	44904216	44909195	-	5	862	279
ENSBTAT00000039235	ENSBTAG00000027357	FGF22	fibroblast growth factor 22 [Source:HGNC Symbol;Acc:HGNC:3679]	protein_coding	mRNA	7	44876207	44878971	+	3	630	210
ENSBTAT00000054367	ENSBTAG00000037986	PNMA2	paraneoplastic Ma antigen 2 [Source:HGNC Symbol;Acc:HGNC:9159]	protein_coding	mRNA	8	75041540	75049413	-	3	4358	364
ENSBTAT00000054366	ENSBTAG00000038931	--	--	protein_coding	mRNA	9	50950780	50954323	-	4	774	159
ENSBTAT00000054362	ENSBTAG00000040021	--	--	protein_coding	mRNA	14	32532904	32536287	+	6	1491	497
ENSBTAT00000054368	ENSBTAG00000046811	--	--	protein_coding	mRNA	15	83864403	83865341	-	1	939	312
ENSBTAT00000038729	ENSBTAG00000007308	EDC3	enhancer of mRNA-decapping protein 3 [Source:RefSeq peptide;Acc:NP_001026928]	protein_coding	mRNA	21	34382785	34432973	+	7	1497	266
ENSBTAT00000007288	ENSBTAG00000007204	KRT80	keratin 80 [Source:HGNC Symbol;Acc:HGNC:27056]	protein_coding	mRNA	5	27886967	27910785	+	9	3287	422
ENSBTAT00000033457	ENSBTAG00000024233	RAN	RAN, member RAS oncogene family [Source:HGNC Symbol;Acc:HGNC:9846]	protein_coding	mRNA	8	54950670	54951447	+	1	778	216
ENSBTAT00000007283	ENSBTAG00000005540	CBX3	chromobox protein homolog 3 [Source:RefSeq peptide;Acc:NP_001094668]	protein_coding	mRNA	1	264298	264843	-	1	546	181
ENSBTAT00000061925	ENSBTAG00000044492	--	--	protein_coding	mRNA	18	62670081	62670269	-	1	189	63
ENSBTAT00000054988	ENSBTAG00000038739	CPLX4	complexin 4 [Source:HGNC Symbol;Acc:HGNC:24330]	protein_coding	mRNA	24	58770279	58790832	-	3	483	160
ENSBTAT00000024007	ENSBTAG00000018033	PIP4K2A	phosphatidylinositol-5-phosphate 4-kinase type 2 alpha [Source:HGNC Symbol;Acc:HGNC:8997]	protein_coding	mRNA	13	23900873	24085889	-	10	1806	405
ENSBTAT00000021074	ENSBTAG00000015854	TCHHL1	trichohyalin like 1 [Source:HGNC Symbol;Acc:HGNC:31796]	protein_coding	mRNA	3	18686495	18690937	+	2	3731	872
ENSBTAT00000021077	ENSBTAG00000015856	CFAP126	cilia and flagella associated protein 126 [Source:HGNC Symbol;Acc:HGNC:32325]	protein_coding	mRNA	3	8189550	8192859	+	5	746	196
ENSBTAT00000053356	ENSBTAG00000037657	--	--	protein_coding	mRNA	15	27816256	27827640	+	9	1312	296
ENSBTAT00000053352	ENSBTAG00000045795	KIR2DS1	killer cell immunoglobulin-like receptor, two domains, short cytoplasmic tail, 1 precursor [Source:RefSeq peptide;Acc:NP_001091036]	protein_coding	mRNA	18	62977238	62984776	-	11	1783	438
ENSBTAT00000021078	ENSBTAG00000015857	TPRG1L	Bos taurus tumor protein p63 regulated 1-like (TPRG1L), mRNA. [Source:RefSeq mRNA;Acc:NM_001076418]	protein_coding	mRNA	16	50687998	50690794	-	5	1096	258
ENSBTAT00000024009	ENSBTAG00000018036	CNOT7	CCR4-NOT transcription complex subunit 7 [Source:HGNC Symbol;Acc:HGNC:14101]	protein_coding	mRNA	27	19052444	19067489	+	7	2625	285
ENSBTAT00000065004	ENSBTAG00000046217	--	--	protein_coding	mRNA	19	24749223	24750164	-	1	942	314
ENSBTAT00000065005	ENSBTAG00000047225	BCL2L14	BCL2 like 14 [Source:HGNC Symbol;Acc:HGNC:16657]	protein_coding	mRNA	5	98196767	98220668	-	6	1552	326
ENSBTAT00000065006	ENSBTAG00000047680	IRF7	interferon regulatory factor 7 [Source:HGNC Symbol;Acc:HGNC:6122]	protein_coding	mRNA	29	50903719	50906820	+	9	1910	480
ENSBTAT00000029205	ENSBTAG00000021904	KIF26A	kinesin family member 26A [Source:HGNC Symbol;Acc:HGNC:20226]	protein_coding	mRNA	21	70313791	70351845	+	16	5337	1778
ENSBTAT00000065000	ENSBTAG00000045876	--	--	protein_coding	mRNA	X	60057722	60075100	+	6	775	229
ENSBTAT00000029203	ENSBTAG00000021902	ALDH5A1	aldehyde dehydrogenase 5 family member A1 [Source:HGNC Symbol;Acc:HGNC:408]	protein_coding	mRNA	23	32950888	32976657	-	10	2847	526
ENSBTAT00000065002	ENSBTAG00000047472	OR10V1	olfactory receptor family 10 subfamily V member 1 [Source:HGNC Symbol;Acc:HGNC:15136]	protein_coding	mRNA	15	84237711	84238682	-	1	972	324
ENSBTAT00000065003	ENSBTAG00000047101	CCDC177	coiled-coil domain containing 177 [Source:HGNC Symbol;Acc:HGNC:23243]	protein_coding	mRNA	10	81675809	81677905	-	1	2097	698
ENSBTAT00000065008	ENSBTAG00000046460	--	--	protein_coding	mRNA	15	83156500	83157432	-	1	933	311
ENSBTAT00000029208	ENSBTAG00000014614	ACTA2	actin, alpha 2, smooth muscle, aorta [Source:HGNC Symbol;Acc:HGNC:130]	protein_coding	mRNA	26	10662363	10679648	-	9	1347	377
ENSBTAT00000025754	ENSBTAG00000019338	IL13RA1	interleukin 13 receptor subunit alpha 1 [Source:HGNC Symbol;Acc:HGNC:5974]	protein_coding	mRNA	X	3060168	3100688	-	11	1186	380
ENSBTAT00000025755	ENSBTAG00000019339	--	--	protein_coding	mRNA	16	30390092	30490348	-	8	1434	477
ENSBTAT00000052009	ENSBTAG00000027444	--	--	protein_coding	mRNA	13	34860211	34965892	-	22	4716	1572
ENSBTAT00000025750	ENSBTAG00000036106	--	--	protein_coding	mRNA	23	34667011	34678163	-	6	714	237
ENSBTAT00000025752	ENSBTAG00000019334	KLC2	kinesin light chain 2 [Source:HGNC Symbol;Acc:HGNC:20716]	protein_coding	mRNA	29	44960930	44970707	+	16	2888	622
ENSBTAT00000025753	ENSBTAG00000019337	ACVR1C	activin receptor type-1C precursor [Source:RefSeq peptide;Acc:NP_001179808]	protein_coding	mRNA	2	38549887	38599514	+	9	1479	492
ENSBTAT00000022522	ENSBTAG00000016932	SENP7	SUMO1/sentrin specific peptidase 7 [Source:HGNC Symbol;Acc:HGNC:30402]	protein_coding	mRNA	1	46162638	46317067	-	24	4885	1047
ENSBTAT00000025758	ENSBTAG00000019340	PCDH9	protocadherin 9 [Source:HGNC Symbol;Acc:HGNC:8661]	protein_coding	mRNA	12	40887255	40890353	-	1	3099	1032
ENSBTAT00000022527	ENSBTAG00000016937	C19orf67	chromosome 19 open reading frame 67 [Source:HGNC Symbol;Acc:HGNC:34354]	protein_coding	mRNA	7	12717686	12720698	+	6	1345	272
ENSBTAT00000022524	ENSBTAG00000016933	IL27RA	interleukin 27 receptor subunit alpha [Source:HGNC Symbol;Acc:HGNC:17290]	protein_coding	mRNA	7	12743318	12767182	-	14	2545	652
ENSBTAT00000057188	ENSBTAG00000038337	MZB1	marginal zone B and B1 cell specific protein [Source:HGNC Symbol;Acc:HGNC:30125]	protein_coding	mRNA	7	52285863	52287943	-	4	810	189
ENSBTAT00000057189	ENSBTAG00000039434	-	Protein FAM127 [Source:UniProtKB/Swiss-Prot;Acc:Q1JQ94]	protein_coding	mRNA	X	18698172	18698995	-	2	724	113
ENSBTAT00000049111	ENSBTAG00000034681	CA10	carbonic anhydrase 10 [Source:HGNC Symbol;Acc:HGNC:1369]	protein_coding	mRNA	19	627558	1472951	-	9	987	328
ENSBTAT00000057184	ENSBTAG00000038737	P2RY6	pyrimidinergic receptor P2Y6 [Source:HGNC Symbol;Acc:HGNC:8543]	protein_coding	mRNA	15	53559422	53564982	+	4	1644	328
ENSBTAT00000057187	ENSBTAG00000039306	--	--	protein_coding	mRNA	15	82827818	82828753	-	1	936	312
ENSBTAT00000057182	ENSBTAG00000002554	TCAF1	TRPM8 channel associated factor 1 [Source:HGNC Symbol;Acc:HGNC:22201]	protein_coding	mRNA	4	107839226	107876940	-	9	5613	921
ENSBTAT00000049113	ENSBTAG00000016547	CEP57	centrosomal protein 57 [Source:HGNC Symbol;Acc:HGNC:30794]	protein_coding	mRNA	15	14717411	14757469	-	11	1500	499
ENSBTAT00000014642	ENSBTAG00000011022	ARPP19	cAMP regulated phosphoprotein 19 [Source:HGNC Symbol;Acc:HGNC:16967]	protein_coding	mRNA	10	57932635	57938671	+	2	1961	96
ENSBTAT00000001536	ENSBTAG00000001154	DGAT2	diacylglycerol O-acyltransferase 2 [Source:HGNC Symbol;Acc:HGNC:16940]	protein_coding	mRNA	15	55940757	55973229	+	8	2488	361
ENSBTAT00000001534	ENSBTAG00000001153	TLE2	transducin like enhancer of split 2 [Source:HGNC Symbol;Acc:HGNC:11838]	protein_coding	mRNA	7	21999033	22018639	+	18	2291	703
ENSBTAT00000001533	ENSBTAG00000001152	TLE6	transducin like enhancer of split 6 [Source:HGNC Symbol;Acc:HGNC:30788]	protein_coding	mRNA	7	22019474	22023366	-	9	1433	455
ENSBTAT00000001530	ENSBTAG00000001150	--	--	protein_coding	mRNA	1	401206	407700	+	3	795	129
ENSBTAT00000001531	ENSBTAG00000001151	APLP1	amyloid beta precursor like protein 1 [Source:HGNC Symbol;Acc:HGNC:597]	protein_coding	mRNA	18	46754202	46764958	+	17	2316	642
ENSBTAT00000001538	ENSBTAG00000001156	ST3GAL1	ST3 beta-galactoside alpha-2,3-sialyltransferase 1 [Source:HGNC Symbol;Acc:HGNC:10862]	protein_coding	mRNA	14	8970645	8985785	+	6	1537	339
ENSBTAT00000001539	ENSBTAG00000036058	-	Bos taurus melanoma-associated antigen 10-like (LOC787822), mRNA. [Source:RefSeq mRNA;Acc:NM_001101301]	protein_coding	mRNA	X	32630887	32634643	-	4	1448	262
ENSBTAT00000005626	ENSBTAG00000021372	2019-09-11	septin 11 [Source:HGNC Symbol;Acc:HGNC:25589]	protein_coding	mRNA	6	93528980	93628589	+	10	1853	425
ENSBTAT00000005625	ENSBTAG00000004292	CRMP1	collapsin response mediator protein 1 [Source:HGNC Symbol;Acc:HGNC:2365]	protein_coding	mRNA	6	105105248	105166798	+	14	2640	572
ENSBTAT00000005622	ENSBTAG00000004290	DDX28	DEAD-box helicase 28 [Source:HGNC Symbol;Acc:HGNC:17330]	protein_coding	mRNA	18	35600677	35602509	-	1	1833	545
ENSBTAT00000005623	ENSBTAG00000004286	CDC45	cell division cycle 45 [Source:HGNC Symbol;Acc:HGNC:1739]	protein_coding	mRNA	17	74732075	74747037	+	20	2023	616
ENSBTAT00000005621	ENSBTAG00000004287	EVC	EvC ciliary complex subunit 1 [Source:HGNC Symbol;Acc:HGNC:3497]	protein_coding	mRNA	6	105171716	105275204	-	21	3582	993
ENSBTAT00000056276	ENSBTAG00000008683	LDHA	lactate dehydrogenase A [Source:HGNC Symbol;Acc:HGNC:6535]	protein_coding	mRNA	29	26543861	26553359	-	8	1686	332
ENSBTAT00000056271	ENSBTAG00000020382	RIN2	ras and Rab interactor 2 [Source:RefSeq peptide;Acc:NP_001095674]	protein_coding	mRNA	13	39808123	39871299	+	20	3103	895
ENSBTAT00000005628	ENSBTAG00000004295	NDUFA8	NADH:ubiquinone oxidoreductase subunit A8 [Source:HGNC Symbol;Acc:HGNC:7692]	protein_coding	mRNA	11	93011815	93029730	-	4	797	172
ENSBTAT00000005629	ENSBTAG00000004291	2019-09-06	septin 6 [Source:HGNC Symbol;Acc:HGNC:15848]	protein_coding	mRNA	X	3819817	3889945	-	11	2057	427
ENSBTAT00000021691	ENSBTAG00000016302	SLC25A27	solute carrier family 25 member 27 [Source:HGNC Symbol;Acc:HGNC:21065]	protein_coding	mRNA	23	19860795	19882823	+	9	1195	323
ENSBTAT00000053975	ENSBTAG00000004793	AMBN	ameloblastin [Source:HGNC Symbol;Acc:HGNC:452]	protein_coding	mRNA	6	87694412	87705727	+	10	1421	397
ENSBTAT00000021694	ENSBTAG00000016305	ATP13A4	ATPase 13A4 [Source:HGNC Symbol;Acc:HGNC:25422]	protein_coding	mRNA	1	74545919	74630220	+	30	3984	1197
ENSBTAT00000009703	ENSBTAG00000007379	ALK	ALK receptor tyrosine kinase [Source:HGNC Symbol;Acc:HGNC:427]	protein_coding	mRNA	11	70519859	70646314	+	24	3576	1191
ENSBTAT00000021696	ENSBTAG00000016307	CDC7	cell division cycle 7 [Source:HGNC Symbol;Acc:HGNC:1745]	protein_coding	mRNA	3	52014639	52039702	-	13	3445	576
ENSBTAT00000021699	ENSBTAG00000016309	ATP6V1D	ATPase H+ transporting V1 subunit D [Source:HGNC Symbol;Acc:HGNC:13527]	protein_coding	mRNA	10	79584175	79599910	-	9	1379	247
ENSBTAT00000012574	ENSBTAG00000009558	TRBV30	T-cell receptor beta variable 30 (gene/pseudogene) [Source:HGNC Symbol;Acc:HGNC:12214]	protein_coding	mRNA	4	106936773	106937485	-	2	600	137
ENSBTAT00000009709	ENSBTAG00000007385	EMC7	ER membrane protein complex subunit 7 [Source:HGNC Symbol;Acc:HGNC:24301]	protein_coding	mRNA	10	28548978	28564464	+	5	1065	241
ENSBTAT00000009708	ENSBTAG00000007384	CYTH3	cytohesin 3 [Source:HGNC Symbol;Acc:HGNC:9504]	protein_coding	mRNA	25	38680226	38694226	-	13	1427	402
ENSBTAT00000012570	ENSBTAG00000009552	ATP2B1	ATPase plasma membrane Ca2+ transporting 1 [Source:HGNC Symbol;Acc:HGNC:814]	protein_coding	mRNA	5	19539973	19669793	-	21	4417	1220
ENSBTAT00000001288	ENSBTAG00000000973	KCNJ15	potassium voltage-gated channel subfamily J member 15 [Source:HGNC Symbol;Acc:HGNC:6261]	protein_coding	mRNA	1	152301468	152306134	+	3	1953	375
ENSBTAT00000028648	ENSBTAG00000018917	--	--	protein_coding	mRNA	4	118002997	118007146	-	3	558	186
ENSBTAT00000001280	ENSBTAG00000000966	--	--	protein_coding	mRNA	5	100112515	100118909	-	6	1020	190
ENSBTAT00000001281	ENSBTAG00000000967	DET1	de-etiolated homolog 1 (Arabidopsis) [Source:HGNC Symbol;Acc:HGNC:25477]	protein_coding	mRNA	21	19928626	19953516	-	5	2238	550
ENSBTAT00000028643	ENSBTAG00000021490	WDR4	WD repeat domain 4 [Source:HGNC Symbol;Acc:HGNC:12756]	protein_coding	mRNA	1	144656767	144676874	-	11	2006	414
ENSBTAT00000023690	ENSBTAG00000017818	MOG	myelin oligodendrocyte glycoprotein [Source:HGNC Symbol;Acc:HGNC:7197]	protein_coding	mRNA	23	28739331	28750908	-	7	1953	207
ENSBTAT00000023697	ENSBTAG00000017823	CFAP52	cilia and flagella associated protein 52 [Source:HGNC Symbol;Acc:HGNC:16053]	protein_coding	mRNA	19	29490007	29515510	+	14	1903	623
ENSBTAT00000028646	ENSBTAG00000021492	FAM163A	family with sequence similarity 163 member A [Source:HGNC Symbol;Acc:HGNC:28274]	protein_coding	mRNA	16	62462602	62470464	+	4	651	167
ENSBTAT00000064832	ENSBTAG00000046829	--	--	protein_coding	mRNA	15	49355001	49355936	-	1	936	312
ENSBTAT00000064833	ENSBTAG00000047377	--	--	protein_coding	mRNA	7	15655244	15659146	+	5	411	137
ENSBTAT00000064830	ENSBTAG00000046396	TMEM200C	transmembrane protein 200C [Source:HGNC Symbol;Acc:HGNC:37208]	protein_coding	mRNA	24	39737549	39739323	-	2	1674	557
ENSBTAT00000064837	ENSBTAG00000047822	--	--	protein_coding	mRNA	11	67802267	67803322	-	1	1056	351
ENSBTAT00000064834	ENSBTAG00000030993	LCA5L	LCA5L, lebercilin like [Source:HGNC Symbol;Acc:HGNC:1255]	protein_coding	mRNA	1	140971623	141013360	-	9	2360	670
ENSBTAT00000064835	ENSBTAG00000046776	--	--	protein_coding	mRNA	13	50367208	50384236	+	2	781	147
ENSBTAT00000064838	ENSBTAG00000006525	FDXR	NADPH:adrenodoxin oxidoreductase, mitochondrial precursor [Source:RefSeq peptide;Acc:NP_777116]	protein_coding	mRNA	19	57164042	57175524	+	12	1910	498
ENSBTAT00000002397	ENSBTAG00000001834	PNKP	polynucleotide kinase 3'-phosphatase [Source:HGNC Symbol;Acc:HGNC:9154]	protein_coding	mRNA	18	56666460	56671418	-	16	1647	522
ENSBTAT00000002395	ENSBTAG00000001832	MRPL10	mitochondrial ribosomal protein L10 [Source:HGNC Symbol;Acc:HGNC:14055]	protein_coding	mRNA	19	39245741	39251565	+	5	1530	262
ENSBTAT00000023349	ENSBTAG00000017549	KITLG	Kit ligand Soluble KIT ligand [Source:UniProtKB/Swiss-Prot;Acc:Q28132]	protein_coding	mRNA	5	18317748	18420025	-	10	911	274
[truncated: 20,119 more rows]
