# Supplementary material for: Analysis of Long Non-Coding RNA and mRNA Expression Profiling in Immature and Mature Bovine (Bos taurus) Testes
Source: Front Genet. 2019 Jul 5;10:646. doi: 10.3389/fgene.2019.00646 (PMC6624472; doi:10.3389/fgene.2019.00646)
Supplement: Supplementary file 4 [file Table_4.xlsx]

## Sheet: Sheet1
TUCP_ID	TUCP_Gene_ID	Gene_Type	Status	Chromosome	Start	End	Strand	Exon_number	Length	ORF
TUCP_006118	XLOC_131089	TUCP	TUCP	20	68181991	68232854	+	4	1487	114
TUCP_006119	XLOC_131199	TUCP	TUCP	20	70964992	70967698	+	3	933	195
TUCP_011906	XLOC_256678	TUCP	TUCP	8	7453469	7458569	+	2	1905	154
TUCP_006110	XLOC_130929	TUCP	TUCP	20	63773322	63803229	+	2	12188	322
TUCP_006111	XLOC_130930	TUCP	TUCP	20	63808034	63848088	+	2	38304	355
TUCP_006112	XLOC_130931	TUCP	TUCP	20	64060005	64077464	+	2	13528	157
TUCP_006113	XLOC_130981	TUCP	TUCP	20	65484751	65485633	+	2	383	123
TUCP_006114	XLOC_131001	TUCP	TUCP	20	66234836	66235786	+	2	589	75
TUCP_006115	XLOC_131039	TUCP	TUCP	20	66905736	66923670	+	2	818	91
TUCP_006116	XLOC_131073	TUCP	TUCP	20	67692741	67696269	+	2	3073	198
TUCP_006117	XLOC_131089	TUCP	TUCP	20	68181991	68213537	+	4	1187	97
TUCP_003193	XLOC_071296	TUCP	TUCP	15	21887741	21897158	+	5	1162	294
TUCP_003192	XLOC_071193	TUCP	TUCP	15	19841398	19846260	+	2	976	265
TUCP_003191	XLOC_071151	TUCP	TUCP	15	18553135	18556658	+	2	274	64
TUCP_003190	XLOC_071144	TUCP	TUCP	15	18342090	18343345	+	2	1214	156
TUCP_003197	XLOC_071336	TUCP	TUCP	15	22997541	23060897	+	4	2197	175
TUCP_003196	XLOC_071336	TUCP	TUCP	15	22997541	23060897	+	3	2063	175
TUCP_003195	XLOC_071330	TUCP	TUCP	15	22788845	22805485	+	2	758	83
TUCP_003194	XLOC_071296	TUCP	TUCP	15	21888735	21897158	+	5	1105	275
TUCP_003199	XLOC_071336	TUCP	TUCP	15	22997553	23060897	+	4	5622	175
TUCP_003198	XLOC_071336	TUCP	TUCP	15	22997541	23060897	+	5	2331	175
TUCP_005025	XLOC_105640	TUCP	TUCP	18	62308837	62315408	-	2	4601	335
TUCP_012038	XLOC_260377	TUCP	TUCP	8	63037424	63051234	+	5	724	177
TUCP_011905	XLOC_256678	TUCP	TUCP	8	7453469	7458569	+	2	1997	188
TUCP_007486	XLOC_158701	TUCP	TUCP	24	41802899	41851208	+	4	5880	234
TUCP_005024	XLOC_105616	TUCP	TUCP	18	62010444	62019841	-	2	8487	262
TUCP_012032	XLOC_260358	TUCP	TUCP	8	62197119	62198069	+	2	773	104
TUCP_012033	XLOC_260358	TUCP	TUCP	8	62198493	62200178	+	3	600	139
TUCP_009513	XLOC_198001	TUCP	TUCP	3	32165228	32177427	-	6	1030	248
TUCP_012031	XLOC_260358	TUCP	TUCP	8	62156534	62158635	+	3	558	74
TUCP_012036	XLOC_260358	TUCP	TUCP	8	62198527	62201656	+	4	1648	128
TUCP_000015	XLOC_000600	TUCP	TUCP	1	9993667	10037550	+	3	578	136
TUCP_012034	XLOC_260358	TUCP	TUCP	8	62198493	62201656	+	3	1682	139
TUCP_012035	XLOC_260358	TUCP	TUCP	8	62198527	62200587	+	3	580	128
TUCP_012524	XLOC_272013	TUCP	TUCP	9	45681213	45699465	+	7	4331	136
TUCP_012525	XLOC_272013	TUCP	TUCP	9	45681213	45699465	+	8	2009	116
TUCP_012526	XLOC_272013	TUCP	TUCP	9	45681213	45699465	+	7	1975	99
TUCP_000014	XLOC_000600	TUCP	TUCP	1	9993663	10037550	+	2	450	94
TUCP_012520	XLOC_272013	TUCP	TUCP	9	45681205	45699465	+	5	5210	136
TUCP_012521	XLOC_272013	TUCP	TUCP	9	45681205	45699465	+	8	2118	99
TUCP_012522	XLOC_272013	TUCP	TUCP	9	45681205	45699465	+	7	4436	136
TUCP_012523	XLOC_272013	TUCP	TUCP	9	45681205	45699465	+	7	1784	102
TUCP_000013	XLOC_000544	TUCP	TUCP	1	9338956	9361361	+	3	3589	112
TUCP_012528	XLOC_272026	TUCP	TUCP	9	45886747	46136764	+	4	40998	230
TUCP_012529	XLOC_272026	TUCP	TUCP	9	45887767	46175359	+	6	6141	136
TUCP_000012	XLOC_000530	TUCP	TUCP	1	8872689	8873619	+	2	837	178
TUCP_003333	XLOC_074929	TUCP	TUCP	15	5605485	5623903	-	10	5678	582
TUCP_000011	XLOC_000528	TUCP	TUCP	1	8862983	8866978	+	2	3925	92
TUCP_003332	XLOC_074926	TUCP	TUCP	15	5291976	5308593	-	2	5136	111
TUCP_005022	XLOC_105599	TUCP	TUCP	18	61679637	61680161	-	2	362	63
TUCP_003331	XLOC_074842	TUCP	TUCP	15	2465140	2719770	-	4	1102	274
TUCP_003330	XLOC_074842	TUCP	TUCP	15	2465140	2719770	-	4	1065	268
TUCP_011958	XLOC_258685	TUCP	TUCP	8	38931041	39015927	+	7	8163	611
TUCP_011959	XLOC_258703	TUCP	TUCP	8	39749865	39750808	+	2	573	190
TUCP_011954	XLOC_258622	TUCP	TUCP	8	36236657	36244907	+	2	6422	120
TUCP_004457	XLOC_097432	TUCP	TUCP	18	830396	834068	+	3	2262	141
TUCP_011956	XLOC_258672	TUCP	TUCP	8	38644134	38650811	+	3	3273	189
TUCP_011957	XLOC_258672	TUCP	TUCP	8	38647921	38650811	+	2	2362	189
TUCP_011950	XLOC_258062	TUCP	TUCP	8	29910123	29920460	+	2	9664	245
TUCP_011951	XLOC_258109	TUCP	TUCP	8	30518810	30683264	+	2	1132	80
TUCP_011952	XLOC_258258	TUCP	TUCP	8	32414888	32434771	+	2	615	144
TUCP_003336	XLOC_075054	TUCP	TUCP	15	7290632	7303156	-	4	4548	167
TUCP_004107	XLOC_091237	TUCP	TUCP	17	35885355	35897098	+	5	1394	131
TUCP_003334	XLOC_075007	TUCP	TUCP	15	6707784	6724869	-	2	16999	349
TUCP_011355	XLOC_243261	TUCP	TUCP	7	23304704	23320780	+	3	6608	182
TUCP_008174	XLOC_171712	TUCP	TUCP	26	23549210	23552883	-	3	513	126
TUCP_005539	XLOC_114651	TUCP	TUCP	2	24789273	24796722	+	2	3202	175
TUCP_008175	XLOC_171785	TUCP	TUCP	26	24932968	24945410	-	2	7261	320
TUCP_009376	XLOC_195465	TUCP	TUCP	3	106666950	106689862	+	2	13589	239
TUCP_005538	XLOC_114596	TUCP	TUCP	2	23391163	23400135	+	3	661	151
TUCP_004459	XLOC_097503	TUCP	TUCP	18	1889480	1900836	+	2	1715	121
TUCP_004458	XLOC_097432	TUCP	TUCP	18	830396	834068	+	4	2417	144
TUCP_003522	XLOC_079618	TUCP	TUCP	15	84745009	84745714	-	2	602	142
TUCP_003523	XLOC_079733	TUCP	TUCP	16	842588	844904	+	2	1353	151
TUCP_002965	XLOC_066333	TUCP	TUCP	14	15142208	15241595	-	14	8081	282
TUCP_002964	XLOC_066333	TUCP	TUCP	14	15117165	15120628	-	2	644	77
TUCP_002967	XLOC_066333	TUCP	TUCP	14	15153058	15162354	-	2	1846	110
TUCP_002966	XLOC_066333	TUCP	TUCP	14	15153058	15162350	-	3	1842	110
TUCP_002961	XLOC_066333	TUCP	TUCP	14	15115807	15161273	-	5	921	105
TUCP_002960	XLOC_066333	TUCP	TUCP	14	15114786	15120628	-	2	3015	174
TUCP_002963	XLOC_066333	TUCP	TUCP	14	15117165	15120628	-	2	644	77
TUCP_002962	XLOC_066333	TUCP	TUCP	14	15115807	15167536	-	4	3543	107
TUCP_002969	XLOC_066333	TUCP	TUCP	14	15153058	15171853	-	6	5422	151
TUCP_002968	XLOC_066333	TUCP	TUCP	14	15153058	15170811	-	4	5410	151
TUCP_007199	XLOC_153054	TUCP	TUCP	23	39323766	39331452	+	2	7552	116
TUCP_007198	XLOC_152921	TUCP	TUCP	23	36477010	36482618	+	2	2566	202
TUCP_008615	XLOC_180521	TUCP	TUCP	28	26537624	26550369	+	4	8775	146
TUCP_008614	XLOC_180453	TUCP	TUCP	28	25202542	25207036	+	2	3421	105
TUCP_008617	XLOC_180521	TUCP	TUCP	28	26537624	26550369	+	4	9008	146
TUCP_008616	XLOC_180521	TUCP	TUCP	28	26537624	26550369	+	4	8296	138
TUCP_008611	XLOC_180453	TUCP	TUCP	28	25202405	25207036	+	2	3433	133
TUCP_008610	XLOC_180308	TUCP	TUCP	28	20215735	20221018	+	3	2762	178
TUCP_008613	XLOC_180453	TUCP	TUCP	28	25202410	25207036	+	3	4017	230
TUCP_008612	XLOC_180453	TUCP	TUCP	28	25202405	25207036	+	2	4001	258
TUCP_011370	XLOC_243497	TUCP	TUCP	7	29355442	29377947	+	2	21378	239
TUCP_010791	XLOC_230737	TUCP	TUCP	6	13498633	13512632	+	5	904	169
TUCP_011372	XLOC_243629	TUCP	TUCP	7	29772754	29812459	+	3	9958	210
TUCP_011373	XLOC_243629	TUCP	TUCP	7	29772754	29812459	+	3	33110	466
TUCP_008619	XLOC_180577	TUCP	TUCP	28	27111050	27131844	+	3	2541	211
TUCP_008618	XLOC_180569	TUCP	TUCP	28	26961628	26963359	+	2	405	117
TUCP_011376	XLOC_243629	TUCP	TUCP	7	29772765	29954943	+	5	52092	563
TUCP_010790	XLOC_230679	TUCP	TUCP	6	11164228	11166551	+	2	2302	157
TUCP_012039	XLOC_260388	TUCP	TUCP	8	63557259	63577683	+	2	11480	187
TUCP_000723	XLOC_020649	TUCP	TUCP	10	63739167	63751005	+	2	379	70
TUCP_000722	XLOC_020649	TUCP	TUCP	10	63739157	63768621	+	4	1063	98
TUCP_007229	XLOC_153478	TUCP	TUCP	23	45287741	45296257	+	3	1410	137
TUCP_007228	XLOC_153478	TUCP	TUCP	23	45287545	45296257	+	4	1735	180
TUCP_007999	XLOC_167972	TUCP	TUCP	25	41853341	41856405	-	3	1331	230
TUCP_007998	XLOC_167972	TUCP	TUCP	25	41853341	41856405	-	3	824	232
TUCP_007221	XLOC_153401	TUCP	TUCP	23	43149320	43163927	+	3	1659	245
TUCP_007220	XLOC_153369	TUCP	TUCP	23	42876902	42965027	+	2	1223	159
TUCP_007223	XLOC_153401	TUCP	TUCP	23	43149355	43163927	+	3	2154	245
TUCP_007222	XLOC_153401	TUCP	TUCP	23	43149355	43163927	+	2	1395	245
TUCP_007225	XLOC_153428	TUCP	TUCP	23	44320628	44326201	+	3	699	153
TUCP_007224	XLOC_153401	TUCP	TUCP	23	43149355	43163927	+	3	2821	245
TUCP_007227	XLOC_153477	TUCP	TUCP	23	45272577	45275586	+	2	2543	205
TUCP_007226	XLOC_153459	TUCP	TUCP	23	45041133	45044083	+	3	1309	152
TUCP_012030	XLOC_260358	TUCP	TUCP	8	62152787	62153492	+	2	525	82
TUCP_007415	XLOC_156872	TUCP	TUCP	24	269129	274165	+	3	3716	134
TUCP_012037	XLOC_260361	TUCP	TUCP	8	62344448	62367298	+	6	2719	349
TUCP_005591	XLOC_116594	TUCP	TUCP	2	64491993	64841745	+	4	792	263
TUCP_005590	XLOC_116594	TUCP	TUCP	2	64338408	64453226	+	3	513	97
TUCP_005593	XLOC_116801	TUCP	TUCP	2	65864415	65876042	+	2	11453	200
TUCP_005592	XLOC_116748	TUCP	TUCP	2	64879264	64987260	+	4	830	128
TUCP_005595	XLOC_116951	TUCP	TUCP	2	67331493	67768551	+	6	880	169
TUCP_005594	XLOC_116801	TUCP	TUCP	2	65864415	65876042	+	2	11455	200
TUCP_005597	XLOC_117127	TUCP	TUCP	2	70489768	70495083	+	2	2152	144
TUCP_005596	XLOC_117022	TUCP	TUCP	2	68464690	68473976	+	2	372	73
TUCP_005599	XLOC_117194	TUCP	TUCP	2	71961141	71993467	+	3	891	177
TUCP_005598	XLOC_117194	TUCP	TUCP	2	71961115	71997034	+	3	2086	177
TUCP_011128	XLOC_239194	TUCP	TUCP	6	64486974	64643000	-	4	2114	165
TUCP_006944	XLOC_148257	TUCP	TUCP	22	12738893	12750497	-	3	4093	169
TUCP_012527	XLOC_272013	TUCP	TUCP	9	45681213	45699465	+	6	3025	99
TUCP_013440	XLOC_292228	TUCP	TUCP	X	71632777	71663194	-	6	4343	207
TUCP_009878	XLOC_206992	TUCP	TUCP	4	80079271	80135689	+	2	233	77
TUCP_009879	XLOC_207018	TUCP	TUCP	4	81972629	81977695	+	2	2798	196
TUCP_013441	XLOC_292228	TUCP	TUCP	X	71632777	71663281	-	7	703	221
TUCP_009872	XLOC_206870	TUCP	TUCP	4	77303630	77309248	+	3	5433	188
TUCP_009873	XLOC_206870	TUCP	TUCP	4	77303630	77309248	+	3	5423	188
TUCP_009870	XLOC_206863	TUCP	TUCP	4	77222923	77224671	+	2	445	113
TUCP_009871	XLOC_206870	TUCP	TUCP	4	77280823	77309248	+	3	5820	278
TUCP_009876	XLOC_206913	TUCP	TUCP	4	77884470	77902017	+	5	1224	237
TUCP_009877	XLOC_206930	TUCP	TUCP	4	78192563	78203825	+	2	691	202
TUCP_009874	XLOC_206913	TUCP	TUCP	4	77884468	77902017	+	3	981	265
TUCP_009875	XLOC_206913	TUCP	TUCP	4	77884469	77902017	+	4	1146	328
TUCP_013115	XLOC_285508	TUCP	TUCP	X	57994605	57996423	+	2	486	57
TUCP_013444	XLOC_292257	TUCP	TUCP	X	72535388	72546230	-	5	3282	168
TUCP_013445	XLOC_292269	TUCP	TUCP	X	72887494	72924446	-	3	287	95
TUCP_001128	XLOC_029215	TUCP	TUCP	11	8722422	8724911	+	2	1842	120
TUCP_001129	XLOC_029297	TUCP	TUCP	11	10220976	10226157	+	2	1886	153
TUCP_009936	XLOC_209207	TUCP	TUCP	4	120306770	120313630	+	2	4174	202
TUCP_001124	XLOC_029137	TUCP	TUCP	11	7432553	7436193	+	3	2182	163
TUCP_001125	XLOC_029160	TUCP	TUCP	11	7785366	7847755	+	2	21076	200
TUCP_001126	XLOC_029160	TUCP	TUCP	11	7806851	7881537	+	2	28801	162
TUCP_001127	XLOC_029160	TUCP	TUCP	11	7878608	7889898	+	3	6576	344
TUCP_001120	XLOC_028975	TUCP	TUCP	11	5419959	5428607	+	2	3359	177
TUCP_001121	XLOC_028975	TUCP	TUCP	11	5419959	5428607	+	3	4009	175
TUCP_001122	XLOC_028975	TUCP	TUCP	11	5419967	5428607	+	3	3528	175
TUCP_001123	XLOC_029076	TUCP	TUCP	11	6599674	6606340	+	2	5768	143
TUCP_004758	XLOC_102589	TUCP	TUCP	18	11627822	11631671	-	5	1006	143
TUCP_004759	XLOC_102589	TUCP	TUCP	18	11627822	11631671	-	5	963	151
TUCP_010646	XLOC_228112	TUCP	TUCP	5	89690304	89918068	-	2	11140	395
TUCP_004750	XLOC_102526	TUCP	TUCP	18	10252329	10271515	-	4	6136	125
TUCP_004751	XLOC_102529	TUCP	TUCP	18	10385855	10388910	-	3	718	137
TUCP_004752	XLOC_102538	TUCP	TUCP	18	10682427	10686582	-	3	1855	155
TUCP_004753	XLOC_102538	TUCP	TUCP	18	10682427	10692379	-	6	7261	332
TUCP_004754	XLOC_102543	TUCP	TUCP	18	10717637	10780453	-	2	397	131
TUCP_004755	XLOC_102543	TUCP	TUCP	18	10768911	10780518	-	2	499	142
TUCP_004756	XLOC_102543	TUCP	TUCP	18	10768911	10780518	-	2	615	191
TUCP_004757	XLOC_102565	TUCP	TUCP	18	11032044	11038193	-	3	528	152
TUCP_009708	XLOC_202484	TUCP	TUCP	3	119633954	119655622	-	4	802	169
TUCP_009709	XLOC_202496	TUCP	TUCP	3	119703789	119709272	-	2	456	112
TUCP_010644	XLOC_228064	TUCP	TUCP	5	88088056	88099794	-	2	10846	313
TUCP_000619	XLOC_018327	TUCP	TUCP	10	20093859	20206138	+	5	1002	237
TUCP_000618	XLOC_018327	TUCP	TUCP	10	20093859	20206138	+	6	1088	209
TUCP_000615	XLOC_018299	TUCP	TUCP	10	19184265	19194786	+	2	10261	242
TUCP_000614	XLOC_018297	TUCP	TUCP	10	19170522	19174635	+	4	1328	265
TUCP_000617	XLOC_018327	TUCP	TUCP	10	20093825	20206138	+	6	1114	275
TUCP_000616	XLOC_018304	TUCP	TUCP	10	19446278	19467192	+	2	1311	141
TUCP_000611	XLOC_018272	TUCP	TUCP	10	19016401	19028093	+	2	1818	120
TUCP_000610	XLOC_018258	TUCP	TUCP	10	18361902	18438068	+	2	2578	110
TUCP_000613	XLOC_018297	TUCP	TUCP	10	19170522	19174635	+	5	1475	314
TUCP_000612	XLOC_018272	TUCP	TUCP	10	19025754	19028093	+	2	1748	125
TUCP_010641	XLOC_228064	TUCP	TUCP	5	88074554	88099801	-	2	8210	230
TUCP_008651	XLOC_181343	TUCP	TUCP	28	38385365	38387090	+	2	979	106
TUCP_010316	XLOC_220883	TUCP	TUCP	5	84420577	84463312	+	4	42382	186
TUCP_001696	XLOC_042732	TUCP	TUCP	12	31504025	31562003	+	11	11025	210
TUCP_001697	XLOC_042732	TUCP	TUCP	12	31509459	31516075	+	2	5586	132
TUCP_001694	XLOC_042669	TUCP	TUCP	12	30280030	30284194	+	2	2518	190
TUCP_001695	XLOC_042732	TUCP	TUCP	12	31504025	31507500	+	2	2732	173
TUCP_001692	XLOC_042658	TUCP	TUCP	12	30234846	30252501	+	2	17317	307
TUCP_001693	XLOC_042658	TUCP	TUCP	12	30234846	30252501	+	2	17313	307
TUCP_001690	XLOC_042633	TUCP	TUCP	12	29658659	29665621	+	2	6924	185
TUCP_001691	XLOC_042634	TUCP	TUCP	12	29786804	29799088	+	2	2149	234
TUCP_010777	XLOC_230464	TUCP	TUCP	6	6429194	6482871	+	5	3230	195
TUCP_010776	XLOC_230464	TUCP	TUCP	6	6425822	6482871	+	5	3425	195
TUCP_010775	XLOC_230456	TUCP	TUCP	6	6313125	6316435	+	2	927	140
TUCP_010774	XLOC_230452	TUCP	TUCP	6	6294616	6299080	+	2	1544	84
TUCP_010773	XLOC_230440	TUCP	TUCP	6	6060424	6064694	+	2	973	116
TUCP_010772	XLOC_230440	TUCP	TUCP	6	6057274	6064694	+	3	849	116
TUCP_001698	XLOC_042773	TUCP	TUCP	12	32043023	32178955	+	7	1086	160
TUCP_001699	XLOC_042773	TUCP	TUCP	12	32043283	32175918	+	3	412	97
TUCP_012731	XLOC_279174	TUCP	TUCP	9	59484967	59507564	-	4	1025	157
TUCP_012730	XLOC_279174	TUCP	TUCP	9	59484967	59507564	-	4	908	143
TUCP_012733	XLOC_279174	TUCP	TUCP	9	59484967	59507571	-	4	923	174
TUCP_012732	XLOC_279174	TUCP	TUCP	9	59484967	59507571	-	4	889	143
TUCP_012735	XLOC_279174	TUCP	TUCP	9	59484967	59507571	-	3	721	159
TUCP_012734	XLOC_279174	TUCP	TUCP	9	59484967	59507571	-	3	695	147
TUCP_012737	XLOC_279304	TUCP	TUCP	9	60802929	60805066	-	3	971	173
TUCP_012736	XLOC_279174	TUCP	TUCP	9	59484967	59507571	-	4	1040	147
TUCP_012739	XLOC_279418	TUCP	TUCP	9	63090792	63154659	-	2	1149	174
TUCP_012738	XLOC_279334	TUCP	TUCP	9	61430686	61433196	-	2	2021	148
TUCP_011749	XLOC_252699	TUCP	TUCP	7	47655192	47656571	-	2	1248	232
TUCP_010593	XLOC_227033	TUCP	TUCP	5	65496669	65523222	-	4	4262	176
TUCP_007041	XLOC_150346	TUCP	TUCP	22	52973751	52987310	-	3	1110	154
TUCP_010591	XLOC_227002	TUCP	TUCP	5	64920134	64928664	-	4	4187	158
TUCP_010590	XLOC_226980	TUCP	TUCP	5	64557622	64560692	-	2	2899	191
TUCP_010597	XLOC_227063	TUCP	TUCP	5	66035335	66043919	-	4	3724	306
TUCP_010596	XLOC_227063	TUCP	TUCP	5	66035335	66043867	-	2	4392	317
TUCP_010595	XLOC_227063	TUCP	TUCP	5	66035335	66043867	-	4	2876	306
TUCP_007040	XLOC_150346	TUCP	TUCP	22	52973751	52987310	-	4	1244	154
TUCP_010599	XLOC_227126	TUCP	TUCP	5	67252113	67254981	-	2	1303	143
TUCP_010598	XLOC_227101	TUCP	TUCP	5	66503627	66514424	-	2	1586	112
TUCP_007043	XLOC_150353	TUCP	TUCP	22	53096647	53105247	-	7	1360	218
TUCP_006473	XLOC_138464	TUCP	TUCP	21	57489960	57493074	+	2	1954	113
TUCP_006472	XLOC_138424	TUCP	TUCP	21	56834726	56872122	+	3	3845	272
TUCP_006471	XLOC_138424	TUCP	TUCP	21	56834597	56872122	+	4	4467	308
TUCP_006470	XLOC_138373	TUCP	TUCP	21	55602833	55604529	+	2	1468	138
TUCP_006477	XLOC_138540	TUCP	TUCP	21	59551903	59581099	+	2	501	158
TUCP_006476	XLOC_138500	TUCP	TUCP	21	58568400	58570450	+	2	1852	214
TUCP_006475	XLOC_138500	TUCP	TUCP	21	58568268	58570450	+	3	1456	156
TUCP_006474	XLOC_138464	TUCP	TUCP	21	57489960	57493074	+	2	1952	113
TUCP_007045	XLOC_150403	TUCP	TUCP	22	53872794	53894898	-	2	3651	112
TUCP_006479	XLOC_138603	TUCP	TUCP	21	61561179	61592528	+	2	8741	208
TUCP_006478	XLOC_138577	TUCP	TUCP	21	61086672	61090985	+	4	683	125
TUCP_011748	XLOC_252699	TUCP	TUCP	7	47655192	47656056	-	2	627	208
TUCP_007044	XLOC_150373	TUCP	TUCP	22	53309264	53315686	-	2	6396	576
TUCP_007047	XLOC_150403	TUCP	TUCP	22	53887795	53894919	-	2	6528	170
TUCP_010866	XLOC_232766	TUCP	TUCP	6	58290880	58370139	+	3	1144	166
TUCP_007046	XLOC_150403	TUCP	TUCP	22	53879155	53894919	-	2	11503	180
TUCP_007049	XLOC_150413	TUCP	TUCP	22	54182626	54187559	-	3	2592	169
TUCP_007048	XLOC_150410	TUCP	TUCP	22	54087335	54102334	-	2	7874	192
TUCP_010863	XLOC_232731	TUCP	TUCP	6	57678933	57683840	+	2	646	208
TUCP_009930	XLOC_208905	TUCP	TUCP	4	113843166	113859345	+	3	1509	206
TUCP_002107	XLOC_050877	TUCP	TUCP	13	278119	310214	+	5	785	166
TUCP_002106	XLOC_050877	TUCP	TUCP	13	265668	289887	+	5	6878	159
TUCP_002105	XLOC_050869	TUCP	TUCP	13	242595	258453	+	5	580	163
TUCP_002104	XLOC_050869	TUCP	TUCP	13	242584	255541	+	5	1006	148
TUCP_002103	XLOC_050869	TUCP	TUCP	13	242522	258453	+	5	650	186
TUCP_002102	XLOC_050869	TUCP	TUCP	13	242522	255541	+	4	770	204
TUCP_002101	XLOC_050854	TUCP	TUCP	13	128290	161115	+	4	817	168
TUCP_002100	XLOC_050814	TUCP	TUCP	12	90650552	90655560	-	2	2838	612
TUCP_010860	XLOC_232726	TUCP	TUCP	6	57473499	57475295	+	2	1211	223
TUCP_002109	XLOC_050968	TUCP	TUCP	13	3598104	3632277	+	4	4746	267
TUCP_002108	XLOC_050909	TUCP	TUCP	13	1931159	1934343	+	2	2199	106
TUCP_006617	XLOC_140981	TUCP	TUCP	21	29522756	29526829	-	3	1116	93
TUCP_006616	XLOC_140951	TUCP	TUCP	21	29178294	29194802	-	3	4819	155
TUCP_006615	XLOC_140864	TUCP	TUCP	21	28159276	28165215	-	2	811	112
TUCP_006614	XLOC_140821	TUCP	TUCP	21	27048794	27056118	-	2	5899	289
TUCP_006613	XLOC_140821	TUCP	TUCP	21	27048794	27054067	-	2	5065	154
TUCP_006612	XLOC_140788	TUCP	TUCP	21	26746446	26749911	-	2	1935	98
TUCP_006611	XLOC_140785	TUCP	TUCP	21	26729020	26729350	-	2	222	74
TUCP_006610	XLOC_140769	TUCP	TUCP	21	26656816	26706012	-	3	4914	130
TUCP_011953	XLOC_258446	TUCP	TUCP	8	34570066	34588565	+	2	6226	147
TUCP_006619	XLOC_140992	TUCP	TUCP	21	30016339	30018722	-	2	305	62
TUCP_006618	XLOC_140986	TUCP	TUCP	21	29732599	29740969	-	2	821	254
TUCP_012199	XLOC_263725	TUCP	TUCP	8	15231570	15233879	-	2	585	76
TUCP_012198	XLOC_263666	TUCP	TUCP	8	12638462	12639550	-	2	506	103
TUCP_012195	XLOC_263665	TUCP	TUCP	8	12674512	12718089	-	3	14127	163
TUCP_012194	XLOC_263665	TUCP	TUCP	8	12632706	12718089	-	3	989	110
TUCP_012197	XLOC_263665	TUCP	TUCP	8	12715940	12718109	-	2	1073	110
TUCP_012196	XLOC_263665	TUCP	TUCP	8	12697070	12718089	-	2	966	110
TUCP_012191	XLOC_263643	TUCP	TUCP	8	11956333	11967473	-	2	916	176
TUCP_012190	XLOC_263623	TUCP	TUCP	8	11236623	11250631	-	3	943	116
TUCP_012193	XLOC_263665	TUCP	TUCP	8	12632706	12641600	-	2	1364	77
TUCP_012192	XLOC_263665	TUCP	TUCP	8	12626254	12718109	-	2	756	110
TUCP_013022	XLOC_284255	TUCP	TUCP	X	29127061	29148231	+	7	1428	115
TUCP_013023	XLOC_284255	TUCP	TUCP	X	29127061	29148231	+	5	1248	91
TUCP_013020	XLOC_284238	TUCP	TUCP	X	28987781	28988559	+	2	598	84
TUCP_013021	XLOC_284240	TUCP	TUCP	X	29037130	29039502	+	3	1609	99
TUCP_013026	XLOC_284386	TUCP	TUCP	X	30375295	30385146	+	2	5675	182
TUCP_013027	XLOC_284386	TUCP	TUCP	X	30375295	30385146	+	2	5670	182
TUCP_013024	XLOC_284304	TUCP	TUCP	X	29926562	29927171	+	2	429	98
TUCP_013025	XLOC_284304	TUCP	TUCP	X	29926570	29927171	+	2	422	85
TUCP_013028	XLOC_284419	TUCP	TUCP	X	32025614	32037912	+	2	712	118
TUCP_013029	XLOC_284419	TUCP	TUCP	X	32037102	32037912	+	2	624	164
TUCP_012995	XLOC_283893	TUCP	TUCP	X	16606062	16635882	+	2	388	126
TUCP_012994	XLOC_283850	TUCP	TUCP	X	14552625	14574381	+	6	1514	366
TUCP_012997	XLOC_283894	TUCP	TUCP	X	16635141	16755365	+	3	582	162
TUCP_012996	XLOC_283893	TUCP	TUCP	X	16606062	16645063	+	2	389	129
TUCP_012991	XLOC_283831	TUCP	TUCP	X	14093566	14105797	+	2	561	135
TUCP_012990	XLOC_283794	TUCP	TUCP	X	13441299	13445161	+	3	2313	142
TUCP_012993	XLOC_283845	TUCP	TUCP	X	14291379	14302550	+	2	10095	136
TUCP_012992	XLOC_283835	TUCP	TUCP	X	14139138	14142447	+	2	1664	115
TUCP_012999	XLOC_283921	TUCP	TUCP	X	18444673	18511923	+	7	846	98
TUCP_012998	XLOC_283894	TUCP	TUCP	X	16635141	16755365	+	2	582	162
TUCP_002576	XLOC_060147	TUCP	TUCP	13	81291561	81313935	-	2	2475	186
TUCP_002577	XLOC_060150	TUCP	TUCP	13	81299583	81309058	-	2	9395	179
TUCP_002574	XLOC_060147	TUCP	TUCP	13	81275189	81313738	-	4	3351	186
TUCP_002575	XLOC_060147	TUCP	TUCP	13	81283758	81293399	-	2	8760	155
TUCP_002572	XLOC_060137	TUCP	TUCP	13	80652951	80682349	-	3	6808	198
TUCP_002573	XLOC_060137	TUCP	TUCP	13	80652951	80682403	-	6	5902	198
TUCP_002570	XLOC_060014	TUCP	TUCP	13	79391531	79401919	-	3	1617	209
TUCP_002571	XLOC_060029	TUCP	TUCP	13	79452950	79466107	-	4	2336	141
TUCP_002578	XLOC_060153	TUCP	TUCP	13	81352616	81358135	-	2	872	112
TUCP_002579	XLOC_060184	TUCP	TUCP	13	81974936	81980272	-	2	3258	164
TUCP_013495	XLOC_293287	TUCP	TUCP	X	94738539	94745050	-	6	1555	130
TUCP_001908	XLOC_047500	TUCP	TUCP	12	29473551	29488338	-	2	14213	256
TUCP_001909	XLOC_047501	TUCP	TUCP	12	29488533	29523058	-	2	31738	338
TUCP_001906	XLOC_047476	TUCP	TUCP	12	29382579	29405489	-	3	1056	110
TUCP_001907	XLOC_047476	TUCP	TUCP	12	29400350	29405500	-	3	1111	86
TUCP_001904	XLOC_047470	TUCP	TUCP	12	29285350	29288967	-	2	631	98
TUCP_001905	XLOC_047470	TUCP	TUCP	12	29302030	29331036	-	2	1410	159
TUCP_001902	XLOC_047428	TUCP	TUCP	12	29095337	29125708	-	3	537	88
TUCP_001903	XLOC_047428	TUCP	TUCP	12	29095337	29191914	-	3	3931	107
TUCP_001900	XLOC_047428	TUCP	TUCP	12	29095337	29098616	-	3	508	122
TUCP_001901	XLOC_047428	TUCP	TUCP	12	29095337	29101970	-	3	489	95
TUCP_010056	XLOC_213848	TUCP	TUCP	4	69396509	69400906	-	2	1019	121
TUCP_009954	XLOC_209893	TUCP	TUCP	4	11724952	11735811	-	3	2368	246
TUCP_011565	XLOC_248538	TUCP	TUCP	7	102428130	102439245	+	2	10628	253
TUCP_011564	XLOC_248538	TUCP	TUCP	7	102423784	102450554	+	5	1963	230
TUCP_011567	XLOC_248553	TUCP	TUCP	7	102694855	102842506	+	5	5495	227
TUCP_001141	XLOC_029719	TUCP	TUCP	11	20199824	20209083	+	2	8005	156
TUCP_011561	XLOC_248527	TUCP	TUCP	7	102185939	102195175	+	3	642	155
TUCP_011560	XLOC_248256	TUCP	TUCP	7	99051854	99053581	+	2	786	170
TUCP_011563	XLOC_248538	TUCP	TUCP	7	102423782	102455317	+	4	1417	237
TUCP_011562	XLOC_248538	TUCP	TUCP	7	102423778	102439245	+	2	10361	253
TUCP_011569	XLOC_248598	TUCP	TUCP	7	103515755	103533259	+	2	1346	170
TUCP_011568	XLOC_248598	TUCP	TUCP	7	103515755	103532611	+	2	1313	154
TUCP_009952	XLOC_209888	TUCP	TUCP	4	11518880	11528817	-	3	2544	134
TUCP_005994	XLOC_127249	TUCP	TUCP	20	29	1127	+	2	471	92
TUCP_004505	XLOC_098332	TUCP	TUCP	18	14371020	14375215	+	2	4105	209
TUCP_003224	XLOC_072071	TUCP	TUCP	15	36322343	36410894	+	3	796	124
TUCP_003227	XLOC_072155	TUCP	TUCP	15	39606028	39611284	+	2	2183	124
TUCP_003226	XLOC_072097	TUCP	TUCP	15	38245796	38255633	+	2	8967	181
TUCP_004501	XLOC_098248	TUCP	TUCP	18	13622268	13623673	+	2	1182	186
TUCP_003220	XLOC_072018	TUCP	TUCP	15	35853109	35861313	+	2	6907	148
TUCP_004503	XLOC_098329	TUCP	TUCP	18	14248323	14252738	+	2	2347	206
TUCP_004502	XLOC_098310	TUCP	TUCP	18	14003841	14005403	+	3	433	144
TUCP_011741	XLOC_252540	TUCP	TUCP	7	45864567	45873295	-	4	5085	316
TUCP_011740	XLOC_252540	TUCP	TUCP	7	45864567	45873282	-	6	4257	233
TUCP_011743	XLOC_252540	TUCP	TUCP	7	45864567	45873300	-	5	2468	258
TUCP_011742	XLOC_252540	TUCP	TUCP	7	45864567	45873295	-	5	4745	316
TUCP_004509	XLOC_098589	TUCP	TUCP	18	18858536	18873577	+	3	4506	405
TUCP_003228	XLOC_072217	TUCP	TUCP	15	41191327	41196223	+	4	1415	94
TUCP_008288	XLOC_173443	TUCP	TUCP	27	7085541	7266415	+	4	5247	125
TUCP_008289	XLOC_173684	TUCP	TUCP	27	9834545	9989481	+	3	6084	206
TUCP_010058	XLOC_213851	TUCP	TUCP	4	69579133	69582881	-	2	1185	150
TUCP_006899	XLOC_147356	TUCP	TUCP	22	54906614	54936992	+	8	1632	165
TUCP_010059	XLOC_213883	TUCP	TUCP	4	70129189	70188887	-	4	1512	106
TUCP_006898	XLOC_147350	TUCP	TUCP	22	54786010	54820995	+	4	981	122
TUCP_011745	XLOC_252540	TUCP	TUCP	7	45868814	45873295	-	3	1788	168
TUCP_009211	XLOC_191635	TUCP	TUCP	3	23859977	23873542	+	2	5637	602
TUCP_006897	XLOC_147350	TUCP	TUCP	22	54786010	54820995	+	3	3338	191
TUCP_006896	XLOC_147350	TUCP	TUCP	22	54786010	54820995	+	4	899	118
TUCP_011744	XLOC_252540	TUCP	TUCP	7	45868814	45873282	-	3	1756	201
TUCP_007411	XLOC_156872	TUCP	TUCP	24	131515	274165	+	3	927	175
TUCP_011747	XLOC_252582	TUCP	TUCP	7	46593090	46741514	-	3	469	156
TUCP_008862	XLOC_185494	TUCP	TUCP	29	18816878	18982829	+	10	2015	221
TUCP_008863	XLOC_185494	TUCP	TUCP	29	18816900	18982829	+	16	2561	241
TUCP_008860	XLOC_185436	TUCP	TUCP	29	17740067	17808631	+	2	17728	179
TUCP_008861	XLOC_185494	TUCP	TUCP	29	18816878	18982829	+	15	2426	241
TUCP_008866	XLOC_185494	TUCP	TUCP	29	18816954	18982829	+	14	2256	221
TUCP_008867	XLOC_185494	TUCP	TUCP	29	18818432	18969110	+	8	1067	255
TUCP_008864	XLOC_185494	TUCP	TUCP	29	18816900	18982829	+	16	2650	406
TUCP_008865	XLOC_185494	TUCP	TUCP	29	18816900	18982829	+	15	2590	386
TUCP_008868	XLOC_185566	TUCP	TUCP	29	19573100	19575229	+	2	780	194
TUCP_008869	XLOC_185566	TUCP	TUCP	29	19573100	19575229	+	2	1465	265
TUCP_005270	XLOC_109296	TUCP	TUCP	19	60161698	60281457	+	4	2862	166
TUCP_000428	XLOC_013093	TUCP	TUCP	1	91965975	92601756	-	11	3234	411
TUCP_000429	XLOC_013093	TUCP	TUCP	1	91965975	93045794	-	12	10572	724
TUCP_000351	XLOC_010278	TUCP	TUCP	1	37516880	37691586	-	5	14603	197
TUCP_000422	XLOC_012708	TUCP	TUCP	1	85555907	85612569	-	3	1564	196
TUCP_005103	XLOC_106481	TUCP	TUCP	19	10680024	10713838	+	2	1088	134
TUCP_005100	XLOC_106437	TUCP	TUCP	19	10036064	10116258	+	2	59649	282
TUCP_000421	XLOC_012696	TUCP	TUCP	1	85290018	85293290	-	2	927	103
TUCP_005106	XLOC_106562	TUCP	TUCP	19	11951970	11962523	+	2	7107	275
TUCP_000427	XLOC_013092	TUCP	TUCP	1	91927850	92022498	-	2	8203	139
TUCP_000424	XLOC_012842	TUCP	TUCP	1	88650170	88688674	-	3	3883	240
TUCP_000425	XLOC_013043	TUCP	TUCP	1	91694056	91696831	-	2	216	65
TUCP_000353	XLOC_010278	TUCP	TUCP	1	37658952	37691254	-	3	2265	170
TUCP_000354	XLOC_010372	TUCP	TUCP	1	38686635	38726087	-	4	1433	205
TUCP_005275	XLOC_109352	TUCP	TUCP	19	61462214	61465250	+	2	1853	205
TUCP_002378	XLOC_055868	TUCP	TUCP	13	3133865	3142623	-	3	985	138
TUCP_000356	XLOC_010372	TUCP	TUCP	1	38716982	38724395	-	3	857	187
TUCP_002374	XLOC_055783	TUCP	TUCP	13	84205	119028	-	11	2057	167
TUCP_002375	XLOC_055783	TUCP	TUCP	13	84205	119028	-	11	3600	210
TUCP_002376	XLOC_055783	TUCP	TUCP	13	84205	128083	-	10	4852	205
TUCP_002377	XLOC_055783	TUCP	TUCP	13	95869	103574	-	3	462	134
TUCP_002370	XLOC_055764	TUCP	TUCP	13	26797	58211	-	4	1027	103
TUCP_002371	XLOC_055783	TUCP	TUCP	13	84205	119026	-	10	7004	219
TUCP_002372	XLOC_055783	TUCP	TUCP	13	84205	119026	-	11	3105	210
TUCP_002373	XLOC_055783	TUCP	TUCP	13	84205	119028	-	10	5535	220
TUCP_004857	XLOC_104516	TUCP	TUCP	18	47156830	47164430	-	2	7575	142
TUCP_005992	XLOC_127168	TUCP	TUCP	2	136773794	136781422	-	2	4620	400
TUCP_006868	XLOC_146840	TUCP	TUCP	22	47377340	47396289	+	3	874	84
TUCP_006869	XLOC_146848	TUCP	TUCP	22	47474682	47477418	+	3	2511	266
TUCP_004856	XLOC_104487	TUCP	TUCP	18	46788727	46821797	-	2	343	114
TUCP_006864	XLOC_146655	TUCP	TUCP	22	42888677	42975870	+	5	2966	217
TUCP_006865	XLOC_146731	TUCP	TUCP	22	45799317	45885563	+	5	982	127
TUCP_006866	XLOC_146731	TUCP	TUCP	22	45799317	45885563	+	4	858	134
TUCP_006867	XLOC_146731	TUCP	TUCP	22	45799321	45845781	+	3	812	73
TUCP_006860	XLOC_146583	TUCP	TUCP	22	41140254	41149264	+	2	7004	133
TUCP_004855	XLOC_104476	TUCP	TUCP	18	46688073	46695322	-	15	2370	637
TUCP_006862	XLOC_146626	TUCP	TUCP	22	41425897	41616107	+	5	16585	261
TUCP_006863	XLOC_146638	TUCP	TUCP	22	42402637	42405335	+	2	744	107
TUCP_004854	XLOC_104476	TUCP	TUCP	18	46688073	46695024	-	16	2123	654
TUCP_005368	XLOC_110752	TUCP	TUCP	19	27061380	27068977	-	3	1967	176
TUCP_005369	XLOC_110752	TUCP	TUCP	19	27061380	27068977	-	3	1934	150
TUCP_005366	XLOC_110736	TUCP	TUCP	19	26873871	26959446	-	7	1135	82
TUCP_003805	XLOC_084030	TUCP	TUCP	16	7772165	7787348	-	7	2511	119
TUCP_005364	XLOC_110729	TUCP	TUCP	19	26664501	26676174	-	5	4800	195
TUCP_005365	XLOC_110736	TUCP	TUCP	19	26873871	26942844	-	6	1168	82
TUCP_005362	XLOC_110729	TUCP	TUCP	19	26664501	26676165	-	4	4353	161
TUCP_005363	XLOC_110729	TUCP	TUCP	19	26664501	26676174	-	5	4098	161
TUCP_005360	XLOC_110729	TUCP	TUCP	19	26664501	26676165	-	5	5566	195
TUCP_003804	XLOC_084030	TUCP	TUCP	16	7772165	7781041	-	3	6814	180
TUCP_004675	XLOC_101613	TUCP	TUCP	18	63924598	63929179	+	4	2981	339
TUCP_004674	XLOC_101612	TUCP	TUCP	18	63747567	63749975	+	3	379	105
TUCP_010387	XLOC_222434	TUCP	TUCP	5	111267860	111276269	+	3	632	121
TUCP_010904	XLOC_234028	TUCP	TUCP	6	87282047	87299595	+	4	952	215
TUCP_005098	XLOC_106437	TUCP	TUCP	19	9990073	10035910	+	2	42912	334
TUCP_010906	XLOC_234147	TUCP	TUCP	6	90324579	90341443	+	2	354	80
TUCP_010907	XLOC_234294	TUCP	TUCP	6	94232074	94244242	+	3	7638	143
TUCP_010900	XLOC_233986	TUCP	TUCP	6	86611442	86638894	+	3	4622	208
TUCP_010901	XLOC_233986	TUCP	TUCP	6	86625188	86657162	+	2	9531	158
TUCP_010902	XLOC_234007	TUCP	TUCP	6	86904562	86910538	+	2	4681	228
TUCP_000579	XLOC_017363	TUCP	TUCP	10	396369	547795	+	5	1244	204
TUCP_010908	XLOC_234294	TUCP	TUCP	6	94232074	94244242	+	4	1919	157
TUCP_002268	XLOC_053937	TUCP	TUCP	13	55360089	55364343	+	2	2242	144
TUCP_001084	XLOC_028467	TUCP	TUCP	10	100867464	100933528	-	6	52860	257
TUCP_001082	XLOC_028467	TUCP	TUCP	10	100862847	100936793	-	5	53750	209
TUCP_007197	XLOC_152921	TUCP	TUCP	23	36439023	36482618	+	3	3168	202
TUCP_007196	XLOC_152888	TUCP	TUCP	23	36307909	36348231	+	2	5064	137
TUCP_007195	XLOC_152888	TUCP	TUCP	23	36292081	36348231	+	4	3353	184
TUCP_000570	XLOC_017124	TUCP	TUCP	1	154739089	154741944	-	2	1374	94
TUCP_007194	XLOC_152888	TUCP	TUCP	23	36292081	36303796	+	2	11136	299
TUCP_000571	XLOC_017152	TUCP	TUCP	1	155323809	155338478	-	2	4217	280
TUCP_007193	XLOC_152884	TUCP	TUCP	23	35731982	35735939	+	2	1517	158
TUCP_005092	XLOC_106344	TUCP	TUCP	19	8790630	8795548	+	5	1510	160
TUCP_007192	XLOC_152880	TUCP	TUCP	23	35528701	35572016	+	2	9758	234
TUCP_006288	XLOC_135125	TUCP	TUCP	21	2335497	2345712	+	2	4439	410
TUCP_006289	XLOC_135127	TUCP	TUCP	21	2443857	2447610	+	2	3221	355
TUCP_000573	XLOC_017181	TUCP	TUCP	1	156387397	156411551	-	2	22816	231
TUCP_007191	XLOC_152879	TUCP	TUCP	23	35513460	35515294	+	2	1797	199
TUCP_006280	XLOC_135085	TUCP	TUCP	21	2028012	2033093	+	5	529	162
TUCP_000574	XLOC_017184	TUCP	TUCP	1	156259247	156267866	-	2	8590	142
TUCP_006282	XLOC_135085	TUCP	TUCP	21	2029569	2031672	+	2	294	97
TUCP_006283	XLOC_135086	TUCP	TUCP	21	2015398	2064125	+	2	2033	163
TUCP_006284	XLOC_135089	TUCP	TUCP	21	2024493	2055394	+	4	1855	134
TUCP_006285	XLOC_135089	TUCP	TUCP	21	2024493	2055394	+	4	1176	140
TUCP_006286	XLOC_135090	TUCP	TUCP	21	2037533	2039786	+	2	1277	77
TUCP_000575	XLOC_017225	TUCP	TUCP	1	156864328	156870715	-	3	6279	130
TUCP_003423	XLOC_077554	TUCP	TUCP	15	50448853	50455494	-	2	1904	182
TUCP_003422	XLOC_077551	TUCP	TUCP	15	50429469	50445011	-	2	721	97
TUCP_003421	XLOC_077551	TUCP	TUCP	15	50429469	50434638	-	2	2993	368
TUCP_003420	XLOC_077301	TUCP	TUCP	15	47127876	47130977	-	2	3074	96
TUCP_003427	XLOC_077588	TUCP	TUCP	15	51343181	51435034	-	4	849	143
TUCP_000576	XLOC_017287	TUCP	TUCP	1	158057886	158073157	-	2	1408	143
TUCP_003425	XLOC_077561	TUCP	TUCP	15	50529530	50533898	-	2	3728	187
TUCP_003424	XLOC_077554	TUCP	TUCP	15	50448853	50455494	-	2	547	74
TUCP_005810	XLOC_122665	TUCP	TUCP	2	43428251	43458503	-	4	1631	103
TUCP_005811	XLOC_122744	TUCP	TUCP	2	46413595	46495538	-	5	8804	191
TUCP_003429	XLOC_077588	TUCP	TUCP	15	51406510	51435161	-	5	4161	166
TUCP_000577	XLOC_017294	TUCP	TUCP	1	158169861	158172429	-	2	1332	113
TUCP_005814	XLOC_122744	TUCP	TUCP	2	46487998	46596502	-	4	4544	186
TUCP_005815	XLOC_122744	TUCP	TUCP	2	46534283	46596859	-	6	1359	136
TUCP_005816	XLOC_122884	TUCP	TUCP	2	47859854	48282175	-	7	12804	409
TUCP_005817	XLOC_122884	TUCP	TUCP	2	48274950	48282175	-	2	3901	155
TUCP_007449	XLOC_157814	TUCP	TUCP	24	21980898	21998775	+	2	736	131
TUCP_010542	XLOC_225368	TUCP	TUCP	5	35548534	35578703	-	4	1424	208
TUCP_007448	XLOC_157736	TUCP	TUCP	24	21255457	21277681	+	3	11061	318
TUCP_001483	XLOC_037827	TUCP	TUCP	11	53241287	53245773	-	2	1163	113
TUCP_001482	XLOC_037816	TUCP	TUCP	11	52919905	52938960	-	2	215	71
TUCP_001481	XLOC_037775	TUCP	TUCP	11	51484805	51487255	-	2	320	106
TUCP_001480	XLOC_037732	TUCP	TUCP	11	50086492	50094710	-	2	1209	241
TUCP_001487	XLOC_037946	TUCP	TUCP	11	57244149	57256154	-	3	6076	174
TUCP_001486	XLOC_037900	TUCP	TUCP	11	56137735	56179129	-	2	311	87
TUCP_001485	XLOC_037867	TUCP	TUCP	11	54288155	54309747	-	2	2482	149
TUCP_001484	XLOC_037855	TUCP	TUCP	11	53719522	53725616	-	2	400	116
TUCP_001489	XLOC_037999	TUCP	TUCP	11	58745120	58765684	-	3	9730	126
TUCP_001488	XLOC_037999	TUCP	TUCP	11	58730962	58740032	-	2	6690	172
TUCP_006132	XLOC_131328	TUCP	TUCP	20	1305308	1365654	-	5	1203	79
TUCP_006133	XLOC_131328	TUCP	TUCP	20	1305308	1365670	-	4	1093	75
TUCP_006130	XLOC_131328	TUCP	TUCP	20	1305308	1365654	-	5	1183	75
TUCP_006131	XLOC_131328	TUCP	TUCP	20	1305308	1365654	-	5	1163	75
TUCP_006136	XLOC_131444	TUCP	TUCP	20	3700876	3715178	-	2	5752	178
TUCP_006137	XLOC_131480	TUCP	TUCP	20	4246151	4251150	-	3	1652	146
TUCP_006134	XLOC_131404	TUCP	TUCP	20	2256330	2257787	-	2	1120	133
TUCP_006135	XLOC_131438	TUCP	TUCP	20	3551596	3576498	-	2	293	97
TUCP_007746	XLOC_164187	TUCP	TUCP	25	18431459	18448218	+	10	910	303
TUCP_006138	XLOC_131510	TUCP	TUCP	20	4634419	4642274	-	3	7359	268
TUCP_006139	XLOC_131510	TUCP	TUCP	20	4634419	4663806	-	5	6914	268
TUCP_009756	XLOC_203336	TUCP	TUCP	4	16928092	16976664	+	3	1298	118
TUCP_006767	XLOC_143860	TUCP	TUCP	22	1740327	1746323	+	2	2424	119
TUCP_012058	XLOC_260476	TUCP	TUCP	8	65889359	65898226	+	3	4094	208
TUCP_012059	XLOC_260482	TUCP	TUCP	8	66133034	66150392	+	2	3193	142
TUCP_012508	XLOC_271843	TUCP	TUCP	9	43377723	43387939	+	2	5622	166
TUCP_006766	XLOC_143810	TUCP	TUCP	22	250910	260157	+	2	8918	124
TUCP_012054	XLOC_260475	TUCP	TUCP	8	66059644	66066853	+	2	4985	121
TUCP_012055	XLOC_260475	TUCP	TUCP	8	66066945	66111839	+	6	19024	210
TUCP_012056	XLOC_260476	TUCP	TUCP	8	65889349	65898226	+	3	872	247
TUCP_012057	XLOC_260476	TUCP	TUCP	8	65889359	65897123	+	3	2091	182
TUCP_012050	XLOC_260475	TUCP	TUCP	8	66052642	66111839	+	9	16380	215
TUCP_006765	XLOC_143810	TUCP	TUCP	22	250897	307918	+	2	3426	156
TUCP_012052	XLOC_260475	TUCP	TUCP	8	66052642	66111839	+	8	16277	232
TUCP_012053	XLOC_260475	TUCP	TUCP	8	66054267	66111839	+	6	18366	210
TUCP_006764	XLOC_143801	TUCP	TUCP	22	3990	7133	+	2	2313	182
TUCP_011371	XLOC_243608	TUCP	TUCP	7	29712034	29715883	+	2	2948	118
TUCP_006763	XLOC_143758	TUCP	TUCP	21	71387165	71387908	-	2	647	215
TUCP_006762	XLOC_143745	TUCP	TUCP	21	71092970	71101348	-	2	7032	228
TUCP_006761	XLOC_143718	TUCP	TUCP	21	70832802	70834121	-	3	825	183
TUCP_011374	XLOC_243629	TUCP	TUCP	7	29772754	29893089	+	3	21250	617
TUCP_006760	XLOC_143675	TUCP	TUCP	21	70352165	70359324	-	2	6932	292
TUCP_010458	XLOC_223482	TUCP	TUCP	5	6311279	6312770	-	3	863	171
TUCP_011375	XLOC_243629	TUCP	TUCP	7	29772754	29905159	+	3	3590	360
TUCP_011976	XLOC_258870	TUCP	TUCP	8	41294374	41300015	+	2	5622	175
TUCP_011977	XLOC_258873	TUCP	TUCP	8	41615834	41624168	+	2	575	130
TUCP_011974	XLOC_258833	TUCP	TUCP	8	40726841	40730472	+	2	867	288
TUCP_010459	XLOC_223482	TUCP	TUCP	5	6311279	6312791	-	3	937	177
TUCP_011972	XLOC_258833	TUCP	TUCP	8	40726839	40730472	+	2	869	289
TUCP_011973	XLOC_258833	TUCP	TUCP	8	40726841	40730472	+	2	867	288
TUCP_011970	XLOC_258833	TUCP	TUCP	8	40726838	40730472	+	2	870	289
TUCP_011971	XLOC_258833	TUCP	TUCP	8	40726838	40730472	+	2	1857	618
TUCP_011377	XLOC_243629	TUCP	TUCP	7	29772853	29812459	+	3	33892	466
TUCP_011978	XLOC_258891	TUCP	TUCP	8	41708755	41839427	+	8	1318	143
TUCP_011979	XLOC_258891	TUCP	TUCP	8	41756311	41825041	+	3	440	132
TUCP_000992	XLOC_026479	TUCP	TUCP	10	60737486	60742295	-	2	372	123
TUCP_000993	XLOC_026503	TUCP	TUCP	10	60867652	60883085	-	2	1258	209
TUCP_000990	XLOC_026469	TUCP	TUCP	10	60173511	60177862	-	3	2903	140
TUCP_000991	XLOC_026470	TUCP	TUCP	10	60178048	60187010	-	3	1822	155
TUCP_000996	XLOC_026519	TUCP	TUCP	10	61409451	61416608	-	3	671	174
TUCP_000997	XLOC_026519	TUCP	TUCP	10	61409451	61445464	-	4	636	211
TUCP_000994	XLOC_026519	TUCP	TUCP	10	61409451	61416433	-	4	1227	159
TUCP_000995	XLOC_026519	TUCP	TUCP	10	61409451	61416608	-	3	2814	168
TUCP_012249	XLOC_264751	TUCP	TUCP	8	29838107	30007759	-	4	10127	382
TUCP_000998	XLOC_026519	TUCP	TUCP	10	61425703	61433027	-	6	1111	238
TUCP_000999	XLOC_026519	TUCP	TUCP	10	61425703	61434011	-	5	2854	245
TUCP_012248	XLOC_264643	TUCP	TUCP	8	28137840	28158304	-	3	608	164
TUCP_010452	XLOC_223328	TUCP	TUCP	5	4576452	4607083	-	2	30608	194
TUCP_010453	XLOC_223330	TUCP	TUCP	5	4610386	4643691	-	3	31961	408
TUCP_012798	XLOC_281099	TUCP	TUCP	9	96056204	96059399	-	3	1918	201
TUCP_010450	XLOC_223264	TUCP	TUCP	5	4471153	4709413	-	4	6799	458
TUCP_010457	XLOC_223482	TUCP	TUCP	5	6306556	6312970	-	2	1296	173
TUCP_010367	XLOC_221911	TUCP	TUCP	5	103145476	103148761	+	2	2979	191
TUCP_008657	XLOC_181440	TUCP	TUCP	28	40265139	40278222	+	2	448	73
TUCP_005414	XLOC_111971	TUCP	TUCP	19	43585228	43624303	-	3	905	160
TUCP_002909	XLOC_065847	TUCP	TUCP	14	5409973	5414376	-	3	652	114
TUCP_000175	XLOC_005986	TUCP	TUCP	1	108291938	108319254	+	4	1107	106
TUCP_002907	XLOC_065824	TUCP	TUCP	14	4918225	4919845	-	2	221	73
TUCP_002906	XLOC_065823	TUCP	TUCP	14	4917951	4919649	-	2	300	87
TUCP_002905	XLOC_065814	TUCP	TUCP	14	4869224	4898680	-	5	1523	286
TUCP_002904	XLOC_065773	TUCP	TUCP	14	3866610	3870014	-	2	2743	183
TUCP_002903	XLOC_065772	TUCP	TUCP	14	3836683	3842439	-	2	836	151
TUCP_002902	XLOC_065663	TUCP	TUCP	14	2550228	2552774	-	5	906	180
TUCP_002901	XLOC_065663	TUCP	TUCP	14	2550228	2552774	-	5	971	185
TUCP_002900	XLOC_065631	TUCP	TUCP	14	2200437	2224787	-	14	2967	581
TUCP_005417	XLOC_112082	TUCP	TUCP	19	45370997	45375585	-	3	3383	182
TUCP_005410	XLOC_111821	TUCP	TUCP	19	41058188	41069034	-	3	9558	295
TUCP_005411	XLOC_111906	TUCP	TUCP	19	42575110	42577633	-	2	1284	133
TUCP_011352	XLOC_243159	TUCP	TUCP	7	21665382	21665860	+	2	388	129
TUCP_003966	XLOC_088030	TUCP	TUCP	16	75895952	75901173	-	4	972	66
TUCP_011350	XLOC_243152	TUCP	TUCP	7	21593801	21596988	+	2	1688	200
TUCP_011351	XLOC_243157	TUCP	TUCP	7	21655764	21660473	+	3	1297	206
TUCP_011356	XLOC_243261	TUCP	TUCP	7	23313173	23320780	+	2	6743	214
TUCP_005412	XLOC_111906	TUCP	TUCP	19	42575110	42579853	-	6	1606	171
TUCP_011354	XLOC_243255	TUCP	TUCP	7	23067088	23084380	+	2	12089	115
TUCP_004531	XLOC_099643	TUCP	TUCP	18	36788514	36833573	+	3	9789	121
TUCP_011358	XLOC_243271	TUCP	TUCP	7	23558412	23632265	+	10	12626	326
TUCP_005413	XLOC_111914	TUCP	TUCP	19	42594164	42599767	-	2	4121	140
TUCP_004244	XLOC_093367	TUCP	TUCP	17	2668251	2794785	-	6	756	75
TUCP_004245	XLOC_093367	TUCP	TUCP	17	2668251	2802072	-	6	598	75
TUCP_004242	XLOC_093304	TUCP	TUCP	17	1934580	1936612	-	3	1738	140
TUCP_003215	XLOC_071731	TUCP	TUCP	15	30489716	30495489	+	2	4065	160
TUCP_004240	XLOC_093304	TUCP	TUCP	17	1934580	1936612	-	2	1591	107
TUCP_000178	XLOC_006112	TUCP	TUCP	1	112703531	112727646	+	3	1576	217
TUCP_003961	XLOC_087951	TUCP	TUCP	16	73745141	73764075	-	2	2458	115
TUCP_000179	XLOC_006112	TUCP	TUCP	1	112703982	112713761	+	2	2444	127
TUCP_004538	XLOC_099934	TUCP	TUCP	18	39201091	39203711	+	2	1892	114
TUCP_004539	XLOC_100031	TUCP	TUCP	18	40915855	41067935	+	6	1061	121
TUCP_007995	XLOC_167868	TUCP	TUCP	25	40585936	40630755	-	2	2764	133
TUCP_007994	XLOC_167839	TUCP	TUCP	25	40284677	40743159	-	6	936	280
TUCP_007993	XLOC_167839	TUCP	TUCP	25	40284677	40645229	-	6	1043	266
TUCP_007992	XLOC_167839	TUCP	TUCP	25	40284677	40473522	-	6	859	252
TUCP_004248	XLOC_093539	TUCP	TUCP	17	5616068	5625194	-	4	2566	190
TUCP_004249	XLOC_093593	TUCP	TUCP	17	6494319	6495174	-	2	713	114
TUCP_010389	XLOC_222434	TUCP	TUCP	5	111267925	111276269	+	3	586	121
TUCP_013494	XLOC_293285	TUCP	TUCP	X	94701417	94711980	-	2	528	150
TUCP_008656	XLOC_181440	TUCP	TUCP	28	40265130	40278222	+	3	563	89
TUCP_011904	XLOC_256678	TUCP	TUCP	8	7453144	7458569	+	2	1401	154
TUCP_007744	XLOC_164182	TUCP	TUCP	25	18421234	18424605	+	3	512	101
TUCP_004198	XLOC_092835	TUCP	TUCP	17	69588590	69661716	+	3	10300	546
TUCP_004199	XLOC_092835	TUCP	TUCP	17	69588590	69665087	+	5	10101	546
TUCP_004196	XLOC_092835	TUCP	TUCP	17	69588327	69665087	+	8	8167	546
TUCP_004197	XLOC_092835	TUCP	TUCP	17	69588389	69665087	+	7	6848	247
TUCP_004194	XLOC_092672	TUCP	TUCP	17	67215164	67251040	+	2	25969	193
TUCP_004195	XLOC_092755	TUCP	TUCP	17	68771680	68776654	+	2	1827	172
TUCP_004192	XLOC_092633	TUCP	TUCP	17	66683195	66684781	+	2	1064	140
TUCP_004193	XLOC_092672	TUCP	TUCP	17	67215150	67251040	+	2	35827	193
TUCP_004190	XLOC_092596	TUCP	TUCP	17	65770641	65782586	+	2	933	152
TUCP_004191	XLOC_092596	TUCP	TUCP	17	65770641	65782586	+	2	930	152
TUCP_009818	XLOC_205305	TUCP	TUCP	4	42871515	43287502	+	9	1914	538
TUCP_009819	XLOC_205305	TUCP	TUCP	4	42871515	43424536	+	20	4936	1112
TUCP_009814	XLOC_205305	TUCP	TUCP	4	42841350	43289210	+	9	1662	554
TUCP_009815	XLOC_205305	TUCP	TUCP	4	42841351	43289210	+	9	1664	554
TUCP_009816	XLOC_205305	TUCP	TUCP	4	42871515	43070317	+	5	1768	184
TUCP_009817	XLOC_205305	TUCP	TUCP	4	42871515	43176074	+	8	1796	331
TUCP_009810	XLOC_205021	TUCP	TUCP	4	41532524	41552452	+	3	17218	231
TUCP_009811	XLOC_205021	TUCP	TUCP	4	41534660	41573743	+	3	10762	191
TUCP_009812	XLOC_205160	TUCP	TUCP	4	41901337	41903330	+	2	1159	86
TUCP_009813	XLOC_205162	TUCP	TUCP	4	41905692	41913158	+	2	6085	323
TUCP_001106	XLOC_028907	TUCP	TUCP	11	2771605	2781236	+	2	9362	310
TUCP_001107	XLOC_028917	TUCP	TUCP	11	2943587	3002718	+	8	3189	268
TUCP_001104	XLOC_028881	TUCP	TUCP	11	2305857	2317671	+	3	1406	152
TUCP_001105	XLOC_028881	TUCP	TUCP	11	2305977	2317671	+	2	2486	139
TUCP_001102	XLOC_028876	TUCP	TUCP	11	2222939	2229152	+	4	1285	365
TUCP_001103	XLOC_028876	TUCP	TUCP	11	2222939	2229152	+	5	818	186
TUCP_001100	XLOC_028859	TUCP	TUCP	11	1960886	1975881	+	5	6947	589
TUCP_001101	XLOC_028859	TUCP	TUCP	11	1961863	1975881	+	4	5867	477
TUCP_001108	XLOC_028917	TUCP	TUCP	11	2943608	3002718	+	9	3240	292
TUCP_001109	XLOC_028917	TUCP	TUCP	11	2943608	3002718	+	9	3261	299
TUCP_004996	XLOC_105483	TUCP	TUCP	18	59652670	59666177	-	6	4318	448
TUCP_004997	XLOC_105483	TUCP	TUCP	18	59652670	59666177	-	4	4092	448
TUCP_004770	XLOC_102878	TUCP	TUCP	18	14724680	14728849	-	3	2306	157
TUCP_004771	XLOC_102879	TUCP	TUCP	18	14730997	14733193	-	3	1296	152
TUCP_004992	XLOC_105483	TUCP	TUCP	18	59652670	59666132	-	4	4795	448
TUCP_004777	XLOC_102887	TUCP	TUCP	18	14846282	14849173	-	5	749	160
TUCP_004774	XLOC_102879	TUCP	TUCP	18	14730997	14738235	-	5	1587	201
TUCP_004775	XLOC_102887	TUCP	TUCP	18	14846282	14849162	-	4	1022	179
TUCP_004778	XLOC_102887	TUCP	TUCP	18	14846282	14849173	-	4	678	164
TUCP_004779	XLOC_102887	TUCP	TUCP	18	14846282	14849173	-	3	1249	169
TUCP_004998	XLOC_105483	TUCP	TUCP	18	59652670	59666181	-	5	4149	448
TUCP_004999	XLOC_105483	TUCP	TUCP	18	59652670	59666195	-	6	4388	448
TUCP_000677	XLOC_019612	TUCP	TUCP	10	44219128	44237598	+	3	9959	225
TUCP_000676	XLOC_019594	TUCP	TUCP	10	43995385	44049792	+	4	1437	115
TUCP_000675	XLOC_019571	TUCP	TUCP	10	43600055	43617763	+	2	17285	365
TUCP_000674	XLOC_019550	TUCP	TUCP	10	42944047	42948266	+	5	843	155
TUCP_000673	XLOC_019534	TUCP	TUCP	10	42669282	42671118	+	3	279	93
TUCP_000672	XLOC_019516	TUCP	TUCP	10	41959390	41967956	+	2	295	76
TUCP_000671	XLOC_019302	TUCP	TUCP	10	38608503	38620734	+	2	6369	113
TUCP_000670	XLOC_019293	TUCP	TUCP	10	38447171	38453677	+	2	6371	243
TUCP_009728	XLOC_202870	TUCP	TUCP	4	6870736	6902844	+	5	1421	157
TUCP_009729	XLOC_202885	TUCP	TUCP	4	7373758	7380265	+	2	6485	178
TUCP_000679	XLOC_019630	TUCP	TUCP	10	44857469	44859861	+	2	277	73
TUCP_000678	XLOC_019612	TUCP	TUCP	10	44219150	44228483	+	3	7316	174
TUCP_010023	XLOC_212501	TUCP	TUCP	4	50081882	50092357	-	3	789	72
TUCP_010022	XLOC_212437	TUCP	TUCP	4	48884412	48886603	-	2	593	60
TUCP_003448	XLOC_078247	TUCP	TUCP	15	62307595	62314698	-	3	2443	119
TUCP_010020	XLOC_212429	TUCP	TUCP	4	48536644	48545766	-	4	2568	158
TUCP_010027	XLOC_212567	TUCP	TUCP	4	50303815	50310287	-	3	1517	102
TUCP_010026	XLOC_212501	TUCP	TUCP	4	50243244	50267335	-	4	4751	130
TUCP_010025	XLOC_212501	TUCP	TUCP	4	50116631	50267404	-	8	1458	88
TUCP_010024	XLOC_212501	TUCP	TUCP	4	50116631	50267335	-	8	5206	97
TUCP_010759	XLOC_230418	TUCP	TUCP	6	5798509	5862361	+	3	700	175
TUCP_010758	XLOC_230418	TUCP	TUCP	6	5789462	5862361	+	5	2047	182
TUCP_010029	XLOC_212567	TUCP	TUCP	4	50303815	50310287	-	2	1441	88
TUCP_010028	XLOC_212567	TUCP	TUCP	4	50303815	50310287	-	2	1251	95
TUCP_010727	XLOC_229742	TUCP	TUCP	5	118868896	118903372	-	4	9746	209
TUCP_007745	XLOC_164182	TUCP	TUCP	25	18421234	18424605	+	3	534	119
TUCP_010989	XLOC_235830	TUCP	TUCP	6	5433864	5441104	-	3	713	124
TUCP_002297	XLOC_054302	TUCP	TUCP	13	62811166	62814573	+	2	2183	171
TUCP_002296	XLOC_054302	TUCP	TUCP	13	62811166	62814573	+	4	1677	221
TUCP_002295	XLOC_054302	TUCP	TUCP	13	62802412	62814573	+	8	2221	430
TUCP_002294	XLOC_054302	TUCP	TUCP	13	62762797	62801581	+	19	6065	507
TUCP_002293	XLOC_054302	TUCP	TUCP	13	62762696	62814573	+	27	4355	1307
TUCP_002292	XLOC_054302	TUCP	TUCP	13	62762696	62806881	+	22	5427	527
TUCP_002291	XLOC_054284	TUCP	TUCP	13	62490774	62498237	+	2	5389	183
TUCP_002290	XLOC_054284	TUCP	TUCP	13	62483538	62492266	+	2	8641	225
TUCP_002299	XLOC_054352	TUCP	TUCP	13	63571670	63598736	+	2	24002	175
TUCP_002298	XLOC_054329	TUCP	TUCP	13	63118715	63121314	+	3	303	83
TUCP_006455	XLOC_138115	TUCP	TUCP	21	51114021	51203761	+	4	2172	122
TUCP_006454	XLOC_138039	TUCP	TUCP	21	49555641	49558544	+	2	2614	148
TUCP_006457	XLOC_138115	TUCP	TUCP	21	51114047	51301433	+	7	1644	128
TUCP_006456	XLOC_138115	TUCP	TUCP	21	51114043	51301433	+	4	1209	128
TUCP_006451	XLOC_137956	TUCP	TUCP	21	48239806	48253142	+	2	542	180
TUCP_006450	XLOC_137880	TUCP	TUCP	21	46531234	46537375	+	3	3797	284
TUCP_006453	XLOC_137956	TUCP	TUCP	21	48239955	48371811	+	14	3150	697
TUCP_006452	XLOC_137956	TUCP	TUCP	21	48239937	48347115	+	8	4969	587
TUCP_006459	XLOC_138240	TUCP	TUCP	21	53656906	53659819	+	2	1661	210
TUCP_006458	XLOC_138125	TUCP	TUCP	21	51320626	51350737	+	3	2273	264
TUCP_010235	XLOC_219029	TUCP	TUCP	5	44163138	44196340	+	2	2110	115
TUCP_006834	XLOC_145756	TUCP	TUCP	22	29565610	29616213	+	4	14286	407
TUCP_009080	XLOC_189086	TUCP	TUCP	29	32724777	32725455	-	2	507	108
TUCP_002129	XLOC_051660	TUCP	TUCP	13	9051911	9409262	+	3	298	80
TUCP_002128	XLOC_051378	TUCP	TUCP	13	7965846	7973246	+	2	6256	138
TUCP_010982	XLOC_235830	TUCP	TUCP	6	5417935	5424560	-	5	2498	129
TUCP_002121	XLOC_051360	TUCP	TUCP	13	7697197	7753988	+	6	10260	199
TUCP_002120	XLOC_051359	TUCP	TUCP	13	7696187	7725216	+	2	7580	148
TUCP_002123	XLOC_051360	TUCP	TUCP	13	7697298	7941245	+	4	6486	266
TUCP_002122	XLOC_051360	TUCP	TUCP	13	7697298	7807090	+	3	10516	174
TUCP_002125	XLOC_051361	TUCP	TUCP	13	7807396	7814738	+	3	6541	160
TUCP_002124	XLOC_051360	TUCP	TUCP	13	7925911	7941245	+	2	7441	266
TUCP_002127	XLOC_051371	TUCP	TUCP	13	7901117	7903764	+	2	1885	168
TUCP_002126	XLOC_051364	TUCP	TUCP	13	7832330	7916568	+	2	12294	253
TUCP_006639	XLOC_141127	TUCP	TUCP	21	32921258	32933304	-	2	6591	112
TUCP_006638	XLOC_141127	TUCP	TUCP	21	32907808	32929554	-	2	21719	267
TUCP_006631	XLOC_141078	TUCP	TUCP	21	31347665	31352176	-	2	4127	186
TUCP_006630	XLOC_141070	TUCP	TUCP	21	31167117	31178184	-	2	427	83
TUCP_006633	XLOC_141092	TUCP	TUCP	21	31738793	31860013	-	10	4771	149
TUCP_006632	XLOC_141080	TUCP	TUCP	21	31436758	31443107	-	2	4234	210
TUCP_006635	XLOC_141092	TUCP	TUCP	21	31754783	31857580	-	5	1012	99
TUCP_006634	XLOC_141092	TUCP	TUCP	21	31738793	31860019	-	10	4759	149
TUCP_006637	XLOC_141092	TUCP	TUCP	21	31754783	31860455	-	7	729	122
TUCP_006636	XLOC_141092	TUCP	TUCP	21	31754783	31860455	-	6	635	85
TUCP_013220	XLOC_287620	TUCP	TUCP	X	109033445	109044772	+	3	4687	236
TUCP_013221	XLOC_287620	TUCP	TUCP	X	109033785	109044772	+	3	4067	162
TUCP_013222	XLOC_287857	TUCP	TUCP	X	116275405	116340294	+	2	203	67
TUCP_013223	XLOC_287920	TUCP	TUCP	X	117891843	117904706	+	2	11261	162
TUCP_013224	XLOC_287983	TUCP	TUCP	X	121981453	122037985	+	3	1258	104
TUCP_013225	XLOC_287983	TUCP	TUCP	X	121981665	122037985	+	3	1189	104
TUCP_013226	XLOC_288012	TUCP	TUCP	X	122153118	122214401	+	2	349	103
TUCP_013227	XLOC_288024	TUCP	TUCP	X	122411026	122555660	+	5	1723	184
TUCP_013228	XLOC_288024	TUCP	TUCP	X	122424051	122555660	+	6	1779	184
TUCP_013229	XLOC_288024	TUCP	TUCP	X	122541150	122555660	+	2	1352	153
TUCP_013598	XLOC_295482	TUCP	TUCP	X	143068338	143077125	-	2	1037	86
TUCP_013599	XLOC_295510	TUCP	TUCP	X	143565238	143619102	-	3	559	139
TUCP_000167	XLOC_005736	TUCP	TUCP	1	101822692	101828930	+	2	416	86
TUCP_003970	XLOC_088053	TUCP	TUCP	16	76607083	76616216	-	4	2836	130
TUCP_000166	XLOC_005735	TUCP	TUCP	1	101811519	101877230	+	2	712	121
TUCP_013044	XLOC_284548	TUCP	TUCP	X	35751571	35755076	+	3	807	115
TUCP_013045	XLOC_284548	TUCP	TUCP	X	35751793	35755076	+	3	585	115
TUCP_013046	XLOC_284548	TUCP	TUCP	X	35754236	35755076	+	2	660	115
TUCP_013047	XLOC_284550	TUCP	TUCP	X	36139759	36140642	+	2	433	71
TUCP_013040	XLOC_284519	TUCP	TUCP	X	34760104	34770192	+	4	1369	290
TUCP_013041	XLOC_284519	TUCP	TUCP	X	34760131	34770109	+	4	1257	281
TUCP_013042	XLOC_284519	TUCP	TUCP	X	34760131	34770109	+	4	684	144
TUCP_003973	XLOC_088072	TUCP	TUCP	16	76868223	76963891	-	9	2525	137
TUCP_013048	XLOC_284551	TUCP	TUCP	X	36155316	36161298	+	4	781	107
TUCP_013049	XLOC_284551	TUCP	TUCP	X	36156410	36159266	+	3	625	107
TUCP_007477	XLOC_158628	TUCP	TUCP	24	39454538	39461280	+	3	2518	209
TUCP_003658	XLOC_081829	TUCP	TUCP	16	44937731	44946867	+	2	1205	104
TUCP_003659	XLOC_081924	TUCP	TUCP	16	45993833	45999918	+	3	1903	161
TUCP_003650	XLOC_081786	TUCP	TUCP	16	44448789	44478707	+	6	1163	101
TUCP_003651	XLOC_081786	TUCP	TUCP	16	44448817	44478707	+	6	1084	104
TUCP_003652	XLOC_081790	TUCP	TUCP	16	44491891	44511434	+	4	18021	208
TUCP_003653	XLOC_081814	TUCP	TUCP	16	44710050	44713237	+	3	524	141
TUCP_003654	XLOC_081814	TUCP	TUCP	16	44710050	44714519	+	3	318	106
TUCP_003655	XLOC_081814	TUCP	TUCP	16	44710050	44721965	+	3	1584	129
TUCP_003656	XLOC_081815	TUCP	TUCP	16	44734046	44735434	+	2	690	119
TUCP_003657	XLOC_081829	TUCP	TUCP	16	44937632	44946867	+	2	1351	144
TUCP_003975	XLOC_088111	TUCP	TUCP	16	77577383	77637791	-	13	4009	372
TUCP_011831	XLOC_254455	TUCP	TUCP	7	84142327	84321443	-	8	2361	330
TUCP_008007	XLOC_168050	TUCP	TUCP	25	42822639	42851803	-	3	2899	165
TUCP_011509	XLOC_246580	TUCP	TUCP	7	73040898	73068904	+	3	9469	180
TUCP_011508	XLOC_246580	TUCP	TUCP	7	73040867	73604303	+	19	31347	402
TUCP_011507	XLOC_246580	TUCP	TUCP	7	73040867	73124084	+	7	23824	209
TUCP_011506	XLOC_246568	TUCP	TUCP	7	72812696	72814029	+	2	747	125
TUCP_011505	XLOC_246568	TUCP	TUCP	7	72812410	72831018	+	3	4531	159
TUCP_011504	XLOC_246367	TUCP	TUCP	7	71918890	71937677	+	3	513	119
TUCP_011503	XLOC_246339	TUCP	TUCP	7	71854563	71859967	+	2	5383	130
TUCP_011502	XLOC_246309	TUCP	TUCP	7	71688164	71691321	+	2	2303	151
TUCP_009956	XLOC_209925	TUCP	TUCP	4	11914168	11919380	-	2	1166	253
TUCP_011500	XLOC_246305	TUCP	TUCP	7	71586058	71817606	+	8	33764	333
TUCP_012319	XLOC_266770	TUCP	TUCP	8	66124545	66133031	-	2	7748	268
TUCP_012318	XLOC_266770	TUCP	TUCP	8	66124545	66133031	-	3	7119	268
TUCP_009203	XLOC_191416	TUCP	TUCP	3	21003879	21005042	+	2	541	151
TUCP_012312	XLOC_266757	TUCP	TUCP	8	65880836	65905732	-	5	4451	204
TUCP_012311	XLOC_266757	TUCP	TUCP	8	65880836	65892355	-	4	7273	204
TUCP_012310	XLOC_266757	TUCP	TUCP	8	65880836	65892355	-	2	10217	204
TUCP_012317	XLOC_266770	TUCP	TUCP	8	66124545	66133031	-	3	7198	268
TUCP_012316	XLOC_266770	TUCP	TUCP	8	66124545	66133031	-	3	4444	268
TUCP_012315	XLOC_266766	TUCP	TUCP	8	65988681	66010444	-	4	592	118
TUCP_012314	XLOC_266759	TUCP	TUCP	8	65926676	65933289	-	4	5098	221
TUCP_012580	XLOC_274621	TUCP	TUCP	9	87157854	87384779	+	5	3140	266
TUCP_003249	XLOC_073003	TUCP	TUCP	15	54946891	54975928	+	5	852	109
TUCP_003248	XLOC_073003	TUCP	TUCP	15	54946891	54975928	+	4	1334	162
TUCP_003247	XLOC_072784	TUCP	TUCP	15	50445077	50467761	+	2	21301	323
TUCP_003246	XLOC_072784	TUCP	TUCP	15	50445077	50467761	+	2	20594	323
TUCP_003245	XLOC_072639	TUCP	TUCP	15	48588913	48595300	+	2	2812	341
TUCP_004564	XLOC_100371	TUCP	TUCP	18	46498597	46501273	+	3	349	105
TUCP_003243	XLOC_072638	TUCP	TUCP	15	48577131	48591744	+	3	10422	161
TUCP_003242	XLOC_072638	TUCP	TUCP	15	48577114	48604960	+	4	2715	238
TUCP_003241	XLOC_072638	TUCP	TUCP	15	48577114	48584788	+	3	6255	151
TUCP_003240	XLOC_072549	TUCP	TUCP	15	47426490	47432723	+	2	4824	112
TUCP_012589	XLOC_274865	TUCP	TUCP	9	92982316	92990084	+	2	1721	132
TUCP_010043	XLOC_213092	TUCP	TUCP	4	55292018	55294548	-	2	2473	104
TUCP_011288	XLOC_242161	TUCP	TUCP	7	4537939	4541628	+	2	1161	178
TUCP_010042	XLOC_212940	TUCP	TUCP	4	55412067	55492828	-	2	4442	437
TUCP_002485	XLOC_057916	TUCP	TUCP	13	43240818	43247067	-	2	2356	149
TUCP_003869	XLOC_085973	TUCP	TUCP	16	44468986	44475377	-	2	5568	195
TUCP_004388	XLOC_096274	TUCP	TUCP	17	57794221	57824191	-	4	23134	306
TUCP_003863	XLOC_085753	TUCP	TUCP	16	41343602	41400832	-	3	2331	101
TUCP_003862	XLOC_085753	TUCP	TUCP	16	41328210	41400826	-	3	957	72
TUCP_003861	XLOC_085753	TUCP	TUCP	16	41328210	41400822	-	3	994	71
TUCP_003860	XLOC_085746	TUCP	TUCP	16	40879368	40907646	-	3	4088	255
TUCP_003867	XLOC_085856	TUCP	TUCP	16	42008963	42044036	-	2	1729	270
TUCP_003866	XLOC_085817	TUCP	TUCP	16	41777174	41836006	-	3	4326	138
TUCP_003865	XLOC_085817	TUCP	TUCP	16	41777174	41801804	-	4	3224	138
TUCP_003864	XLOC_085770	TUCP	TUCP	16	41634565	41645922	-	3	1327	107
TUCP_008804	XLOC_184290	TUCP	TUCP	29	2603490	2609501	+	5	2408	302
TUCP_008805	XLOC_184294	TUCP	TUCP	29	2853609	2889769	+	4	9576	364
TUCP_008806	XLOC_184294	TUCP	TUCP	29	2853700	2866848	+	3	5055	133
TUCP_008807	XLOC_184294	TUCP	TUCP	29	2853700	2871929	+	3	1904	113
TUCP_008800	XLOC_184197	TUCP	TUCP	29	146750	167562	+	6	8773	429
TUCP_008801	XLOC_184197	TUCP	TUCP	29	146770	167562	+	6	8623	429
TUCP_008802	XLOC_184197	TUCP	TUCP	29	146770	167562	+	4	9367	429
TUCP_008803	XLOC_184253	TUCP	TUCP	29	1127898	1161515	+	2	4993	246
TUCP_008808	XLOC_184294	TUCP	TUCP	29	2914751	2939801	+	3	7945	204
TUCP_008809	XLOC_184403	TUCP	TUCP	29	5145764	5153903	+	2	1174	119
TUCP_013189	XLOC_286832	TUCP	TUCP	X	94074798	94080427	+	3	1903	155
TUCP_000448	XLOC_013585	TUCP	TUCP	1	96641659	96669200	-	2	961	228
TUCP_000449	XLOC_013626	TUCP	TUCP	1	97327344	97339968	-	3	12298	192
TUCP_013188	XLOC_286783	TUCP	TUCP	X	92419279	92427444	+	5	693	111
TUCP_000444	XLOC_013345	TUCP	TUCP	1	94257482	94742601	-	7	2084	227
TUCP_005165	XLOC_107382	TUCP	TUCP	19	29652947	29655069	+	2	1961	144
TUCP_000446	XLOC_013548	TUCP	TUCP	1	96324704	96326735	-	2	1523	115
TUCP_005167	XLOC_107382	TUCP	TUCP	19	29652947	29655069	+	2	1844	139
TUCP_000440	XLOC_013152	TUCP	TUCP	1	93453791	93470411	-	2	8946	141
TUCP_005161	XLOC_107329	TUCP	TUCP	19	28524976	28527184	+	2	1678	121
TUCP_000442	XLOC_013345	TUCP	TUCP	1	94257482	94263720	-	5	602	110
TUCP_000443	XLOC_013345	TUCP	TUCP	1	94257482	94503257	-	2	894	233
TUCP_002356	XLOC_055318	TUCP	TUCP	13	81219277	81236777	+	3	2086	117
TUCP_002357	XLOC_055318	TUCP	TUCP	13	81356026	81423172	+	5	46961	270
TUCP_002354	XLOC_055318	TUCP	TUCP	13	80952971	81236777	+	7	2692	126
TUCP_002355	XLOC_055318	TUCP	TUCP	13	80954376	80960903	+	2	4956	284
TUCP_002352	XLOC_055318	TUCP	TUCP	13	80952441	80969353	+	4	5025	223
TUCP_002353	XLOC_055318	TUCP	TUCP	13	80952638	80960903	+	3	2047	77
TUCP_002350	XLOC_055318	TUCP	TUCP	13	80952441	80953972	+	2	949	84
TUCP_002351	XLOC_055318	TUCP	TUCP	13	80952441	80960903	+	3	2200	88
TUCP_009850	XLOC_206465	TUCP	TUCP	4	69136470	69183773	+	4	7615	138
TUCP_002358	XLOC_055318	TUCP	TUCP	13	81377484	81423172	+	2	45620	270
TUCP_002359	XLOC_055403	TUCP	TUCP	13	81312320	81323518	+	2	11159	258
TUCP_006846	XLOC_146141	TUCP	TUCP	22	35794438	35802944	+	2	8478	166
TUCP_001223	XLOC_031919	TUCP	TUCP	11	58614229	58620562	+	2	6314	126
TUCP_006844	XLOC_146136	TUCP	TUCP	22	35496282	35505363	+	2	7610	225
TUCP_006845	XLOC_146139	TUCP	TUCP	22	35616731	35663193	+	3	42331	239
TUCP_006842	XLOC_146063	TUCP	TUCP	22	34622829	34658806	+	2	35951	291
TUCP_006843	XLOC_146063	TUCP	TUCP	22	34623252	34738074	+	3	1715	102
TUCP_006840	XLOC_145888	TUCP	TUCP	22	32893689	32907008	+	3	1897	76
TUCP_001222	XLOC_031917	TUCP	TUCP	11	58563499	58603590	+	3	32673	216
TUCP_001221	XLOC_031901	TUCP	TUCP	11	58496870	58557578	+	2	17725	413
TUCP_006848	XLOC_146183	TUCP	TUCP	22	36272785	36333008	+	2	5727	127
TUCP_006849	XLOC_146208	TUCP	TUCP	22	36360052	36369972	+	2	4737	172
TUCP_005380	XLOC_111035	TUCP	TUCP	19	30441059	30445941	-	2	594	115
TUCP_005381	XLOC_111065	TUCP	TUCP	19	30880120	30963333	-	4	305	95
TUCP_005382	XLOC_111101	TUCP	TUCP	19	31064682	31069515	-	3	676	138
TUCP_001220	XLOC_031863	TUCP	TUCP	11	56864707	56868002	+	2	2157	167
TUCP_005384	XLOC_111136	TUCP	TUCP	19	32083697	32089707	-	2	5731	194
TUCP_005385	XLOC_111218	TUCP	TUCP	19	32692454	32696970	-	2	4277	179
TUCP_005386	XLOC_111218	TUCP	TUCP	19	32692454	32696975	-	2	1815	236
TUCP_005387	XLOC_111233	TUCP	TUCP	19	33245999	33250563	-	2	4108	177
TUCP_005388	XLOC_111294	TUCP	TUCP	19	33669672	33672841	-	2	1878	159
TUCP_005389	XLOC_111314	TUCP	TUCP	19	34268036	34284173	-	3	609	150
TUCP_009851	XLOC_206465	TUCP	TUCP	4	69136507	69183773	+	5	11718	146
TUCP_001226	XLOC_031950	TUCP	TUCP	11	58817152	58869945	+	2	7391	167
TUCP_012938	XLOC_283015	TUCP	TUCP	GJ059947.1	9710	12630	-	3	1637	240
TUCP_001225	XLOC_031945	TUCP	TUCP	11	58798608	58842804	+	2	3490	233
TUCP_001224	XLOC_031935	TUCP	TUCP	11	58738339	58758647	+	3	11614	126
TUCP_013486	XLOC_293099	TUCP	TUCP	X	92003575	92005382	-	4	660	102
TUCP_010048	XLOC_213674	TUCP	TUCP	4	64146621	64156081	-	5	2911	636
TUCP_012932	XLOC_282994	TUCP	TUCP	GJ059918.1	26635	32911	-	5	2201	171
TUCP_013493	XLOC_293160	TUCP	TUCP	X	92993457	93050133	-	2	1045	109
TUCP_009958	XLOC_210034	TUCP	TUCP	4	13938840	13963951	-	2	387	62
TUCP_005115	XLOC_106642	TUCP	TUCP	19	14474142	14482573	+	2	3423	172
TUCP_007741	XLOC_164117	TUCP	TUCP	25	16450263	16462310	+	3	10536	157
TUCP_009853	XLOC_206465	TUCP	TUCP	4	69136507	69183773	+	3	47227	315
TUCP_005114	XLOC_106625	TUCP	TUCP	19	13937636	13947269	+	2	4303	127
TUCP_008645	XLOC_181119	TUCP	TUCP	28	34900928	34909850	+	3	710	215
TUCP_005117	XLOC_106669	TUCP	TUCP	19	14961309	15018348	+	9	4420	365
TUCP_001713	XLOC_042898	TUCP	TUCP	12	34376630	34380825	+	2	1838	164
TUCP_001712	XLOC_042898	TUCP	TUCP	12	34376032	34382411	+	4	2089	113
TUCP_001711	XLOC_042889	TUCP	TUCP	12	34247872	34304891	+	2	6204	219
TUCP_001710	XLOC_042889	TUCP	TUCP	12	34247276	34257799	+	2	6772	219
TUCP_001717	XLOC_043082	TUCP	TUCP	12	38322953	38381833	+	2	363	62
TUCP_001716	XLOC_042950	TUCP	TUCP	12	35227609	35229546	+	2	1149	153
TUCP_001715	XLOC_042898	TUCP	TUCP	12	34376630	34382411	+	3	2056	113
TUCP_001714	XLOC_042898	TUCP	TUCP	12	34376630	34382411	+	3	2237	126
TUCP_005111	XLOC_106602	TUCP	TUCP	19	13311168	13312848	+	2	528	157
TUCP_001719	XLOC_043131	TUCP	TUCP	12	40079120	40150608	+	2	2635	91
TUCP_001718	XLOC_043131	TUCP	TUCP	12	40079111	40166334	+	3	15112	151
TUCP_005110	XLOC_106583	TUCP	TUCP	19	12880085	12913946	+	2	996	123
TUCP_009854	XLOC_206465	TUCP	TUCP	4	69136511	69183773	+	4	44621	315
TUCP_005113	XLOC_106625	TUCP	TUCP	19	13937636	13947269	+	3	4598	148
TUCP_003062	XLOC_067987	TUCP	TUCP	14	45584283	45586854	-	2	737	91
TUCP_005112	XLOC_106602	TUCP	TUCP	19	13311914	13312848	+	2	277	72
TUCP_003405	XLOC_076767	TUCP	TUCP	15	37644988	37754164	-	5	711	124
TUCP_003404	XLOC_076745	TUCP	TUCP	15	36579818	36594760	-	2	1177	102
TUCP_003407	XLOC_076959	TUCP	TUCP	15	39726843	39731389	-	2	4390	123
TUCP_003406	XLOC_076942	TUCP	TUCP	15	39506342	39522539	-	2	7782	138
TUCP_003401	XLOC_076717	TUCP	TUCP	15	35658283	35671250	-	5	1967	405
TUCP_003400	XLOC_076704	TUCP	TUCP	15	34856691	34868596	-	2	9312	138
TUCP_003403	XLOC_076745	TUCP	TUCP	15	36579818	36594657	-	3	1167	102
TUCP_003402	XLOC_076731	TUCP	TUCP	15	35938915	35943145	-	2	812	154
TUCP_008008	XLOC_168050	TUCP	TUCP	25	42822639	42851888	-	5	4035	176
TUCP_005838	XLOC_123423	TUCP	TUCP	2	57394082	57409377	-	2	9542	164
TUCP_005839	XLOC_123470	TUCP	TUCP	2	59096166	59097948	-	2	396	112
TUCP_003409	XLOC_077099	TUCP	TUCP	15	43683129	43686886	-	2	1577	113
TUCP_003408	XLOC_076987	TUCP	TUCP	15	40521316	40527016	-	2	4856	131
TUCP_008009	XLOC_168050	TUCP	TUCP	25	42822639	42851888	-	4	3876	176
TUCP_009855	XLOC_206465	TUCP	TUCP	4	69136511	69183773	+	4	42123	315
TUCP_008472	XLOC_177851	TUCP	TUCP	27	23896384	23908144	-	9	1240	413
TUCP_005119	XLOC_106681	TUCP	TUCP	19	15196239	15199154	+	2	2247	117
TUCP_003064	XLOC_068008	TUCP	TUCP	14	45874839	45901244	-	4	1450	142
TUCP_005118	XLOC_106681	TUCP	TUCP	19	15156939	15166661	+	2	824	182
TUCP_010258	XLOC_219514	TUCP	TUCP	5	51742364	51754141	+	2	350	61
TUCP_010259	XLOC_219585	TUCP	TUCP	5	53434689	53435588	+	2	366	107
TUCP_008477	XLOC_177908	TUCP	TUCP	27	24183504	24193593	-	6	2443	212
TUCP_010928	XLOC_234797	TUCP	TUCP	6	104692969	104700917	+	2	5574	170
TUCP_010929	XLOC_234797	TUCP	TUCP	6	104692969	104700917	+	2	7085	299
TUCP_010250	XLOC_219239	TUCP	TUCP	5	47239794	47258828	+	2	19004	138
TUCP_010251	XLOC_219271	TUCP	TUCP	5	47401702	47411220	+	2	6739	177
TUCP_010252	XLOC_219297	TUCP	TUCP	5	48136334	48434314	+	3	9906	307
TUCP_005547	XLOC_114873	TUCP	TUCP	2	32726132	32763983	+	2	37273	233
TUCP_010254	XLOC_219456	TUCP	TUCP	5	50683272	50693454	+	2	1886	114
TUCP_008006	XLOC_168036	TUCP	TUCP	25	42746252	42758238	-	2	5510	215
TUCP_010256	XLOC_219456	TUCP	TUCP	5	50683279	50693454	+	3	2118	114
TUCP_010257	XLOC_219462	TUCP	TUCP	5	51182271	51238805	+	4	2625	161
TUCP_006154	XLOC_132490	TUCP	TUCP	20	18044457	18045334	-	2	482	160
TUCP_006155	XLOC_132500	TUCP	TUCP	20	18187661	18194947	-	2	5903	285
TUCP_006156	XLOC_132530	TUCP	TUCP	20	19438953	19442686	-	2	1474	182
TUCP_006157	XLOC_132530	TUCP	TUCP	20	19438953	19442686	-	2	453	75
TUCP_006150	XLOC_132230	TUCP	TUCP	20	16162301	16409119	-	5	2340	201
TUCP_006151	XLOC_132230	TUCP	TUCP	20	16692491	16705945	-	7	2034	137
TUCP_006152	XLOC_132230	TUCP	TUCP	20	16702060	16719843	-	4	2362	109
TUCP_006153	XLOC_132485	TUCP	TUCP	20	17944141	18038812	-	2	94547	275
TUCP_006158	XLOC_132625	TUCP	TUCP	20	22219721	22222416	-	2	789	162
TUCP_006159	XLOC_132642	TUCP	TUCP	20	22748221	22757496	-	2	1385	133
TUCP_008001	XLOC_167972	TUCP	TUCP	25	41853341	41856465	-	2	1360	230
TUCP_009857	XLOC_206476	TUCP	TUCP	4	69263757	69277071	+	3	811	187
TUCP_012076	XLOC_261065	TUCP	TUCP	8	77330758	77341837	+	2	1318	199
TUCP_012077	XLOC_261075	TUCP	TUCP	8	77372535	77405169	+	3	2193	546
TUCP_012074	XLOC_261052	TUCP	TUCP	8	76864788	76869044	+	2	1866	125
TUCP_012075	XLOC_261054	TUCP	TUCP	8	76915861	76955671	+	2	13826	215
TUCP_012072	XLOC_261043	TUCP	TUCP	8	76506133	76510583	+	2	3985	134
TUCP_012073	XLOC_261052	TUCP	TUCP	8	76857665	76866741	+	2	2071	127
TUCP_012070	XLOC_261026	TUCP	TUCP	8	76232712	76269031	+	5	15953	356
TUCP_011234	XLOC_241223	TUCP	TUCP	6	108098152	108102731	-	2	4055	195
TUCP_013426	XLOC_291918	TUCP	TUCP	X	62079031	62081984	-	3	774	134
TUCP_008765	XLOC_183908	TUCP	TUCP	28	42450754	42519156	-	19	3046	930
TUCP_012078	XLOC_261081	TUCP	TUCP	8	77457640	77467397	+	2	7086	276
TUCP_012079	XLOC_261081	TUCP	TUCP	8	77457640	77467397	+	2	7709	276
TUCP_009700	XLOC_202439	TUCP	TUCP	3	118730963	118737086	-	3	3473	130
TUCP_011236	XLOC_241296	TUCP	TUCP	6	109156607	109179708	-	12	1169	288
TUCP_011652	XLOC_250096	TUCP	TUCP	7	14385819	14408199	-	6	7403	2294
TUCP_009701	XLOC_202439	TUCP	TUCP	3	118730963	118737242	-	2	4467	130
TUCP_009702	XLOC_202439	TUCP	TUCP	3	118730963	118737584	-	2	6128	130
TUCP_009703	XLOC_202440	TUCP	TUCP	3	118737851	118740382	-	2	2507	135
TUCP_009704	XLOC_202443	TUCP	TUCP	3	118747915	118795754	-	5	931	97
TUCP_011232	XLOC_241214	TUCP	TUCP	6	107605702	107639698	-	3	7170	155
TUCP_009705	XLOC_202443	TUCP	TUCP	3	118747915	118795776	-	4	716	98
TUCP_009706	XLOC_202484	TUCP	TUCP	3	119633954	119654505	-	3	2465	143
TUCP_009859	XLOC_206618	TUCP	TUCP	4	72386820	72389528	+	2	230	69
TUCP_009707	XLOC_202484	TUCP	TUCP	3	119633954	119654505	-	3	2473	120
TUCP_011238	XLOC_241296	TUCP	TUCP	6	109156607	109181301	-	12	1852	383
TUCP_007468	XLOC_158463	TUCP	TUCP	24	34583687	34598875	+	3	2683	212
TUCP_008492	XLOC_178226	TUCP	TUCP	27	30168496	30173102	-	2	3086	115
TUCP_005561	XLOC_115415	TUCP	TUCP	2	44119332	44141291	+	2	20920	283
TUCP_012107	XLOC_261749	TUCP	TUCP	8	87048740	87083375	+	3	29970	191
TUCP_007961	XLOC_167339	TUCP	TUCP	25	33167428	33171255	-	5	993	141
TUCP_011019	XLOC_235888	TUCP	TUCP	6	6544960	6551894	-	3	1826	131
TUCP_007967	XLOC_167630	TUCP	TUCP	25	37253253	37285885	-	11	1968	223
TUCP_002433	XLOC_056768	TUCP	TUCP	13	17727794	17739211	-	4	3413	236
TUCP_002432	XLOC_056767	TUCP	TUCP	13	17701042	17712474	-	4	897	84
TUCP_002431	XLOC_056767	TUCP	TUCP	13	17701042	17712474	-	3	1663	110
TUCP_002430	XLOC_056653	TUCP	TUCP	13	16713836	16715622	-	2	1763	220
TUCP_002437	XLOC_056774	TUCP	TUCP	13	17863265	17905332	-	9	2065	198
TUCP_002436	XLOC_056774	TUCP	TUCP	13	17863265	17880021	-	6	1384	164
TUCP_002927	XLOC_066300	TUCP	TUCP	14	14602316	14901513	-	3	794	113
TUCP_002434	XLOC_056768	TUCP	TUCP	13	17735168	17739112	-	4	1078	124
TUCP_002929	XLOC_066300	TUCP	TUCP	14	14602316	14901513	-	3	1040	113
TUCP_002928	XLOC_066300	TUCP	TUCP	14	14602316	14901513	-	3	1040	113
TUCP_002439	XLOC_056780	TUCP	TUCP	13	17841686	17872610	-	2	4006	147
TUCP_002438	XLOC_056774	TUCP	TUCP	13	17896295	17905332	-	4	4897	181
TUCP_008764	XLOC_183908	TUCP	TUCP	28	42369313	42519180	-	18	4226	937
TUCP_011335	XLOC_242964	TUCP	TUCP	7	18584811	18604107	+	3	7367	304
TUCP_011336	XLOC_242965	TUCP	TUCP	7	18642858	18654947	+	4	583	113
TUCP_007969	XLOC_167630	TUCP	TUCP	25	37261615	37286584	-	10	1326	372
TUCP_011330	XLOC_242936	TUCP	TUCP	7	18349943	18361374	+	3	7701	237
TUCP_011331	XLOC_242951	TUCP	TUCP	7	18459442	18462257	+	2	379	115
TUCP_011332	XLOC_242964	TUCP	TUCP	7	18584811	18590787	+	2	1283	191
TUCP_011333	XLOC_242964	TUCP	TUCP	7	18584811	18599482	+	3	2853	191
TUCP_011011	XLOC_235888	TUCP	TUCP	6	6536847	6559775	-	5	2273	325
TUCP_011338	XLOC_242988	TUCP	TUCP	7	19193462	19203741	+	10	3904	306
TUCP_011339	XLOC_242988	TUCP	TUCP	7	19193462	19203741	+	8	1777	386
TUCP_011010	XLOC_235888	TUCP	TUCP	6	6536847	6559770	-	6	3364	283
TUCP_011012	XLOC_235888	TUCP	TUCP	6	6536847	6563092	-	5	2011	210
TUCP_008286	XLOC_173407	TUCP	TUCP	27	6171217	6174346	+	2	348	112
TUCP_010779	XLOC_230464	TUCP	TUCP	6	6459173	6482871	+	5	2476	180
TUCP_010778	XLOC_230464	TUCP	TUCP	6	6430527	6482871	+	5	2817	188
TUCP_008287	XLOC_173443	TUCP	TUCP	27	7085475	7095051	+	2	7861	178
TUCP_005709	XLOC_119541	TUCP	TUCP	2	125503270	125523858	+	5	1370	101
TUCP_005876	XLOC_124099	TUCP	TUCP	2	72029050	72042914	-	3	4287	118
TUCP_010771	XLOC_230440	TUCP	TUCP	6	6052707	6064694	+	3	985	116
TUCP_008284	XLOC_173403	TUCP	TUCP	27	5954915	5962192	+	3	452	100
TUCP_005877	XLOC_124099	TUCP	TUCP	2	72033678	72042493	-	2	8796	145
TUCP_003382	XLOC_076078	TUCP	TUCP	15	25813498	25864511	-	4	1456	216
TUCP_003383	XLOC_076100	TUCP	TUCP	15	26570270	26579359	-	2	310	103
TUCP_003380	XLOC_076009	TUCP	TUCP	15	24456515	24469186	-	2	8045	272
TUCP_004173	XLOC_092311	TUCP	TUCP	17	60722344	60781556	+	4	7808	264
TUCP_003386	XLOC_076147	TUCP	TUCP	15	27379635	27391256	-	2	1953	171
TUCP_003387	XLOC_076148	TUCP	TUCP	15	27393461	27408172	-	2	2308	144
TUCP_004176	XLOC_092382	TUCP	TUCP	17	61898657	61905863	+	3	3874	180
TUCP_003385	XLOC_076114	TUCP	TUCP	15	26717316	26735045	-	2	1235	142
TUCP_004178	XLOC_092382	TUCP	TUCP	17	61919109	61926361	+	2	1041	100
TUCP_004179	XLOC_092478	TUCP	TUCP	17	64026970	64031422	+	2	3793	212
TUCP_003388	XLOC_076158	TUCP	TUCP	15	27564271	27575263	-	2	10283	194
TUCP_003389	XLOC_076186	TUCP	TUCP	15	27638790	27643029	-	2	898	177
TUCP_000387	XLOC_011355	TUCP	TUCP	1	60179853	60216608	-	3	30144	233
TUCP_000386	XLOC_011353	TUCP	TUCP	1	60120107	60135861	-	2	15538	127
TUCP_000385	XLOC_011351	TUCP	TUCP	1	59971967	59997446	-	2	9104	168
TUCP_000384	XLOC_011348	TUCP	TUCP	1	59851834	59892902	-	3	40984	167
TUCP_000383	XLOC_011347	TUCP	TUCP	1	59743357	59783931	-	2	29846	213
TUCP_000382	XLOC_011341	TUCP	TUCP	1	60260429	60269524	-	2	8714	153
TUCP_000381	XLOC_011341	TUCP	TUCP	1	59924375	60269339	-	4	3302	113
TUCP_000380	XLOC_011341	TUCP	TUCP	1	59784363	60269546	-	5	22201	353
TUCP_009528	XLOC_198423	TUCP	TUCP	3	38642472	38756324	-	4	36622	192
TUCP_009529	XLOC_198423	TUCP	TUCP	3	38686310	38756324	-	4	11841	158
TUCP_009298	XLOC_193203	TUCP	TUCP	3	58240169	58418362	+	33	7381	397
TUCP_009299	XLOC_193203	TUCP	TUCP	3	58240169	58418362	+	34	2191	506
TUCP_000389	XLOC_011374	TUCP	TUCP	1	60431092	60496009	-	9	4366	459
TUCP_000388	XLOC_011363	TUCP	TUCP	1	60300981	60304204	-	2	2244	211
TUCP_003381	XLOC_076078	TUCP	TUCP	15	25806562	25864511	-	4	654	92
TUCP_011537	XLOC_247030	TUCP	TUCP	7	81303964	81311643	+	2	7660	173
TUCP_008282	XLOC_173395	TUCP	TUCP	27	5795261	5801479	+	3	652	108
TUCP_007131	XLOC_152158	TUCP	TUCP	23	26862897	26898383	+	8	1884	527
TUCP_007130	XLOC_152131	TUCP	TUCP	23	26104510	26111164	+	2	1924	171
TUCP_007133	XLOC_152165	TUCP	TUCP	23	27001268	27002437	+	2	710	90
TUCP_004714	XLOC_101706	TUCP	TUCP	18	65255146	65266183	+	4	5842	527
TUCP_004715	XLOC_101706	TUCP	TUCP	18	65255166	65266183	+	5	5882	547
TUCP_004716	XLOC_101706	TUCP	TUCP	18	65255177	65266183	+	2	7044	534
TUCP_004717	XLOC_101706	TUCP	TUCP	18	65255183	65257048	+	2	1486	167
TUCP_004710	XLOC_101706	TUCP	TUCP	18	65255026	65266183	+	3	5840	484
TUCP_004711	XLOC_101706	TUCP	TUCP	18	65255026	65266183	+	3	6381	556
TUCP_004712	XLOC_101706	TUCP	TUCP	18	65255146	65266183	+	2	5681	528
TUCP_004713	XLOC_101706	TUCP	TUCP	18	65255146	65266183	+	3	6661	534
TUCP_007135	XLOC_152175	TUCP	TUCP	23	27078253	27080102	+	6	880	246
TUCP_004718	XLOC_101713	TUCP	TUCP	18	65332252	65344387	+	4	9166	195
TUCP_004719	XLOC_101730	TUCP	TUCP	18	65518847	65532547	+	3	8779	577
TUCP_007134	XLOC_152175	TUCP	TUCP	23	27076039	27080102	+	10	1525	421
TUCP_009744	XLOC_203300	TUCP	TUCP	4	15604165	15809408	+	3	24818	184
TUCP_009745	XLOC_203300	TUCP	TUCP	4	15604175	15710258	+	3	3506	91
TUCP_009746	XLOC_203300	TUCP	TUCP	4	15604175	15837425	+	4	9079	179
TUCP_009747	XLOC_203300	TUCP	TUCP	4	15604186	15661667	+	2	19150	237
TUCP_009740	XLOC_203208	TUCP	TUCP	4	13966728	13980763	+	2	9824	124
TUCP_007137	XLOC_152181	TUCP	TUCP	23	27149656	27150031	+	2	245	81
TUCP_009742	XLOC_203267	TUCP	TUCP	4	14692185	14705985	+	2	359	75
TUCP_009743	XLOC_203289	TUCP	TUCP	4	15423272	15428902	+	3	213	71
TUCP_007136	XLOC_152180	TUCP	TUCP	23	27148562	27149510	+	3	492	133
TUCP_009748	XLOC_203300	TUCP	TUCP	4	15604186	15826567	+	7	2546	159
TUCP_009749	XLOC_203300	TUCP	TUCP	4	15604186	15826567	+	5	2226	116
TUCP_007139	XLOC_152194	TUCP	TUCP	23	27345546	27348247	+	6	635	133
TUCP_008280	XLOC_173385	TUCP	TUCP	27	5539167	5579322	+	5	585	110
TUCP_001388	XLOC_035244	TUCP	TUCP	11	4363192	4382371	-	2	5428	160
TUCP_001389	XLOC_035250	TUCP	TUCP	11	5100734	5214908	-	5	10578	348
TUCP_006916	XLOC_147835	TUCP	TUCP	22	424956	433092	-	2	4855	424
TUCP_001384	XLOC_035206	TUCP	TUCP	11	4004280	4127254	-	10	4530	932
TUCP_001385	XLOC_035206	TUCP	TUCP	11	4021136	4138721	-	7	3127	853
TUCP_001386	XLOC_035206	TUCP	TUCP	11	4027687	4140391	-	6	724	240
TUCP_001387	XLOC_035244	TUCP	TUCP	11	4363192	4382371	-	3	5495	160
TUCP_001380	XLOC_035190	TUCP	TUCP	11	3548736	3556593	-	2	7390	151
TUCP_001381	XLOC_035206	TUCP	TUCP	11	4004280	4011588	-	4	2261	167
TUCP_001382	XLOC_035206	TUCP	TUCP	11	4004280	4011588	-	4	2264	168
TUCP_001383	XLOC_035206	TUCP	TUCP	11	4004280	4045181	-	8	4694	924
TUCP_010005	XLOC_212200	TUCP	TUCP	4	43482302	43510464	-	9	18767	154
TUCP_010004	XLOC_212200	TUCP	TUCP	4	43482302	43510464	-	8	18677	163
TUCP_010007	XLOC_212211	TUCP	TUCP	4	43909433	43918086	-	2	4093	129
TUCP_010006	XLOC_212200	TUCP	TUCP	4	43482302	43510464	-	9	19204	154
TUCP_010001	XLOC_212161	TUCP	TUCP	4	42479585	42498787	-	5	1302	116
TUCP_010000	XLOC_212161	TUCP	TUCP	4	42479585	42498787	-	6	1457	116
TUCP_010003	XLOC_212161	TUCP	TUCP	4	42479585	42498787	-	2	1002	116
TUCP_010002	XLOC_212161	TUCP	TUCP	4	42479585	42498787	-	4	1131	116
TUCP_011860	XLOC_255233	TUCP	TUCP	7	96047088	96108906	-	2	2339	106
TUCP_010009	XLOC_212275	TUCP	TUCP	4	46448146	46474118	-	2	25417	296
TUCP_008490	XLOC_178224	TUCP	TUCP	27	29966507	29972732	-	2	670	75
TUCP_011861	XLOC_255235	TUCP	TUCP	7	96431634	96632766	-	15	3637	485
TUCP_008281	XLOC_173395	TUCP	TUCP	27	5795261	5801479	+	3	638	106
TUCP_010721	XLOC_229618	TUCP	TUCP	5	116174999	116209813	-	7	1498	184
TUCP_006439	XLOC_137645	TUCP	TUCP	21	44054047	44571532	+	5	692	230
TUCP_006438	XLOC_137645	TUCP	TUCP	21	44054047	44571532	+	4	647	215
TUCP_006437	XLOC_137645	TUCP	TUCP	21	44044744	44263375	+	6	1070	182
TUCP_006436	XLOC_137645	TUCP	TUCP	21	44014523	44094086	+	4	2635	123
TUCP_006435	XLOC_137602	TUCP	TUCP	21	43777630	43806148	+	3	27979	182
TUCP_006434	XLOC_137602	TUCP	TUCP	21	43752221	43774697	+	2	22454	195
TUCP_006433	XLOC_137549	TUCP	TUCP	21	42887073	42915939	+	2	7303	126
TUCP_006432	XLOC_137521	TUCP	TUCP	21	42754137	42761599	+	2	6575	150
TUCP_006431	XLOC_137510	TUCP	TUCP	21	42779858	42884981	+	4	6458	189
TUCP_006430	XLOC_137501	TUCP	TUCP	21	42265980	42282367	+	3	11474	132
TUCP_000659	XLOC_019225	TUCP	TUCP	10	36291745	36358369	+	26	11060	2394
TUCP_000658	XLOC_019202	TUCP	TUCP	10	36057465	36063797	+	2	5425	409
TUCP_000129	XLOC_004537	TUCP	TUCP	1	81236224	81244990	+	3	2301	191
TUCP_000128	XLOC_004515	TUCP	TUCP	1	81090091	81095495	+	2	965	127
TUCP_012367	XLOC_267192	TUCP	TUCP	8	74911815	74924031	-	3	861	104
TUCP_000123	XLOC_004478	TUCP	TUCP	1	80658181	80665084	+	6	2631	140
TUCP_000122	XLOC_004478	TUCP	TUCP	1	80653439	80665084	+	7	2525	249
TUCP_000121	XLOC_004478	TUCP	TUCP	1	80653363	80659402	+	5	819	164
TUCP_000120	XLOC_004478	TUCP	TUCP	1	80651676	80665084	+	8	2772	275
TUCP_000127	XLOC_004491	TUCP	TUCP	1	80966184	80989156	+	2	9158	119
TUCP_000126	XLOC_004487	TUCP	TUCP	1	80721258	80797481	+	4	10383	167
TUCP_000125	XLOC_004487	TUCP	TUCP	1	80721258	80778201	+	4	47515	468
TUCP_000124	XLOC_004487	TUCP	TUCP	1	80721258	80763281	+	4	32993	468
TUCP_001528	XLOC_038935	TUCP	TUCP	11	75025435	75039592	-	2	12340	148
TUCP_001529	XLOC_038935	TUCP	TUCP	11	75025435	75039594	-	3	11770	148
TUCP_001520	XLOC_038785	TUCP	TUCP	11	72295509	72315244	-	5	5734	172
TUCP_001521	XLOC_038845	TUCP	TUCP	11	73436178	73442378	-	2	2561	185
TUCP_001522	XLOC_038849	TUCP	TUCP	11	73514056	73532544	-	4	1360	151
TUCP_001523	XLOC_038849	TUCP	TUCP	11	73514056	73533161	-	3	1945	151
TUCP_001524	XLOC_038853	TUCP	TUCP	11	73932174	73949797	-	6	1828	107
TUCP_001525	XLOC_038931	TUCP	TUCP	11	74842516	74884762	-	3	10610	349
TUCP_001526	XLOC_038931	TUCP	TUCP	11	74852862	74857018	-	2	1712	240
TUCP_001527	XLOC_038931	TUCP	TUCP	11	74852862	74884762	-	3	1338	200
TUCP_012361	XLOC_267040	TUCP	TUCP	8	71126116	71135222	-	4	1397	132
TUCP_008340	XLOC_175688	TUCP	TUCP	27	33717185	33730757	+	2	612	202
TUCP_006381	XLOC_136446	TUCP	TUCP	21	28215306	28226807	+	4	7446	301
TUCP_006380	XLOC_136446	TUCP	TUCP	21	28207186	28226807	+	2	9027	301
TUCP_006383	XLOC_136446	TUCP	TUCP	21	28218072	28226807	+	2	6298	301
TUCP_006382	XLOC_136446	TUCP	TUCP	21	28215760	28226807	+	2	6754	301
TUCP_006385	XLOC_136446	TUCP	TUCP	21	28220562	28226807	+	2	5757	301
TUCP_006384	XLOC_136446	TUCP	TUCP	21	28219853	28226807	+	3	5602	225
TUCP_006387	XLOC_136482	TUCP	TUCP	21	28691880	28702738	+	2	9551	331
TUCP_006386	XLOC_136457	TUCP	TUCP	21	28248249	28252322	+	2	535	112
TUCP_006389	XLOC_136597	TUCP	TUCP	21	29704856	29709519	+	3	4551	223
TUCP_006388	XLOC_136566	TUCP	TUCP	21	29463044	29468297	+	2	1958	88
TUCP_013200	XLOC_286890	TUCP	TUCP	X	95332460	95338095	+	5	856	125
TUCP_013201	XLOC_286929	TUCP	TUCP	X	95969382	96000896	+	3	9917	194
TUCP_013206	XLOC_287141	TUCP	TUCP	X	98994644	99013344	+	3	12705	154
TUCP_013207	XLOC_287174	TUCP	TUCP	X	99188415	99196627	+	3	4777	121
TUCP_013204	XLOC_287028	TUCP	TUCP	X	97725136	97729731	+	3	698	87
TUCP_013205	XLOC_287032	TUCP	TUCP	X	97936609	97949059	+	2	2600	269
TUCP_010592	XLOC_227004	TUCP	TUCP	5	65007084	65016696	-	3	6230	141
TUCP_005564	XLOC_115506	TUCP	TUCP	2	45162016	45177401	+	2	15301	229
TUCP_013068	XLOC_284794	TUCP	TUCP	X	42764824	42778289	+	2	10377	552
TUCP_013069	XLOC_284807	TUCP	TUCP	X	42806137	42813964	+	2	388	128
TUCP_011938	XLOC_257787	TUCP	TUCP	8	22717684	22729417	+	3	2183	202
TUCP_013067	XLOC_284778	TUCP	TUCP	X	42657151	42673734	+	2	13495	309
TUCP_013064	XLOC_284718	TUCP	TUCP	X	40797079	40798205	+	2	416	107
TUCP_010594	XLOC_227052	TUCP	TUCP	5	65847229	65852222	-	2	4503	166
TUCP_013062	XLOC_284716	TUCP	TUCP	X	40772736	40782015	+	3	952	152
TUCP_013063	XLOC_284718	TUCP	TUCP	X	40796338	40798543	+	4	424	116
TUCP_013060	XLOC_284710	TUCP	TUCP	X	40589868	40674681	+	4	670	88
TUCP_013061	XLOC_284710	TUCP	TUCP	X	40612119	40623876	+	3	459	129
TUCP_010125	XLOC_215593	TUCP	TUCP	4	107486233	107494737	-	5	2643	201
TUCP_010123	XLOC_215591	TUCP	TUCP	4	107450210	107467162	-	2	7378	221
TUCP_010121	XLOC_215580	TUCP	TUCP	4	107408482	107480695	-	2	5581	166
TUCP_003672	XLOC_082185	TUCP	TUCP	16	51978670	51980771	+	3	1760	220
TUCP_003673	XLOC_082217	TUCP	TUCP	16	52615072	52619004	+	3	1889	141
TUCP_003670	XLOC_082133	TUCP	TUCP	16	51277486	51319289	+	4	4221	393
TUCP_003671	XLOC_082177	TUCP	TUCP	16	51868516	51878175	+	2	5751	222
TUCP_003676	XLOC_082291	TUCP	TUCP	16	53511109	53513513	+	2	1760	311
TUCP_003677	XLOC_082323	TUCP	TUCP	16	54364744	54382407	+	3	1663	92
TUCP_003674	XLOC_082268	TUCP	TUCP	16	53054293	53061995	+	3	660	79
TUCP_003675	XLOC_082278	TUCP	TUCP	16	53179599	53183631	+	2	3939	208
TUCP_003678	XLOC_082360	TUCP	TUCP	16	55225425	55373500	+	2	2558	162
TUCP_003679	XLOC_082360	TUCP	TUCP	16	55225425	55382146	+	2	2669	162
TUCP_010129	XLOC_215855	TUCP	TUCP	4	113607616	113609222	-	2	337	60
TUCP_007042	XLOC_150352	TUCP	TUCP	22	53078116	53082526	-	12	1443	480
TUCP_007128	XLOC_152101	TUCP	TUCP	23	25542636	25558707	+	10	1885	274
TUCP_005565	XLOC_115509	TUCP	TUCP	2	45203521	45264129	+	3	698	101
TUCP_011520	XLOC_246580	TUCP	TUCP	7	73362063	73409191	+	3	30666	163
TUCP_011523	XLOC_246598	TUCP	TUCP	7	73435242	73439757	+	2	4476	112
TUCP_011522	XLOC_246588	TUCP	TUCP	7	73288148	73305233	+	2	16825	352
TUCP_011525	XLOC_246636	TUCP	TUCP	7	74114736	74117486	+	2	1128	87
TUCP_011524	XLOC_246634	TUCP	TUCP	7	74074356	74076650	+	2	816	112
TUCP_011527	XLOC_246637	TUCP	TUCP	7	74127514	74183693	+	4	28593	241
TUCP_011526	XLOC_246636	TUCP	TUCP	7	74114736	74117486	+	2	1125	87
TUCP_011529	XLOC_246637	TUCP	TUCP	7	74135942	74183693	+	4	37975	241
TUCP_011528	XLOC_246637	TUCP	TUCP	7	74127514	74183693	+	5	26599	241
TUCP_011839	XLOC_254869	TUCP	TUCP	7	90206994	90232067	-	2	3570	170
TUCP_011838	XLOC_254769	TUCP	TUCP	7	89009997	89013860	-	2	1966	273
TUCP_011902	XLOC_256665	TUCP	TUCP	8	7070730	7092385	+	2	1845	564
TUCP_012339	XLOC_267029	TUCP	TUCP	8	70969074	71007749	-	10	2389	523
TUCP_012338	XLOC_267029	TUCP	TUCP	8	70969074	71007696	-	10	2336	523
TUCP_012335	XLOC_267023	TUCP	TUCP	8	71078958	71089566	-	3	930	113
TUCP_012334	XLOC_267008	TUCP	TUCP	8	70340393	70346399	-	2	1279	145
TUCP_012337	XLOC_267029	TUCP	TUCP	8	70969074	71007696	-	10	2291	508
TUCP_012336	XLOC_267029	TUCP	TUCP	8	70969074	71003002	-	5	1383	225
TUCP_012331	XLOC_267008	TUCP	TUCP	8	70332642	70346399	-	4	561	142
TUCP_012330	XLOC_266922	TUCP	TUCP	8	68455648	68567407	-	6	837	92
TUCP_012333	XLOC_267008	TUCP	TUCP	8	70332642	70346399	-	3	491	129
TUCP_012332	XLOC_267008	TUCP	TUCP	8	70332642	70346399	-	2	399	88
TUCP_011274	XLOC_242005	TUCP	TUCP	7	2505373	2513921	+	2	8428	164
TUCP_004541	XLOC_100130	TUCP	TUCP	18	42086723	42087614	+	2	457	86
TUCP_004540	XLOC_100099	TUCP	TUCP	18	41350003	41362447	+	2	992	118
TUCP_003263	XLOC_073424	TUCP	TUCP	15	63964896	63991756	+	2	13900	347
TUCP_003262	XLOC_073395	TUCP	TUCP	15	62757890	62816332	+	3	484	78
TUCP_003265	XLOC_073424	TUCP	TUCP	15	63964944	64010410	+	3	11689	178
TUCP_003264	XLOC_073424	TUCP	TUCP	15	63964941	64021041	+	4	8992	151
TUCP_004547	XLOC_100298	TUCP	TUCP	18	45814046	45825364	+	4	5115	158
TUCP_003266	XLOC_073424	TUCP	TUCP	15	63964944	64021041	+	4	2091	151
TUCP_003269	XLOC_073446	TUCP	TUCP	15	64051237	64054894	+	2	1236	108
TUCP_003268	XLOC_073424	TUCP	TUCP	15	63965287	63991756	+	2	26024	347
TUCP_011785	XLOC_253186	TUCP	TUCP	7	57170673	57173878	-	2	2606	172
TUCP_009353	XLOC_195072	TUCP	TUCP	3	101847871	101858195	+	3	2422	128
TUCP_011787	XLOC_253451	TUCP	TUCP	7	62108257	62205183	-	5	1201	89
TUCP_011786	XLOC_253375	TUCP	TUCP	7	59041308	59051930	-	2	353	65
TUCP_011781	XLOC_253066	TUCP	TUCP	7	54613464	54620700	-	3	4572	232
TUCP_011780	XLOC_253044	TUCP	TUCP	7	54134865	54138489	-	3	2588	192
TUCP_011783	XLOC_253075	TUCP	TUCP	7	54830137	54837527	-	2	5463	120
TUCP_009352	XLOC_195011	TUCP	TUCP	3	101087744	101097624	+	2	8837	205
TUCP_011789	XLOC_253497	TUCP	TUCP	7	62621253	62677257	-	12	6146	145
TUCP_008738	XLOC_183084	TUCP	TUCP	28	25274730	25334941	-	3	60133	808
TUCP_008739	XLOC_183136	TUCP	TUCP	28	25689671	25713370	-	2	1825	178
TUCP_009357	XLOC_195094	TUCP	TUCP	3	102541336	102549070	+	4	1386	109
TUCP_009356	XLOC_195082	TUCP	TUCP	3	101877715	101885767	+	2	7771	322
TUCP_009856	XLOC_206476	TUCP	TUCP	4	69262645	69277071	+	3	787	176
TUCP_009355	XLOC_195072	TUCP	TUCP	3	101849709	101858195	+	2	3898	128
TUCP_009970	XLOC_210650	TUCP	TUCP	4	21370151	21379226	-	3	3810	395
TUCP_008026	XLOC_168751	TUCP	TUCP	26	14194705	14197220	+	2	508	96
TUCP_008732	XLOC_182861	TUCP	TUCP	28	18979812	19005891	-	3	20010	503
TUCP_008733	XLOC_182861	TUCP	TUCP	28	18983810	19005891	-	3	19834	397
TUCP_004852	XLOC_104476	TUCP	TUCP	18	46688073	46695005	-	15	2294	655
TUCP_008730	XLOC_182861	TUCP	TUCP	28	18839971	19005891	-	3	8825	397
TUCP_008731	XLOC_182861	TUCP	TUCP	28	18849023	19005891	-	3	5055	397
TUCP_008736	XLOC_183084	TUCP	TUCP	28	25274730	25334708	-	2	56300	808
TUCP_008737	XLOC_183084	TUCP	TUCP	28	25274730	25334941	-	2	60187	808
TUCP_007368	XLOC_155696	TUCP	TUCP	23	31896501	31906742	-	2	2372	243
TUCP_007369	XLOC_155696	TUCP	TUCP	23	31896501	31906742	-	2	2082	243
TUCP_008734	XLOC_182870	TUCP	TUCP	28	18853273	18979758	-	2	80524	279
TUCP_007360	XLOC_155603	TUCP	TUCP	23	30977495	30985191	-	3	1941	105
TUCP_007361	XLOC_155639	TUCP	TUCP	23	31378529	31392208	-	10	2446	155
TUCP_007362	XLOC_155642	TUCP	TUCP	23	31404571	31421720	-	7	1614	127
TUCP_007363	XLOC_155642	TUCP	TUCP	23	31404571	31421720	-	7	1163	156
TUCP_007364	XLOC_155642	TUCP	TUCP	23	31404571	31421720	-	6	1716	290
TUCP_007365	XLOC_155642	TUCP	TUCP	23	31404571	31421720	-	6	2134	185
TUCP_007366	XLOC_155687	TUCP	TUCP	23	31681259	31686535	-	3	2109	152
TUCP_007367	XLOC_155687	TUCP	TUCP	23	31681259	31686544	-	3	2274	152
TUCP_004813	XLOC_104242	TUCP	TUCP	18	42943101	43028487	-	9	1675	115
TUCP_004812	XLOC_104057	TUCP	TUCP	18	39348702	39352695	-	3	3685	226
TUCP_004811	XLOC_104042	TUCP	TUCP	18	38889545	38892414	-	2	2235	207
TUCP_004810	XLOC_103933	TUCP	TUCP	18	35467952	35476743	-	3	5742	307
TUCP_004817	XLOC_104341	TUCP	TUCP	18	44966536	44979012	-	3	2596	131
TUCP_004816	XLOC_104287	TUCP	TUCP	18	44004144	44005935	-	2	1421	254
TUCP_004815	XLOC_104259	TUCP	TUCP	18	43332313	43337614	-	2	2069	337
TUCP_004814	XLOC_104259	TUCP	TUCP	18	43332313	43336757	-	3	1470	188
TUCP_003845	XLOC_085244	TUCP	TUCP	16	28020674	28066115	-	4	7793	127
TUCP_003844	XLOC_085211	TUCP	TUCP	16	27544602	27547393	-	2	2457	99
TUCP_004819	XLOC_104341	TUCP	TUCP	18	44966536	44980179	-	3	8800	251
TUCP_003846	XLOC_085244	TUCP	TUCP	16	28020674	28066257	-	3	7837	131
TUCP_003841	XLOC_085055	TUCP	TUCP	16	24032549	24094386	-	2	11667	135
TUCP_003840	XLOC_084926	TUCP	TUCP	16	22484710	22496831	-	2	8742	236
TUCP_003843	XLOC_085058	TUCP	TUCP	16	24047163	24064675	-	2	626	118
TUCP_003842	XLOC_085057	TUCP	TUCP	16	24041224	24079531	-	2	4884	138
TUCP_000466	XLOC_014309	TUCP	TUCP	1	108067919	108086050	-	5	2584	147
TUCP_000467	XLOC_014309	TUCP	TUCP	1	108072560	108086050	-	4	2111	129
TUCP_000464	XLOC_014282	TUCP	TUCP	1	107225075	107238309	-	3	13082	331
TUCP_005145	XLOC_107151	TUCP	TUCP	19	25761203	25766612	+	4	2518	109
TUCP_005142	XLOC_107139	TUCP	TUCP	19	25598319	25611634	+	2	1735	221
TUCP_000463	XLOC_014268	TUCP	TUCP	1	107070083	107123833	-	3	1179	76
TUCP_005140	XLOC_107119	TUCP	TUCP	19	25032622	25046724	+	4	810	203
TUCP_000461	XLOC_014019	TUCP	TUCP	1	105513939	105549239	-	2	1030	152
TUCP_005638	XLOC_117965	TUCP	TUCP	2	90724480	90848292	+	13	5008	316
TUCP_005639	XLOC_117965	TUCP	TUCP	2	90770818	90848292	+	9	3599	114
TUCP_005148	XLOC_107215	TUCP	TUCP	19	27189971	27196914	+	2	2281	305
TUCP_005149	XLOC_107254	TUCP	TUCP	19	27688340	27690394	+	6	1293	246
TUCP_009173	XLOC_191022	TUCP	TUCP	3	15520593	15523032	+	4	1144	165
TUCP_005693	XLOC_119253	TUCP	TUCP	2	121065801	121086449	+	5	1055	136
TUCP_009171	XLOC_191009	TUCP	TUCP	3	15411939	15414098	+	4	789	131
TUCP_009974	XLOC_210947	TUCP	TUCP	4	27610073	27627466	-	3	5098	163
TUCP_008022	XLOC_168643	TUCP	TUCP	26	11698095	11704952	+	2	3990	152
TUCP_009177	XLOC_191064	TUCP	TUCP	3	15770576	15771944	+	2	602	74
TUCP_011467	XLOC_245339	TUCP	TUCP	7	55258751	55613316	+	17	2008	127
TUCP_009176	XLOC_191044	TUCP	TUCP	3	15662250	15663237	+	2	478	140
TUCP_009999	XLOC_212161	TUCP	TUCP	4	42479585	42498736	-	3	1122	116
TUCP_009998	XLOC_212142	TUCP	TUCP	4	42287005	42503239	-	2	305	86
TUCP_009175	XLOC_191022	TUCP	TUCP	3	15520595	15526700	+	4	1373	160
TUCP_009991	XLOC_211665	TUCP	TUCP	4	35535945	35551946	-	2	15921	133
TUCP_009990	XLOC_211557	TUCP	TUCP	4	35245945	35248087	-	2	638	125
TUCP_009993	XLOC_211732	TUCP	TUCP	4	37842141	37876681	-	4	1837	150
TUCP_009174	XLOC_191022	TUCP	TUCP	3	15520593	15553573	+	5	5787	208
TUCP_009995	XLOC_211780	TUCP	TUCP	4	39042818	39125396	-	3	3775	257
TUCP_009994	XLOC_211773	TUCP	TUCP	4	39004486	39036413	-	7	12589	157
TUCP_009997	XLOC_211954	TUCP	TUCP	4	39666436	39679301	-	2	304	63
TUCP_009996	XLOC_211780	TUCP	TUCP	4	39116655	39125396	-	2	8645	112
TUCP_008023	XLOC_168657	TUCP	TUCP	26	12188216	12190088	+	3	258	72
TUCP_008913	XLOC_186757	TUCP	TUCP	29	42726416	42735259	+	2	902	199
TUCP_008910	XLOC_186699	TUCP	TUCP	29	41608687	41616793	+	3	2171	129
TUCP_008935	XLOC_186926	TUCP	TUCP	29	44791594	44796156	+	3	3911	145
TUCP_008911	XLOC_186704	TUCP	TUCP	29	41679806	41684237	+	2	2473	366
TUCP_007479	XLOC_158665	TUCP	TUCP	24	40509180	40522184	+	4	6020	168
TUCP_008917	XLOC_186821	TUCP	TUCP	29	43717515	43728792	+	21	4948	801
TUCP_008545	XLOC_179012	TUCP	TUCP	27	42437118	42536884	-	3	95584	341
TUCP_008914	XLOC_186768	TUCP	TUCP	29	42876304	42877762	+	2	1266	207
TUCP_008544	XLOC_179012	TUCP	TUCP	27	42437118	42536884	-	2	99725	341
TUCP_008915	XLOC_186799	TUCP	TUCP	29	43365182	43390737	+	2	1722	180
TUCP_005567	XLOC_115611	TUCP	TUCP	2	46008229	46025823	+	6	1175	127
TUCP_008547	XLOC_179014	TUCP	TUCP	27	42569022	42571616	-	2	1967	176
TUCP_008546	XLOC_179014	TUCP	TUCP	27	42558035	42571616	-	3	895	192
TUCP_009185	XLOC_191216	TUCP	TUCP	3	18484725	18486597	+	3	1021	262
TUCP_008541	XLOC_178942	TUCP	TUCP	27	41957943	42044360	-	9	2382	174
TUCP_008540	XLOC_178942	TUCP	TUCP	27	41957943	42044037	-	9	2074	174
TUCP_008543	XLOC_178949	TUCP	TUCP	27	42089519	42097105	-	2	3133	195
TUCP_008542	XLOC_178949	TUCP	TUCP	27	42085321	42097105	-	3	1007	107
TUCP_010725	XLOC_229618	TUCP	TUCP	5	116204824	116209885	-	3	1202	128
TUCP_001735	XLOC_044028	TUCP	TUCP	12	58195196	58282210	+	4	3491	153
TUCP_001734	XLOC_044028	TUCP	TUCP	12	58182372	58209947	+	3	1305	161
TUCP_001737	XLOC_044275	TUCP	TUCP	12	61030368	61051263	+	2	8646	208
TUCP_001736	XLOC_044249	TUCP	TUCP	12	60942846	60991128	+	4	665	99
TUCP_001731	XLOC_043975	TUCP	TUCP	12	56630703	56634004	+	2	2281	158
TUCP_001730	XLOC_043690	TUCP	TUCP	12	53753340	53802619	+	2	28213	182
TUCP_001733	XLOC_043983	TUCP	TUCP	12	57091448	57125469	+	2	644	107
TUCP_001732	XLOC_043983	TUCP	TUCP	12	57091448	57096218	+	2	3096	213
TUCP_010496	XLOC_224863	TUCP	TUCP	5	27950537	27959889	-	2	7100	199
TUCP_010497	XLOC_224863	TUCP	TUCP	5	27950537	27959909	-	2	7136	230
TUCP_010494	XLOC_224863	TUCP	TUCP	5	27935691	27959855	-	3	1289	158
TUCP_010495	XLOC_224863	TUCP	TUCP	5	27950537	27959881	-	2	7989	199
TUCP_001739	XLOC_044275	TUCP	TUCP	12	61030589	61122094	+	8	31705	183
TUCP_001738	XLOC_044275	TUCP	TUCP	12	61030368	61122094	+	7	32821	757
TUCP_010490	XLOC_224839	TUCP	TUCP	5	27789132	27794771	-	5	998	206
TUCP_010491	XLOC_224839	TUCP	TUCP	5	27789132	27794771	-	5	985	215
TUCP_007629	XLOC_161977	TUCP	TUCP	24	41435942	41439421	-	2	1210	189
TUCP_003469	XLOC_079006	TUCP	TUCP	15	74518100	74532587	-	6	10141	160
TUCP_003468	XLOC_079003	TUCP	TUCP	15	74494466	74495919	-	2	1019	85
TUCP_003467	XLOC_078633	TUCP	TUCP	15	71132810	71134491	-	2	930	232
TUCP_003466	XLOC_078627	TUCP	TUCP	15	71061850	71063884	-	2	800	138
TUCP_003465	XLOC_078627	TUCP	TUCP	15	71060615	71063884	-	2	822	138
TUCP_003464	XLOC_078474	TUCP	TUCP	15	67165577	67188920	-	2	1555	175
TUCP_003463	XLOC_078445	TUCP	TUCP	15	66406862	66409385	-	2	764	126
TUCP_003462	XLOC_078366	TUCP	TUCP	15	64868063	64876839	-	3	948	115
TUCP_003461	XLOC_078366	TUCP	TUCP	15	64868063	64876839	-	2	1665	116
TUCP_003460	XLOC_078366	TUCP	TUCP	15	64868063	64876839	-	3	1012	92
TUCP_005854	XLOC_123601	TUCP	TUCP	2	61701004	61722585	-	3	6452	208
TUCP_005855	XLOC_123601	TUCP	TUCP	2	61701004	61722585	-	4	15757	321
TUCP_005856	XLOC_123737	TUCP	TUCP	2	62405225	62427321	-	5	13131	171
TUCP_005857	XLOC_123737	TUCP	TUCP	2	62405225	62453181	-	4	35906	417
TUCP_005850	XLOC_123601	TUCP	TUCP	2	61701004	61722378	-	3	17369	313
TUCP_005851	XLOC_123601	TUCP	TUCP	2	61701004	61722378	-	3	5798	208
TUCP_005852	XLOC_123601	TUCP	TUCP	2	61701004	61722378	-	3	17664	321
TUCP_005853	XLOC_123601	TUCP	TUCP	2	61701004	61722585	-	3	10053	208
TUCP_011287	XLOC_242161	TUCP	TUCP	7	4537939	4541628	+	2	1365	163
TUCP_005858	XLOC_123872	TUCP	TUCP	2	65660971	65670510	-	2	8602	289
TUCP_005859	XLOC_123889	TUCP	TUCP	2	65761940	65798126	-	3	7361	208
TUCP_010272	XLOC_220112	TUCP	TUCP	5	64820900	64825532	+	3	3300	177
TUCP_010273	XLOC_220112	TUCP	TUCP	5	64821491	64825532	+	3	2651	142
TUCP_010270	XLOC_219978	TUCP	TUCP	5	60895166	60900883	+	3	370	83
TUCP_010271	XLOC_220112	TUCP	TUCP	5	64820772	64825532	+	3	3124	214
TUCP_010276	XLOC_220196	TUCP	TUCP	5	66514493	66609470	+	6	28534	149
TUCP_010277	XLOC_220196	TUCP	TUCP	5	66514493	66628507	+	8	2065	95
TUCP_010274	XLOC_220116	TUCP	TUCP	5	64928486	64955191	+	3	362	120
TUCP_010275	XLOC_220196	TUCP	TUCP	5	66514493	66567741	+	5	3995	141
TUCP_010278	XLOC_220196	TUCP	TUCP	5	66514493	66725450	+	8	8753	108
TUCP_010279	XLOC_220196	TUCP	TUCP	5	66514493	66725450	+	9	19891	141
TUCP_008141	XLOC_171230	TUCP	TUCP	26	16164367	16202270	-	4	14119	210
TUCP_011379	XLOC_243629	TUCP	TUCP	7	29812564	29838089	+	2	25409	248
TUCP_006128	XLOC_131328	TUCP	TUCP	20	912462	1365670	-	10	1286	126
TUCP_005524	XLOC_114285	TUCP	TUCP	2	20275159	20285039	+	3	2424	99
TUCP_005525	XLOC_114285	TUCP	TUCP	2	20275168	20285039	+	2	3917	101
TUCP_005951	XLOC_126396	TUCP	TUCP	2	123919722	123926311	-	3	2687	149
TUCP_005526	XLOC_114331	TUCP	TUCP	2	20868000	20870692	+	2	1965	143
TUCP_005527	XLOC_114343	TUCP	TUCP	2	21097317	21114060	+	2	1792	122
TUCP_005521	XLOC_114189	TUCP	TUCP	2	19510794	19515915	+	3	860	84
TUCP_004440	XLOC_097130	TUCP	TUCP	17	72611758	72622741	-	5	1469	174
TUCP_006126	XLOC_131328	TUCP	TUCP	20	912462	1365670	-	12	1430	126
TUCP_005522	XLOC_114189	TUCP	TUCP	2	19510794	19546904	+	4	957	90
TUCP_005950	XLOC_126388	TUCP	TUCP	2	123762977	123775178	-	3	3528	139
TUCP_004117	XLOC_091600	TUCP	TUCP	17	44996034	45026405	+	3	4054	499
TUCP_005523	XLOC_114231	TUCP	TUCP	2	19715394	19724638	+	2	5031	172
TUCP_003322	XLOC_074593	TUCP	TUCP	15	84747271	84769158	+	6	1110	148
TUCP_006120	XLOC_131254	TUCP	TUCP	20	71533645	71549178	+	5	5679	215
TUCP_004115	XLOC_091504	TUCP	TUCP	17	41738745	41745891	+	3	5549	246
TUCP_003324	XLOC_074593	TUCP	TUCP	15	84747271	84777749	+	6	1139	126
TUCP_005585	XLOC_116302	TUCP	TUCP	2	56581809	56705116	+	12	2206	593
TUCP_008142	XLOC_171230	TUCP	TUCP	26	16188752	16202428	-	2	1465	132
TUCP_004445	XLOC_097162	TUCP	TUCP	17	73216068	73223114	-	2	6107	326
TUCP_012550	XLOC_272927	TUCP	TUCP	9	61503934	61506928	+	4	501	95
TUCP_005953	XLOC_126473	TUCP	TUCP	2	125390915	125394185	-	3	1314	103
TUCP_003326	XLOC_074634	TUCP	TUCP	15	85290560	85295697	+	2	4787	118
TUCP_005528	XLOC_114343	TUCP	TUCP	2	21097317	21114060	+	3	13523	149
TUCP_003327	XLOC_074651	TUCP	TUCP	15	308630	313661	-	2	657	174
TUCP_002304	XLOC_054577	TUCP	TUCP	13	66736324	66780567	+	2	41318	233
TUCP_005529	XLOC_114343	TUCP	TUCP	2	21097317	21114060	+	4	13747	149
TUCP_004448	XLOC_097314	TUCP	TUCP	17	74838870	74841539	-	3	440	146
TUCP_003183	XLOC_071047	TUCP	TUCP	15	15687526	15697747	+	5	3666	168
TUCP_006178	XLOC_132872	TUCP	TUCP	20	29064516	29065536	-	2	519	91
TUCP_003329	XLOC_074662	TUCP	TUCP	15	873851	875370	-	2	386	62
TUCP_006176	XLOC_132790	TUCP	TUCP	20	26561000	26564069	-	2	3048	145
TUCP_006177	XLOC_132861	TUCP	TUCP	20	28660848	28682864	-	4	3180	156
TUCP_006174	XLOC_132696	TUCP	TUCP	20	23942301	23956713	-	6	2807	111
TUCP_006175	XLOC_132696	TUCP	TUCP	20	23942301	23956713	-	6	3295	111
TUCP_006172	XLOC_132696	TUCP	TUCP	20	23942301	23956713	-	4	4350	111
TUCP_006173	XLOC_132696	TUCP	TUCP	20	23942301	23956713	-	4	5304	104
TUCP_006170	XLOC_132696	TUCP	TUCP	20	23942301	23956713	-	3	6387	104
TUCP_006171	XLOC_132696	TUCP	TUCP	20	23942301	23956713	-	5	4187	104
TUCP_005952	XLOC_126403	TUCP	TUCP	2	124187289	124188557	-	2	583	148
TUCP_007644	XLOC_162204	TUCP	TUCP	24	46665895	46711904	-	12	1820	545
TUCP_007643	XLOC_162202	TUCP	TUCP	24	46650976	46660493	-	3	3376	227
TUCP_007642	XLOC_162186	TUCP	TUCP	24	46292802	46295927	-	2	3042	119
TUCP_007641	XLOC_162135	TUCP	TUCP	24	45116561	45118254	-	2	1073	226
TUCP_003189	XLOC_071144	TUCP	TUCP	15	18342078	18343345	+	3	1037	143
TUCP_008144	XLOC_171256	TUCP	TUCP	26	17314988	17321124	-	2	4910	203
TUCP_007640	XLOC_162126	TUCP	TUCP	24	44592105	44592933	-	2	467	98
TUCP_002415	XLOC_056332	TUCP	TUCP	13	12158030	12199384	-	4	4673	156
TUCP_002414	XLOC_056332	TUCP	TUCP	13	12158030	12199384	-	6	22427	276
TUCP_002417	XLOC_056332	TUCP	TUCP	13	12158030	12199439	-	6	27396	276
TUCP_002416	XLOC_056332	TUCP	TUCP	13	12158030	12199384	-	6	12396	156
TUCP_002411	XLOC_056332	TUCP	TUCP	13	12158030	12199384	-	5	12990	156
TUCP_002410	XLOC_056332	TUCP	TUCP	13	12158030	12195408	-	6	21395	199
TUCP_002413	XLOC_056332	TUCP	TUCP	13	12158030	12199384	-	6	4888	156
TUCP_002412	XLOC_056332	TUCP	TUCP	13	12158030	12199384	-	6	20143	174
TUCP_002419	XLOC_056332	TUCP	TUCP	13	12158030	12199439	-	6	19955	276
TUCP_002418	XLOC_056332	TUCP	TUCP	13	12158030	12199439	-	7	14476	174
TUCP_008147	XLOC_171263	TUCP	TUCP	26	18026364	18029507	-	2	2283	135
TUCP_005954	XLOC_126482	TUCP	TUCP	2	125560056	125617091	-	3	8054	196
TUCP_012648	XLOC_276300	TUCP	TUCP	9	19972517	19978612	-	2	3272	137
TUCP_008146	XLOC_171263	TUCP	TUCP	26	18006429	18029507	-	2	13070	333
TUCP_007289	XLOC_154424	TUCP	TUCP	23	10318665	10336915	-	3	1430	192
TUCP_007288	XLOC_154424	TUCP	TUCP	23	10318665	10336915	-	3	1053	200
TUCP_007287	XLOC_154424	TUCP	TUCP	23	10318665	10336867	-	3	959	204
TUCP_007286	XLOC_154424	TUCP	TUCP	23	10318665	10335763	-	4	2060	214
TUCP_007285	XLOC_154424	TUCP	TUCP	23	10318665	10328604	-	3	1017	223
TUCP_007284	XLOC_154414	TUCP	TUCP	23	10064811	10100533	-	3	8771	205
TUCP_005957	XLOC_126561	TUCP	TUCP	2	126565202	126622948	-	12	1625	413
TUCP_007282	XLOC_154414	TUCP	TUCP	23	10049676	10096120	-	3	8938	137
TUCP_007281	XLOC_154414	TUCP	TUCP	23	10046861	10096120	-	3	3077	130
TUCP_007280	XLOC_154414	TUCP	TUCP	23	10046861	10096120	-	4	8294	167
TUCP_012511	XLOC_271991	TUCP	TUCP	9	45063394	45077488	+	2	386	82
TUCP_008149	XLOC_171328	TUCP	TUCP	26	18727509	18734263	-	2	6602	529
TUCP_012046	XLOC_260475	TUCP	TUCP	8	66052442	66086030	+	4	1319	176
TUCP_005956	XLOC_126561	TUCP	TUCP	2	126565202	126622798	-	11	2335	269
TUCP_012513	XLOC_272013	TUCP	TUCP	9	45681177	45699465	+	5	5260	136
TUCP_006959	XLOC_148375	TUCP	TUCP	22	14976458	14998100	-	8	2429	279
TUCP_012044	XLOC_260474	TUCP	TUCP	8	65868848	65878280	+	3	499	128
TUCP_008643	XLOC_181061	TUCP	TUCP	28	34084003	34087487	+	4	2413	124
TUCP_012515	XLOC_272013	TUCP	TUCP	9	45681177	45699465	+	8	2164	114
TUCP_012514	XLOC_272013	TUCP	TUCP	9	45681177	45699465	+	6	1681	99
TUCP_008148	XLOC_171263	TUCP	TUCP	26	18026364	18029508	-	2	2279	136
TUCP_012517	XLOC_272013	TUCP	TUCP	9	45681196	45699465	+	7	2184	136
TUCP_012040	XLOC_260388	TUCP	TUCP	8	63557323	63577683	+	2	11413	187
TUCP_007862	XLOC_165384	TUCP	TUCP	25	41426672	41430779	+	2	1794	326
TUCP_004158	XLOC_092210	TUCP	TUCP	17	57592683	57632214	+	10	2568	222
TUCP_004159	XLOC_092210	TUCP	TUCP	17	57592813	57598375	+	3	604	143
TUCP_000310	XLOC_009613	TUCP	TUCP	1	26354513	26434075	-	2	78163	277
TUCP_004152	XLOC_092122	TUCP	TUCP	17	55749438	55758959	+	3	6369	157
TUCP_004153	XLOC_092122	TUCP	TUCP	17	55749856	55758959	+	3	7269	157
TUCP_004150	XLOC_092119	TUCP	TUCP	17	55598556	55602327	+	3	1356	119
TUCP_004151	XLOC_092122	TUCP	TUCP	17	55747250	55758959	+	6	1810	124
TUCP_004156	XLOC_092148	TUCP	TUCP	17	56540135	56544170	+	2	3358	149
TUCP_004157	XLOC_092193	TUCP	TUCP	17	57541658	57542396	+	2	282	94
TUCP_004154	XLOC_092147	TUCP	TUCP	17	56537145	56539596	+	3	1836	111
TUCP_004155	XLOC_092147	TUCP	TUCP	17	56537145	56539596	+	3	1643	111
TUCP_004484	XLOC_097802	TUCP	TUCP	18	8778594	8854647	+	3	1401	167
TUCP_004485	XLOC_097804	TUCP	TUCP	18	8784906	8787094	+	2	530	176
TUCP_004486	XLOC_097936	TUCP	TUCP	18	10522937	10593647	+	8	8003	279
TUCP_004487	XLOC_097936	TUCP	TUCP	18	10522937	10609197	+	11	14457	251
TUCP_004480	XLOC_097780	TUCP	TUCP	18	8317294	8342008	+	8	4566	157
TUCP_004481	XLOC_097802	TUCP	TUCP	18	8778582	8798207	+	4	2379	124
TUCP_004482	XLOC_097802	TUCP	TUCP	18	8778582	8803817	+	2	2419	92
TUCP_004483	XLOC_097802	TUCP	TUCP	18	8778594	8803817	+	4	2580	96
TUCP_011316	XLOC_242717	TUCP	TUCP	7	15348132	15360585	+	3	9862	195
TUCP_011317	XLOC_242747	TUCP	TUCP	7	15662479	15667750	+	2	5080	220
TUCP_011314	XLOC_242634	TUCP	TUCP	7	14142488	14171990	+	5	5071	122
TUCP_011315	XLOC_242634	TUCP	TUCP	7	14142488	14171990	+	5	5139	122
TUCP_004488	XLOC_097936	TUCP	TUCP	18	10522948	10593647	+	8	7844	285
TUCP_004489	XLOC_097936	TUCP	TUCP	18	10544385	10609197	+	12	14181	240
TUCP_011310	XLOC_242572	TUCP	TUCP	7	13556575	13562107	+	2	4571	386
TUCP_011311	XLOC_242634	TUCP	TUCP	7	14142474	14171990	+	4	5011	122
TUCP_007829	XLOC_165046	TUCP	TUCP	25	36452403	36456299	+	2	3431	169
TUCP_000311	XLOC_009613	TUCP	TUCP	1	26411322	26461319	-	2	24897	141
TUCP_007823	XLOC_164986	TUCP	TUCP	25	35700061	35710535	+	4	977	127
TUCP_007822	XLOC_164932	TUCP	TUCP	25	34355896	34365952	+	2	2482	208
TUCP_007821	XLOC_164901	TUCP	TUCP	25	33958120	33964078	+	2	1691	160
TUCP_007820	XLOC_164861	TUCP	TUCP	25	33372153	33376531	+	2	4120	276
TUCP_007827	XLOC_165043	TUCP	TUCP	25	36422785	36426339	+	2	264	66
TUCP_007826	XLOC_165008	TUCP	TUCP	25	36097521	36099633	+	3	709	94
TUCP_007825	XLOC_164986	TUCP	TUCP	25	35700497	35710535	+	4	804	88
TUCP_007824	XLOC_164986	TUCP	TUCP	25	35700206	35710535	+	4	1013	88
TUCP_008038	XLOC_169100	TUCP	TUCP	26	22380651	22382849	+	2	1637	143
TUCP_010658	XLOC_228683	TUCP	TUCP	5	98672562	98699019	-	2	26377	180
TUCP_010659	XLOC_228690	TUCP	TUCP	5	98804316	98805685	-	2	1136	95
TUCP_000312	XLOC_009613	TUCP	TUCP	1	26411322	26461386	-	3	22870	141
TUCP_009963	XLOC_210181	TUCP	TUCP	4	15925587	16018912	-	3	464	98
TUCP_004738	XLOC_102091	TUCP	TUCP	18	4276389	4332458	-	2	3284	228
TUCP_004739	XLOC_102091	TUCP	TUCP	18	4327012	4332680	-	3	3070	150
TUCP_004736	XLOC_102029	TUCP	TUCP	18	2627461	2634522	-	2	6984	377
TUCP_004737	XLOC_102030	TUCP	TUCP	18	2635301	2646387	-	2	11047	287
TUCP_004734	XLOC_101955	TUCP	TUCP	18	1515217	1517515	-	4	1125	138
TUCP_004735	XLOC_101968	TUCP	TUCP	18	1854018	1857316	-	6	1381	162
TUCP_004732	XLOC_101938	TUCP	TUCP	18	1439941	1443240	-	2	2301	94
TUCP_004733	XLOC_101955	TUCP	TUCP	18	1515217	1517515	-	3	2063	216
TUCP_004730	XLOC_101938	TUCP	TUCP	18	1392193	1443272	-	6	7746	252
TUCP_004731	XLOC_101938	TUCP	TUCP	18	1439941	1442510	-	2	2090	79
TUCP_010654	XLOC_228537	TUCP	TUCP	5	96393096	96409087	-	2	1640	148
TUCP_010307	XLOC_220537	TUCP	TUCP	5	74988850	75012867	+	4	3444	129
TUCP_010656	XLOC_228537	TUCP	TUCP	5	96403979	96409030	-	2	2370	148
TUCP_010657	XLOC_228594	TUCP	TUCP	5	97596104	97600178	-	2	2821	100
TUCP_011881	XLOC_256020	TUCP	TUCP	7	109540496	109846301	-	6	2810	140
TUCP_010302	XLOC_220523	TUCP	TUCP	5	74850729	74855255	+	2	4451	266
TUCP_005646	XLOC_118179	TUCP	TUCP	2	96009447	96017198	+	2	7656	179
TUCP_009215	XLOC_191758	TUCP	TUCP	3	27831753	27837991	+	2	3048	259
TUCP_010303	XLOC_220523	TUCP	TUCP	5	74850729	74875715	+	3	1794	94
TUCP_010652	XLOC_228495	TUCP	TUCP	5	95432878	95434752	-	2	884	110
TUCP_010069	XLOC_214288	TUCP	TUCP	4	76115177	76118589	-	4	680	116
TUCP_010068	XLOC_214272	TUCP	TUCP	4	75718627	75734028	-	4	4763	122
TUCP_010067	XLOC_214052	TUCP	TUCP	4	71603407	71618789	-	3	12471	134
TUCP_010066	XLOC_213988	TUCP	TUCP	4	71055446	71131530	-	3	37539	268
TUCP_010065	XLOC_213988	TUCP	TUCP	4	71008506	71066540	-	3	2468	114
TUCP_010064	XLOC_213928	TUCP	TUCP	4	70729282	70756916	-	5	5690	154
TUCP_010063	XLOC_213928	TUCP	TUCP	4	70729282	70735437	-	2	3110	93
TUCP_010062	XLOC_213891	TUCP	TUCP	4	70193185	70198490	-	2	3298	157
TUCP_010061	XLOC_213890	TUCP	TUCP	4	70189722	70191380	-	2	1124	128
TUCP_010060	XLOC_213883	TUCP	TUCP	4	70182876	70188887	-	3	3362	109
TUCP_011886	XLOC_256052	TUCP	TUCP	7	110363653	110400133	-	5	1625	162
TUCP_005289	XLOC_109543	TUCP	TUCP	19	1541140	1541821	-	2	578	130
TUCP_005288	XLOC_109503	TUCP	TUCP	19	63961147	63995614	+	3	4081	168
TUCP_009508	XLOC_197977	TUCP	TUCP	3	31712202	31715753	-	4	1039	110
TUCP_009509	XLOC_197977	TUCP	TUCP	3	31712202	31715753	-	3	740	113
TUCP_005281	XLOC_109497	TUCP	TUCP	19	63831906	63849817	+	4	4028	294
TUCP_005280	XLOC_109482	TUCP	TUCP	19	63632665	63648283	+	2	2485	137
TUCP_005283	XLOC_109497	TUCP	TUCP	19	63831906	63849817	+	5	3486	354
TUCP_005282	XLOC_109497	TUCP	TUCP	19	63831906	63849817	+	4	8575	249
TUCP_005285	XLOC_109503	TUCP	TUCP	19	63961147	63975754	+	3	7019	219
TUCP_005284	XLOC_109497	TUCP	TUCP	19	63831906	63849817	+	5	3483	353
TUCP_005287	XLOC_109503	TUCP	TUCP	19	63961147	63980038	+	3	3313	141
TUCP_005286	XLOC_109503	TUCP	TUCP	19	63961147	63980038	+	2	3995	141
TUCP_007283	XLOC_154414	TUCP	TUCP	23	10049676	10096120	-	3	14628	176
TUCP_011887	XLOC_256052	TUCP	TUCP	7	110363653	110400179	-	3	4943	179
TUCP_002253	XLOC_053533	TUCP	TUCP	13	48618310	48629744	+	6	2171	127
TUCP_002252	XLOC_053533	TUCP	TUCP	13	48618293	48629744	+	5	1438	178
TUCP_002251	XLOC_053533	TUCP	TUCP	13	48618293	48629744	+	5	896	138
TUCP_002250	XLOC_053483	TUCP	TUCP	13	47705702	47718619	+	2	737	98
TUCP_002257	XLOC_053533	TUCP	TUCP	13	48627228	48629744	+	4	584	122
TUCP_002256	XLOC_053533	TUCP	TUCP	13	48618310	48629744	+	6	2713	178
TUCP_002255	XLOC_053533	TUCP	TUCP	13	48618310	48629744	+	4	2371	178
TUCP_002254	XLOC_053533	TUCP	TUCP	13	48618310	48629744	+	5	1274	161
TUCP_002259	XLOC_053536	TUCP	TUCP	13	48724998	48737906	+	2	838	119
TUCP_002258	XLOC_053536	TUCP	TUCP	13	48724998	48737906	+	2	683	117
TUCP_002497	XLOC_057937	TUCP	TUCP	13	43706572	43730958	-	6	644	187
TUCP_006411	XLOC_136736	TUCP	TUCP	21	31138448	31144220	+	2	3984	119
TUCP_006410	XLOC_136702	TUCP	TUCP	21	30527711	30627205	+	5	715	188
TUCP_006413	XLOC_136944	TUCP	TUCP	21	35157070	35157743	+	2	347	100
TUCP_006412	XLOC_136810	TUCP	TUCP	21	33196266	33199828	+	3	2820	117
TUCP_006415	XLOC_137000	TUCP	TUCP	21	37386797	37605988	+	7	794	130
TUCP_006414	XLOC_137000	TUCP	TUCP	21	37386797	37396454	+	2	8849	123
TUCP_006417	XLOC_137287	TUCP	TUCP	21	39165354	39168062	+	2	730	102
TUCP_006416	XLOC_137280	TUCP	TUCP	21	38816234	38852468	+	2	216	72
TUCP_006419	XLOC_137309	TUCP	TUCP	21	39649210	39655436	+	3	788	114
TUCP_006418	XLOC_137298	TUCP	TUCP	21	39609257	39616370	+	2	1209	216
TUCP_007054	XLOC_150693	TUCP	TUCP	22	59685004	59691851	-	2	5741	434
TUCP_007055	XLOC_150738	TUCP	TUCP	22	59930989	59936162	-	2	4795	257
TUCP_000109	XLOC_004098	TUCP	TUCP	1	72644448	72648290	+	2	1260	97
TUCP_000108	XLOC_004056	TUCP	TUCP	1	71654083	71687200	+	4	7667	345
TUCP_009768	XLOC_203566	TUCP	TUCP	4	19931920	20115465	+	9	3346	296
TUCP_009769	XLOC_203566	TUCP	TUCP	4	19931920	20115465	+	10	3551	296
TUCP_000105	XLOC_004047	TUCP	TUCP	1	71516443	71525122	+	2	3878	205
TUCP_000104	XLOC_004019	TUCP	TUCP	1	70727740	70736132	+	3	1904	137
TUCP_000107	XLOC_004049	TUCP	TUCP	1	71594049	71595446	+	3	1010	141
TUCP_000106	XLOC_004049	TUCP	TUCP	1	71593703	71616842	+	3	1264	122
TUCP_000101	XLOC_003786	TUCP	TUCP	1	65462735	65514401	+	2	4840	274
TUCP_005460	XLOC_112858	TUCP	TUCP	19	59588458	59591943	-	3	1353	162
TUCP_000103	XLOC_003989	TUCP	TUCP	1	69205879	69215430	+	2	9512	146
TUCP_005462	XLOC_112886	TUCP	TUCP	19	60043524	60078748	-	4	835	117
TUCP_001502	XLOC_038562	TUCP	TUCP	11	68127897	68149739	-	3	2350	142
TUCP_001503	XLOC_038579	TUCP	TUCP	11	68324703	68382983	-	6	3516	152
TUCP_001500	XLOC_038452	TUCP	TUCP	11	65242400	65254475	-	3	3841	126
TUCP_001501	XLOC_038471	TUCP	TUCP	11	65680556	65737019	-	5	2054	149
TUCP_001506	XLOC_038611	TUCP	TUCP	11	69006224	69028743	-	3	595	74
TUCP_001507	XLOC_038611	TUCP	TUCP	11	69019679	69028780	-	3	2013	86
TUCP_001504	XLOC_038579	TUCP	TUCP	11	68324703	68383069	-	8	13771	132
TUCP_001505	XLOC_038605	TUCP	TUCP	11	68612625	68615473	-	2	1441	196
TUCP_010683	XLOC_228903	TUCP	TUCP	5	102383073	102388817	-	2	1709	494
TUCP_010682	XLOC_228903	TUCP	TUCP	5	102383073	102388817	-	2	1583	499
TUCP_001508	XLOC_038611	TUCP	TUCP	11	69019679	69045202	-	3	2057	90
TUCP_001509	XLOC_038615	TUCP	TUCP	11	69111485	69118158	-	3	2848	126
TUCP_010687	XLOC_228976	TUCP	TUCP	5	104148305	104153873	-	2	2823	199
TUCP_010686	XLOC_228976	TUCP	TUCP	5	104140559	104153873	-	2	1036	199
TUCP_010685	XLOC_228930	TUCP	TUCP	5	103515374	103521251	-	2	1149	139
TUCP_010684	XLOC_228921	TUCP	TUCP	5	103106805	103108598	-	2	373	124
TUCP_011968	XLOC_258754	TUCP	TUCP	8	40775591	40782996	+	2	3873	122
TUCP_009776	XLOC_203981	TUCP	TUCP	4	26220373	26223069	+	2	566	111
TUCP_013268	XLOC_289396	TUCP	TUCP	X	146148496	146150760	+	2	2095	146
TUCP_013269	XLOC_289518	TUCP	TUCP	X	148253107	148436844	+	6	1384	115
TUCP_013264	XLOC_289021	TUCP	TUCP	X	140267725	140273778	+	2	4861	226
TUCP_013265	XLOC_289030	TUCP	TUCP	X	140370554	140392091	+	3	1921	167
TUCP_013266	XLOC_289362	TUCP	TUCP	X	145116962	145130564	+	2	990	163
TUCP_010873	XLOC_233046	TUCP	TUCP	6	63854073	63877566	+	3	517	79
TUCP_013260	XLOC_288994	TUCP	TUCP	X	139736499	139743038	+	3	3767	128
TUCP_013261	XLOC_289002	TUCP	TUCP	X	140110382	140111158	+	2	683	197
TUCP_013262	XLOC_289010	TUCP	TUCP	X	140153689	140155047	+	2	464	141
TUCP_013263	XLOC_289011	TUCP	TUCP	X	140214561	140229216	+	3	1452	251
TUCP_007058	XLOC_150757	TUCP	TUCP	22	60024042	60040903	-	3	5243	415
TUCP_007059	XLOC_150757	TUCP	TUCP	22	60024042	60040903	-	2	6009	412
TUCP_010879	XLOC_233233	TUCP	TUCP	6	69096776	69098040	+	2	1163	209
TUCP_007607	XLOC_161497	TUCP	TUCP	24	32191060	32349691	-	9	3376	295
TUCP_012795	XLOC_281082	TUCP	TUCP	9	95426994	95437737	-	2	2268	129
TUCP_013080	XLOC_285207	TUCP	TUCP	X	50706339	50707898	+	3	897	243
TUCP_013081	XLOC_285207	TUCP	TUCP	X	50706416	50707898	+	3	817	216
TUCP_013082	XLOC_285240	TUCP	TUCP	X	52744027	52819105	+	3	421	111
TUCP_013083	XLOC_285267	TUCP	TUCP	X	53283307	53308136	+	3	285	94
TUCP_013084	XLOC_285271	TUCP	TUCP	X	53396017	53480694	+	13	1521	465
TUCP_013085	XLOC_285278	TUCP	TUCP	X	53621742	53624987	+	2	871	208
TUCP_011737	XLOC_252462	TUCP	TUCP	7	44961649	44964660	-	3	595	161
TUCP_012657	XLOC_276668	TUCP	TUCP	9	23393396	23400120	-	2	1234	126
TUCP_013088	XLOC_285320	TUCP	TUCP	X	53868466	53915975	+	4	1463	305
TUCP_013089	XLOC_285320	TUCP	TUCP	X	53870398	53915975	+	3	737	121
TUCP_008151	XLOC_171342	TUCP	TUCP	26	19482767	19504643	-	3	4752	164
TUCP_011286	XLOC_242161	TUCP	TUCP	7	4537939	4541628	+	3	1443	165
TUCP_012653	XLOC_276539	TUCP	TUCP	9	22591648	22984504	-	8	1673	114
TUCP_003614	XLOC_081340	TUCP	TUCP	16	33260495	33262228	+	2	1350	212
TUCP_003615	XLOC_081340	TUCP	TUCP	16	33260524	33262228	+	2	1274	202
TUCP_003616	XLOC_081382	TUCP	TUCP	16	34813466	34853182	+	3	1385	109
TUCP_003617	XLOC_081382	TUCP	TUCP	16	34840217	34853182	+	3	1660	130
TUCP_003610	XLOC_081252	TUCP	TUCP	16	31001069	31003852	+	2	1668	191
TUCP_003611	XLOC_081263	TUCP	TUCP	16	31262829	31337301	+	19	5506	697
TUCP_003612	XLOC_081288	TUCP	TUCP	16	31444046	31520609	+	4	1654	164
TUCP_003613	XLOC_081328	TUCP	TUCP	16	33162763	33163088	+	2	297	92
TUCP_003618	XLOC_081475	TUCP	TUCP	16	35692871	35698260	+	2	1629	91
TUCP_003619	XLOC_081483	TUCP	TUCP	16	35790904	35838630	+	5	1350	101
TUCP_012133	XLOC_262489	TUCP	TUCP	8	102215389	102231166	+	2	14338	189
TUCP_012132	XLOC_262440	TUCP	TUCP	8	100361574	100373048	+	3	4861	308
TUCP_012131	XLOC_262435	TUCP	TUCP	8	100149461	100158978	+	4	3963	184
TUCP_012130	XLOC_262429	TUCP	TUCP	8	100099688	100115026	+	2	14055	214
TUCP_012137	XLOC_262610	TUCP	TUCP	8	103837388	103845229	+	2	2699	238
TUCP_012136	XLOC_262581	TUCP	TUCP	8	103519865	103548644	+	3	28727	242
TUCP_012135	XLOC_262525	TUCP	TUCP	8	102654167	102664967	+	2	10781	108
TUCP_012134	XLOC_262489	TUCP	TUCP	8	102215389	102231166	+	4	12533	189
TUCP_012685	XLOC_278015	TUCP	TUCP	9	40107619	40220006	-	6	9578	155
TUCP_012684	XLOC_278015	TUCP	TUCP	9	40107619	40194928	-	6	9362	155
TUCP_012139	XLOC_262630	TUCP	TUCP	8	104040202	104050529	+	2	900	105
TUCP_012138	XLOC_262610	TUCP	TUCP	8	103837389	103845229	+	2	7383	238
TUCP_012681	XLOC_277707	TUCP	TUCP	9	35249688	35350579	-	4	1844	192
TUCP_012680	XLOC_277706	TUCP	TUCP	9	35097412	35170895	-	6	2905	180
TUCP_012683	XLOC_277959	TUCP	TUCP	9	39300693	39305350	-	2	587	128
TUCP_012682	XLOC_277940	TUCP	TUCP	9	38799630	38801433	-	2	1072	102
TUCP_013202	XLOC_287007	TUCP	TUCP	X	97286707	97293201	+	3	2413	193
TUCP_010386	XLOC_222426	TUCP	TUCP	5	111198719	111217866	+	3	643	156
TUCP_011815	XLOC_253932	TUCP	TUCP	7	73316478	73328517	-	2	6815	135
TUCP_009241	XLOC_192198	TUCP	TUCP	3	35035917	35140517	+	7	1455	393
TUCP_011817	XLOC_254028	TUCP	TUCP	7	76018620	76023959	-	4	997	201
TUCP_011816	XLOC_253953	TUCP	TUCP	7	73761760	73776013	-	3	9140	571
TUCP_011811	XLOC_253909	TUCP	TUCP	7	72908851	72960571	-	3	3762	123
TUCP_011810	XLOC_253895	TUCP	TUCP	7	71568435	71570673	-	2	859	133
TUCP_011813	XLOC_253909	TUCP	TUCP	7	72955593	72960574	-	2	4317	149
TUCP_011812	XLOC_253909	TUCP	TUCP	7	72935137	72960571	-	7	7408	492
TUCP_007606	XLOC_161497	TUCP	TUCP	24	32191060	32280861	-	4	2778	304
TUCP_011819	XLOC_254089	TUCP	TUCP	7	76361334	76371011	-	5	479	124
TUCP_011818	XLOC_254028	TUCP	TUCP	7	76022164	76023867	-	3	916	138
TUCP_012357	XLOC_267039	TUCP	TUCP	8	71114541	71124480	-	4	2328	115
TUCP_012356	XLOC_267039	TUCP	TUCP	8	71114541	71124480	-	3	2328	115
TUCP_012355	XLOC_267039	TUCP	TUCP	8	71114541	71124480	-	4	2328	115
TUCP_012354	XLOC_267039	TUCP	TUCP	8	71114541	71124480	-	4	2328	115
TUCP_007100	XLOC_151709	TUCP	TUCP	23	18576018	18619272	+	3	759	95
TUCP_012352	XLOC_267033	TUCP	TUCP	8	71026100	71165072	-	2	2120	153
TUCP_012351	XLOC_267030	TUCP	TUCP	8	71129103	71130489	-	2	1100	212
TUCP_012350	XLOC_267030	TUCP	TUCP	8	71021041	71130489	-	2	351	91
TUCP_012359	XLOC_267040	TUCP	TUCP	8	71126116	71134020	-	2	1220	147
TUCP_009240	XLOC_192198	TUCP	TUCP	3	35035917	35125639	+	7	3491	391
TUCP_007101	XLOC_151709	TUCP	TUCP	23	18576340	18659705	+	3	429	77
TUCP_009243	XLOC_192221	TUCP	TUCP	3	35877178	35878722	+	2	1397	368
TUCP_006882	XLOC_147058	TUCP	TUCP	22	51454159	51455140	+	3	497	149
TUCP_006883	XLOC_147117	TUCP	TUCP	22	52267035	52274738	+	3	5494	141
TUCP_006880	XLOC_147015	TUCP	TUCP	22	50609351	50610320	+	2	852	120
TUCP_006881	XLOC_147051	TUCP	TUCP	22	51325102	51329516	+	3	1254	229
TUCP_002888	XLOC_065567	TUCP	TUCP	14	1414829	1436548	-	5	13341	568
TUCP_002889	XLOC_065567	TUCP	TUCP	14	1414829	1436548	-	5	14977	565
TUCP_002886	XLOC_065567	TUCP	TUCP	14	1414829	1431710	-	5	15580	473
TUCP_002887	XLOC_065567	TUCP	TUCP	14	1414829	1431747	-	2	16702	480
TUCP_002884	XLOC_065559	TUCP	TUCP	14	1373885	1413624	-	12	2826	311
TUCP_002885	XLOC_065559	TUCP	TUCP	14	1379645	1413208	-	12	9175	200
TUCP_002882	XLOC_065543	TUCP	TUCP	14	1235936	1243517	-	2	5939	459
TUCP_002883	XLOC_065559	TUCP	TUCP	14	1368478	1413198	-	16	10412	295
TUCP_002880	XLOC_065543	TUCP	TUCP	14	1235936	1243482	-	2	874	109
TUCP_002881	XLOC_065543	TUCP	TUCP	14	1235936	1243493	-	2	2808	394
TUCP_006884	XLOC_147117	TUCP	TUCP	22	52267035	52282684	+	4	7234	275
TUCP_008598	XLOC_179895	TUCP	TUCP	28	13888053	13894197	+	9	1275	118
TUCP_008599	XLOC_179936	TUCP	TUCP	28	14080684	14086059	+	2	5267	360
TUCP_008596	XLOC_179892	TUCP	TUCP	28	13868665	13874409	+	2	5355	195
TUCP_007266	XLOC_154195	TUCP	TUCP	23	7164401	7180071	-	6	9649	139
TUCP_008594	XLOC_179825	TUCP	TUCP	28	12825754	12832498	+	4	4719	197
TUCP_006885	XLOC_147130	TUCP	TUCP	22	52633103	52640124	+	2	2190	242
TUCP_008592	XLOC_179643	TUCP	TUCP	28	10969033	10974526	+	2	874	116
TUCP_008593	XLOC_179751	TUCP	TUCP	28	12573806	12574689	+	2	864	141
TUCP_008590	XLOC_179513	TUCP	TUCP	28	7230218	7245165	+	4	6093	157
TUCP_008591	XLOC_179643	TUCP	TUCP	28	10879949	10974526	+	2	701	116
TUCP_001601	XLOC_040212	TUCP	TUCP	11	101546174	101560708	-	3	794	120
TUCP_001600	XLOC_040199	TUCP	TUCP	11	101291901	101296540	-	4	2569	285
TUCP_009245	XLOC_192224	TUCP	TUCP	3	36038169	36051961	+	2	12797	134
TUCP_001603	XLOC_040221	TUCP	TUCP	11	101858989	101863449	-	2	3662	276
TUCP_001602	XLOC_040212	TUCP	TUCP	11	101546174	101560899	-	2	838	126
TUCP_013203	XLOC_287007	TUCP	TUCP	X	97286707	97300305	+	2	2694	114
TUCP_001357	XLOC_034794	TUCP	TUCP	11	104925760	104928470	+	2	342	113
TUCP_001604	XLOC_040225	TUCP	TUCP	11	101874854	101887510	-	3	878	175
TUCP_007342	XLOC_155371	TUCP	TUCP	23	28800220	28802977	-	2	1881	191
TUCP_007343	XLOC_155372	TUCP	TUCP	23	28873260	28875553	-	2	1032	201
TUCP_007340	XLOC_155332	TUCP	TUCP	23	28243187	28250384	-	2	7072	207
TUCP_007341	XLOC_155340	TUCP	TUCP	23	28494996	28495276	-	2	229	76
TUCP_007346	XLOC_155467	TUCP	TUCP	23	29817166	29839453	-	2	17166	283
TUCP_001607	XLOC_040402	TUCP	TUCP	11	104204208	104210890	-	3	5721	225
TUCP_007344	XLOC_155425	TUCP	TUCP	23	29526746	29529996	-	2	1749	248
TUCP_007345	XLOC_155467	TUCP	TUCP	23	29817166	29839309	-	2	17022	283
TUCP_007618	XLOC_161652	TUCP	TUCP	24	35847931	35870801	-	3	2054	185
TUCP_007619	XLOC_161662	TUCP	TUCP	24	35903118	35905690	-	4	946	132
TUCP_007348	XLOC_155516	TUCP	TUCP	23	29773402	29802069	-	2	2141	139
TUCP_001606	XLOC_040402	TUCP	TUCP	11	104204208	104210890	-	2	6178	225
TUCP_011259	XLOC_241840	TUCP	TUCP	7	82422	84303	+	4	1372	156
TUCP_004835	XLOC_104391	TUCP	TUCP	18	45786651	45793428	-	5	596	127
TUCP_003826	XLOC_084570	TUCP	TUCP	16	17480494	17493165	-	4	8369	159
TUCP_004837	XLOC_104395	TUCP	TUCP	18	45797619	45807094	-	3	6689	266
TUCP_004836	XLOC_104391	TUCP	TUCP	18	45786651	45793428	-	5	694	116
TUCP_004831	XLOC_104391	TUCP	TUCP	18	45759400	45793432	-	7	745	178
TUCP_003822	XLOC_084403	TUCP	TUCP	16	13251341	13302280	-	2	312	103
TUCP_004833	XLOC_104391	TUCP	TUCP	18	45786651	45792893	-	5	1137	139
TUCP_004832	XLOC_104391	TUCP	TUCP	18	45759400	45793432	-	8	980	164
TUCP_011103	XLOC_238423	TUCP	TUCP	6	49342831	49368306	-	5	2052	226
TUCP_011102	XLOC_238418	TUCP	TUCP	6	49143576	49144883	-	2	486	150
TUCP_008378	XLOC_176286	TUCP	TUCP	27	43571905	43578604	+	3	854	113
TUCP_008379	XLOC_176286	TUCP	TUCP	27	43575097	43578604	+	2	682	108
TUCP_004839	XLOC_104395	TUCP	TUCP	18	45797619	45807303	-	4	7306	266
TUCP_004838	XLOC_104395	TUCP	TUCP	18	45797619	45807094	-	4	4595	173
TUCP_003829	XLOC_084571	TUCP	TUCP	16	17565101	17569612	-	2	4121	226
TUCP_003828	XLOC_084571	TUCP	TUCP	16	17493458	17569612	-	3	7958	380
TUCP_005618	XLOC_117536	TUCP	TUCP	2	79927264	79935254	+	3	1565	127
TUCP_005619	XLOC_117536	TUCP	TUCP	2	79927264	79942124	+	5	3913	317
TUCP_009247	XLOC_192261	TUCP	TUCP	3	36839475	36858635	+	2	590	149
TUCP_005612	XLOC_117520	TUCP	TUCP	2	79550800	79554098	+	7	1249	186
TUCP_005613	XLOC_117520	TUCP	TUCP	2	79550800	79554098	+	7	1428	153
TUCP_005610	XLOC_117520	TUCP	TUCP	2	79550800	79554098	+	8	1022	253
TUCP_005611	XLOC_117520	TUCP	TUCP	2	79550800	79554098	+	8	1171	242
TUCP_005616	XLOC_117520	TUCP	TUCP	2	79550831	79554098	+	7	1390	231
TUCP_005617	XLOC_117529	TUCP	TUCP	2	79702343	79761428	+	8	2277	106
TUCP_005614	XLOC_117520	TUCP	TUCP	2	79550827	79554098	+	7	1494	330
TUCP_005615	XLOC_117520	TUCP	TUCP	2	79550827	79554098	+	7	1446	314
TUCP_000365	XLOC_010634	TUCP	TUCP	1	44721405	44727571	-	3	593	62
TUCP_009350	XLOC_194989	TUCP	TUCP	3	100503430	100509687	+	4	2179	149
TUCP_000364	XLOC_010634	TUCP	TUCP	1	44721405	44727571	-	2	3195	194
TUCP_005247	XLOC_108794	TUCP	TUCP	19	53465549	53517689	+	5	1380	118
TUCP_000366	XLOC_010715	TUCP	TUCP	1	46351253	46355638	-	2	312	103
TUCP_005241	XLOC_108735	TUCP	TUCP	19	52733319	52738167	+	2	4162	168
TUCP_008384	XLOC_176324	TUCP	TUCP	27	44004083	44008085	+	2	597	140
TUCP_005240	XLOC_108735	TUCP	TUCP	19	52733316	52739448	+	3	2063	217
TUCP_005640	XLOC_118002	TUCP	TUCP	2	91613101	91629710	+	4	3487	202
TUCP_006373	XLOC_136345	TUCP	TUCP	21	27139793	27143343	+	2	2111	169
TUCP_005243	XLOC_108780	TUCP	TUCP	19	53313677	53318145	+	2	3030	262
TUCP_000362	XLOC_010634	TUCP	TUCP	1	44721405	44727418	-	2	3584	194
TUCP_007458	XLOC_158138	TUCP	TUCP	24	29409676	29481085	+	2	1316	179
TUCP_009973	XLOC_210791	TUCP	TUCP	4	24346822	24370488	-	2	4451	227
TUCP_003816	XLOC_084205	TUCP	TUCP	16	10241331	10270343	-	10	2898	234
TUCP_009971	XLOC_210773	TUCP	TUCP	4	24046049	24055273	-	2	692	76
TUCP_007459	XLOC_158175	TUCP	TUCP	24	29653009	29661621	+	2	6698	221
TUCP_009977	XLOC_211287	TUCP	TUCP	4	31621662	31632348	-	2	7174	188
TUCP_009976	XLOC_211085	TUCP	TUCP	4	29121760	29123534	-	2	1058	177
TUCP_009975	XLOC_211047	TUCP	TUCP	4	28977987	28981242	-	2	416	138
TUCP_004661	XLOC_101491	TUCP	TUCP	18	62428314	62431574	+	2	610	203
TUCP_009979	XLOC_211295	TUCP	TUCP	4	31671282	31738670	-	4	1153	88
TUCP_008383	XLOC_176324	TUCP	TUCP	27	43991468	44350313	+	8	4547	348
TUCP_004662	XLOC_101511	TUCP	TUCP	18	62549452	62551901	+	2	2210	162
TUCP_004663	XLOC_101515	TUCP	TUCP	18	62558028	62559855	+	2	1033	139
TUCP_000369	XLOC_010888	TUCP	TUCP	1	51889062	51935121	-	4	888	151
TUCP_003813	XLOC_084205	TUCP	TUCP	16	10232734	10270356	-	9	3657	193
TUCP_007452	XLOC_157833	TUCP	TUCP	24	22100802	22191555	+	4	2541	134
TUCP_004666	XLOC_101575	TUCP	TUCP	18	63379682	63385113	+	3	4624	188
TUCP_007453	XLOC_157865	TUCP	TUCP	24	23034947	23119430	+	3	532	100
TUCP_012709	XLOC_278722	TUCP	TUCP	9	53223109	53227101	-	2	2929	139
TUCP_008382	XLOC_176308	TUCP	TUCP	27	43690779	43691191	+	2	331	68
TUCP_004667	XLOC_101579	TUCP	TUCP	18	63374231	63376271	+	5	1302	266
TUCP_007450	XLOC_157814	TUCP	TUCP	24	21980898	22008639	+	5	2054	118
TUCP_007451	XLOC_157814	TUCP	TUCP	24	22001776	22010445	+	4	3081	178
TUCP_007456	XLOC_158080	TUCP	TUCP	24	28848193	28854744	+	3	1068	128
TUCP_007457	XLOC_158080	TUCP	TUCP	24	28848193	28854744	+	4	1576	128
TUCP_007454	XLOC_157955	TUCP	TUCP	24	25968206	26195979	+	4	2700	98
TUCP_008381	XLOC_176296	TUCP	TUCP	27	43648755	43665470	+	2	1062	130
TUCP_007455	XLOC_158008	TUCP	TUCP	24	27268583	27272930	+	2	419	77
TUCP_001092	XLOC_028549	TUCP	TUCP	10	102477740	102502022	-	3	1282	138
TUCP_001759	XLOC_044859	TUCP	TUCP	12	70769137	70794243	+	3	380	126
TUCP_001758	XLOC_044857	TUCP	TUCP	12	70535089	70637680	+	8	1105	335
TUCP_001757	XLOC_044857	TUCP	TUCP	12	70534987	70880486	+	9	1291	394
TUCP_001756	XLOC_044857	TUCP	TUCP	12	70513769	70878430	+	8	979	319
TUCP_001755	XLOC_044794	TUCP	TUCP	12	69266808	69403806	+	4	489	111
TUCP_001754	XLOC_044794	TUCP	TUCP	12	69266804	69467170	+	6	1756	264
TUCP_001753	XLOC_044686	TUCP	TUCP	12	67854405	67859076	+	2	3719	101
TUCP_001752	XLOC_044683	TUCP	TUCP	12	67841466	67864688	+	2	2555	220
TUCP_001751	XLOC_044674	TUCP	TUCP	12	67773461	67799357	+	2	25865	134
TUCP_001750	XLOC_044673	TUCP	TUCP	12	67767770	67770548	+	2	1974	117
TUCP_010470	XLOC_223752	TUCP	TUCP	5	12797836	12804923	-	2	2816	119
TUCP_009050	XLOC_188621	TUCP	TUCP	29	25764349	25785457	-	2	774	149
TUCP_010472	XLOC_223842	TUCP	TUCP	5	15865571	15930062	-	2	2424	108
TUCP_010473	XLOC_224130	TUCP	TUCP	5	18240356	18253977	-	5	1092	157
TUCP_010474	XLOC_224214	TUCP	TUCP	5	20004906	20068097	-	3	760	70
TUCP_008380	XLOC_176288	TUCP	TUCP	27	43577340	43580160	+	2	1263	157
TUCP_010476	XLOC_224420	TUCP	TUCP	5	23133383	23347913	-	6	2521	196
TUCP_009051	XLOC_188621	TUCP	TUCP	29	25768229	25785457	-	2	3269	159
TUCP_010478	XLOC_224420	TUCP	TUCP	5	23184427	23347900	-	4	2358	196
TUCP_010479	XLOC_224429	TUCP	TUCP	5	22965721	22978104	-	3	9460	233
TUCP_009052	XLOC_188655	TUCP	TUCP	29	25839359	25846513	-	2	1968	158
TUCP_003441	XLOC_077759	TUCP	TUCP	15	54125370	54130973	-	2	3898	114
TUCP_003440	XLOC_077759	TUCP	TUCP	15	54125159	54130985	-	3	920	112
TUCP_003443	XLOC_077809	TUCP	TUCP	15	55641140	55655935	-	3	1026	101
TUCP_003442	XLOC_077759	TUCP	TUCP	15	54125370	54131261	-	2	4188	138
TUCP_003445	XLOC_077900	TUCP	TUCP	15	57206114	57213509	-	3	742	142
TUCP_003444	XLOC_077809	TUCP	TUCP	15	55641140	55656238	-	3	587	125
TUCP_003447	XLOC_078110	TUCP	TUCP	15	61400573	61401424	-	2	703	69
TUCP_003446	XLOC_077981	TUCP	TUCP	15	59810854	59812528	-	2	1133	211
TUCP_003449	XLOC_078247	TUCP	TUCP	15	62307595	62314709	-	2	713	119
TUCP_001098	XLOC_028654	TUCP	TUCP	10	103799184	103802430	-	3	1807	116
TUCP_005874	XLOC_123998	TUCP	TUCP	2	69897005	69900899	-	3	2612	235
TUCP_005875	XLOC_123998	TUCP	TUCP	2	69898945	69900907	-	2	1612	275
TUCP_005872	XLOC_123953	TUCP	TUCP	2	68658731	68666559	-	4	2222	132
TUCP_005873	XLOC_123998	TUCP	TUCP	2	69877945	69900907	-	2	1728	362
TUCP_005870	XLOC_123936	TUCP	TUCP	2	68024247	68040628	-	2	6706	143
TUCP_001099	XLOC_028658	TUCP	TUCP	10	103888981	103899082	-	2	1576	147
TUCP_011252	XLOC_241656	TUCP	TUCP	6	116405993	116419114	-	3	799	127
TUCP_006089	XLOC_130254	TUCP	TUCP	20	51368811	51438241	+	5	2015	129
TUCP_009056	XLOC_188709	TUCP	TUCP	29	26368886	26381967	-	3	4339	147
TUCP_009057	XLOC_188709	TUCP	TUCP	29	26374641	26378822	-	2	3520	105
TUCP_010214	XLOC_218320	TUCP	TUCP	5	26733289	26734903	+	2	1468	112
TUCP_010215	XLOC_218394	TUCP	TUCP	5	27647727	27655593	+	8	1403	309
TUCP_010216	XLOC_218445	TUCP	TUCP	5	28561297	28564493	+	2	2851	231
TUCP_010217	XLOC_218452	TUCP	TUCP	5	28713593	28728083	+	4	2154	107
TUCP_010210	XLOC_218200	TUCP	TUCP	5	25366331	25383994	+	2	17595	340
TUCP_010211	XLOC_218230	TUCP	TUCP	5	25676125	25678004	+	2	1641	155
TUCP_010212	XLOC_218231	TUCP	TUCP	5	25712340	25719035	+	3	477	60
TUCP_010213	XLOC_218242	TUCP	TUCP	5	25981472	25984382	+	2	401	126
TUCP_010218	XLOC_218469	TUCP	TUCP	5	28834766	28842250	+	3	812	259
TUCP_010219	XLOC_218469	TUCP	TUCP	5	28834829	28842250	+	4	873	182
TUCP_006086	XLOC_130063	TUCP	TUCP	20	46086319	46102273	+	3	1126	162
TUCP_011250	XLOC_241651	TUCP	TUCP	6	116319148	116320847	-	3	1414	152
TUCP_006087	XLOC_130254	TUCP	TUCP	20	51282755	51388345	+	2	443	147
TUCP_010541	XLOC_225368	TUCP	TUCP	5	35548534	35553021	-	2	1426	208
TUCP_012255	XLOC_264913	TUCP	TUCP	8	36616620	36715788	-	6	7940	225
TUCP_002068	XLOC_050193	TUCP	TUCP	12	79677076	79685116	-	2	1300	111
TUCP_002069	XLOC_050275	TUCP	TUCP	12	81159980	81171318	-	3	11011	230
TUCP_012785	XLOC_280755	TUCP	TUCP	9	89332359	89345613	-	3	897	188
TUCP_002060	XLOC_049971	TUCP	TUCP	12	76461879	76463786	-	2	868	91
TUCP_002061	XLOC_049971	TUCP	TUCP	12	76461879	76487811	-	4	1144	140
TUCP_002062	XLOC_049971	TUCP	TUCP	12	76461879	76488364	-	6	1909	226
TUCP_002063	XLOC_049971	TUCP	TUCP	12	76461879	76488364	-	3	5184	141
TUCP_002064	XLOC_049990	TUCP	TUCP	12	76680729	76707082	-	8	1170	324
TUCP_002065	XLOC_050058	TUCP	TUCP	12	78246302	78251706	-	2	528	110
TUCP_002066	XLOC_050070	TUCP	TUCP	12	78499756	78507165	-	2	4680	187
TUCP_002067	XLOC_050152	TUCP	TUCP	12	78988452	79000976	-	3	2401	123
TUCP_006998	XLOC_149485	TUCP	TUCP	22	37553854	37583474	-	8	5102	149
TUCP_006999	XLOC_149485	TUCP	TUCP	22	37676457	37718037	-	4	1793	153
TUCP_006777	XLOC_144188	TUCP	TUCP	22	7972129	8003762	+	5	4486	168
TUCP_009912	XLOC_208279	TUCP	TUCP	4	106837845	106838662	+	2	682	154
TUCP_006990	XLOC_149451	TUCP	TUCP	22	36774306	36879695	-	2	9524	199
TUCP_006991	XLOC_149451	TUCP	TUCP	22	36774306	36879719	-	2	2591	157
TUCP_006992	XLOC_149451	TUCP	TUCP	22	36774306	36879762	-	4	9961	199
TUCP_006993	XLOC_149451	TUCP	TUCP	22	36801118	36879695	-	2	9348	203
TUCP_006994	XLOC_149451	TUCP	TUCP	22	36801118	36879695	-	2	10474	203
TUCP_006995	XLOC_149451	TUCP	TUCP	22	36871762	36879719	-	2	7267	379
TUCP_006996	XLOC_149472	TUCP	TUCP	22	36708209	36713336	-	2	4652	121
TUCP_006997	XLOC_149473	TUCP	TUCP	22	36830120	36871584	-	2	40842	751
TUCP_005429	XLOC_112211	TUCP	TUCP	19	48884673	48900419	-	6	3623	321
TUCP_013305	XLOC_290334	TUCP	TUCP	X	15623929	15672127	-	3	9060	179
TUCP_000148	XLOC_004770	TUCP	TUCP	1	87017124	87026356	+	2	6548	209
TUCP_013304	XLOC_290256	TUCP	TUCP	X	14514415	14529313	-	5	3105	224
TUCP_000930	XLOC_024443	TUCP	TUCP	10	26691451	26702883	-	2	3867	154
TUCP_000931	XLOC_024443	TUCP	TUCP	10	26691451	26703194	-	2	2662	175
TUCP_000932	XLOC_024470	TUCP	TUCP	10	27040493	27041558	-	2	994	104
TUCP_000933	XLOC_024602	TUCP	TUCP	10	30527406	30531902	-	2	1196	96
TUCP_000934	XLOC_024603	TUCP	TUCP	10	30565448	30588214	-	5	2014	196
TUCP_000935	XLOC_024603	TUCP	TUCP	10	30565448	30588244	-	4	1956	196
TUCP_000936	XLOC_024711	TUCP	TUCP	10	31354447	31361771	-	2	890	85
TUCP_000937	XLOC_024711	TUCP	TUCP	10	31354447	31361781	-	2	1539	219
TUCP_000938	XLOC_024737	TUCP	TUCP	10	32037107	32040989	-	2	1407	103
TUCP_000939	XLOC_024921	TUCP	TUCP	10	33852030	33856067	-	2	3048	340
TUCP_004408	XLOC_096813	TUCP	TUCP	17	65739411	65772382	-	2	2556	320
TUCP_010429	XLOC_223002	TUCP	TUCP	5	120889224	120908257	+	3	1716	189
TUCP_010428	XLOC_222954	TUCP	TUCP	5	120034209	120048000	+	2	1211	137
TUCP_006190	XLOC_133223	TUCP	TUCP	20	35407509	35419180	-	2	2563	177
TUCP_000141	XLOC_004647	TUCP	TUCP	1	84038663	84099555	+	2	2148	208
TUCP_006192	XLOC_133270	TUCP	TUCP	20	36464502	36494780	-	2	235	78
TUCP_006193	XLOC_133295	TUCP	TUCP	20	36616270	36631421	-	2	13723	416
TUCP_006194	XLOC_133307	TUCP	TUCP	20	36995646	36998927	-	2	2637	175
TUCP_006195	XLOC_133318	TUCP	TUCP	20	37372952	37393750	-	2	2118	129
TUCP_006196	XLOC_133319	TUCP	TUCP	20	37370576	37385806	-	2	6235	195
TUCP_005420	XLOC_112120	TUCP	TUCP	19	46065391	46068181	-	2	2464	189
TUCP_006198	XLOC_133348	TUCP	TUCP	20	37832658	37845395	-	3	4952	243
TUCP_006199	XLOC_133348	TUCP	TUCP	20	37843313	37845384	-	2	914	163
TUCP_000143	XLOC_004663	TUCP	TUCP	1	84267981	84318462	+	2	912	123
TUCP_004409	XLOC_096873	TUCP	TUCP	17	66666990	66684125	-	5	2147	280
TUCP_005422	XLOC_112156	TUCP	TUCP	19	47552499	47556204	-	3	2757	180
TUCP_005425	XLOC_112191	TUCP	TUCP	19	48442868	48446095	-	2	2365	170
TUCP_000144	XLOC_004735	TUCP	TUCP	1	85950970	86136248	+	4	1471	222
TUCP_000147	XLOC_004735	TUCP	TUCP	1	86131503	86136248	+	2	1049	119
TUCP_002479	XLOC_057729	TUCP	TUCP	13	38434504	38443119	-	3	1235	106
TUCP_002478	XLOC_057708	TUCP	TUCP	13	37392499	37459901	-	19	5694	809
TUCP_002477	XLOC_057708	TUCP	TUCP	13	37392499	37459901	-	18	5597	809
TUCP_002476	XLOC_057708	TUCP	TUCP	13	37392499	37459901	-	19	5679	809
TUCP_002475	XLOC_057708	TUCP	TUCP	13	37392499	37459901	-	21	4309	1060
TUCP_002474	XLOC_057708	TUCP	TUCP	13	37392499	37459895	-	20	4218	940
TUCP_002473	XLOC_057703	TUCP	TUCP	13	37369741	37375112	-	2	2501	248
TUCP_002472	XLOC_057651	TUCP	TUCP	13	37061253	37129396	-	2	4411	113
TUCP_002471	XLOC_057491	TUCP	TUCP	13	33515315	33525250	-	4	3430	138
TUCP_002470	XLOC_057461	TUCP	TUCP	13	32253740	32258909	-	2	3721	116
TUCP_011645	XLOC_250075	TUCP	TUCP	7	14198467	14243317	-	5	510	115
TUCP_011728	XLOC_252224	TUCP	TUCP	7	41742987	41751078	-	2	1285	119
TUCP_011646	XLOC_250075	TUCP	TUCP	7	14220221	14243273	-	4	3198	220
TUCP_003225	XLOC_072091	TUCP	TUCP	15	37801741	37807009	+	2	238	79
TUCP_004504	XLOC_098332	TUCP	TUCP	18	14326643	14376876	+	5	5525	228
TUCP_003931	XLOC_087121	TUCP	TUCP	16	56752513	56767359	-	5	10164	158
TUCP_004507	XLOC_098472	TUCP	TUCP	18	16668262	16673003	+	3	3390	271
TUCP_011029	XLOC_235946	TUCP	TUCP	6	6980337	7052618	-	3	24455	188
TUCP_011835	XLOC_254645	TUCP	TUCP	7	87427886	87441311	-	2	12800	161
TUCP_004506	XLOC_098406	TUCP	TUCP	18	15442065	15481097	+	2	2700	172
TUCP_003221	XLOC_072019	TUCP	TUCP	15	35928601	35937985	+	7	5676	319
TUCP_013527	XLOC_293985	TUCP	TUCP	X	112705936	112708544	-	2	1798	370
TUCP_008948	XLOC_186991	TUCP	TUCP	29	45731618	45748451	+	3	10486	264
TUCP_004500	XLOC_098215	TUCP	TUCP	18	13386621	13404003	+	3	528	132
TUCP_003223	XLOC_072041	TUCP	TUCP	15	36011321	36017456	+	2	2426	146
TUCP_008833	XLOC_184502	TUCP	TUCP	29	7378357	7383246	+	3	982	97
TUCP_003930	XLOC_087121	TUCP	TUCP	16	56752513	56763297	-	5	5549	171
TUCP_003222	XLOC_072019	TUCP	TUCP	15	35928649	35937985	+	5	5944	163
TUCP_007984	XLOC_167748	TUCP	TUCP	25	38968631	38974135	-	3	1904	301
TUCP_011488	XLOC_246004	TUCP	TUCP	7	68909192	68992655	+	2	4746	194
TUCP_007985	XLOC_167761	TUCP	TUCP	25	39023300	39034295	-	3	5270	134
TUCP_011486	XLOC_245895	TUCP	TUCP	7	67368260	67377789	+	2	2150	144
TUCP_011487	XLOC_245922	TUCP	TUCP	7	67955382	67969868	+	2	13417	340
TUCP_011484	XLOC_245706	TUCP	TUCP	7	64111897	64113772	+	2	1596	120
TUCP_011485	XLOC_245866	TUCP	TUCP	7	66693427	66696221	+	2	1392	113
TUCP_011482	XLOC_245681	TUCP	TUCP	7	63973042	63992511	+	2	1192	223
TUCP_007986	XLOC_167761	TUCP	TUCP	25	39023300	39034295	-	3	5544	160
TUCP_011480	XLOC_245573	TUCP	TUCP	7	61779602	61787178	+	4	521	96
TUCP_011481	XLOC_245640	TUCP	TUCP	7	63280702	63290712	+	2	8071	208
TUCP_007987	XLOC_167771	TUCP	TUCP	25	39104412	39111982	-	2	2793	199
TUCP_003229	XLOC_072351	TUCP	TUCP	15	44483337	44489070	+	2	4243	170
TUCP_004508	XLOC_098477	TUCP	TUCP	18	16863490	16869831	+	2	3135	216
TUCP_007982	XLOC_167736	TUCP	TUCP	25	38784606	38794299	-	2	2951	296
TUCP_007983	XLOC_167736	TUCP	TUCP	25	38784606	38798533	-	2	2691	291
TUCP_013468	XLOC_292608	TUCP	TUCP	X	82110167	82119039	-	2	7528	317
TUCP_000696	XLOC_020473	TUCP	TUCP	10	59305370	59328681	+	4	644	125
TUCP_004138	XLOC_091989	TUCP	TUCP	17	53474209	53499043	+	2	24761	257
TUCP_004139	XLOC_092001	TUCP	TUCP	17	53537077	53538890	+	2	611	66
TUCP_008169	XLOC_171712	TUCP	TUCP	26	23543998	23552874	-	3	1118	120
TUCP_006887	XLOC_147176	TUCP	TUCP	22	52844629	52849319	+	2	2824	167
TUCP_004134	XLOC_091927	TUCP	TUCP	17	51149110	51215057	+	3	623	96
TUCP_004135	XLOC_091927	TUCP	TUCP	17	51149110	51215057	+	3	514	105
TUCP_004136	XLOC_091927	TUCP	TUCP	17	51149159	51215057	+	2	465	99
TUCP_004137	XLOC_091964	TUCP	TUCP	17	53031562	53050448	+	2	381	65
TUCP_004130	XLOC_091905	TUCP	TUCP	17	50653880	50667362	+	3	811	195
TUCP_004131	XLOC_091905	TUCP	TUCP	17	50665597	50667362	+	2	1479	194
TUCP_004132	XLOC_091921	TUCP	TUCP	17	50943884	50946352	+	2	1189	134
TUCP_004133	XLOC_091927	TUCP	TUCP	17	51149110	51205411	+	3	571	86
TUCP_011662	XLOC_250359	TUCP	TUCP	7	18522211	18536388	-	7	1216	360
TUCP_011663	XLOC_250359	TUCP	TUCP	7	18522211	18550148	-	10	1534	511
TUCP_011660	XLOC_250301	TUCP	TUCP	7	17674231	17683069	-	2	1169	129
TUCP_011661	XLOC_250343	TUCP	TUCP	7	18174696	18177225	-	2	1589	176
TUCP_011666	XLOC_250382	TUCP	TUCP	7	18980074	18980730	-	3	352	117
TUCP_011667	XLOC_250387	TUCP	TUCP	7	19056310	19058486	-	2	946	114
TUCP_011664	XLOC_250362	TUCP	TUCP	7	18581358	18584800	-	2	1102	239
TUCP_011665	XLOC_250369	TUCP	TUCP	7	18653770	18684413	-	14	1905	632
TUCP_011668	XLOC_250395	TUCP	TUCP	7	19169663	19183270	-	2	1078	141
TUCP_011669	XLOC_250406	TUCP	TUCP	7	19229285	19233096	-	5	1707	216
TUCP_000691	XLOC_020231	TUCP	TUCP	10	55053017	55065181	+	2	10840	299
TUCP_011723	XLOC_252204	TUCP	TUCP	7	41592437	41602886	-	4	976	268
TUCP_007809	XLOC_164833	TUCP	TUCP	25	32454974	32464925	+	3	752	250
TUCP_007808	XLOC_164833	TUCP	TUCP	25	32454973	32460560	+	2	336	111
TUCP_007170	XLOC_152524	TUCP	TUCP	23	30931289	30936934	+	2	326	98
TUCP_007805	XLOC_164833	TUCP	TUCP	25	32454962	32464925	+	4	531	177
TUCP_007804	XLOC_164833	TUCP	TUCP	25	32454932	32464925	+	4	560	186
TUCP_007807	XLOC_164833	TUCP	TUCP	25	32454962	32464925	+	4	531	177
TUCP_007806	XLOC_164833	TUCP	TUCP	25	32454962	32464925	+	3	782	260
TUCP_007801	XLOC_164833	TUCP	TUCP	25	32454909	32464925	+	4	583	194
TUCP_007800	XLOC_164833	TUCP	TUCP	25	32454909	32460560	+	2	400	133
TUCP_007803	XLOC_164833	TUCP	TUCP	25	32454932	32464925	+	4	561	186
TUCP_007802	XLOC_164833	TUCP	TUCP	25	32454909	32464925	+	2	584	194
TUCP_011914	XLOC_256830	TUCP	TUCP	8	11096690	11237013	+	3	850	82
TUCP_000690	XLOC_020068	TUCP	TUCP	10	52043928	52198154	+	4	979	135
TUCP_011722	XLOC_252181	TUCP	TUCP	7	41391863	41395651	-	2	3165	307
TUCP_000693	XLOC_020444	TUCP	TUCP	10	58545159	58556036	+	9	1366	340
TUCP_008832	XLOC_184437	TUCP	TUCP	29	6463859	6483929	+	3	13703	365
TUCP_011721	XLOC_252137	TUCP	TUCP	7	40952666	41076740	-	3	1108	240
TUCP_009089	XLOC_189444	TUCP	TUCP	29	40634547	40639844	-	2	2113	106
TUCP_004402	XLOC_096656	TUCP	TUCP	17	63352624	63357946	-	2	4450	184
TUCP_012433	XLOC_268846	TUCP	TUCP	8	107924856	108042706	-	6	938	203
TUCP_010041	XLOC_212940	TUCP	TUCP	4	55381349	55495040	-	2	3494	249
TUCP_010040	XLOC_212940	TUCP	TUCP	4	55373430	55380741	-	2	4195	314
TUCP_008789	XLOC_183973	TUCP	TUCP	28	43306771	43376487	-	7	1273	184
TUCP_008788	XLOC_183973	TUCP	TUCP	28	43306771	43376487	-	7	1286	139
TUCP_010045	XLOC_213272	TUCP	TUCP	4	59397235	59405377	-	2	683	115
TUCP_010044	XLOC_213155	TUCP	TUCP	4	55732945	55753040	-	4	950	90
TUCP_010047	XLOC_213477	TUCP	TUCP	4	60806650	60830994	-	6	1647	136
TUCP_000692	XLOC_020295	TUCP	TUCP	10	55303594	55305206	+	2	845	125
TUCP_008783	XLOC_183973	TUCP	TUCP	28	43300628	43376453	-	8	1040	149
TUCP_008782	XLOC_183966	TUCP	TUCP	28	43070935	43078773	-	2	610	190
TUCP_008781	XLOC_183952	TUCP	TUCP	28	42935571	42939542	-	2	1169	146
TUCP_008780	XLOC_183930	TUCP	TUCP	28	42708055	42711282	-	4	685	191
TUCP_008787	XLOC_183973	TUCP	TUCP	28	43306771	43376487	-	6	1196	246
TUCP_008786	XLOC_183973	TUCP	TUCP	28	43306771	43376476	-	8	1352	136
TUCP_008785	XLOC_183973	TUCP	TUCP	28	43306771	43376476	-	9	1559	141
TUCP_008784	XLOC_183973	TUCP	TUCP	28	43306771	43376453	-	7	1425	184
TUCP_009088	XLOC_189420	TUCP	TUCP	29	40193736	40194132	-	2	303	55
TUCP_000343	XLOC_009988	TUCP	TUCP	1	31215637	31233617	-	2	17941	203
TUCP_005262	XLOC_109053	TUCP	TUCP	19	57524595	57534118	+	4	1105	321
TUCP_000341	XLOC_009922	TUCP	TUCP	1	30696174	30712512	-	3	1115	130
TUCP_000340	XLOC_009922	TUCP	TUCP	1	30633971	30712512	-	4	1344	130
TUCP_000347	XLOC_010191	TUCP	TUCP	1	35728712	35734350	-	2	5292	110
TUCP_000346	XLOC_010188	TUCP	TUCP	1	35675757	35744582	-	3	1204	143
TUCP_000345	XLOC_010184	TUCP	TUCP	1	35599676	35614959	-	2	3671	85
TUCP_000344	XLOC_010068	TUCP	TUCP	1	33865956	33884857	-	3	849	117
TUCP_009564	XLOC_199205	TUCP	TUCP	3	50458200	50471974	-	2	13702	181
TUCP_009565	XLOC_199206	TUCP	TUCP	3	50472136	50473489	-	2	1281	156
TUCP_005269	XLOC_109296	TUCP	TUCP	19	60161697	60281457	+	2	2595	166
TUCP_005268	XLOC_109247	TUCP	TUCP	19	59804114	59813152	+	2	8983	224
TUCP_009560	XLOC_199034	TUCP	TUCP	3	47787659	47814260	-	3	5100	118
TUCP_009561	XLOC_199034	TUCP	TUCP	3	47787659	47814266	-	2	4819	110
TUCP_009562	XLOC_199072	TUCP	TUCP	3	48167523	48172047	-	2	493	125
TUCP_009563	XLOC_199162	TUCP	TUCP	3	50186961	50193091	-	2	6103	188
TUCP_009087	XLOC_189368	TUCP	TUCP	29	38845983	38850924	-	2	1359	167
TUCP_011436	XLOC_245044	TUCP	TUCP	7	48844175	48849533	+	3	1373	256
TUCP_002275	XLOC_053995	TUCP	TUCP	13	56624270	56627059	+	2	1748	255
TUCP_002274	XLOC_053987	TUCP	TUCP	13	56435979	56443363	+	2	3454	113
TUCP_002277	XLOC_053995	TUCP	TUCP	13	56624275	56627059	+	2	1742	255
TUCP_002276	XLOC_053995	TUCP	TUCP	13	56624270	56627059	+	2	1743	255
TUCP_002271	XLOC_053959	TUCP	TUCP	13	55656732	55693566	+	4	2871	131
TUCP_002270	XLOC_053959	TUCP	TUCP	13	55656711	55693566	+	5	3024	131
TUCP_002273	XLOC_053980	TUCP	TUCP	13	56280758	56284697	+	3	2993	206
TUCP_002272	XLOC_053977	TUCP	TUCP	13	56187407	56206060	+	2	292	97
TUCP_011726	XLOC_252224	TUCP	TUCP	7	41742987	41750909	-	2	826	108
TUCP_002279	XLOC_054050	TUCP	TUCP	13	58162491	58164380	+	3	232	77
TUCP_002278	XLOC_054031	TUCP	TUCP	13	58038169	58054725	+	3	5840	146
TUCP_009086	XLOC_189127	TUCP	TUCP	29	33583926	33589859	-	3	1995	140
[truncated: 11,615 more rows]
