# Supplementary material for: Analysis of Long Non-Coding RNA and mRNA Expression Profiling in Immature and Mature Bovine (Bos taurus) Testes
Source: Front Genet. 2019 Jul 5;10:646. doi: 10.3389/fgene.2019.00646 (PMC6624472; doi:10.3389/fgene.2019.00646)
Supplement: Supplementary file 5 [file Table_5.xlsx]

## Sheet: Sheet1
transcript_id	gene_id	log2(foldchange)	pvalue
LNC_003410	XLOC_044654	-7.60517	0.0414166
LNC_023327	XLOC_282958	-6.84658	0.0114193
LNC_017034	XLOC_196882	-4.70874	0.00385627
LNC_016500	XLOC_190117	-4.51428	0.0352686
LNC_007853	XLOC_093002	-4.39381	0.015916
LNC_017797	XLOC_207239	-4.35686	0.0010046
LNC_000241	XLOC_003936	-4.17067	0.0192726
LNC_008954	XLOC_105103	-3.99888	0.0014111
LNC_023140	XLOC_280384	-3.87527	0.00953992
LNC_009493	XLOC_109541	-3.87412	0.0129161
LNC_007852	XLOC_093002	-3.68868	0.00685473
LNC_005236	XLOC_062510	-3.52787	0.0271497
LNC_009259	XLOC_107934	-3.47075	0.0370453
LNC_014281	XLOC_164832	-3.214	0.0307143
LNC_013674	XLOC_158809	-3.12638	0.00492368
LNC_023513	XLOC_288911	-3.11341	0.0132415
LNC_014569	XLOC_167574	-3.00274	0.0391219
LNC_010843	XLOC_125958	-2.93939	0.0260462
LNC_000763	XLOC_010668	-2.89067	0.0434932
LNC_018540	XLOC_218277	-2.75662	0.0115924
LNC_000926	XLOC_013502	-2.7188	0.0176806
LNC_023561	XLOC_290435	-2.68858	0.035177
LNC_004736	XLOC_058204	-2.68157	0.0424264
LNC_008569	XLOC_101267	-2.62253	0.0462355
LNC_012016	XLOC_140420	-2.6111	0.000395268
LNC_011974	XLOC_139780	-2.50304	0.025867
LNC_014542	XLOC_167280	-2.45723	0.00653109
LNC_011611	XLOC_135555	-2.43159	0.0165071
LNC_005476	XLOC_065491	-2.39365	0.0159755
LNC_011335	XLOC_131918	-2.38345	0.018138
LNC_018394	XLOC_215918	-2.36235	0.0248178
LNC_014540	XLOC_167276	-2.24865	0.0156199
LNC_021185	XLOC_251128	-2.2026	0.0367207
LNC_020025	XLOC_235562	-2.11113	0.0287687
LNC_015180	XLOC_174893	-2.09205	0.00550153
LNC_006050	XLOC_072208	-1.97675	0.0208545
LNC_008248	XLOC_097476	-1.95787	0.0348013
LNC_007851	XLOC_093002	-1.896	0.00583628
LNC_006438	XLOC_077152	-1.89154	0.0351844
LNC_019086	XLOC_224420	-1.74964	0.0396897
LNC_017593	XLOC_202942	-1.68489	0.0346921
LNC_008618	XLOC_101770	-1.60885	0.00158524
LNC_023580	XLOC_290897	-1.53139	0.00819202
LNC_023563	XLOC_290458	-1.11457	0.00993135
LNC_005608	XLOC_066333	-0.816239	0.0234581
LNC_005023	XLOC_060372	-0.634347	0.0256847
LNC_002782	XLOC_037567	0.594575	0.0453185
LNC_002258	XLOC_031591	1.26843	0.0309733
LNC_014162	XLOC_163789	1.66088	0.0316353
LNC_001776	XLOC_025466	1.67886	0.0003029
LNC_001910	XLOC_027535	2.63213	0.0151005
LNC_012152	XLOC_142125	2.73864	0.0469793
LNC_016080	XLOC_185494	2.75458	0.0124368
LNC_021657	XLOC_259113	2.79569	0.0471211
LNC_016439	XLOC_189309	2.93584	0.0324135
LNC_007072	XLOC_083920	3.01416	0.0362942
LNC_009671	XLOC_111428	3.13288	0.00539568
LNC_021679	XLOC_259462	3.1349	0.0486357
LNC_003517	XLOC_045746	3.16059	0.0330444
LNC_020070	XLOC_236281	3.18827	0.0222612
LNC_003440	XLOC_045146	3.37612	0.0196474
LNC_017583	XLOC_202845	3.51878	0.0364029
LNC_005233	XLOC_062438	3.54352	0.0102365
LNC_001932	XLOC_027870	3.61471	0.046256
LNC_013960	XLOC_161899	3.73638	0.012768
LNC_018294	XLOC_215056	3.75493	0.0304856
LNC_001510	XLOC_021960	3.7879	0.0263464
LNC_007074	XLOC_083920	3.79387	0.0210282
LNC_000614	XLOC_008188	3.83023	0.0396627
LNC_009761	XLOC_112189	3.93893	0.0238945
LNC_000992	XLOC_014724	4.06757	0.00985238
LNC_008133	XLOC_096535	4.20527	0.039302
LNC_000480	XLOC_006848	4.20534	0.0235865
LNC_004628	XLOC_057111	4.22278	0.0384221
LNC_008561	XLOC_101207	4.24349	0.00138702
LNC_018712	XLOC_219820	4.35041	0.00176234
LNC_015874	XLOC_183066	4.36369	0.0123414
LNC_003446	XLOC_045208	4.42532	0.0193876
LNC_015565	XLOC_178902	4.4489	0.0309479
LNC_007786	XLOC_092567	4.53895	0.00786267
LNC_004814	XLOC_058817	4.80838	0.0109229
LNC_013673	XLOC_158803	4.83294	0.0220996
LNC_023287	XLOC_282369	4.85226	0.000921148
LNC_019788	XLOC_232878	4.88756	0.0123296
LNC_013810	XLOC_160227	4.90457	0.0263197
LNC_007605	XLOC_090524	4.921	0.0231431
LNC_003445	XLOC_045208	5.08612	0.0466651
LNC_014343	XLOC_165205	5.10032	0.00374589
LNC_010548	XLOC_122177	5.13557	0.0452972
LNC_020574	XLOC_242857	5.2744	0.0118529
LNC_022045	XLOC_263847	5.35792	0.0124976
LNC_023021	XLOC_278547	5.36745	0.011346
LNC_002817	XLOC_038297	5.37439	0.00516896
LNC_013521	XLOC_157034	5.41335	0.0354643
LNC_019208	XLOC_225705	5.44813	0.014585
LNC_007558	XLOC_089476	5.45125	0.000395853
LNC_001834	XLOC_026437	5.50806	0.0146241
LNC_007515	XLOC_088676	5.51904	0.00759586
LNC_007233	XLOC_086004	5.57023	0.0123851
LNC_013707	XLOC_159087	5.57259	0.0129221
LNC_022044	XLOC_263847	5.57568	0.0436727
LNC_015910	XLOC_183230	5.64264	0.0162154
LNC_020479	XLOC_241651	5.65292	0.0486575
LNC_007517	XLOC_088676	5.71338	0.0463408
LNC_021513	XLOC_256089	5.80794	0.0209736
LNC_019883	XLOC_234028	5.89389	0.0344056
LNC_022582	XLOC_272026	5.90085	0.0258367
LNC_021663	XLOC_259158	5.90368	0.0443802
LNC_018864	XLOC_221826	5.91319	0.0221516
LNC_005003	XLOC_060340	5.95119	0.032755
LNC_019286	XLOC_227033	6.02773	0.0259227
LNC_006701	XLOC_080082	6.04271	0.0113294
LNC_003874	XLOC_050036	6.06053	0.0388527
LNC_007337	XLOC_087528	6.08195	0.000665841
LNC_000580	XLOC_007896	6.08992	0.0235776
LNC_006221	XLOC_074042	6.11017	0.0408104
LNC_022763	XLOC_274857	6.11529	0.0142015
LNC_007952	XLOC_093987	6.13553	0.0114068
LNC_002575	XLOC_035198	6.13808	0.0170191
LNC_016555	XLOC_190849	6.14826	0.0209541
LNC_001835	XLOC_026437	6.15999	0.0149679
LNC_006220	XLOC_074042	6.1655	0.0411299
LNC_016897	XLOC_195342	6.1666	0.0339649
LNC_007007	XLOC_083423	6.17219	0.0178477
LNC_008949	XLOC_104997	6.19277	0.0247631
LNC_020511	XLOC_242149	6.22112	0.00925732
LNC_006723	XLOC_080199	6.26056	0.0262796
LNC_015729	XLOC_180983	6.26894	0.0315735
LNC_002349	XLOC_032972	6.29108	0.0183636
LNC_008454	XLOC_099542	6.29365	0.00290749
LNC_007720	XLOC_091997	6.31544	0.0432256
LNC_016267	XLOC_187483	6.39109	0.0234504
LNC_012824	XLOC_150031	6.39684	0.00609676
LNC_009182	XLOC_107383	6.40151	0.0475507
LNC_009648	XLOC_111102	6.42496	0.0367852
LNC_000902	XLOC_012855	6.42672	0.0234891
LNC_007438	XLOC_088094	6.42988	0.0130155
LNC_018974	XLOC_222778	6.4726	0.017301
LNC_006062	XLOC_072354	6.51432	0.0123607
LNC_004146	XLOC_052606	6.5252	0.041103
LNC_000880	XLOC_012565	6.55202	0.031816
LNC_000308	XLOC_004537	6.55629	0.0303331
LNC_010854	XLOC_126119	6.5565	0.0262507
LNC_014212	XLOC_164336	6.59418	0.0123939
LNC_018144	XLOC_213244	6.60357	0.00471305
LNC_019255	XLOC_226495	6.60877	0.0264518
LNC_004739	XLOC_058233	6.77087	0.0453363
LNC_018919	XLOC_222412	6.79498	0.0196925
LNC_011905	XLOC_138933	6.81391	0.0352317
LNC_002999	XLOC_039894	6.83156	0.0397709
LNC_011776	XLOC_137912	6.83253	0.00413956
LNC_021720	XLOC_260393	6.84324	0.00744084
LNC_012525	XLOC_147044	6.89517	0.00205999
LNC_013299	XLOC_154675	6.91222	0.0209491
LNC_011863	XLOC_138639	6.9187	0.00873249
LNC_013631	XLOC_158443	6.98257	0.0100854
LNC_015322	XLOC_176350	6.98518	0.0424293
LNC_019478	XLOC_229376	7.01136	0.0137021
LNC_002017	XLOC_028504	7.05215	0.0122591
LNC_008902	XLOC_104518	7.06223	0.026314
LNC_008715	XLOC_103053	7.11116	0.0383933
LNC_023365	XLOC_283921	7.11713	0.0298372
LNC_000481	XLOC_006853	7.1358	0.00691256
LNC_016180	XLOC_186542	7.14655	0.00121715
LNC_014760	XLOC_169798	7.15226	0.0134455
LNC_008356	XLOC_098385	7.15683	0.00652763
LNC_007512	XLOC_088659	7.20564	0.0429995
LNC_011357	XLOC_132449	7.23271	0.0466781
LNC_004215	XLOC_053347	7.23677	0.0185861
LNC_013117	XLOC_153036	7.23712	0.00162065
LNC_002106	XLOC_029419	7.23794	0.00275032
LNC_022327	XLOC_267467	7.23803	0.0436646
LNC_009623	XLOC_110896	7.33381	0.00921412
LNC_010020	XLOC_115238	7.37785	0.0217034
LNC_021593	XLOC_257890	7.39076	0.0356031
LNC_001543	XLOC_022391	7.42655	0.0127508
LNC_000787	XLOC_011271	7.46019	0.043141
LNC_018463	XLOC_216704	7.46239	0.000393251
LNC_013512	XLOC_156986	7.49746	0.0308506
LNC_023303	XLOC_282668	7.49784	0.00502791
LNC_002116	XLOC_029658	7.52558	0.0080619
LNC_018648	XLOC_219154	7.52979	0.00209616
LNC_022994	XLOC_278069	7.53967	0.0151466
LNC_014793	XLOC_170263	7.57252	0.00401593
LNC_021047	XLOC_249695	7.59002	0.048297
LNC_022239	XLOC_266334	7.59064	0.00364069
LNC_014297	XLOC_164975	7.60562	0.0169866
LNC_001907	XLOC_027532	7.68311	0.0292569
LNC_006675	XLOC_079815	7.68348	0.0314456
LNC_021919	XLOC_262823	7.71762	0.030573
LNC_016676	XLOC_192369	7.72873	0.00813257
LNC_016347	XLOC_188339	7.73271	0.0393924
LNC_005727	XLOC_067541	7.73815	0.00716325
LNC_009880	XLOC_112908	7.73871	0.00377656
LNC_010674	XLOC_124022	7.763	0.0311559
LNC_015116	XLOC_173660	7.78376	0.0184774
LNC_017109	XLOC_197766	7.78709	0.00571082
LNC_004231	XLOC_053398	7.7901	0.00135206
LNC_009181	XLOC_107383	7.79546	0.0324991
LNC_008523	XLOC_100732	7.81165	0.0183868
LNC_000281	XLOC_004451	7.87766	0.0206895
LNC_008659	XLOC_102474	7.88205	0.043003
LNC_011936	XLOC_139402	7.91444	0.00443892
LNC_021560	XLOC_257125	7.92608	0.00720076
LNC_011562	XLOC_135049	7.93436	0.00504623
LNC_017908	XLOC_208875	7.93657	0.0395601
LNC_010528	XLOC_121664	7.9717	0.00520557
LNC_015478	XLOC_178044	7.97246	0.0409982
LNC_003084	XLOC_040404	8.01886	0.0479443
LNC_014135	XLOC_163420	8.02579	0.00477721
LNC_011934	XLOC_139399	8.06124	0.0249656
LNC_008145	XLOC_096615	8.06749	0.04356
LNC_006032	XLOC_071983	8.08203	0.0145526
LNC_013964	XLOC_161985	8.09487	0.000241267
LNC_022538	XLOC_270916	8.10551	0.025049
LNC_006102	XLOC_072918	8.11159	0.00920837
LNC_004092	XLOC_052266	8.14148	0.0444931
LNC_003520	XLOC_045791	8.22692	0.032453
LNC_022019	XLOC_263688	8.23437	0.00220749
LNC_011093	XLOC_128681	8.24325	0.0261525
LNC_018835	XLOC_221274	8.24479	0.00196494
LNC_016200	XLOC_186724	8.2741	0.0373173
LNC_009970	XLOC_114640	8.27546	0.000288061
LNC_010101	XLOC_116535	8.30098	0.00790225
LNC_019253	XLOC_226495	8.31923	0.0260959
LNC_010514	XLOC_121527	8.32212	0.0294104
LNC_009535	XLOC_110131	8.34655	0.0352341
LNC_016967	XLOC_196155	8.34875	0.0273598
LNC_014638	XLOC_168585	8.42435	0.0039639
LNC_021048	XLOC_249695	8.43023	0.0376222
LNC_017058	XLOC_197106	8.43127	0.0399326
LNC_012997	XLOC_151578	8.4378	0.032155
LNC_010515	XLOC_121527	8.45072	0.0109055
LNC_015872	XLOC_182917	8.50288	0.0020543
LNC_008381	XLOC_098667	8.52216	0.0222708
LNC_010867	XLOC_126231	8.52414	0.0124282
LNC_021553	XLOC_257011	8.53029	0.036428
LNC_021130	XLOC_250482	8.53218	0.0290729
LNC_015713	XLOC_180683	8.53364	0.0207058
LNC_005395	XLOC_064661	8.54365	0.0184398
LNC_013405	XLOC_156002	8.55129	0.0114319
LNC_007709	XLOC_091938	8.57486	0.0341598
LNC_003827	XLOC_049383	8.6118	0.0153513
LNC_001639	XLOC_023350	8.65944	0.0144423
LNC_005962	XLOC_071099	8.65979	0.0206483
LNC_020208	XLOC_238336	8.73578	0.0414918
LNC_021397	XLOC_253944	8.73603	0.0424207
LNC_022371	XLOC_267888	8.74176	0.0206995
LNC_011944	XLOC_139455	8.76296	0.000131238
LNC_020225	XLOC_238722	8.76858	0.0142971
LNC_013881	XLOC_161107	8.82413	0.0139098
LNC_003307	XLOC_043115	8.82571	0.00377067
LNC_004049	XLOC_051973	8.82749	0.0076642
LNC_010336	XLOC_119253	8.83422	0.00132689
LNC_019486	XLOC_229376	8.86512	0.0316734
LNC_011397	XLOC_132987	8.90602	0.0307873
LNC_012354	XLOC_144579	8.9327	0.0225054
LNC_011447	XLOC_133721	8.94932	0.0348367
LNC_017452	XLOC_201540	8.9582	0.0461158
LNC_022378	XLOC_267972	8.99716	0.00574617
LNC_016616	XLOC_191764	9.04192	0.0213205
LNC_004704	XLOC_057824	9.09036	0.0230718
LNC_017893	XLOC_208510	9.16518	0.0198138
LNC_022953	XLOC_277570	9.16909	0.0283508
LNC_011931	XLOC_139393	9.18429	0.00638463
LNC_017534	XLOC_202343	9.21794	0.00179271
LNC_011235	XLOC_130822	9.23127	0.0271437
LNC_013748	XLOC_159697	9.32672	0.00727849
LNC_010639	XLOC_123384	9.3501	0.0159937
LNC_009025	XLOC_105871	9.39339	0.0277773
LNC_005017	XLOC_060365	9.40068	0.000692698
LNC_007743	XLOC_092234	9.40786	0.0129596
LNC_001108	XLOC_016665	9.41657	0.0210199
LNC_009138	XLOC_106999	9.49416	0.00730809
LNC_017690	XLOC_205362	9.5522	0.0216393
LNC_018458	XLOC_216704	9.58463	0.0248968
LNC_003306	XLOC_043115	9.62022	0.0291859
LNC_011620	XLOC_135655	9.6457	0.00626335
LNC_022087	XLOC_264640	9.6577	0.0278274
LNC_010455	XLOC_120596	9.68305	0.00737837
LNC_006545	XLOC_078386	9.75103	0.0209969
LNC_021639	XLOC_258873	9.8579	0.0301701
LNC_001568	XLOC_022688	9.87007	0.0362624
LNC_014354	XLOC_165264	9.87175	0.012473
LNC_009949	XLOC_114295	9.89403	0.00790339
LNC_008981	XLOC_105286	9.9801	0.0127593
LNC_001347	XLOC_019748	10.034	0.00311094
LNC_012379	XLOC_144938	10.1622	0.0432962
LNC_020837	XLOC_246195	10.2429	0.0108871
LNC_010989	XLOC_127274	10.402	0.0106993
LNC_021241	XLOC_252221	10.4045	0.0019082
LNC_020899	XLOC_247711	10.427	0.023613
LNC_023188	XLOC_281214	10.47	0.000494772
LNC_018608	XLOC_218893	10.5118	0.0151192
LNC_017713	XLOC_205810	10.514	0.0199325
LNC_020252	XLOC_239125	10.5438	0.0493522
LNC_022345	XLOC_267640	10.63	0.0467456
LNC_007710	XLOC_091938	10.6607	0.0448037
LNC_005129	XLOC_061278	10.9616	0.00923003
LNC_015698	XLOC_180578	10.968	0.0156273
LNC_011654	XLOC_136019	11.1198	0.000254523
LNC_009304	XLOC_108342	11.6423	0.0109623
LNC_001542	XLOC_022391	12.4335	0.0374364
LNC_014930	XLOC_171814	12.8791	0.00596906
LNC_008733	XLOC_103124	inf	1.1e-05
LNC_020011	XLOC_235418	inf	7.75e-05
LNC_020522	XLOC_242217	inf	8.73e-05
LNC_020880	XLOC_247306	inf	0.000123325
LNC_015896	XLOC_183184	inf	0.000270023
LNC_021594	XLOC_257890	inf	0.000630882
LNC_008980	XLOC_105286	inf	0.000675641
LNC_003173	XLOC_041530	inf	0.00096841
LNC_020720	XLOC_244810	inf	0.000991128
LNC_010704	XLOC_124281	inf	0.0011248
LNC_020745	XLOC_244883	inf	0.00118782
LNC_014326	XLOC_165126	inf	0.00120591
LNC_021359	XLOC_253593	inf	0.00124863
LNC_005508	XLOC_065727	inf	0.0012603
LNC_018886	XLOC_222015	inf	0.0014166
LNC_012326	XLOC_144171	inf	0.00144307
LNC_005205	XLOC_062109	inf	0.00149999
LNC_014039	XLOC_162748	inf	0.00155164
LNC_014327	XLOC_165126	inf	0.00164018
LNC_004498	XLOC_055698	inf	0.00170499
LNC_016788	XLOC_193848	inf	0.00173069
LNC_018176	XLOC_213813	inf	0.0017662
LNC_015253	XLOC_175566	inf	0.00178328
LNC_008363	XLOC_098422	inf	0.00309162
LNC_005661	XLOC_066820	inf	0.00331217
LNC_019962	XLOC_235086	inf	0.00367121
LNC_014650	XLOC_168734	inf	0.00393613
LNC_014726	XLOC_169395	inf	0.00397859
LNC_019966	XLOC_235086	inf	0.00418664
LNC_007908	XLOC_093542	inf	0.00434544
LNC_006371	XLOC_076445	inf	0.00441161
LNC_007886	XLOC_093324	inf	0.00481284
LNC_011581	XLOC_135205	inf	0.00482388
LNC_016191	XLOC_186629	inf	0.00486355
LNC_019926	XLOC_234476	inf	0.00508488
LNC_000138	XLOC_002311	inf	0.0050889
LNC_010153	XLOC_117348	inf	0.00529169
LNC_019542	XLOC_229772	inf	0.00538675
LNC_010088	XLOC_116490	inf	0.00575734
LNC_023085	XLOC_279854	inf	0.00594353
LNC_015129	XLOC_173963	inf	0.00646454
LNC_013517	XLOC_157028	inf	0.00701797
LNC_020256	XLOC_239145	inf	0.0070445
LNC_007323	XLOC_087435	inf	0.00742135
LNC_003581	XLOC_046433	inf	0.00743207
LNC_010866	XLOC_126231	inf	0.00805779
LNC_008539	XLOC_100951	inf	0.00825171
LNC_003711	XLOC_047729	inf	0.00863232
LNC_015911	XLOC_183230	inf	0.0087154
LNC_022047	XLOC_263847	inf	0.00880168
LNC_022181	XLOC_265528	inf	0.0091952
LNC_011175	XLOC_129685	inf	0.00932219
LNC_005499	XLOC_065646	inf	0.00957378
LNC_011485	XLOC_134430	inf	0.00962734
LNC_019541	XLOC_229772	inf	0.00988685
LNC_007415	XLOC_088013	inf	0.0104627
LNC_021282	XLOC_252732	inf	0.0105212
LNC_001188	XLOC_017848	inf	0.0105869
LNC_002163	XLOC_030139	inf	0.0108074
LNC_017652	XLOC_203897	inf	0.0109547
LNC_010368	XLOC_119526	inf	0.0110287
LNC_001413	XLOC_020848	inf	0.0110474
LNC_022374	XLOC_267888	inf	0.0111291
LNC_008679	XLOC_102565	inf	0.011392
LNC_016737	XLOC_193042	inf	0.0121508
LNC_018494	XLOC_217716	inf	0.0124412
LNC_012735	XLOC_149133	inf	0.0124972
LNC_010039	XLOC_115370	inf	0.0127159
LNC_015907	XLOC_183230	inf	0.012794
LNC_009594	XLOC_110582	inf	0.0129662
LNC_001491	XLOC_021742	inf	0.0133448
LNC_000417	XLOC_006148	inf	0.0135283
LNC_011626	XLOC_135693	inf	0.0136293
LNC_017808	XLOC_207301	inf	0.0136533
LNC_005452	XLOC_065316	inf	0.013853
LNC_013298	XLOC_154675	inf	0.0139083
LNC_015079	XLOC_173229	inf	0.0142979
LNC_017491	XLOC_202008	inf	0.0143654
LNC_015754	XLOC_181335	inf	0.0145124
LNC_008176	XLOC_096916	inf	0.01458
LNC_003001	XLOC_039897	inf	0.0148299
LNC_001264	XLOC_018603	inf	0.0150206
LNC_017982	XLOC_209871	inf	0.0151205
LNC_011185	XLOC_129891	inf	0.0151344
LNC_020473	XLOC_241607	inf	0.0152354
LNC_020374	XLOC_240716	inf	0.01538
LNC_017487	XLOC_201944	inf	0.0154311
LNC_014795	XLOC_170263	inf	0.0155195
LNC_016781	XLOC_193713	inf	0.0155488
LNC_022373	XLOC_267888	inf	0.0155774
LNC_012013	XLOC_140277	inf	0.0165088
LNC_001342	XLOC_019635	inf	0.0166591
LNC_010556	XLOC_122206	inf	0.0169406
LNC_022285	XLOC_267097	inf	0.0169705
LNC_005779	XLOC_068217	inf	0.0172734
LNC_017300	XLOC_199828	inf	0.0172766
LNC_015908	XLOC_183230	inf	0.0173212
LNC_001887	XLOC_027251	inf	0.0176207
LNC_011788	XLOC_138033	inf	0.0176907
LNC_008362	XLOC_098422	inf	0.0177937
LNC_017977	XLOC_209871	inf	0.0180632
LNC_014992	XLOC_172484	inf	0.0182086
LNC_008211	XLOC_097105	inf	0.0182111
LNC_008292	XLOC_097703	inf	0.0193164
LNC_006834	XLOC_081704	inf	0.0194567
LNC_000300	XLOC_004487	inf	0.0196916
LNC_004022	XLOC_051827	inf	0.0200238
LNC_007234	XLOC_086004	inf	0.0203711
LNC_007719	XLOC_091984	inf	0.0205518
LNC_016827	XLOC_194359	inf	0.020705
LNC_006606	XLOC_079138	inf	0.0207214
LNC_023304	XLOC_282668	inf	0.0208421
LNC_011369	XLOC_132562	inf	0.0209378
LNC_007569	XLOC_089604	inf	0.0210691
LNC_009884	XLOC_112908	inf	0.0214326
LNC_008090	XLOC_096063	inf	0.0215957
LNC_001124	XLOC_016891	inf	0.021939
LNC_009203	XLOC_107555	inf	0.0219391
LNC_003877	XLOC_050058	inf	0.0223312
LNC_003221	XLOC_042214	inf	0.0223681
LNC_016681	XLOC_192465	inf	0.0225037
LNC_001125	XLOC_016891	inf	0.022556
LNC_004024	XLOC_051827	inf	0.022557
LNC_014282	XLOC_164864	inf	0.0228428
LNC_014816	XLOC_170322	inf	0.0232094
LNC_005507	XLOC_065727	inf	0.0232696
LNC_019540	XLOC_229772	inf	0.0233149
LNC_017979	XLOC_209871	inf	0.0234236
LNC_013212	XLOC_153826	inf	0.0234258
LNC_005500	XLOC_065646	inf	0.0237309
LNC_004685	XLOC_057649	inf	0.0240907
LNC_019497	XLOC_229402	inf	0.0241253
LNC_011529	XLOC_134817	inf	0.0242346
LNC_002891	XLOC_038940	inf	0.024443
LNC_013589	XLOC_157652	inf	0.0245528
LNC_009729	XLOC_111984	inf	0.0252807
LNC_015450	XLOC_177822	inf	0.0254695
LNC_006795	XLOC_081231	inf	0.0257062
LNC_005359	XLOC_064313	inf	0.0258124
LNC_019795	XLOC_232898	inf	0.0262917
LNC_019829	XLOC_233260	inf	0.0263137
LNC_016679	XLOC_192421	inf	0.0267507
LNC_004402	XLOC_054762	inf	0.0269539
LNC_009052	XLOC_106095	inf	0.027075
LNC_004518	XLOC_055898	inf	0.0274292
LNC_023309	XLOC_282731	inf	0.0281282
LNC_018802	XLOC_220685	inf	0.0283924
LNC_019528	XLOC_229693	inf	0.0287699
LNC_006114	XLOC_073047	inf	0.0289238
LNC_012658	XLOC_148428	inf	0.0291661
LNC_008030	XLOC_095504	inf	0.0292539
LNC_022585	XLOC_272273	inf	0.0293487
LNC_021591	XLOC_257890	inf	0.0296345
LNC_008077	XLOC_095999	inf	0.0297004
LNC_005512	XLOC_065764	inf	0.0299053
LNC_003136	XLOC_041192	inf	0.0299485
LNC_011087	XLOC_128664	inf	0.0301018
LNC_000307	XLOC_004537	inf	0.0301385
LNC_010331	XLOC_119246	inf	0.030611
LNC_002890	XLOC_038940	inf	0.0312451
LNC_017564	XLOC_202552	inf	0.0315868
LNC_001482	XLOC_021708	inf	0.0320248
LNC_002090	XLOC_029319	inf	0.0320632
LNC_018749	XLOC_220196	inf	0.032379
LNC_010018	XLOC_115233	inf	0.0324073
LNC_000863	XLOC_012353	inf	0.0326499
LNC_013862	XLOC_160962	inf	0.03271
LNC_012628	XLOC_148121	inf	0.032864
LNC_014350	XLOC_165236	inf	0.0331731
LNC_013240	XLOC_154277	inf	0.0332174
LNC_015206	XLOC_175048	inf	0.0334074
LNC_016985	XLOC_196496	inf	0.0335203
LNC_017981	XLOC_209871	inf	0.0337577
LNC_018963	XLOC_222695	inf	0.0339201
LNC_009817	XLOC_112558	inf	0.0342983
LNC_008541	XLOC_100951	inf	0.0350768
LNC_009435	XLOC_109227	inf	0.0353757
LNC_017007	XLOC_196706	inf	0.035445
LNC_023022	XLOC_278547	inf	0.0358144
LNC_013588	XLOC_157652	inf	0.0358324
LNC_006419	XLOC_077018	inf	0.0359857
LNC_004798	XLOC_058669	inf	0.0360112
LNC_012012	XLOC_140277	inf	0.0361637
LNC_019794	XLOC_232898	inf	0.0363669
LNC_000461	XLOC_006637	inf	0.036504
LNC_013285	XLOC_154643	inf	0.0365304
LNC_021630	XLOC_258673	inf	0.036832
LNC_009297	XLOC_108305	inf	0.0371786
LNC_001103	XLOC_016660	inf	0.0372729
LNC_001268	XLOC_018640	inf	0.03743
LNC_005775	XLOC_068101	inf	0.0377642
LNC_022084	XLOC_264640	inf	0.037773
LNC_015927	XLOC_183366	inf	0.0380824
LNC_008174	XLOC_096916	inf	0.0384524
LNC_010518	XLOC_121530	inf	0.0385391
LNC_020879	XLOC_247306	inf	0.0385794
LNC_017544	XLOC_202402	inf	0.0387524
LNC_021019	XLOC_249437	inf	0.0389574
LNC_012921	XLOC_150999	inf	0.039023
LNC_013520	XLOC_157034	inf	0.0403802
LNC_006033	XLOC_071983	inf	0.0404743
LNC_014406	XLOC_165947	inf	0.0405136
LNC_014010	XLOC_162255	inf	0.040769
LNC_006489	XLOC_077840	inf	0.0411256
LNC_004939	XLOC_059734	inf	0.0412161
LNC_000283	XLOC_004451	inf	0.0413679
LNC_007013	XLOC_083449	inf	0.0421879
LNC_010990	XLOC_127275	inf	0.0423666
LNC_018589	XLOC_218745	inf	0.0426114
LNC_003102	XLOC_040651	inf	0.0426249
LNC_001627	XLOC_023241	inf	0.0426727
LNC_001628	XLOC_023241	inf	0.0429657
LNC_017955	XLOC_209514	inf	0.0434061
LNC_022759	XLOC_274857	inf	0.0435352
LNC_016263	XLOC_187432	inf	0.0438204
LNC_019447	XLOC_229114	inf	0.0443907
LNC_016557	XLOC_190849	inf	0.0450107
LNC_007052	XLOC_083751	inf	0.0451405
LNC_012972	XLOC_151435	inf	0.0455733
LNC_001914	XLOC_027630	inf	0.0456071
LNC_010736	XLOC_124951	inf	0.0457951
LNC_013880	XLOC_161107	inf	0.0459611
LNC_007635	XLOC_091243	inf	0.046229
LNC_019453	XLOC_229181	inf	0.0463978
LNC_007645	XLOC_091254	inf	0.0466107
LNC_021717	XLOC_260393	inf	0.0469443
LNC_012889	XLOC_150538	inf	0.047679
LNC_014794	XLOC_170263	inf	0.0477766
LNC_010076	XLOC_116343	inf	0.0483357
LNC_012424	XLOC_145202	inf	0.0485689
LNC_020424	XLOC_241120	inf	0.0488283
LNC_004259	XLOC_053573	#NAME?	0.0177772
LNC_020616	XLOC_243258	#NAME?	0.028483
LNC_007897	XLOC_093408	#NAME?	0.0298106
LNC_014948	XLOC_171975	#NAME?	0.0298106
LNC_002498	XLOC_034549	#NAME?	0.0483888
