# Supplementary material for: Analysis of Long Non-Coding RNA and mRNA Expression Profiling in Immature and Mature Bovine (Bos taurus) Testes
Source: Front Genet. 2019 Jul 5;10:646. doi: 10.3389/fgene.2019.00646 (PMC6624472; doi:10.3389/fgene.2019.00646)
Supplement: Supplementary file 6 [file Table_6.xlsx]

## Sheet: Sheet1
transcript_id	gene_id	gene_name	log2(foldchange)	pvalue	padjust
ENSBTAT00000054996	ENSBTAG00000039878	C2orf78	8.88716	3.36368e-08	0.000655076
ENSBTAT00000007987	ENSBTAG00000006078	-	-2.6996	6.12359e-07	0.00596285
ENSBTAT00000007772	ENSBTAG00000005917	PARD6G	-3.08418	4.72871e-06	0.0306972
ENSBTAT00000039797	ENSBTAG00000027635	PLPP5	-0.82635	8.30871e-06	0.0381138
ENSBTAT00000021878	ENSBTAG00000016455	CACHD1	-4.35854	1.18634e-05	0.0381138
ENSBTAT00000026657	ENSBTAG00000020015	DFFB	-2.40454	1.4395e-05	0.0381138
ENSBTAT00000047574	ENSBTAG00000033445	-	10.3552	1.56565e-05	0.0381138
ENSBTAT00000042823	ENSBTAG00000030325	-	inf	2.07304e-05	0.0448582
ENSBTAT00000014066	ENSBTAG00000010638	DCST2	9.40812	2.8416e-05	0.0515232
ENSBTAT00000048781	ENSBTAG00000010945	SEC24B	2.39741	2.91017e-05	0.0515232
ENSBTAT00000028257	ENSBTAG00000021205	PLPP7	-2.46874	3.95855e-05	0.0625026
ENSBTAT00000030022	ENSBTAG00000038985	-	-4.33566	4.17219e-05	0.0625026
ENSBTAT00000004838	ENSBTAG00000003715	ADAM21	7.46799	5.35537e-05	0.0744971
ENSBTAT00000026978	ENSBTAG00000020251	LYPD4	10.5819	6.77352e-05	0.076182
ENSBTAT00000009010	ENSBTAG00000006861	C2orf73	9.21251	6.91598e-05	0.076182
ENSBTAT00000035773	ENSBTAG00000025448	IZUMO4	7.72095	7.21835e-05	0.076182
ENSBTAT00000012176	ENSBTAG00000009239	SLC16A10	-0.878804	7.34301e-05	0.076182
ENSBTAT00000019716	ENSBTAG00000014813	TCF23	-1.34714	8.4993e-05	0.076182
ENSBTAT00000001949	ENSBTAG00000001486	ZNF280D	0.485798	8.57166e-05	0.076182
ENSBTAT00000008891	ENSBTAG00000009554	EHBP1L1	-1.19317	8.99711e-05	0.076182
ENSBTAT00000065115	ENSBTAG00000046635	DDX53	8.63682	0.000112497	0.0811708
ENSBTAT00000021159	ENSBTAG00000015911	RWDD2A	3.41873	0.000112535	0.0811708
ENSBTAT00000024802	ENSBTAG00000018638	CC2D2A	-1.52616	0.000134444	0.0844282
ENSBTAT00000002964	ENSBTAG00000002298	CKAP2L	3.56791	0.000138727	0.0844282
ENSBTAT00000006568	ENSBTAG00000004993	NXT1	2.5925	0.000153302	0.0892192
ENSBTAT00000008832	ENSBTAG00000006717	-	8.76329	0.000163936	0.0892192
ENSBTAT00000006113	ENSBTAG00000004657	FBLL1	7.43251	0.000165181	0.0892192
ENSBTAT00000052162	ENSBTAG00000007365	NEIL1	-2.12681	0.000166929	0.0892192
ENSBTAT00000007580	ENSBTAG00000005766	IL4I1	4.79043	0.000172892	0.0892192
ENSBTAT00000016614	ENSBTAG00000012514	PODN	-3.02323	0.000178922	0.0892192
ENSBTAT00000039655	ENSBTAG00000010677	-	-1.39324	0.000184816	0.0892192
ENSBTAT00000023401	ENSBTAG00000017599	NR2F1	-4.24827	0.00019028	0.0892192
ENSBTAT00000011478	ENSBTAG00000008711	BOK	-2.39711	0.000211379	0.0892192
ENSBTAT00000007827	ENSBTAG00000005966	SPATA31E1	9.48506	0.000215393	0.0892192
ENSBTAT00000005868	ENSBTAG00000004471	ST3GAL6	-2.88858	0.000223325	0.0892192
ENSBTAT00000022139	ENSBTAG00000016643	CYB561D1	-1.65396	0.000240171	0.0892192
ENSBTAT00000028707	ENSBTAG00000021543	MDFIC	-1.80944	0.0002411	0.0892192
ENSBTAT00000018877	ENSBTAG00000014204	S100A16	-2.44581	0.000248015	0.0892192
ENSBTAT00000016726	ENSBTAG00000012601	TEKT4	9.60878	0.000250087	0.0892192
ENSBTAT00000015436	ENSBTAG00000011622	C18orf21	0.95283	0.000251682	0.0892192
ENSBTAT00000024161	ENSBTAG00000018155	MRPS18C	1.39956	0.000266673	0.0892192
ENSBTAT00000018232	ENSBTAG00000013722	AARS2	-1.15328	0.000267167	0.0892192
ENSBTAT00000052050	ENSBTAG00000039555	-	1.56207	0.000276554	0.0892192
ENSBTAT00000046263	ENSBTAG00000004844	ARL2BP	7.62591	0.000281562	0.0892192
ENSBTAT00000007913	ENSBTAG00000006024	ISLR	-3.47255	0.000290449	0.0892192
ENSBTAT00000026827	ENSBTAG00000020141	FREM1	-2.34199	0.000307655	0.0892192
ENSBTAT00000010236	ENSBTAG00000007785	PKD2L2	9.26356	0.000317873	0.0892192
ENSBTAT00000025622	ENSBTAG00000019241	FGF11	-4.40973	0.000321799	0.0892192
ENSBTAT00000047461	ENSBTAG00000037649	VIPR2	-7.63627	0.000326063	0.0892192
ENSBTAT00000010310	ENSBTAG00000007837	SELENOI	0.296815	0.000329308	0.0892192
ENSBTAT00000015645	ENSBTAG00000011782	CHGB	5.17771	0.000329711	0.0892192
ENSBTAT00000019999	ENSBTAG00000015023	TRAPPC6B	1.50529	0.000340404	0.0892192
ENSBTAT00000063139	ENSBTAG00000045594	TMEM121	-2.54066	0.000342088	0.0892192
ENSBTAT00000013256	ENSBTAG00000010047	TIAM2	0.779623	0.00035422	0.0892192
ENSBTAT00000035237	ENSBTAG00000013392	PLD2	-2.54484	0.0003596	0.0892192
ENSBTAT00000001006	ENSBTAG00000000758	TMEM206	-0.206051	0.000363735	0.0892192
ENSBTAT00000012392	ENSBTAG00000009415	NUFIP1	2.77836	0.000370904	0.0892192
ENSBTAT00000036661	ENSBTAG00000003539	ROPN1L	8.17387	0.000375985	0.0892192
ENSBTAT00000042695	ENSBTAG00000012066	PECAM1	-2.95994	0.00038479	0.0892192
ENSBTAT00000061152	ENSBTAG00000003701	VASH2	2.12856	0.000386385	0.0892192
ENSBTAT00000003052	ENSBTAG00000002361	TMCC2	-2.68352	0.000389315	0.0892192
ENSBTAT00000024203	ENSBTAG00000018186	PDXK	-0.0782119	0.000391417	0.0892192
ENSBTAT00000018034	ENSBTAG00000037576	2018-03-11	inf	0.000403759	0.0892192
ENSBTAT00000004623	ENSBTAG00000003552	-	-1.26009	0.000410915	0.0892192
ENSBTAT00000007450	ENSBTAG00000005670	ARHGEF19	-3.97661	0.000411938	0.0892192
ENSBTAT00000014612	ENSBTAG00000011002	CCDC136	7.98832	0.000419039	0.0892192
ENSBTAT00000024578	ENSBTAG00000018467	BBOF1	8.24157	0.000422654	0.0892192
ENSBTAT00000004850	ENSBTAG00000047443	-	5.16905	0.000423928	0.0892192
ENSBTAT00000054494	ENSBTAG00000038168	SLITRK1	-4.35794	0.000425728	0.0892192
ENSBTAT00000010126	ENSBTAG00000007700	-	-0.590396	0.000433702	0.0892192
ENSBTAT00000015117	ENSBTAG00000011381	SLC30A3	4.62615	0.000448221	0.0892192
ENSBTAT00000043271	ENSBTAG00000030621	SMCO2	10.2967	0.000448674	0.0892192
ENSBTAT00000004493	ENSBTAG00000001131	SLC12A9	-2.1541	0.000453727	0.0892192
ENSBTAT00000003297	ENSBTAG00000002539	TRIOBP	-0.596337	0.000468683	0.0892192
ENSBTAT00000025390	ENSBTAG00000019071	COMMD10	-0.777872	0.000478616	0.0892192
ENSBTAT00000014020	ENSBTAG00000010599	C2orf76	1.97363	0.000479051	0.0892192
ENSBTAT00000001438	ENSBTAG00000001080	SPAG17	7.00622	0.000482609	0.0892192
ENSBTAT00000045168	ENSBTAG00000031849	TMEM119	-3.95469	0.000485318	0.0892192
ENSBTAT00000028831	ENSBTAG00000021636	GPR155	-0.201095	0.000486634	0.0892192
ENSBTAT00000065244	ENSBTAG00000013479	SLC9A3R2	-3.546	0.000486905	0.0892192
ENSBTAT00000027825	ENSBTAG00000020886	DIEXF	0.0220675	0.00049126	0.0892192
ENSBTAT00000010057	ENSBTAG00000007642	ADORA3	-1.31513	0.000500805	0.0894787
ENSBTAT00000061140	ENSBTAG00000002804	PDGFRB	-3.36606	0.000509467	0.0896396
ENSBTAT00000061241	ENSBTAG00000044004	C9orf84	-0.110538	0.000521905	0.0896396
ENSBTAT00000028747	ENSBTAG00000021575	BRD7	0.404018	0.000525455	0.0896396
ENSBTAT00000048092	ENSBTAG00000033891	MGAT2	0.46675	0.000528153	0.0896396
ENSBTAT00000016667	ENSBTAG00000012554	ANKAR	9.39888	0.000531447	0.0896396
ENSBTAT00000016471	ENSBTAG00000012413	FGF12	-3.12747	0.000536228	0.0896396
ENSBTAT00000027058	ENSBTAG00000020304	-	-1.16048	0.00053911	0.0896396
ENSBTAT00000047491	ENSBTAG00000033384	ACRV1	11.2392	0.000544401	0.0896396
ENSBTAT00000050784	ENSBTAG00000036282	CCDC59	2.16663	0.000547734	0.0896396
ENSBTAT00000001080	ENSBTAG00000000815	EPHA2	-4.12375	0.000554277	0.0899545
ENSBTAT00000055406	ENSBTAG00000016274	CCDC38	10.4645	0.000563818	0.0907468
ENSBTAT00000006353	ENSBTAG00000004835	HOXD3	-5.10068	0.000574538	0.0917142
ENSBTAT00000006543	ENSBTAG00000004970	LRRC24	-1.38201	0.000581087	0.0917642
ENSBTAT00000015231	ENSBTAG00000011463	MID1IP1	-3.95357	0.000584275	0.0917642
ENSBTAT00000004644	ENSBTAG00000020714	DDX19B	1.76124	0.000596602	0.0923993
ENSBTAT00000065313	ENSBTAG00000043975	MYCT1	-1.95319	0.000597832	0.0923993
ENSBTAT00000026932	ENSBTAG00000020223	CASQ1	-2.91055	0.000603143	0.0923993
ENSBTAT00000066281	ENSBTAG00000046470	ONECUT1	3.76711	0.000616767	0.0923993
ENSBTAT00000027472	ENSBTAG00000020615	CCDC105	9.68512	0.000629171	0.0923993
ENSBTAT00000065213	ENSBTAG00000021997	ITSN1	-1.43103	0.000640242	0.0923993
ENSBTAT00000008180	ENSBTAG00000006232	WDR86	-3.75934	0.000653248	0.0923993
ENSBTAT00000036489	ENSBTAG00000025803	C15orf59	-3.1482	0.000654065	0.0923993
ENSBTAT00000048222	ENSBTAG00000007383	ZNF521	-2.33054	0.000664807	0.0923993
ENSBTAT00000004967	ENSBTAG00000003813	BCS1L	0.0181158	0.000676931	0.0923993
ENSBTAT00000014292	ENSBTAG00000010791	HTR3A	-3.16421	0.000678242	0.0923993
ENSBTAT00000039673	ENSBTAG00000003897	-	-1.31084	0.000680501	0.0923993
ENSBTAT00000049280	ENSBTAG00000034823	AGGF1	-0.032182	0.000681743	0.0923993
ENSBTAT00000061003	ENSBTAG00000021581	FHOD3	-2.56402	0.000688908	0.0923993
ENSBTAT00000029943	ENSBTAG00000022188	PPFIA1	-0.858549	0.000692576	0.0923993
ENSBTAT00000020131	ENSBTAG00000015130	HDGFL1	9.6086	0.00069807	0.0924823
ENSBTAT00000021092	ENSBTAG00000015868	LIG4	-0.103312	0.000718107	0.0936945
ENSBTAT00000011254	ENSBTAG00000008538	DNAI1	7.03659	0.000720078	0.0936945
ENSBTAT00000015294	ENSBTAG00000011508	-	10.2981	0.000731503	0.0936945
ENSBTAT00000020345	ENSBTAG00000015296	PTPRB	-1.89799	0.000732243	0.0936945
ENSBTAT00000019695	ENSBTAG00000014803	CPZ	-2.58362	0.000734543	0.0936945
ENSBTAT00000006593	ENSBTAG00000005008	WSB1	-1.20189	0.000740117	0.0936945
ENSBTAT00000061315	ENSBTAG00000007439	TENM4	-1.29372	0.000749354	0.0936945
ENSBTAT00000037724	ENSBTAG00000026523	PLAGL1	-2.6178	0.00075251	0.0936945
ENSBTAT00000045099	ENSBTAG00000031810	WDR88	5.66704	0.000753182	0.0936945
ENSBTAT00000061467	ENSBTAG00000020929	ARMC3	7.68085	0.000756175	0.0936945
ENSBTAT00000006433	ENSBTAG00000004890	-	10.032	0.000766339	0.0936945
ENSBTAT00000047005	ENSBTAG00000002105	-	-0.615463	0.00077281	0.0936945
ENSBTAT00000021722	ENSBTAG00000016330	2018-09-12	9.85576	0.00077517	0.0936945
ENSBTAT00000006052	ENSBTAG00000004613	CSGALNACT1	-1.84161	0.000784286	0.0936945
ENSBTAT00000015260	ENSBTAG00000011482	SLC43A2	-0.994149	0.000794941	0.0936945
ENSBTAT00000025871	ENSBTAG00000019421	DACT1	-2.57192	0.00079702	0.0936945
ENSBTAT00000022979	ENSBTAG00000017280	C3	-1.34632	0.000798629	0.0936945
ENSBTAT00000017500	ENSBTAG00000025441	-	-1.44931	0.000817092	0.0937198
ENSBTAT00000029211	ENSBTAG00000021910	TBL1XR1	-1.06391	0.000824961	0.0937198
ENSBTAT00000012232	ENSBTAG00000009282	PORCN	-3.13278	0.00082694	0.0937198
ENSBTAT00000006632	ENSBTAG00000005033	-	8.60633	0.000827389	0.0937198
ENSBTAT00000017991	ENSBTAG00000013530	DDAH2	-1.62617	0.000843308	0.0937198
ENSBTAT00000007515	ENSBTAG00000005716	CRABP2	-2.53215	0.000848488	0.0937198
ENSBTAT00000006439	ENSBTAG00000004895	AFAP1L2	-3.31931	0.000850384	0.0937198
ENSBTAT00000009529	ENSBTAG00000007243	CFAP58	7.71007	0.000856351	0.0937198
ENSBTAT00000019750	ENSBTAG00000014830	PPP1R32	12.1707	0.000859426	0.0937198
ENSBTAT00000002176	ENSBTAG00000001663	PDF	-0.951491	0.00087137	0.0937198
ENSBTAT00000007973	ENSBTAG00000006068	CC2D1A	-0.013403	0.000886377	0.0937198
ENSBTAT00000046345	ENSBTAG00000032651	-	11.2301	0.000889458	0.0937198
ENSBTAT00000000742	ENSBTAG00000000569	HES1	-1.64819	0.000900352	0.0937198
ENSBTAT00000023709	ENSBTAG00000017834	PRELP	-4.10158	0.0009019	0.0937198
ENSBTAT00000037035	ENSBTAG00000026133	-	8.59114	0.000906761	0.0937198
ENSBTAT00000027483	ENSBTAG00000020622	COL9A2	-8.75229	0.000928835	0.0937198
ENSBTAT00000001799	ENSBTAG00000001365	-	-1.54639	0.000930684	0.0937198
ENSBTAT00000046628	ENSBTAG00000004622	DZANK1	1.16757	0.000936142	0.0937198
ENSBTAT00000044741	ENSBTAG00000031567	SMARCC1	-0.337474	0.000944494	0.0937198
ENSBTAT00000042795	ENSBTAG00000000933	CCDC183	6.4396	0.00094495	0.0937198
ENSBTAT00000009044	ENSBTAG00000006883	EIF4B	-1.88983	0.000946843	0.0937198
ENSBTAT00000010617	ENSBTAG00000008074	C1QTNF6	-2.95726	0.000968508	0.0937198
ENSBTAT00000032692	ENSBTAG00000023820	-	7.20363	0.000968599	0.0937198
ENSBTAT00000050192	ENSBTAG00000035705	MTMR8	-1.85328	0.000974005	0.0937198
ENSBTAT00000034126	ENSBTAG00000024539	SPSB1	-2.29275	0.000980116	0.0937198
ENSBTAT00000002071	ENSBTAG00000001580	CLGN	3.08035	0.000988111	0.0937198
ENSBTAT00000046179	ENSBTAG00000011424	TPM2	-0.77414	0.000989431	0.0937198
ENSBTAT00000002831	ENSBTAG00000002185	RNF7	0.403176	0.000993462	0.0937198
ENSBTAT00000022530	ENSBTAG00000016940	-	5.82093	0.0010183	0.0937198
ENSBTAT00000027390	ENSBTAG00000020555	DEFB123	5.59751	0.001025	0.0937198
ENSBTAT00000025663	ENSBTAG00000019269	COL6A2	-4.86135	0.00102889	0.0937198
ENSBTAT00000015174	ENSBTAG00000011420	CA9	5.53223	0.00103367	0.0937198
ENSBTAT00000066345	ENSBTAG00000046862	MARCKSL1	-9.47306	0.00103562	0.0937198
ENSBTAT00000046966	ENSBTAG00000019175	SOBP	-4.50544	0.00104229	0.0937198
ENSBTAT00000009694	ENSBTAG00000007372	ANKRD61	11.8176	0.00105323	0.0937198
ENSBTAT00000014928	ENSBTAG00000011242	MUTYH	-1.33452	0.00105754	0.0937198
ENSBTAT00000029532	ENSBTAG00000011103	SLC8B1	-1.89062	0.00105865	0.0937198
ENSBTAT00000020897	ENSBTAG00000015739	MRC2	-3.40631	0.00106158	0.0937198
ENSBTAT00000052079	ENSBTAG00000000484	HYAL2	-1.55755	0.00106387	0.0937198
ENSBTAT00000020506	ENSBTAG00000045539	-	-3.17167	0.00106851	0.0937198
ENSBTAT00000001824	ENSBTAG00000001387	WDR73	0.176834	0.00108234	0.0937198
ENSBTAT00000015111	ENSBTAG00000011374	S1PR3	-3.53598	0.00108281	0.0937198
ENSBTAT00000003783	ENSBTAG00000002912	INHBA	-3.16383	0.00108641	0.0937198
ENSBTAT00000017194	ENSBTAG00000012940	TMEM25	-2.82144	0.00110588	0.0937198
ENSBTAT00000063294	ENSBTAG00000046484	AIF1L	-4.00851	0.00110721	0.0937198
ENSBTAT00000022960	ENSBTAG00000017266	ITGA6	-3.29199	0.00110814	0.0937198
ENSBTAT00000008372	ENSBTAG00000025274	TUBB4B	2.62995	0.0011268	0.0937198
ENSBTAT00000044244	ENSBTAG00000001077	OSBPL5	-2.66213	0.00112743	0.0937198
ENSBTAT00000018304	ENSBTAG00000013779	HSPA12A	-1.60052	0.00113202	0.0937198
ENSBTAT00000049669	ENSBTAG00000038770	-	-1.87093	0.00113649	0.0937198
ENSBTAT00000052383	ENSBTAG00000001478	DESI2	4.28135	0.00114392	0.0937198
ENSBTAT00000025566	ENSBTAG00000019208	C11orf95	-3.08452	0.00116253	0.0937198
ENSBTAT00000029142	ENSBTAG00000021859	PDSS2	-1.03733	0.00116355	0.0937198
ENSBTAT00000003575	ENSBTAG00000002758	THBD	-1.77576	0.00116725	0.0937198
ENSBTAT00000012471	ENSBTAG00000009474	-	8.80101	0.00116928	0.0937198
ENSBTAT00000066026	ENSBTAG00000047876	SH3TC1	-3.23226	0.00117143	0.0937198
ENSBTAT00000002193	ENSBTAG00000001673	C2CD5	0.502169	0.00117363	0.0937198
ENSBTAT00000003183	ENSBTAG00000002451	TTC39A	3.06948	0.00117727	0.0937198
ENSBTAT00000022940	ENSBTAG00000017260	PDE3A	-4.53798	0.00117975	0.0937198
ENSBTAT00000019004	ENSBTAG00000014304	TMEM47	-2.64882	0.00119873	0.0937198
ENSBTAT00000013422	ENSBTAG00000010174	SPATA46	inf	0.00120379	0.0937198
ENSBTAT00000021488	ENSBTAG00000016144	LCN10	#NAME?	0.00120418	0.0937198
ENSBTAT00000066054	ENSBTAG00000046593	-	7.10555	0.00121312	0.0937198
ENSBTAT00000047112	ENSBTAG00000038312	-	-5.62707	0.00122175	0.0937198
ENSBTAT00000028606	ENSBTAG00000039581	HOXD4	-4.46732	0.00122521	0.0937198
ENSBTAT00000035442	ENSBTAG00000025266	UBQLN3	11.2418	0.00124053	0.0937198
ENSBTAT00000022706	ENSBTAG00000017074	ANO8	-2.31645	0.00124153	0.0937198
ENSBTAT00000015929	ENSBTAG00000012007	SOCS2	-2.70501	0.00124288	0.0937198
ENSBTAT00000044230	ENSBTAG00000031236	-	9.48448	0.00124921	0.0937198
ENSBTAT00000020099	ENSBTAG00000015104	CCDC28B	-4.12903	0.00125182	0.0937198
ENSBTAT00000027612	ENSBTAG00000020720	C1orf35	-0.719715	0.00125393	0.0937198
ENSBTAT00000057011	ENSBTAG00000039068	-	-5.96589	0.00125442	0.0937198
ENSBTAT00000014794	ENSBTAG00000011139	BCHE	-4.1663	0.00125622	0.0937198
ENSBTAT00000038842	ENSBTAG00000001514	ASB11	-1.03144	0.00126116	0.0937198
ENSBTAT00000050377	ENSBTAG00000014932	ARSE	-5.01775	0.00126422	0.0937198
ENSBTAT00000021753	ENSBTAG00000016352	STX10	-2.26856	0.00127597	0.0937198
ENSBTAT00000063202	ENSBTAG00000014289	ZFYVE9	-0.706625	0.00128007	0.0937198
ENSBTAT00000003307	ENSBTAG00000002551	KCNJ8	-2.08704	0.00130138	0.0949228
ENSBTAT00000045955	ENSBTAG00000032396	KCTD19	8.30981	0.00131535	0.0950041
ENSBTAT00000001511	ENSBTAG00000001136	KIAA1324	6.63832	0.00132308	0.0950041
ENSBTAT00000065059	ENSBTAG00000048316	-	8.81194	0.00132587	0.0950041
ENSBTAT00000009534	ENSBTAG00000007246	TMEM204	-3.02458	0.00133363	0.0951368
ENSBTAT00000010745	ENSBTAG00000008173	TRIM13	3.85197	0.00134049	0.0952774
ENSBTAT00000001281	ENSBTAG00000000967	DET1	2.83785	0.00135647	0.0954559
ENSBTAT00000018383	ENSBTAG00000013843	ACVRL1	-2.68712	0.0013577	0.0954559
ENSBTAT00000009422	ENSBTAG00000007159	ESR1	-2.79425	0.00137697	0.0961162
ENSBTAT00000010899	ENSBTAG00000008283	FLI1	-1.85927	0.00138452	0.0961292
ENSBTAT00000000200	ENSBTAG00000000175	N4BP2	0.571098	0.00140908	0.09641
ENSBTAT00000016991	ENSBTAG00000012785	TEPP	8.3636	0.0014175	0.09641
ENSBTAT00000047514	ENSBTAG00000033396	C9orf135	8.12937	0.00142818	0.09641
ENSBTAT00000005411	ENSBTAG00000004134	C8orf74	11.4731	0.00143387	0.09641
ENSBTAT00000025243	ENSBTAG00000018967	YIPF3	-1.234	0.00143421	0.09641
ENSBTAT00000049498	ENSBTAG00000035018	-	5.8165	0.00143551	0.09641
ENSBTAT00000010231	ENSBTAG00000007782	MYOT	10.038	0.00145083	0.09641
ENSBTAT00000022442	ENSBTAG00000016869	POLD3	1.79253	0.00145267	0.09641
ENSBTAT00000045892	ENSBTAG00000032353	CCDC63	6.87985	0.00145626	0.09641
ENSBTAT00000063823	ENSBTAG00000047524	TMEM200B	-3.46688	0.00145792	0.09641
ENSBTAT00000001098	ENSBTAG00000000833	TAX1BP3	-1.42222	0.00146082	0.09641
ENSBTAT00000056149	ENSBTAG00000004694	RPGRIP1	12.2437	0.0014665	0.09641
ENSBTAT00000010912	ENSBTAG00000008292	SNRPD1	-0.127273	0.00147321	0.09641
ENSBTAT00000001939	ENSBTAG00000020243	SVEP1	-4.48025	0.00148155	0.09641
ENSBTAT00000055396	ENSBTAG00000038831	PHYHD1	-3.93745	0.00148776	0.09641
ENSBTAT00000006298	ENSBTAG00000004797	TRMT44	-1.84953	0.00149368	0.09641
ENSBTAT00000039684	ENSBTAG00000027577	C11orf91	8.71231	0.00149921	0.09641
ENSBTAT00000023359	ENSBTAG00000017571	PLEKHA5	-0.68962	0.00151961	0.0965017
ENSBTAT00000013346	ENSBTAG00000010103	TRIM9	7.43059	0.00153346	0.0965017
ENSBTAT00000021280	ENSBTAG00000015994	LRRC63	5.79814	0.00153852	0.0965017
ENSBTAT00000020271	ENSBTAG00000015242	SLC18B1	-2.5112	0.00154546	0.0965017
ENSBTAT00000018687	ENSBTAG00000014058	LDB2	-2.57413	0.00155388	0.0965017
ENSBTAT00000052249	ENSBTAG00000001564	PDE4DIP	-0.500598	0.00155779	0.0965017
ENSBTAT00000028342	ENSBTAG00000021272	ABCG1	-3.6799	0.00156506	0.0965017
ENSBTAT00000031362	ENSBTAG00000010947	PHYHIPL	6.75964	0.00157224	0.0965017
ENSBTAT00000002749	ENSBTAG00000002128	MPPE1	-1.8353	0.00157402	0.0965017
ENSBTAT00000026211	ENSBTAG00000019667	RNF187	-2.01998	0.0015776	0.0965017
ENSBTAT00000018592	ENSBTAG00000013990	WNT6	-2.70213	0.00158724	0.0965017
ENSBTAT00000017992	ENSBTAG00000013532	-	6.9984	0.00159061	0.0965017
ENSBTAT00000048782	ENSBTAG00000034437	-	-0.485761	0.00160031	0.0966065
ENSBTAT00000037370	ENSBTAG00000018218	-	8.16734	0.00160662	0.0966065
ENSBTAT00000000321	ENSBTAG00000000257	MRAP2	-1.84318	0.00161144	0.0966065
ENSBTAT00000023181	ENSBTAG00000017437	TMEM237	-0.644987	0.00161218	0.0966065
ENSBTAT00000055936	ENSBTAG00000037832	ASPHD2	2.18614	0.00162833	0.0969777
ENSBTAT00000001412	ENSBTAG00000001066	-	#NAME?	0.00164998	0.0971585
ENSBTAT00000045612	ENSBTAG00000032148	TMEM117	-1.26631	0.00165252	0.0971585
ENSBTAT00000036467	ENSBTAG00000014907	IL11RA	-2.80348	0.00165294	0.0971585
ENSBTAT00000061361	ENSBTAG00000019332	SLC9C1	8.47897	0.00165631	0.0971585
ENSBTAT00000023373	ENSBTAG00000017574	LMNA	-2.1439	0.00167764	0.0980587
ENSBTAT00000009474	ENSBTAG00000007200	COX6B2	5.66179	0.00168173	0.0980587
ENSBTAT00000003379	ENSBTAG00000002612	-	0.441438	0.00170912	0.0983982
ENSBTAT00000009564	ENSBTAG00000007273	TF	-0.857548	0.00170983	0.0983982
ENSBTAT00000044320	ENSBTAG00000001504	NOP14	0.33898	0.00171585	0.0983982
ENSBTAT00000001564	ENSBTAG00000001179	TEP1	-2.52484	0.00172474	0.0983982
ENSBTAT00000000566	ENSBTAG00000000442	RBP4	-3.7939	0.00172604	0.0983982
ENSBTAT00000046629	ENSBTAG00000014455	PDZD2	-2.27341	0.00173302	0.0983982
ENSBTAT00000013790	ENSBTAG00000010444	ERBB3	-1.78625	0.00175255	0.0991261
ENSBTAT00000020758	ENSBTAG00000015628	SMPD1	-1.62896	0.00175975	0.0991261
ENSBTAT00000020850	ENSBTAG00000015704	TMCO3	-1.25823	0.00177244	0.0991905
ENSBTAT00000001353	ENSBTAG00000001020	AKAP3	7.7196	0.00178919	0.099273
ENSBTAT00000022133	ENSBTAG00000016640	HEATR3	-1.37827	0.00180798	0.099273
ENSBTAT00000064999	ENSBTAG00000009332	TTLL6	6.7769	0.00180819	0.099273
ENSBTAT00000028616	ENSBTAG00000021468	MED24	0.123011	0.00180875	0.099273
ENSBTAT00000049820	ENSBTAG00000035129	-	3.25304	0.00181962	0.099273
ENSBTAT00000047059	ENSBTAG00000033127	C1orf100	10.9973	0.0018257	0.099273
ENSBTAT00000009362	ENSBTAG00000007114	POC5	1.32283	0.00182845	0.099273
ENSBTAT00000044871	ENSBTAG00000013277	CCDC22	-2.19873	0.00182999	0.099273
ENSBTAT00000040101	ENSBTAG00000000333	ARHGAP20	3.55315	0.00186567	0.100001
ENSBTAT00000026300	ENSBTAG00000019734	CD276	-1.49074	0.00186982	0.100001
ENSBTAT00000032422	ENSBTAG00000032831	MRPL33	0.555649	0.00187322	0.100001
ENSBTAT00000062993	ENSBTAG00000046346	PACS2	-0.228	0.00188076	0.100001
ENSBTAT00000019336	ENSBTAG00000014547	PGAM2	10.0571	0.00188957	0.100001
ENSBTAT00000065271	ENSBTAG00000047561	-	-3.1993	0.00189691	0.100001
ENSBTAT00000024503	ENSBTAG00000018416	CCDC42	5.19232	0.00190643	0.100001
ENSBTAT00000025481	ENSBTAG00000019143	-	7.63105	0.00191743	0.100001
ENSBTAT00000061460	ENSBTAG00000012505	ARHGEF17	-1.84403	0.00192501	0.100001
ENSBTAT00000048647	ENSBTAG00000034346	BTG4	7.20673	0.00192503	0.100001
ENSBTAT00000012508	ENSBTAG00000009506	NAGA	-1.39965	0.00192725	0.100001
ENSBTAT00000009893	ENSBTAG00000007518	TRIM69	10.6094	0.00193563	0.100001
ENSBTAT00000021172	ENSBTAG00000015925	SDHAF3	-1.3229	0.00193582	0.100001
ENSBTAT00000007150	ENSBTAG00000005432	CAPG	-2.02488	0.00193965	0.100001
ENSBTAT00000001266	ENSBTAG00000000957	-	0.554826	0.00194154	0.100001
ENSBTAT00000049300	ENSBTAG00000000246	ME3	#NAME?	0.00194213	0.100001
ENSBTAT00000055488	ENSBTAG00000001772	PDCL2	8.16231	0.00195084	0.100001
ENSBTAT00000048506	ENSBTAG00000016473	NAT1	-1.79106	0.00195576	0.100001
ENSBTAT00000015606	ENSBTAG00000011752	SYNM	-0.83986	0.00195991	0.100001
ENSBTAT00000064834	ENSBTAG00000030993	LCA5L	7.47032	0.00197176	0.100001
ENSBTAT00000026390	ENSBTAG00000019808	CCSER1	-1.89614	0.00198076	0.100001
ENSBTAT00000020206	ENSBTAG00000015186	ILVBL	-2.18546	0.0019814	0.100001
ENSBTAT00000004329	ENSBTAG00000003335	VSX1	6.0245	0.00198594	0.100001
ENSBTAT00000008194	ENSBTAG00000006244	WDR83OS	-0.0776638	0.00199675	0.100001
ENSBTAT00000028862	ENSBTAG00000021658	GRASP	-3.97735	0.00200032	0.100001
ENSBTAT00000025881	ENSBTAG00000019429	C4orf17	10.0813	0.00202018	0.100001
ENSBTAT00000002589	ENSBTAG00000001997	MROH2B	8.83129	0.002023	0.100001
ENSBTAT00000063704	ENSBTAG00000001331	ERICH6	8.19696	0.00202789	0.100001
ENSBTAT00000017928	ENSBTAG00000013483	TAF1A	-0.383626	0.00203075	0.100001
ENSBTAT00000048428	ENSBTAG00000015522	MRPS31	1.98696	0.00203217	0.100001
ENSBTAT00000003273	ENSBTAG00000002524	MRI1	-1.43123	0.00204669	0.100001
ENSBTAT00000035504	ENSBTAG00000010431	LURAP1L	-2.86083	0.00205669	0.100001
ENSBTAT00000007848	ENSBTAG00000005979	HELLS	-0.390621	0.00206407	0.100001
ENSBTAT00000018461	ENSBTAG00000013901	PTDSS1	1.07708	0.0020642	0.100001
ENSBTAT00000001108	ENSBTAG00000000836	KRT8	-2.10284	0.00208475	0.100584
ENSBTAT00000054755	ENSBTAG00000038074	GJC3	-5.03577	0.00209611	0.100584
ENSBTAT00000017145	ENSBTAG00000012897	ITGA7	-3.0782	0.0020969	0.100584
ENSBTAT00000005102	ENSBTAG00000003907	TSPAN14	-2.17303	0.00211035	0.100903
ENSBTAT00000025866	ENSBTAG00000019417	ARMCX2	-2.54282	0.00211391	0.100903
ENSBTAT00000036235	ENSBTAG00000009372	TTC5	-0.530966	0.00213056	0.101257
ENSBTAT00000007187	ENSBTAG00000005464	ADCY6	-1.49957	0.00214186	0.101257
ENSBTAT00000046259	ENSBTAG00000015349	C1orf56	9.16157	0.00214356	0.101257
ENSBTAT00000001385	ENSBTAG00000001043	LUZP2	7.25945	0.00214656	0.101257
ENSBTAT00000031316	ENSBTAG00000012667	CAMK2G	-0.925309	0.00214732	0.101257
ENSBTAT00000065323	ENSBTAG00000046670	MLX	-0.885748	0.00215818	0.101415
ENSBTAT00000016266	ENSBTAG00000012263	ASAP3	-1.7571	0.00216348	0.101415
ENSBTAT00000044137	ENSBTAG00000000504	GTF2B	-0.26161	0.00217154	0.101415
ENSBTAT00000002156	ENSBTAG00000001645	AAR2	0.794802	0.00218098	0.101415
ENSBTAT00000064047	ENSBTAG00000048306	-	1.18146	0.00218168	0.101415
ENSBTAT00000000449	ENSBTAG00000000344	-	inf	0.00218191	0.101415
ENSBTAT00000035518	ENSBTAG00000021677	TRIM37	2.24901	0.00219441	0.101573
ENSBTAT00000006947	ENSBTAG00000005280	ADA	-3.16415	0.00221119	0.101573
ENSBTAT00000064793	ENSBTAG00000046718	TEX43	10.9595	0.00221332	0.101573
ENSBTAT00000026919	ENSBTAG00000020214	LRRC8B	4.8851	0.00221505	0.101573
ENSBTAT00000014789	ENSBTAG00000011132	CCDC83	7.8095	0.00223293	0.102081
ENSBTAT00000024724	ENSBTAG00000018578	LOXL3	-2.91822	0.00225489	0.102164
ENSBTAT00000009792	ENSBTAG00000007445	CD28	6.68255	0.00225522	0.102164
ENSBTAT00000018474	ENSBTAG00000013909	BOC	-2.28612	0.00225573	0.102164
ENSBTAT00000047320	ENSBTAG00000012044	RPL13	-2.3875	0.00227661	0.102691
ENSBTAT00000017603	ENSBTAG00000013231	C9orf40	3.77867	0.00228986	0.102754
ENSBTAT00000024139	ENSBTAG00000018133	SEMA3A	-3.4933	0.00229641	0.10281
ENSBTAT00000024050	ENSBTAG00000018064	FAM221A	3.49377	0.00231525	0.10311
ENSBTAT00000007374	ENSBTAG00000005614	UXS1	0.0279504	0.00231763	0.10311
ENSBTAT00000024782	ENSBTAG00000037377	ABHD14B	-2.2529	0.00231899	0.10311
ENSBTAT00000000926	ENSBTAG00000000694	TAF10	0.528448	0.00234821	0.103307
ENSBTAT00000019237	ENSBTAG00000014468	AP1S1	-1.39539	0.00236284	0.103307
ENSBTAT00000023847	ENSBTAG00000017932	CCDC84	-0.700171	0.00236469	0.103307
ENSBTAT00000003605	ENSBTAG00000002781	GCNT4	-3.13105	0.00236666	0.103307
ENSBTAT00000016742	ENSBTAG00000012609	-	-0.435683	0.00237345	0.103307
ENSBTAT00000013345	ENSBTAG00000010116	AK9	6.06634	0.00238169	0.103307
ENSBTAT00000020259	ENSBTAG00000015224	TCOF1	-0.779457	0.00238882	0.103307
ENSBTAT00000007660	ENSBTAG00000005824	SPOP	-0.592088	0.00238991	0.103307
ENSBTAT00000013405	ENSBTAG00000010157	Tom22	-0.859725	0.00239585	0.103307
ENSBTAT00000012044	ENSBTAG00000009139	LDLRAD4	-1.49282	0.00239592	0.103307
ENSBTAT00000006082	ENSBTAG00000004637	2018-03-10	6.64878	0.0023961	0.103307
ENSBTAT00000021544	ENSBTAG00000016185	ENAH	-0.316321	0.00239668	0.103307
ENSBTAT00000001210	ENSBTAG00000000916	TCTE3	7.38335	0.0024101	0.103307
ENSBTAT00000012247	ENSBTAG00000009298	XYLT2	-2.07789	0.00241324	0.103307
ENSBTAT00000024902	ENSBTAG00000007343	PDLIM7	-1.9841	0.0024145	0.103307
ENSBTAT00000012770	ENSBTAG00000009681	PPP2R3C	2.8665	0.0024152	0.103307
ENSBTAT00000049259	ENSBTAG00000034665	PRSS55	11.5261	0.00241797	0.103307
ENSBTAT00000036655	ENSBTAG00000021180	TBATA	11.6909	0.0024189	0.103307
ENSBTAT00000003306	ENSBTAG00000033563	-	-1.21047	0.00242999	0.103554
ENSBTAT00000013434	ENSBTAG00000010182	ACR	10.4133	0.00243959	0.103636
ENSBTAT00000000993	ENSBTAG00000000745	AQP1	-1.13317	0.00244765	0.103636
ENSBTAT00000055233	ENSBTAG00000009305	ANKRD27	-1.09016	0.00244788	0.103636
ENSBTAT00000029560	ENSBTAG00000022058	ACACB	5.25074	0.00247024	0.104009
ENSBTAT00000028864	ENSBTAG00000021660	IKBIP	-2.24449	0.00247236	0.104009
ENSBTAT00000016569	ENSBTAG00000012489	TMEM266	-0.903066	0.00247816	0.104009
ENSBTAT00000045584	ENSBTAG00000031725	TNFSF12	-2.48512	0.00248212	0.104009
ENSBTAT00000004362	ENSBTAG00000003364	-	10.8222	0.00248339	0.104009
ENSBTAT00000034186	ENSBTAG00000024561	H3F3A	-1.22111	0.00249968	0.104244
ENSBTAT00000007832	ENSBTAG00000005969	EIF2S2	0.454252	0.00249973	0.104244
ENSBTAT00000024412	ENSBTAG00000018347	IL33	-3.93588	0.0025133	0.104587
ENSBTAT00000025556	ENSBTAG00000019199	-	10.8557	0.00252229	0.104622
ENSBTAT00000025066	ENSBTAG00000032576	CMTM2	10.1204	0.00252841	0.104622
ENSBTAT00000014318	ENSBTAG00000010809	HID1	-3.05478	0.00253028	0.104622
ENSBTAT00000016206	ENSBTAG00000012219	CSPG4	-4.35158	0.00254448	0.104987
ENSBTAT00000061025	ENSBTAG00000039172	RABGAP1	0.17056	0.00256766	0.105441
ENSBTAT00000003234	ENSBTAG00000002488	LDHC	7.72665	0.00257418	0.105441
ENSBTAT00000044026	ENSBTAG00000003809	PLCD4	3.56506	0.00257714	0.105441
ENSBTAT00000029813	ENSBTAG00000022114	TMEM65	-1.33065	0.00258771	0.105468
ENSBTAT00000022558	ENSBTAG00000016956	GANAB	-0.806082	0.00258863	0.105468
ENSBTAT00000056960	ENSBTAG00000037907	DSEL	-2.29571	0.00260263	0.105817
ENSBTAT00000011123	ENSBTAG00000008449	-	4.78001	0.00263795	0.106527
ENSBTAT00000056133	ENSBTAG00000006802	BPIFA3	10.6886	0.00265001	0.106527
ENSBTAT00000017753	ENSBTAG00000013346	SIX5	-2.31331	0.00265124	0.106527
ENSBTAT00000016356	ENSBTAG00000012320	CETN1	10.1083	0.00267199	0.107072
ENSBTAT00000006835	ENSBTAG00000005186	DBNDD2	-3.78402	0.00269204	0.107652
ENSBTAT00000008380	ENSBTAG00000006387	TSNAXIP1	7.68401	0.00269751	0.107652
ENSBTAT00000052029	ENSBTAG00000006173	CCDC116	6.3259	0.00270679	0.107801
ENSBTAT00000026798	ENSBTAG00000020120	SEL1L2	8.85349	0.00273739	0.107857
ENSBTAT00000064584	ENSBTAG00000047127	C19orf25	0.177187	0.00274187	0.107857
ENSBTAT00000003884	ENSBTAG00000002983	NT5C1A	-3.50229	0.00274569	0.107857
ENSBTAT00000028385	ENSBTAG00000021301	ACSF2	-2.20545	0.00274623	0.107857
ENSBTAT00000056520	ENSBTAG00000039620	-	-0.80256	0.00274967	0.107857
ENSBTAT00000003835	ENSBTAG00000002949	CBX1	-0.43268	0.00275249	0.107857
ENSBTAT00000001300	ENSBTAG00000000982	C3orf84	inf	0.00276528	0.108048
ENSBTAT00000021324	ENSBTAG00000016017	CCDC40	4.84252	0.00277023	0.108048
ENSBTAT00000015290	ENSBTAG00000011505	RABEP1	0.302476	0.00278499	0.108048
ENSBTAT00000018791	ENSBTAG00000014135	WDR17	-0.204533	0.00279492	0.108048
ENSBTAT00000007596	ENSBTAG00000005779	FTMT	7.85206	0.0027955	0.108048
ENSBTAT00000030181	ENSBTAG00000033032	FAM50A	-1.82222	0.00279627	0.108048
ENSBTAT00000002916	ENSBTAG00000002255	BHMT	6.95233	0.00282021	0.108048
ENSBTAT00000019786	ENSBTAG00000014858	PRPSAP2	-1.04445	0.00282312	0.108048
ENSBTAT00000000744	ENSBTAG00000000570	RET	-1.74545	0.00282354	0.108048
ENSBTAT00000064542	ENSBTAG00000004663	TRUB2	-0.218981	0.00283105	0.108048
ENSBTAT00000000271	ENSBTAG00000000220	-	3.85694	0.00283575	0.108048
ENSBTAT00000005072	ENSBTAG00000003887	ECHDC1	-1.20886	0.00283621	0.108048
ENSBTAT00000047143	ENSBTAG00000002710	TSSK4	9.83575	0.00283735	0.108048
ENSBTAT00000047680	ENSBTAG00000033547	C4orf45	inf	0.00284027	0.108048
ENSBTAT00000024319	ENSBTAG00000018271	SLC38A10	-0.649764	0.0028406	0.108048
ENSBTAT00000038847	ENSBTAG00000020053	ZEB1	-1.78705	0.00286121	0.108409
ENSBTAT00000010969	ENSBTAG00000008330	RNF19B	3.15814	0.00286931	0.108439
ENSBTAT00000002681	ENSBTAG00000002075	MME	-3.51199	0.00287314	0.108439
ENSBTAT00000007086	ENSBTAG00000024582	RPL10L	10.1832	0.00287978	0.108479
ENSBTAT00000037545	ENSBTAG00000026418	-	-7.90093	0.00288959	0.108561
ENSBTAT00000026382	ENSBTAG00000019799	FCAMR	7.01936	0.00289311	0.108561
ENSBTAT00000061222	ENSBTAG00000003626	MYO3B	6.36057	0.00290929	0.108675
ENSBTAT00000020781	ENSBTAG00000015646	-	-1.52333	0.00291288	0.108675
ENSBTAT00000048718	ENSBTAG00000034391	EQTN	5.4634	0.00292721	0.109001
ENSBTAT00000044505	ENSBTAG00000001662	EHD3	-1.8415	0.00295193	0.109324
ENSBTAT00000046962	ENSBTAG00000033078	CNEP1R1	-0.185289	0.00295492	0.109324
ENSBTAT00000024518	ENSBTAG00000018427	NCK1	1.64803	0.0029574	0.109324
ENSBTAT00000021335	ENSBTAG00000038711	TMEM91	-3.15666	0.00297137	0.109518
ENSBTAT00000009631	ENSBTAG00000012817	JAG1	-2.46957	0.00297485	0.109518
ENSBTAT00000033237	ENSBTAG00000024096	LSM10	0.968655	0.00298974	0.109769
ENSBTAT00000009357	ENSBTAG00000007112	HSPB11	0.673193	0.00299292	0.109769
ENSBTAT00000006962	ENSBTAG00000038045	FLT3LG	-2.65338	0.00300974	0.110068
ENSBTAT00000000995	ENSBTAG00000000749	LMNTD1	7.25444	0.00301679	0.110068
ENSBTAT00000039331	ENSBTAG00000027405	FNDC11	9.98501	0.00301937	0.110068
ENSBTAT00000025930	ENSBTAG00000019465	ITPKC	2.23345	0.00302611	0.110068
ENSBTAT00000028109	ENSBTAG00000027407	TNFRSF6B	-1.92361	0.00302934	0.110068
ENSBTAT00000063199	ENSBTAG00000017566	TUFT1	3.13178	0.00303967	0.110118
ENSBTAT00000014083	ENSBTAG00000010655	DCST1	7.51645	0.00305772	0.110118
ENSBTAT00000012026	ENSBTAG00000009126	YBX2	9.63403	0.00306541	0.110118
ENSBTAT00000056779	ENSBTAG00000022461	2018-09-10	2.55195	0.00306612	0.110118
ENSBTAT00000004147	ENSBTAG00000003192	TBC1D16	-2.50968	0.00306649	0.110118
ENSBTAT00000008130	ENSBTAG00000006187	MFAP4	-3.58158	0.00307494	0.110118
ENSBTAT00000025277	ENSBTAG00000018991	TSGA10	4.92061	0.00307852	0.110118
ENSBTAT00000012904	ENSBTAG00000009780	GTF2I	0.384309	0.00311464	0.110118
ENSBTAT00000013382	ENSBTAG00000010138	SEMA3B	-4.4172	0.00313064	0.110118
ENSBTAT00000047311	ENSBTAG00000004788	SDR39U1	-0.794968	0.00313404	0.110118
ENSBTAT00000049218	ENSBTAG00000034761	-	4.18264	0.00314913	0.110118
ENSBTAT00000009760	ENSBTAG00000007421	CDH5	-2.29696	0.00314979	0.110118
ENSBTAT00000055126	ENSBTAG00000017436	C2CD6	6.37335	0.00315304	0.110118
ENSBTAT00000021595	ENSBTAG00000016231	POFUT1	-0.908435	0.00315857	0.110118
ENSBTAT00000030045	ENSBTAG00000012200	ANKRD13D	-2.55883	0.00316136	0.110118
ENSBTAT00000009126	ENSBTAG00000006951	LMO2	-2.55473	0.00316369	0.110118
ENSBTAT00000017417	ENSBTAG00000013100	SPAG5	4.80427	0.00316483	0.110118
ENSBTAT00000056907	ENSBTAG00000033312	-	9.86135	0.00316747	0.110118
ENSBTAT00000035734	ENSBTAG00000006771	FRY	1.02039	0.00317473	0.110118
ENSBTAT00000057049	ENSBTAG00000039789	-	-0.29253	0.00317636	0.110118
ENSBTAT00000022316	ENSBTAG00000016782	SLC39A10	-2.99493	0.00318788	0.110118
ENSBTAT00000004887	ENSBTAG00000003754	-	-0.359054	0.00320183	0.110118
ENSBTAT00000044904	ENSBTAG00000031673	ARRDC5	8.36616	0.00320964	0.110118
ENSBTAT00000021223	ENSBTAG00000015962	MMADHC	0.933734	0.00320965	0.110118
ENSBTAT00000055247	ENSBTAG00000025130	HIC1	-2.47347	0.00321149	0.110118
ENSBTAT00000001897	ENSBTAG00000001449	SRA1	-0.441924	0.00322166	0.110118
ENSBTAT00000047384	ENSBTAG00000015444	LETM2	4.60756	0.00322647	0.110118
ENSBTAT00000000378	ENSBTAG00000000301	-	8.8134	0.00322858	0.110118
ENSBTAT00000013313	ENSBTAG00000010094	FANCD2OS	9.11408	0.00322862	0.110118
ENSBTAT00000017746	ENSBTAG00000022799	NOTCH1	-0.307426	0.00323466	0.110131
ENSBTAT00000042753	ENSBTAG00000030278	-	-3.14902	0.00324066	0.110143
ENSBTAT00000011077	ENSBTAG00000008419	PDE2A	-1.68063	0.0032515	0.110161
ENSBTAT00000011327	ENSBTAG00000008585	ARHGEF10	-0.535138	0.00325977	0.110215
ENSBTAT00000010704	ENSBTAG00000008143	STK17A	2.00969	0.00327448	0.110379
ENSBTAT00000027416	ENSBTAG00000020573	SCUBE2	-1.35135	0.00327593	0.110379
ENSBTAT00000001503	ENSBTAG00000024772	TRIP6	-3.75338	0.00328583	0.110457
ENSBTAT00000006789	ENSBTAG00000005154	APCDD1	-2.6846	0.00330977	0.110457
ENSBTAT00000017258	ENSBTAG00000012979	ZMYND12	5.27449	0.00331181	0.110457
ENSBTAT00000008925	ENSBTAG00000006785	-	-0.652503	0.0033135	0.110457
ENSBTAT00000024307	ENSBTAG00000018261	PDHX	0.629886	0.00332016	0.110457
ENSBTAT00000029195	ENSBTAG00000021899	PDE9A	-0.456226	0.00333053	0.110457
ENSBTAT00000008501	ENSBTAG00000006486	TSEN34	-1.48418	0.0033377	0.110457
ENSBTAT00000043163	ENSBTAG00000030564	-	5.6047	0.00333878	0.110457
ENSBTAT00000017818	ENSBTAG00000013391	ANKH	-1.4341	0.00334191	0.110457
ENSBTAT00000029290	ENSBTAG00000021970	EYA4	-3.51591	0.00334363	0.110457
ENSBTAT00000007469	ENSBTAG00000002240	GPR18	8.24274	0.00335925	0.110457
ENSBTAT00000018887	ENSBTAG00000014207	ADAMTS10	-2.53042	0.00336951	0.110457
ENSBTAT00000018944	ENSBTAG00000014259	KCTD1	-0.714153	0.00340073	0.110457
ENSBTAT00000043383	ENSBTAG00000030686	RAVER2	-4.24858	0.00340112	0.110457
ENSBTAT00000007154	ENSBTAG00000005436	SHQ1	0.055233	0.00340406	0.110457
ENSBTAT00000003858	ENSBTAG00000002963	SAA4	10.7859	0.00341662	0.110457
ENSBTAT00000020655	ENSBTAG00000015549	PCDH18	-3.31584	0.00341846	0.110457
ENSBTAT00000003464	ENSBTAG00000002675	CCDC7	6.60293	0.0034205	0.110457
ENSBTAT00000027940	ENSBTAG00000020979	NGFR	-2.46722	0.003436	0.110457
ENSBTAT00000039444	ENSBTAG00000027464	FGFRL1	-2.03523	0.0034629	0.110457
ENSBTAT00000018811	ENSBTAG00000014154	-	-3.24253	0.00346331	0.110457
ENSBTAT00000049092	ENSBTAG00000034657	-	8.00949	0.00346513	0.110457
ENSBTAT00000065629	ENSBTAG00000046922	TWIST1	-4.66048	0.00347057	0.110457
ENSBTAT00000026804	ENSBTAG00000020124	HTRA2	-0.666466	0.00349697	0.110457
ENSBTAT00000047170	ENSBTAG00000019353	STIM2	-1.04743	0.00349712	0.110457
ENSBTAT00000009113	ENSBTAG00000006947	-	9.91951	0.00350609	0.110457
ENSBTAT00000029730	ENSBTAG00000013001	ZNF84	-1.98378	0.00351924	0.110457
ENSBTAT00000043319	ENSBTAG00000030652	TEX33	10.5375	0.00352035	0.110457
ENSBTAT00000012735	ENSBTAG00000009663	YBX3	4.49759	0.00352186	0.110457
ENSBTAT00000025189	ENSBTAG00000017814	LGI4	-1.9189	0.00353536	0.110457
ENSBTAT00000009697	ENSBTAG00000007369	-	-1.96257	0.00353647	0.110457
ENSBTAT00000008511	ENSBTAG00000014540	PERM1	8.01291	0.00354297	0.110457
ENSBTAT00000042789	ENSBTAG00000003822	CROCC	-2.21449	0.00354651	0.110457
ENSBTAT00000064352	ENSBTAG00000046173	ALG12	-1.13163	0.00355436	0.110457
ENSBTAT00000055912	ENSBTAG00000012158	C1orf158	10.4487	0.00355625	0.110457
ENSBTAT00000010191	ENSBTAG00000007749	TONSL	-1.73382	0.00356371	0.110457
ENSBTAT00000025934	ENSBTAG00000019469	SPACA1	5.8426	0.00356555	0.110457
ENSBTAT00000044731	ENSBTAG00000005230	SHOX2	-4.04291	0.0035675	0.110457
ENSBTAT00000064816	ENSBTAG00000047402	FAM170B	8.11727	0.00357592	0.110457
ENSBTAT00000013841	ENSBTAG00000010478	AIP	-1.55975	0.00358681	0.110457
ENSBTAT00000013316	ENSBTAG00000003345	FAT4	-2.09769	0.00358682	0.110457
ENSBTAT00000048703	ENSBTAG00000034384	VWA3B	8.43902	0.00358746	0.110457
ENSBTAT00000002998	ENSBTAG00000002323	USP28	-0.575179	0.0035923	0.110457
ENSBTAT00000004555	ENSBTAG00000003503	C16orf87	3.04685	0.00360284	0.110457
ENSBTAT00000053644	ENSBTAG00000037602	-	9.14315	0.00360339	0.110457
ENSBTAT00000042642	ENSBTAG00000030210	SLCO6A1	7.57601	0.00360375	0.110457
ENSBTAT00000043726	ENSBTAG00000004581	MS4A14	8.93663	0.00360535	0.110457
ENSBTAT00000003681	ENSBTAG00000002842	HEATR4	5.74581	0.00361072	0.110457
ENSBTAT00000020222	ENSBTAG00000015198	DZIP1L	-2.34612	0.00361276	0.110457
ENSBTAT00000020766	ENSBTAG00000015637	IMPAD1	0.935097	0.00361947	0.110457
ENSBTAT00000005925	ENSBTAG00000004510	SARDH	-2.78428	0.00361971	0.110457
ENSBTAT00000065412	ENSBTAG00000047964	TMEM210	8.65471	0.00362705	0.110457
ENSBTAT00000024287	ENSBTAG00000018245	SLC1A3	-1.21951	0.00363081	0.110457
ENSBTAT00000018812	ENSBTAG00000014156	AMN1	2.46242	0.00363758	0.110457
ENSBTAT00000005506	ENSBTAG00000004200	GTPBP3	-1.22454	0.00366035	0.110457
ENSBTAT00000013656	ENSBTAG00000010343	C1QTNF7	-2.7636	0.00366499	0.110457
ENSBTAT00000027101	ENSBTAG00000020335	RNF32	7.31138	0.00366781	0.110457
ENSBTAT00000007733	ENSBTAG00000005882	ZNF333	-1.44247	0.00367078	0.110457
ENSBTAT00000061400	ENSBTAG00000044157	-	7.50479	0.00367426	0.110457
ENSBTAT00000006374	ENSBTAG00000004849	IGSF3	-2.78782	0.00368581	0.110457
ENSBTAT00000009093	ENSBTAG00000006905	KLHDC4	-0.548577	0.00368729	0.110457
ENSBTAT00000034076	ENSBTAG00000024510	-	7.51638	0.00368947	0.110457
ENSBTAT00000022174	ENSBTAG00000016676	PTER	-1.70218	0.00370866	0.110457
ENSBTAT00000053650	ENSBTAG00000038156	DYNLT3	-1.70103	0.00373035	0.110457
ENSBTAT00000043712	ENSBTAG00000019496	CDKN3	6.85092	0.0037361	0.110457
ENSBTAT00000044259	ENSBTAG00000018220	RGSL1	6.47839	0.00374114	0.110457
ENSBTAT00000017819	ENSBTAG00000013393	GEMIN4	3.7511	0.00374486	0.110457
ENSBTAT00000032932	ENSBTAG00000023941	CPN1	-1.9981	0.00374496	0.110457
ENSBTAT00000010568	ENSBTAG00000008033	PPP6C	0.479265	0.00375919	0.110457
ENSBTAT00000009138	ENSBTAG00000006955	CPNE1	-1.27828	0.00376669	0.110457
ENSBTAT00000048333	ENSBTAG00000020194	FGF13	-3.02037	0.0037699	0.110457
ENSBTAT00000049077	ENSBTAG00000024105	BCL2L11	1.94874	0.00377114	0.110457
ENSBTAT00000022809	ENSBTAG00000017157	CCDC110	9.63286	0.00377127	0.110457
ENSBTAT00000017670	ENSBTAG00000013287	SMO	-3.66605	0.00377289	0.110457
ENSBTAT00000025624	ENSBTAG00000019242	CHRNB1	-2.01438	0.00378237	0.110457
ENSBTAT00000027458	ENSBTAG00000020606	ZFAND2B	-1.14	0.00378304	0.110457
ENSBTAT00000023177	ENSBTAG00000017434	MROH2A	9.97639	0.00378993	0.110492
ENSBTAT00000047341	ENSBTAG00000033304	C8orf4	-2.47517	0.00379809	0.110565
ENSBTAT00000005347	ENSBTAG00000004095	FAM166A	8.44394	0.00382931	0.111141
ENSBTAT00000020582	ENSBTAG00000015485	C6orf118	7.82514	0.00385527	0.111227
ENSBTAT00000044043	ENSBTAG00000037980	TSEN2	-1.17608	0.00386172	0.111227
ENSBTAT00000040242	ENSBTAG00000027900	LRRIQ1	3.55533	0.00386937	0.111227
ENSBTAT00000007304	ENSBTAG00000005556	CYGB	-2.73414	0.00387203	0.111227
ENSBTAT00000028915	ENSBTAG00000021696	CCIN	9.07812	0.00387288	0.111227
ENSBTAT00000015476	ENSBTAG00000011651	HECTD2	-0.930261	0.00388351	0.111227
ENSBTAT00000042894	ENSBTAG00000021781	MTFR1L	0.680894	0.0038867	0.111227
ENSBTAT00000032142	ENSBTAG00000038131	-	-3.0462	0.0038923	0.111227
ENSBTAT00000063367	ENSBTAG00000047804	-	inf	0.0038951	0.111227
ENSBTAT00000017829	ENSBTAG00000013401	ARHGEF40	-2.94883	0.00390099	0.111232
ENSBTAT00000009931	ENSBTAG00000047582	-	-2.93257	0.00391697	0.111353
ENSBTAT00000000588	ENSBTAG00000000462	CCDC102A	-3.4073	0.00393642	0.111353
ENSBTAT00000010680	ENSBTAG00000008121	-	-5.40327	0.00394983	0.111353
ENSBTAT00000045559	ENSBTAG00000011910	STK33	4.47306	0.00396128	0.111353
ENSBTAT00000017822	ENSBTAG00000013395	-	9.49199	0.00396289	0.111353
ENSBTAT00000012384	ENSBTAG00000009408	ADAM2	9.49497	0.0039711	0.111353
ENSBTAT00000026185	ENSBTAG00000019651	TRIM52	2.36753	0.00397656	0.111353
ENSBTAT00000054674	ENSBTAG00000040268	UBE2U	5.59512	0.00398582	0.111353
ENSBTAT00000056087	ENSBTAG00000040490	-	-2.42046	0.00398743	0.111353
ENSBTAT00000037744	ENSBTAG00000015888	PDE7B	-2.64435	0.00399802	0.111353
ENSBTAT00000024159	ENSBTAG00000018153	NRBP1	-0.930283	0.0040001	0.111353
ENSBTAT00000002962	ENSBTAG00000002296	TMEM173	-2.70092	0.00401411	0.111353
ENSBTAT00000014236	ENSBTAG00000010745	THRA	-2.8649	0.00401652	0.111353
ENSBTAT00000065624	ENSBTAG00000003455	ANKRD6	-2.06752	0.00401957	0.111353
ENSBTAT00000033398	ENSBTAG00000008468	AGAP3	-2.25571	0.00403654	0.111388
ENSBTAT00000029098	ENSBTAG00000021827	TCF21	-4.24798	0.00404333	0.111388
ENSBTAT00000012083	ENSBTAG00000009167	SLC15A4	-1.28288	0.00405073	0.111388
ENSBTAT00000022675	ENSBTAG00000017051	ACP6	-1.75767	0.00405545	0.111388
ENSBTAT00000000842	ENSBTAG00000000640	SELENOS	1.2691	0.0040557	0.111388
ENSBTAT00000036474	ENSBTAG00000018796	RABGGTA	-2.08568	0.0040581	0.111388
ENSBTAT00000011393	ENSBTAG00000008639	TRIML1	8.96096	0.00407337	0.111388
ENSBTAT00000049780	ENSBTAG00000006272	NTHL1	-2.33232	0.0040943	0.111388
ENSBTAT00000027864	ENSBTAG00000000874	CAST	1.71396	0.00409538	0.111388
ENSBTAT00000032006	ENSBTAG00000023471	RPL36	-1.32143	0.00410368	0.111388
ENSBTAT00000060984	ENSBTAG00000010999	IL17RD	-1.25469	0.00411684	0.111388
ENSBTAT00000065335	ENSBTAG00000045955	TSSK1B	9.34732	0.00412526	0.111388
ENSBTAT00000006400	ENSBTAG00000004869	-	-3.16555	0.00413218	0.111388
ENSBTAT00000028427	ENSBTAG00000021323	AGFG1	2.04777	0.00413764	0.111388
ENSBTAT00000002271	ENSBTAG00000001730	ODF3	9.69129	0.00414244	0.111388
ENSBTAT00000018126	ENSBTAG00000013638	IQCH	5.37664	0.00414571	0.111388
ENSBTAT00000044082	ENSBTAG00000031150	C2orf70	inf	0.00414666	0.111388
ENSBTAT00000052919	ENSBTAG00000018732	HSPA12B	-1.72871	0.00416394	0.111698
ENSBTAT00000063269	ENSBTAG00000045773	-	9.1802	0.00418061	0.111902
ENSBTAT00000009796	ENSBTAG00000007446	NGF	-2.79345	0.00419546	0.111902
ENSBTAT00000034769	ENSBTAG00000024947	-	4.95352	0.00419918	0.111902
ENSBTAT00000027352	ENSBTAG00000020530	MTIF3	2.49206	0.00420026	0.111902
ENSBTAT00000027322	ENSBTAG00000020504	CDK2AP1	-0.483813	0.00421983	0.112136
ENSBTAT00000015705	ENSBTAG00000011834	CCDC47	-0.0546299	0.00422775	0.112136
ENSBTAT00000017229	ENSBTAG00000012961	PAPSS1	-2.65243	0.00423025	0.112136
ENSBTAT00000052995	ENSBTAG00000000144	-	-3.53483	0.0042321	0.112136
ENSBTAT00000038770	ENSBTAG00000027059	-	-2.56931	0.00425501	0.112219
ENSBTAT00000044584	ENSBTAG00000031462	-	8.97449	0.00426093	0.112219
ENSBTAT00000057492	ENSBTAG00000003364	-	inf	0.00428246	0.112219
ENSBTAT00000026883	ENSBTAG00000020183	TSGA13	7.5512	0.00429105	0.112219
ENSBTAT00000064739	ENSBTAG00000045660	-	inf	0.00430362	0.112219
ENSBTAT00000024122	ENSBTAG00000018123	FBLN5	-2.25965	0.00430583	0.112219
ENSBTAT00000018843	ENSBTAG00000014176	REM1	-1.84822	0.00431669	0.112219
ENSBTAT00000056754	ENSBTAG00000046007	CCDC27	6.21474	0.00432201	0.112219
ENSBTAT00000008944	ENSBTAG00000006801	TMEM106A	1.22327	0.00434756	0.112219
ENSBTAT00000027941	ENSBTAG00000020980	CAT	-2.53162	0.00436277	0.112219
ENSBTAT00000046599	ENSBTAG00000032829	GHITM	1.0619	0.00437743	0.112219
ENSBTAT00000020151	ENSBTAG00000015148	METTL3	-0.376203	0.00438116	0.112219
ENSBTAT00000012239	ENSBTAG00000009290	FAM161A	3.15586	0.00438891	0.112219
ENSBTAT00000064305	ENSBTAG00000018906	C18H16orf86	9.57543	0.00438967	0.112219
ENSBTAT00000043872	ENSBTAG00000030993	LCA5L	14.0102	0.00438977	0.112219
ENSBTAT00000049157	ENSBTAG00000007649	TM2D3	-0.852961	0.00439341	0.112219
ENSBTAT00000002832	ENSBTAG00000002186	NDN	-2.23467	0.00439877	0.112219
ENSBTAT00000002992	ENSBTAG00000002321	AMT	-1.10633	0.00440287	0.112219
ENSBTAT00000045434	ENSBTAG00000032031	ZBTB12	-2.69247	0.00441019	0.112219
ENSBTAT00000025933	ENSBTAG00000019468	ACTL7A	10.3203	0.00441038	0.112219
ENSBTAT00000043462	ENSBTAG00000030749	DNAJC6	-1.85899	0.00441181	0.112219
ENSBTAT00000002468	ENSBTAG00000001898	CCDC112	0.268062	0.00442632	0.112219
ENSBTAT00000012241	ENSBTAG00000009292	TMEM100	-2.48864	0.00442658	0.112219
ENSBTAT00000011435	ENSBTAG00000008673	ICA1L	4.63993	0.00442834	0.112219
ENSBTAT00000012027	ENSBTAG00000009124	FEZ1	-4.59222	0.00442845	0.112219
ENSBTAT00000060975	ENSBTAG00000034875	ALPK1	-2.9214	0.00444053	0.112219
ENSBTAT00000034240	ENSBTAG00000009111	-	-4.17209	0.00444434	0.112219
ENSBTAT00000038349	ENSBTAG00000026825	TMEM37	-1.75339	0.0044454	0.112219
ENSBTAT00000025528	ENSBTAG00000019182	TIA1	-1.336	0.00444557	0.112219
ENSBTAT00000022778	ENSBTAG00000017141	CGRRF1	1.75507	0.0044578	0.112219
ENSBTAT00000065653	ENSBTAG00000048054	UAP1L1	-2.38082	0.00445834	0.112219
ENSBTAT00000026784	ENSBTAG00000020107	DNASE1	-1.15703	0.00446335	0.112219
ENSBTAT00000004641	ENSBTAG00000003568	CLDN10	-1.63971	0.00446468	0.112219
ENSBTAT00000038271	ENSBTAG00000016192	MDH1B	2.66016	0.0044657	0.112219
ENSBTAT00000020593	ENSBTAG00000015467	FAM184A	1.26301	0.00448445	0.112397
ENSBTAT00000006002	ENSBTAG00000004569	GLIPR1L1	6.3672	0.0044901	0.112397
ENSBTAT00000023407	ENSBTAG00000017604	RAB13	-2.33984	0.00450736	0.11254
ENSBTAT00000025661	ENSBTAG00000019272	LPCAT2	-1.642	0.00454263	0.112832
ENSBTAT00000020455	ENSBTAG00000015377	-	-3.73376	0.0045489	0.112832
ENSBTAT00000026802	ENSBTAG00000020123	AUP1	-0.270251	0.0045532	0.112832
ENSBTAT00000008963	ENSBTAG00000006820	FATE1	2.9948	0.00456407	0.112832
ENSBTAT00000001959	ENSBTAG00000001495	-	9.17097	0.00456627	0.112832
ENSBTAT00000014523	ENSBTAG00000010934	RAE1	1.8961	0.00456657	0.112832
ENSBTAT00000008338	ENSBTAG00000034693	SYT1	-5.77803	0.00457212	0.112832
ENSBTAT00000007841	ENSBTAG00000005976	HSD17B7	-1.59213	0.00457851	0.112832
ENSBTAT00000033491	ENSBTAG00000012239	SLC37A3	-0.439011	0.0045849	0.112832
ENSBTAT00000052700	ENSBTAG00000011057	-	8.09592	0.00459039	0.112832
ENSBTAT00000005591	ENSBTAG00000004267	-	3.88	0.00459612	0.112832
ENSBTAT00000023163	ENSBTAG00000017422	TAOK2	-0.402213	0.00461018	0.112832
ENSBTAT00000003770	ENSBTAG00000002902	ANO6	-1.20615	0.00461041	0.112832
ENSBTAT00000001617	ENSBTAG00000001223	CAAP1	-0.213733	0.00461176	0.112832
ENSBTAT00000000740	ENSBTAG00000000566	CCDC14	0.594374	0.00462711	0.113065
ENSBTAT00000000611	ENSBTAG00000000483	-	-0.785277	0.00464069	0.113151
ENSBTAT00000007083	ENSBTAG00000005385	POP5	-0.729423	0.00464463	0.113151
ENSBTAT00000036314	ENSBTAG00000017354	MPP7	-0.712042	0.00464805	0.113151
ENSBTAT00000053747	ENSBTAG00000039466	CDR2L	-2.0618	0.00466276	0.113317
ENSBTAT00000008661	ENSBTAG00000006595	C16orf71	6.16365	0.00466865	0.113317
ENSBTAT00000066111	ENSBTAG00000012142	RAD18	6.57378	0.0046743	0.113317
ENSBTAT00000018165	ENSBTAG00000013667	-	8.05496	0.00469083	0.113317
ENSBTAT00000047600	ENSBTAG00000033464	SPA17	5.14807	0.00470144	0.113317
ENSBTAT00000017759	ENSBTAG00000013347	DMPK	-1.42704	0.0047088	0.113317
ENSBTAT00000031059	ENSBTAG00000017597	ESCO1	2.14314	0.00471079	0.113317
ENSBTAT00000039193	ENSBTAG00000003490	ELMO1	-1.14437	0.00471301	0.113317
ENSBTAT00000061311	ENSBTAG00000011227	TRPC6	-1.64587	0.00476114	0.114015
ENSBTAT00000008066	ENSBTAG00000006130	CLEC14A	-2.11707	0.00476317	0.114015
ENSBTAT00000004122	ENSBTAG00000003174	NDUFAF4	-0.772978	0.00476368	0.114015
ENSBTAT00000047413	ENSBTAG00000009984	SGPL1	-0.281402	0.00477597	0.114015
ENSBTAT00000043281	ENSBTAG00000016108	BTBD2	-0.866159	0.00479212	0.114231
ENSBTAT00000014032	ENSBTAG00000010606	PPP1R3B	-2.37895	0.0048164	0.114267
ENSBTAT00000019582	ENSBTAG00000014714	TUBGCP5	-0.353123	0.00482276	0.114267
ENSBTAT00000016992	ENSBTAG00000012787	SDE2	-0.694122	0.00482286	0.114267
ENSBTAT00000040219	ENSBTAG00000001462	FLT4	-1.96194	0.00483155	0.114267
ENSBTAT00000055044	ENSBTAG00000017704	ABCG2	-9.04739	0.00483946	0.114267
ENSBTAT00000007776	ENSBTAG00000005922	EFCC1	-5.23211	0.00484336	0.114267
ENSBTAT00000026239	ENSBTAG00000019684	NUDT3	-0.6134	0.00484644	0.114267
ENSBTAT00000004797	ENSBTAG00000003682	DNAJB13	8.35237	0.00489509	0.115047
ENSBTAT00000043694	ENSBTAG00000030885	SSC5D	-1.78148	0.00490528	0.115047
ENSBTAT00000019927	ENSBTAG00000014969	CILP2	6.31824	0.00491974	0.115047
ENSBTAT00000004459	ENSBTAG00000003434	CERS4	-4.01861	0.00492677	0.115047
ENSBTAT00000016321	ENSBTAG00000014269	SCARB1	-2.96143	0.00493494	0.115083
ENSBTAT00000013640	ENSBTAG00000010330	-	9.1741	0.00496064	0.115083
ENSBTAT00000056154	ENSBTAG00000037581	MZF1	-1.07034	0.00498425	0.115083
ENSBTAT00000016697	ENSBTAG00000012577	UVSSA	0.519949	0.00498627	0.115083
ENSBTAT00000007275	ENSBTAG00000005532	PEX6	-1.34674	0.0049944	0.115083
ENSBTAT00000044657	ENSBTAG00000012417	ARL14EP	0.979723	0.00499591	0.115083
ENSBTAT00000019742	ENSBTAG00000014825	NLK	0.376073	0.00499623	0.115083
ENSBTAT00000008833	ENSBTAG00000006716	PTGS1	-3.68993	0.00500118	0.115083
ENSBTAT00000017728	ENSBTAG00000013333	GYS2	4.63711	0.00500712	0.115083
ENSBTAT00000009254	ENSBTAG00000007035	CCER1	8.69931	0.00501227	0.115083
ENSBTAT00000026578	ENSBTAG00000019952	ARMC8	0.553137	0.00501892	0.115083
ENSBTAT00000012174	ENSBTAG00000009238	HOXC6	-2.93396	0.00503309	0.115083
ENSBTAT00000000741	ENSBTAG00000000568	CCDC154	8.78708	0.00503392	0.115083
ENSBTAT00000054004	ENSBTAG00000037595	-	-0.502778	0.00503616	0.115083
ENSBTAT00000037047	ENSBTAG00000026139	ARMCX1	-2.86069	0.00505018	0.115083
ENSBTAT00000008837	ENSBTAG00000006720	GJA5	-3.44482	0.00505052	0.115083
ENSBTAT00000064964	ENSBTAG00000047538	-	7.94095	0.00505233	0.115083
ENSBTAT00000013158	ENSBTAG00000009978	TDRD6	4.321	0.00505862	0.115083
ENSBTAT00000031538	ENSBTAG00000006719	ZFAND4	3.99243	0.00506065	0.115083
ENSBTAT00000005508	ENSBTAG00000004203	-	0.0981783	0.00507071	0.115083
ENSBTAT00000023304	ENSBTAG00000017527	CRYBG1	-1.39453	0.0050724	0.115083
ENSBTAT00000024228	ENSBTAG00000018202	CYB561A3	0.833961	0.00508832	0.115083
ENSBTAT00000013360	ENSBTAG00000010127	MIP	3.7282	0.00510496	0.115083
ENSBTAT00000011846	ENSBTAG00000046303	-	-2.30948	0.0051056	0.115083
ENSBTAT00000015332	ENSBTAG00000011540	SPG21	-0.0773952	0.00512047	0.115153
ENSBTAT00000034285	ENSBTAG00000014922	SHB	-2.06804	0.00512432	0.115153
ENSBTAT00000064006	ENSBTAG00000045821	-	6.22001	0.00512768	0.115153
ENSBTAT00000054357	ENSBTAG00000023023	ANTXRL	8.79729	0.00513236	0.115153
ENSBTAT00000015493	ENSBTAG00000011667	PM20D2	-1.08771	0.00515741	0.115481
ENSBTAT00000019205	ENSBTAG00000014443	-	10.3411	0.00516528	0.115481
ENSBTAT00000014015	ENSBTAG00000010593	SRP72	1.17138	0.00517479	0.115481
ENSBTAT00000007630	ENSBTAG00000005803	PTPDC1	3.58665	0.00517702	0.115481
ENSBTAT00000037541	ENSBTAG00000026415	MRPS34	-1.20677	0.00519502	0.115481
ENSBTAT00000027243	ENSBTAG00000020441	HMG20A	0.15314	0.00521253	0.115481
ENSBTAT00000021397	ENSBTAG00000016079	COX4I1	-2.10183	0.00522651	0.115481
ENSBTAT00000022303	ENSBTAG00000016769	CDK16	0.137934	0.00522738	0.115481
ENSBTAT00000011728	ENSBTAG00000008910	SSTR3	-3.61253	0.00522778	0.115481
ENSBTAT00000008658	ENSBTAG00000006592	SGSM1	-1.73227	0.00523281	0.115481
ENSBTAT00000046974	ENSBTAG00000011205	-	6.35265	0.00523525	0.115481
ENSBTAT00000028740	ENSBTAG00000021569	DDB1	-1.44215	0.00524312	0.115481
ENSBTAT00000008502	ENSBTAG00000006487	RPS9	-2.38649	0.00524634	0.115481
ENSBTAT00000065201	ENSBTAG00000046073	TMEM240	-2.6405	0.00524867	0.115481
ENSBTAT00000013951	ENSBTAG00000038523	ATP1A4	10.038	0.0052537	0.115481
ENSBTAT00000013592	ENSBTAG00000020802	-	2.63025	0.0052648	0.115487
ENSBTAT00000028603	ENSBTAG00000021456	MUS81	-2.10725	0.00527737	0.115533
ENSBTAT00000017582	ENSBTAG00000013211	CFAP97	3.22368	0.00528849	0.115533
ENSBTAT00000019980	ENSBTAG00000015009	LAMTOR4	-1.40366	0.00530116	0.115577
ENSBTAT00000046852	ENSBTAG00000008006	RASGRP3	-1.96961	0.00531864	0.115577
ENSBTAT00000047009	ENSBTAG00000006835	MCAM	-2.29567	0.00532001	0.115577
ENSBTAT00000006089	ENSBTAG00000004640	-	8.89602	0.00533584	0.115577
ENSBTAT00000056097	ENSBTAG00000037565	-	8.37105	0.00533926	0.115577
ENSBTAT00000001200	ENSBTAG00000019807	COL27A1	-4.16159	0.00534467	0.115577
ENSBTAT00000021336	ENSBTAG00000016033	HOXD9	-4.85817	0.00535121	0.115577
ENSBTAT00000043041	ENSBTAG00000011822	C1orf228	5.90626	0.00535485	0.115577
ENSBTAT00000017718	ENSBTAG00000013322	POMGNT1	10.5226	0.00535605	0.115577
ENSBTAT00000017659	ENSBTAG00000013278	MAGIX	-3.62015	0.00535736	0.115577
ENSBTAT00000020974	ENSBTAG00000015794	NES	-3.45691	0.00535897	0.115577
ENSBTAT00000002646	ENSBTAG00000002042	RIC8A	-1.4841	0.00537694	0.115689
ENSBTAT00000027666	ENSBTAG00000020760	SNAP29	3.1418	0.00539797	0.115689
ENSBTAT00000000438	ENSBTAG00000000335	HMGB4	10.6033	0.00540932	0.115689
ENSBTAT00000048212	ENSBTAG00000033983	MAP2K1	-1.85444	0.00541216	0.115689
ENSBTAT00000053555	ENSBTAG00000018922	TRMT10B	-0.682837	0.0054166	0.115689
ENSBTAT00000009109	ENSBTAG00000006938	PPM1F	-1.71038	0.00541724	0.115689
ENSBTAT00000013433	ENSBTAG00000010178	PTPRD	0.186534	0.00541765	0.115689
ENSBTAT00000063853	ENSBTAG00000047350	-	10.7736	0.00543354	0.115902
ENSBTAT00000011136	ENSBTAG00000008463	SLC22A14	5.81088	0.00544126	0.115939
ENSBTAT00000004502	ENSBTAG00000003462	ZNF135	-0.385393	0.00545081	0.116016
ENSBTAT00000009720	ENSBTAG00000039442	SEC62	-0.607098	0.00546543	0.116146
ENSBTAT00000028226	ENSBTAG00000021181	BUB1	3.70182	0.00548559	0.116146
ENSBTAT00000000354	ENSBTAG00000000284	NAALAD2	-0.974456	0.00548747	0.116146
ENSBTAT00000057514	ENSBTAG00000019136	STUB1	-0.121644	0.00549257	0.116146
ENSBTAT00000013356	ENSBTAG00000010124	ATG4C	-0.553677	0.00552386	0.116447
ENSBTAT00000020215	ENSBTAG00000015193	BOLA3	1.86152	0.00552509	0.116447
ENSBTAT00000063052	ENSBTAG00000047998	COL5A1	-4.01372	0.00553085	0.116447
ENSBTAT00000002605	ENSBTAG00000002011	KIAA0895	4.57586	0.00553761	0.116463
ENSBTAT00000002365	ENSBTAG00000001809	DUSP21	9.19117	0.00556127	0.116491
ENSBTAT00000011234	ENSBTAG00000027442	NFIB	-2.25838	0.00557614	0.116491
ENSBTAT00000032260	ENSBTAG00000002394	TMEM44	-2.91847	0.00558358	0.116491
ENSBTAT00000007889	ENSBTAG00000006005	MPND	-2.4645	0.00561208	0.116491
ENSBTAT00000024613	ENSBTAG00000025634	-	4.14211	0.00561657	0.116491
ENSBTAT00000022924	ENSBTAG00000017249	SBSPON	0.226592	0.00562458	0.116491
ENSBTAT00000003331	ENSBTAG00000002575	-	-0.936877	0.00563734	0.116491
ENSBTAT00000010281	ENSBTAG00000007818	POFUT2	-1.40922	0.00564408	0.116491
ENSBTAT00000022034	ENSBTAG00000026417	-	#NAME?	0.00564466	0.116491
ENSBTAT00000027488	ENSBTAG00000020626	ERCC6L2	0.109219	0.00564732	0.116491
ENSBTAT00000001169	ENSBTAG00000000878	RB1CC1	2.59857	0.00564855	0.116491
ENSBTAT00000024834	ENSBTAG00000018663	GPRC5C	-3.50552	0.00565314	0.116491
ENSBTAT00000026836	ENSBTAG00000020148	TEK	-2.46838	0.00565664	0.116491
ENSBTAT00000000639	ENSBTAG00000000501	KLHL13	-2.6187	0.00568601	0.116491
ENSBTAT00000039753	ENSBTAG00000002084	UNC5C	-4.57592	0.00570271	0.116491
ENSBTAT00000014195	ENSBTAG00000010720	MIB2	-0.6449	0.00571236	0.116491
ENSBTAT00000037204	ENSBTAG00000026236	AZGP1	-5.33574	0.00572041	0.116491
ENSBTAT00000004769	ENSBTAG00000003661	-	-5.53492	0.00573674	0.116491
ENSBTAT00000015648	ENSBTAG00000011787	ISCU	0.63572	0.0057379	0.116491
ENSBTAT00000008907	ENSBTAG00000039719	PHGDH	-2.43803	0.00574047	0.116491
ENSBTAT00000016504	ENSBTAG00000012432	FDFT1	2.8184	0.00574832	0.116491
ENSBTAT00000011611	ENSBTAG00000008819	BTBD16	8.19784	0.00574904	0.116491
ENSBTAT00000011185	ENSBTAG00000008487	VPS37D	-1.7113	0.00575656	0.116491
ENSBTAT00000025040	ENSBTAG00000035286	CMC1	-1.03931	0.00577009	0.116491
ENSBTAT00000017043	ENSBTAG00000012827	-	5.10083	0.00578212	0.116491
ENSBTAT00000002017	ENSBTAG00000001539	SAV1	0.683748	0.00578398	0.116491
ENSBTAT00000020719	ENSBTAG00000015598	-	-2.01507	0.00578801	0.116491
ENSBTAT00000024127	ENSBTAG00000018125	KIF5C	5.96051	0.00579176	0.116491
ENSBTAT00000009855	ENSBTAG00000007492	ADAMTSL2	-2.10689	0.00579987	0.116491
ENSBTAT00000048450	ENSBTAG00000007176	GDPD1	3.5282	0.00580004	0.116491
ENSBTAT00000006159	ENSBTAG00000004693	CCDC60	5.90463	0.00581226	0.116491
ENSBTAT00000018295	ENSBTAG00000013766	IRGC	10.9045	0.00581841	0.116491
ENSBTAT00000018196	ENSBTAG00000013688	PGF	-3.34955	0.00581966	0.116491
ENSBTAT00000039211	ENSBTAG00000027341	-	7.42225	0.00582412	0.116491
ENSBTAT00000053356	ENSBTAG00000037657	-	inf	0.00582629	0.116491
ENSBTAT00000028446	ENSBTAG00000021341	BTBD1	2.89392	0.00582863	0.116491
ENSBTAT00000044934	ENSBTAG00000031693	ADAM1B	11.2795	0.0058375	0.116491
ENSBTAT00000006676	ENSBTAG00000005068	COMMD2	-1.45159	0.00583801	0.116491
ENSBTAT00000023472	ENSBTAG00000017647	-	11.9301	0.00585192	0.116559
ENSBTAT00000000519	ENSBTAG00000000405	-	-1.45689	0.00585341	0.116559
ENSBTAT00000043032	ENSBTAG00000030493	RERGL	-1.94053	0.00590146	0.117171
ENSBTAT00000004152	ENSBTAG00000003196	PAPSS2	-4.37795	0.00590215	0.117171
ENSBTAT00000011639	ENSBTAG00000008839	AMER1	-2.63952	0.0059195	0.117251
ENSBTAT00000039581	ENSBTAG00000009573	C11orf49	4.1364	0.00594805	0.117251
ENSBTAT00000005328	ENSBTAG00000004078	KCNH2	-0.279893	0.00594843	0.117251
ENSBTAT00000028513	ENSBTAG00000021390	TMEM89	8.17852	0.00595651	0.117251
ENSBTAT00000034653	ENSBTAG00000014053	MAK	6.82116	0.00595698	0.117251
ENSBTAT00000046231	ENSBTAG00000013905	SMC3	-0.891388	0.00595848	0.117251
ENSBTAT00000020429	ENSBTAG00000015371	GABPB2	-0.433935	0.00595988	0.117251
ENSBTAT00000016760	ENSBTAG00000012626	B4GALT5	-1.06298	0.00596578	0.117251
ENSBTAT00000002494	ENSBTAG00000001917	C11orf16	8.09868	0.00597372	0.117251
ENSBTAT00000020202	ENSBTAG00000015182	STARD10	3.23911	0.00597974	0.117251
ENSBTAT00000060960	ENSBTAG00000043971	NOTCH3	-2.58102	0.00599048	0.117251
ENSBTAT00000009644	ENSBTAG00000007333	-	6.56149	0.00599409	0.117251
ENSBTAT00000044590	ENSBTAG00000013009	AURKA	3.57215	0.00601031	0.117251
ENSBTAT00000002028	ENSBTAG00000001548	UBQLN4	-1.56466	0.0060194	0.117251
ENSBTAT00000066234	ENSBTAG00000005760	TBC1D4	-11.7523	0.00603045	0.117251
ENSBTAT00000024788	ENSBTAG00000018628	RPL29	-1.79723	0.00603153	0.117251
ENSBTAT00000011652	ENSBTAG00000008849	SORT1	2.62975	0.00603262	0.117251
ENSBTAT00000021166	ENSBTAG00000015917	GAPDHS	8.4074	0.00605879	0.117251
ENSBTAT00000017685	ENSBTAG00000013298	PLA2G4A	-2.25903	0.00606568	0.117251
ENSBTAT00000009013	ENSBTAG00000006862	MEIS3	-3.01004	0.00607917	0.117251
ENSBTAT00000001832	ENSBTAG00000001395	C21orf91	2.21917	0.00607919	0.117251
ENSBTAT00000005300	ENSBTAG00000004054	PAPOLA	1.84123	0.00607993	0.117251
ENSBTAT00000053274	ENSBTAG00000039201	-	9.56048	0.00608244	0.117251
ENSBTAT00000047640	ENSBTAG00000033502	TMEM225	9.82759	0.00609137	0.117251
ENSBTAT00000028432	ENSBTAG00000021328	SPHKAP	7.52502	0.00609351	0.117251
ENSBTAT00000006422	ENSBTAG00000004885	DDR2	-1.39302	0.0060975	0.117251
ENSBTAT00000063441	ENSBTAG00000048235	HIST1H2BA	2.50896	0.00609885	0.117251
ENSBTAT00000056449	ENSBTAG00000009834	CNGA3	6.16641	0.00614462	0.117542
ENSBTAT00000047557	ENSBTAG00000033429	FAM229B	4.83917	0.00614827	0.117542
ENSBTAT00000023086	ENSBTAG00000017360	-	-1.29131	0.00615238	0.117542
ENSBTAT00000022110	ENSBTAG00000016621	NCBP3	-0.279349	0.00615627	0.117542
ENSBTAT00000026782	ENSBTAG00000020105	-	8.25516	0.00617885	0.117738
ENSBTAT00000008482	ENSBTAG00000006468	PIWIL1	7.05156	0.0061909	0.117738
ENSBTAT00000007170	ENSBTAG00000005450	-	6.93932	0.00619676	0.117738
ENSBTAT00000028854	ENSBTAG00000021652	PDZD9	8.06797	0.00621551	0.117916
ENSBTAT00000046481	ENSBTAG00000032733	RIIAD1	6.4011	0.00623508	0.117916
ENSBTAT00000012427	ENSBTAG00000009443	GCNT3	6.36122	0.00624073	0.117916
ENSBTAT00000003191	ENSBTAG00000002455	KLHL8	-0.370081	0.00624621	0.117916
ENSBTAT00000066025	ENSBTAG00000046323	-	-2.99136	0.00624891	0.117916
ENSBTAT00000064842	ENSBTAG00000020032	CEP126	5.21153	0.00625019	0.117916
ENSBTAT00000064740	ENSBTAG00000012237	AEBP1	-12.3895	0.00625095	0.117916
ENSBTAT00000012583	ENSBTAG00000009565	RASA1	0.563857	0.00626127	0.117916
ENSBTAT00000003550	ENSBTAG00000002738	S1PR2	-2.54826	0.00627002	0.117916
ENSBTAT00000005613	ENSBTAG00000004277	EVC2	-3.09586	0.0062727	0.117916
ENSBTAT00000000276	ENSBTAG00000000225	POLB	2.62151	0.00628852	0.118099
ENSBTAT00000029274	ENSBTAG00000021957	LTBP2	-3.08626	0.00630415	0.118165
ENSBTAT00000020211	ENSBTAG00000015192	FAM193B	-0.4542	0.00631998	0.11829
ENSBTAT00000011148	ENSBTAG00000008472	CRNKL1	-0.102826	0.0063586	0.118763
ENSBTAT00000033420	ENSBTAG00000030671	HOOK1	2.96453	0.00636047	0.118763
ENSBTAT00000033711	ENSBTAG00000015392	TTF2	0.459131	0.00637223	0.118771
ENSBTAT00000000172	ENSBTAG00000000149	USP40	0.0105214	0.00637396	0.118771
ENSBTAT00000038937	ENSBTAG00000027162	TMCO5A	10.7376	0.00638899	0.118771
ENSBTAT00000025207	ENSBTAG00000018941	CPXM2	-3.4914	0.00639159	0.118771
ENSBTAT00000000733	ENSBTAG00000000562	-	0.127208	0.00641437	0.118771
ENSBTAT00000029257	ENSBTAG00000021945	NID2	-1.49305	0.00642181	0.118771
ENSBTAT00000048732	ENSBTAG00000006971	BRD9	-0.658772	0.00643053	0.118771
ENSBTAT00000044911	ENSBTAG00000017543	ATP23	-1.88856	0.00644791	0.118771
ENSBTAT00000022744	ENSBTAG00000017122	HSPG2	-2.91854	0.00644892	0.118771
ENSBTAT00000026857	ENSBTAG00000020164	BAZ1A	3.0015	0.00645599	0.118771
ENSBTAT00000008771	ENSBTAG00000006676	FIBIN	-1.99886	0.00646274	0.118771
ENSBTAT00000053224	ENSBTAG00000006568	-	0.239248	0.0064791	0.118926
ENSBTAT00000043591	ENSBTAG00000013499	LHX9	-2.09087	0.00649456	0.119098
ENSBTAT00000025826	ENSBTAG00000019382	PKDCC	-3.49604	0.00652501	0.119159
ENSBTAT00000025742	ENSBTAG00000019330	PROK2	6.02518	0.006547	0.119159
ENSBTAT00000031089	ENSBTAG00000014488	CDH7	-3.64507	0.00655972	0.119159
ENSBTAT00000022760	ENSBTAG00000017123	ZNF354B	-1.41015	0.00657727	0.119159
ENSBTAT00000001250	ENSBTAG00000000944	LPCAT1	-2.03263	0.00658182	0.119159
ENSBTAT00000000367	ENSBTAG00000000292	TCIRG1	-2.92319	0.00658377	0.119159
ENSBTAT00000049839	ENSBTAG00000012353	ZNF34	-0.959094	0.00659246	0.119159
ENSBTAT00000007234	ENSBTAG00000005503	PRMT2	-5.12717	0.00659358	0.119159
ENSBTAT00000034833	ENSBTAG00000024979	HSPB9	10.7607	0.00659382	0.119159
ENSBTAT00000020418	ENSBTAG00000015354	ZDHHC9	-2.12129	0.00660529	0.119159
ENSBTAT00000010818	ENSBTAG00000008226	-	inf	0.00660858	0.119159
ENSBTAT00000003817	ENSBTAG00000002936	-	-2.85006	0.00661638	0.119159
ENSBTAT00000020327	ENSBTAG00000015286	GOLGA1	1.87818	0.00661917	0.119159
ENSBTAT00000031010	ENSBTAG00000016462	TCF4	-1.39457	0.00662612	0.119159
ENSBTAT00000036408	ENSBTAG00000011459	KLHL10	10.0653	0.00662709	0.119159
ENSBTAT00000005426	ENSBTAG00000004147	FBXO18	-0.852914	0.00662914	0.119159
ENSBTAT00000043608	ENSBTAG00000005483	ESYT2	-0.427034	0.00663641	0.119159
ENSBTAT00000046335	ENSBTAG00000032650	DPY19L2	6.96894	0.0066401	0.119159
ENSBTAT00000005303	ENSBTAG00000004061	PP2D1	9.02047	0.00664244	0.119159
ENSBTAT00000007149	ENSBTAG00000005431	LMCD1	-1.58151	0.0066528	0.119159
ENSBTAT00000004269	ENSBTAG00000003299	LPAR4	-2.72459	0.0066604	0.119159
ENSBTAT00000024617	ENSBTAG00000018497	CAVIN2	-2.56378	0.00666566	0.119159
ENSBTAT00000055568	ENSBTAG00000015416	PEBP4	7.2512	0.00666703	0.119159
ENSBTAT00000014406	ENSBTAG00000039962	DCTPP1	-2.15956	0.0066777	0.119159
ENSBTAT00000064883	ENSBTAG00000047937	-	-7.63458	0.00668947	0.119159
ENSBTAT00000023938	ENSBTAG00000022169	PREX2	-2.86613	0.00669549	0.119159
ENSBTAT00000065935	ENSBTAG00000047410	-	1.24163	0.00669926	0.119159
ENSBTAT00000031816	ENSBTAG00000014593	-	-0.855435	0.00669987	0.119159
ENSBTAT00000001474	ENSBTAG00000001114	PRKD3	-0.189906	0.00670514	0.119159
ENSBTAT00000056239	ENSBTAG00000037899	DLK1	-5.19366	0.0067111	0.119159
ENSBTAT00000018814	ENSBTAG00000014157	-	8.02846	0.00671205	0.119159
ENSBTAT00000022858	ENSBTAG00000017200	RHOJ	-2.44293	0.00672171	0.11921
ENSBTAT00000014602	ENSBTAG00000011000	HDAC10	-1.42523	0.00672716	0.11921
ENSBTAT00000014152	ENSBTAG00000010696	DVL1	-1.49703	0.00674234	0.11937
ENSBTAT00000054304	ENSBTAG00000018391	C17orf64	8.89483	0.00674849	0.11937
ENSBTAT00000038306	ENSBTAG00000007213	-	-2.32662	0.00676972	0.119536
ENSBTAT00000008842	ENSBTAG00000006726	CCDC102B	-3.52991	0.00677803	0.119536
ENSBTAT00000009509	ENSBTAG00000007230	FANCF	2.94275	0.00678193	0.119536
ENSBTAT00000024702	ENSBTAG00000018560	DNAH3	5.48607	0.00678238	0.119536
ENSBTAT00000028515	ENSBTAG00000021392	-	0.821826	0.00682782	0.1201
ENSBTAT00000010946	ENSBTAG00000008309	ATP13A2	-2.0931	0.00683289	0.1201
ENSBTAT00000002300	ENSBTAG00000001754	AHCYL2	0.613963	0.00685305	0.120267
ENSBTAT00000018979	ENSBTAG00000014287	-	7.36041	0.00686226	0.12029
ENSBTAT00000004690	ENSBTAG00000021066	CAPN11	8.73407	0.00687462	0.120399
ENSBTAT00000016306	ENSBTAG00000012295	NKD1	-2.31371	0.00691802	0.120577
ENSBTAT00000020716	ENSBTAG00000015596	SLCO2B1	-1.27727	0.00692875	0.120577
ENSBTAT00000029269	ENSBTAG00000021953	LARGE1	-2.41392	0.0069308	0.120577
ENSBTAT00000001464	ENSBTAG00000001107	CACYBP	-0.617278	0.00694105	0.120577
ENSBTAT00000039787	ENSBTAG00000027625	SFRP1	-3.69095	0.00694605	0.120577
ENSBTAT00000011456	ENSBTAG00000006043	SLC6A9	7.82304	0.00694698	0.120577
ENSBTAT00000027190	ENSBTAG00000020403	ZMYM2	0.269809	0.0069483	0.120577
ENSBTAT00000020939	ENSBTAG00000015769	VSIG4	-3.10391	0.00694958	0.120577
ENSBTAT00000018677	ENSBTAG00000014054	-	6.61029	0.00696096	0.120577
ENSBTAT00000043564	ENSBTAG00000030814	TFF2	-7.82341	0.00697137	0.120577
ENSBTAT00000052628	ENSBTAG00000039933	LRRC3C	inf	0.0069715	0.120577
ENSBTAT00000025240	ENSBTAG00000013592	ZNF248	-1.10037	0.00698476	0.120699
ENSBTAT00000049374	ENSBTAG00000034905	-	8.36382	0.00699721	0.120807
ENSBTAT00000004805	ENSBTAG00000003687	FOXK2	2.39309	0.00701602	0.12088
ENSBTAT00000018455	ENSBTAG00000013898	NPB	inf	0.00702002	0.12088
ENSBTAT00000014977	ENSBTAG00000011273	LRRC23	8.76529	0.00703406	0.120942
ENSBTAT00000029161	ENSBTAG00000021874	KIF14	2.19113	0.00706449	0.120942
ENSBTAT00000001758	ENSBTAG00000001335	GHR	-3.57473	0.00707115	0.120942
ENSBTAT00000054670	ENSBTAG00000039870	-	8.1317	0.00707586	0.120942
ENSBTAT00000017354	ENSBTAG00000013056	SUN5	9.83166	0.00709532	0.121031
ENSBTAT00000035350	ENSBTAG00000016991	EFNB2	-1.4477	0.00709717	0.121031
ENSBTAT00000066020	ENSBTAG00000048314	-	0.311608	0.00710875	0.121035
ENSBTAT00000029276	ENSBTAG00000021959	CDC20B	4.81636	0.00711221	0.121035
ENSBTAT00000061252	ENSBTAG00000044063	B4GALT6	-2.58595	0.00711604	0.121035
ENSBTAT00000045417	ENSBTAG00000032022	-	-3.07177	0.00714978	0.121488
ENSBTAT00000019528	ENSBTAG00000014668	NAGK	-1.33351	0.00715514	0.121488
ENSBTAT00000003333	ENSBTAG00000002573	UBA2	0.974265	0.00719268	0.12157
ENSBTAT00000013136	ENSBTAG00000009961	E4F1	-1.43087	0.00720357	0.12157
ENSBTAT00000015873	ENSBTAG00000011960	GOT1	1.89588	0.00721343	0.12157
ENSBTAT00000066254	ENSBTAG00000047363	-	#NAME?	0.00721691	0.12157
ENSBTAT00000063855	ENSBTAG00000047658	PHF7	7.37597	0.00721867	0.12157
ENSBTAT00000007813	ENSBTAG00000005954	TERB2	6.52724	0.0072224	0.12157
ENSBTAT00000024427	ENSBTAG00000018362	TMEM109	-0.742419	0.00723846	0.121735
ENSBTAT00000027649	ENSBTAG00000020747	ASS1	-1.01605	0.00725066	0.121835
ENSBTAT00000018159	ENSBTAG00000013662	COL8A1	-4.41549	0.00726255	0.121882
ENSBTAT00000020023	ENSBTAG00000015043	MFNG	-2.26298	0.00726599	0.121882
ENSBTAT00000007768	ENSBTAG00000005913	PATL1	1.52588	0.00727507	0.121882
ENSBTAT00000019323	ENSBTAG00000014541	PDGFA	-3.12979	0.00730378	0.122167
ENSBTAT00000000679	ENSBTAG00000000521	PLEKHA8	0.166541	0.00732581	0.122344
ENSBTAT00000045683	ENSBTAG00000032206	HEMGN	9.30941	0.00735799	0.122351
ENSBTAT00000023406	ENSBTAG00000017605	AK2	0.10368	0.00736795	0.122351
ENSBTAT00000003969	ENSBTAG00000003049	MICALL2	-2.88846	0.00737842	0.122351
ENSBTAT00000052158	ENSBTAG00000037902	FAM229A	4.13316	0.00737922	0.122351
ENSBTAT00000063778	ENSBTAG00000045936	-	10.4879	0.00738049	0.122351
ENSBTAT00000028188	ENSBTAG00000021151	MYH10	-1.32854	0.00738803	0.122351
ENSBTAT00000024262	ENSBTAG00000018229	NFIX	-2.75246	0.00738818	0.122351
ENSBTAT00000056914	ENSBTAG00000007932	HCK	-0.072481	0.00743153	0.122492
ENSBTAT00000008634	ENSBTAG00000006572	CARD9	-3.0518	0.00743728	0.122492
ENSBTAT00000013586	ENSBTAG00000010290	GGNBP2	1.89037	0.00744707	0.122492
ENSBTAT00000020668	ENSBTAG00000024526	-	-3.48737	0.00745573	0.122492
ENSBTAT00000009800	ENSBTAG00000046158	-	-4.47305	0.00745577	0.122492
ENSBTAT00000054909	ENSBTAG00000039594	ZNF862	-0.710241	0.00746655	0.122492
ENSBTAT00000026869	ENSBTAG00000020174	HBS1L	-0.187639	0.00747086	0.122492
ENSBTAT00000023697	ENSBTAG00000017823	CFAP52	5.88855	0.0074722	0.122492
ENSBTAT00000000060	ENSBTAG00000000054	SNAPC4	-1.37407	0.00748659	0.122535
ENSBTAT00000006198	ENSBTAG00000004721	GSG1	10.3219	0.0074874	0.122535
ENSBTAT00000012474	ENSBTAG00000009476	VEGFD	-4.96397	0.00750102	0.122655
ENSBTAT00000010125	ENSBTAG00000002489	PIFO	10.8405	0.00751464	0.122775
ENSBTAT00000015261	ENSBTAG00000011483	SCARF1	-2.97273	0.00752855	0.122791
ENSBTAT00000022527	ENSBTAG00000016937	C19orf67	6.08797	0.00754076	0.122791
ENSBTAT00000047158	ENSBTAG00000033197	EPDR1	-1.90695	0.00754677	0.122791
ENSBTAT00000017347	ENSBTAG00000013051	PRM3	10.3588	0.00755211	0.122791
ENSBTAT00000036848	ENSBTAG00000007068	SH3BGR	-2.17537	0.00755338	0.122791
ENSBTAT00000027915	ENSBTAG00000020961	DUSP19	-0.853654	0.00755346	0.122791
ENSBTAT00000014209	ENSBTAG00000010731	CDKN2D	3.56227	0.00756624	0.122896
ENSBTAT00000009935	ENSBTAG00000007550	OLFM2	-2.4685	0.00758241	0.122967
ENSBTAT00000065487	ENSBTAG00000045799	-	10.4553	0.00758377	0.122967
ENSBTAT00000055137	ENSBTAG00000040512	PCP4L1	-3.17034	0.00759247	0.122967
ENSBTAT00000043078	ENSBTAG00000030523	-	5.09765	0.00760815	0.122991
ENSBTAT00000005182	ENSBTAG00000003971	E2F1	0.742348	0.00760996	0.122991
ENSBTAT00000038244	ENSBTAG00000031500	SHMT2	-1.40472	0.00761896	0.123034
ENSBTAT00000023863	ENSBTAG00000017948	SPIN4	-4.00398	0.00762776	0.123074
ENSBTAT00000064345	ENSBTAG00000045948	CSF2RA	-3.2537	0.00763787	0.123135
ENSBTAT00000049486	ENSBTAG00000014766	SRSF1	-0.317994	0.00765474	0.123159
ENSBTAT00000025762	ENSBTAG00000019345	RFK	2.69661	0.00766618	0.123159
ENSBTAT00000044059	ENSBTAG00000031134	-	-1.92646	0.00767164	0.123159
ENSBTAT00000036406	ENSBTAG00000016467	SLC22A17	-3.51018	0.00768229	0.123159
ENSBTAT00000021838	ENSBTAG00000016420	CTNNB1	-1.24519	0.00769179	0.123159
ENSBTAT00000011612	ENSBTAG00000008817	LAMA4	-2.22792	0.00770156	0.123159
ENSBTAT00000008789	ENSBTAG00000006679	MITF	-2.79187	0.0077026	0.123159
ENSBTAT00000037231	ENSBTAG00000026248	POP7	-2.77639	0.00772031	0.123257
ENSBTAT00000014864	ENSBTAG00000011192	GPR87	7.21686	0.00773199	0.123257
ENSBTAT00000046133	ENSBTAG00000014426	PRKAG1	-0.707266	0.00773241	0.123257
ENSBTAT00000064511	ENSBTAG00000045535	GALNTL5	9.8719	0.00773402	0.123257
ENSBTAT00000013688	ENSBTAG00000010370	C14orf79	4.6128	0.0077841	0.123754
ENSBTAT00000005938	ENSBTAG00000003370	GPR135	6.85285	0.00779006	0.123754
ENSBTAT00000020634	ENSBTAG00000015527	MYO1D	-1.32953	0.00779305	0.123754
ENSBTAT00000026323	ENSBTAG00000019754	CAVIN3	-1.6976	0.00779772	0.123754
ENSBTAT00000044289	ENSBTAG00000006166	WRNIP1	-1.18644	0.00780128	0.123754
ENSBTAT00000007680	ENSBTAG00000005843	REXO2	0.289793	0.00780331	0.123754
ENSBTAT00000017467	ENSBTAG00000013141	ACTRT3	5.27072	0.00781198	0.12379
ENSBTAT00000025666	ENSBTAG00000019275	INIP	0.829792	0.00783191	0.123946
ENSBTAT00000037233	ENSBTAG00000003446	EPHB4	-2.61327	0.00783453	0.123946
ENSBTAT00000046456	ENSBTAG00000038706	-	-1.96815	0.00784696	0.124002
ENSBTAT00000038724	ENSBTAG00000007348	STRA6	-4.87592	0.00786544	0.124002
ENSBTAT00000031634	ENSBTAG00000005638	CABYR	6.35459	0.00787984	0.124002
ENSBTAT00000013003	ENSBTAG00000009856	ACAP3	-3.06001	0.00788197	0.124002
ENSBTAT00000007326	ENSBTAG00000005576	CLEC11A	-1.34483	0.00788884	0.124002
ENSBTAT00000024603	ENSBTAG00000018487	CFAP45	6.52528	0.00788901	0.124002
ENSBTAT00000014245	ENSBTAG00000010758	SMIM5	-3.91866	0.00791488	0.124095
ENSBTAT00000005487	ENSBTAG00000004191	JMJD4	-1.81972	0.00792497	0.124095
ENSBTAT00000026585	ENSBTAG00000019960	TM4SF18	-2.59698	0.00793501	0.124095
ENSBTAT00000017007	ENSBTAG00000012803	-	0.0688585	0.0079372	0.124095
ENSBTAT00000054183	ENSBTAG00000038292	C1orf216	-2.62765	0.00793953	0.124095
ENSBTAT00000004304	ENSBTAG00000003322	TTLL7	3.42724	0.00794859	0.124137
ENSBTAT00000010666	ENSBTAG00000008109	TMEM97	0.661236	0.00795536	0.124143
ENSBTAT00000007865	ENSBTAG00000005994	SPESP1	7.43016	0.00797755	0.124318
ENSBTAT00000000582	ENSBTAG00000000457	CCDC89	7.39254	0.00798167	0.124318
ENSBTAT00000001262	ENSBTAG00000000954	DCDC1	4.87841	0.00798571	0.124318
ENSBTAT00000007524	ENSBTAG00000005724	SYTL4	-2.37025	0.00799578	0.124375
ENSBTAT00000008882	ENSBTAG00000006753	MBD3L1	9.5585	0.00800688	0.124448
ENSBTAT00000012525	ENSBTAG00000009515	CA6	9.13373	0.00803734	0.124634
ENSBTAT00000005626	ENSBTAG00000021372	2018-09-11	-3.13114	0.00804441	0.124634
ENSBTAT00000064011	ENSBTAG00000046172	-	-1.64631	0.00805295	0.124634
ENSBTAT00000029225	ENSBTAG00000021920	SEMA4C	-3.09071	0.00807639	0.124634
ENSBTAT00000025932	ENSBTAG00000019467	ACTL7B	10.2835	0.00809035	0.12465
ENSBTAT00000013461	ENSBTAG00000010195	PKN3	-2.88066	0.0081009	0.12465
ENSBTAT00000028200	ENSBTAG00000032852	GPRASP2	-1.42694	0.00810523	0.12465
ENSBTAT00000004948	ENSBTAG00000003799	TARS2	-0.464042	0.00811236	0.12465
ENSBTAT00000018637	ENSBTAG00000014020	RTKN2	2.51189	0.00811586	0.12465
ENSBTAT00000025713	ENSBTAG00000019312	TFCP2	-0.533574	0.00815762	0.12488
ENSBTAT00000018680	ENSBTAG00000014057	SLC35A1	-0.838926	0.00815879	0.12488
ENSBTAT00000044829	ENSBTAG00000011106	PACRG	7.82812	0.00816484	0.12488
ENSBTAT00000034683	ENSBTAG00000006525	FDXR	-1.707	0.00816521	0.12488
ENSBTAT00000007229	ENSBTAG00000005499	ZPBP	4.29343	0.00817078	0.12488
ENSBTAT00000022787	ENSBTAG00000017145	LEXM	6.94079	0.00819534	0.12488
ENSBTAT00000006080	ENSBTAG00000004635	LLGL1	-2.2886	0.00819542	0.12488
ENSBTAT00000022602	ENSBTAG00000016996	C5H12orf54	8.69857	0.00820011	0.12488
ENSBTAT00000047526	ENSBTAG00000033412	B3GLCT	-3.4356	0.00820214	0.12488
ENSBTAT00000004949	ENSBTAG00000003804	SCCPDH	2.91198	0.008231	0.125038
ENSBTAT00000039297	ENSBTAG00000027384	-	10.3803	0.00824531	0.125157
ENSBTAT00000014210	ENSBTAG00000010732	MMP23B	-3.146	0.00825934	0.125176
ENSBTAT00000061038	ENSBTAG00000019474	HERC1	-0.133561	0.00827708	0.12525
ENSBTAT00000013428	ENSBTAG00000010176	ILKAP	-1.84634	0.00828891	0.125331
ENSBTAT00000064160	ENSBTAG00000046298	SYCE3	6.41069	0.00830589	0.12549
ENSBTAT00000007856	ENSBTAG00000005985	CBLN2	-3.42757	0.00831758	0.12557
ENSBTAT00000039379	ENSBTAG00000009291	CFAP61	4.88664	0.00834697	0.125855
ENSBTAT00000025849	ENSBTAG00000019401	-	6.08857	0.00834942	0.125855
ENSBTAT00000025292	ENSBTAG00000019003	Tnp1	10.6285	0.00836123	0.125936
ENSBTAT00000043552	ENSBTAG00000021284	RSPH1	8.57061	0.00837581	0.126003
ENSBTAT00000028741	ENSBTAG00000021570	PLEKHG4	4.07374	0.00838437	0.126003
ENSBTAT00000003860	ENSBTAG00000002962	-	-0.631027	0.00839062	0.126003
ENSBTAT00000014449	ENSBTAG00000010877	ARMC12	3.89043	0.00839656	0.126003
ENSBTAT00000000488	ENSBTAG00000000377	BMX	-3.05267	0.00839804	0.126003
ENSBTAT00000048534	ENSBTAG00000016729	KCNT2	-1.70945	0.00841845	0.126212
ENSBTAT00000048539	ENSBTAG00000034246	ACRBP	6.16946	0.00847161	0.126911
ENSBTAT00000064946	ENSBTAG00000046914	-	8.93812	0.00849993	0.127067
ENSBTAT00000047146	ENSBTAG00000015353	NME8	8.15462	0.00851633	0.127067
ENSBTAT00000012530	ENSBTAG00000009522	EIF4E	0.382598	0.00853582	0.127067
ENSBTAT00000026341	ENSBTAG00000019767	MIER2	-0.491367	0.00853633	0.127067
ENSBTAT00000029056	ENSBTAG00000021798	ERBB2	-4.25595	0.00854282	0.127067
ENSBTAT00000049932	ENSBTAG00000035437	STAG1	-0.750038	0.00854386	0.127067
ENSBTAT00000047862	ENSBTAG00000020589	ENTPD1	inf	0.00856046	0.127067
ENSBTAT00000044882	ENSBTAG00000031656	TAF13	-0.318118	0.00856582	0.127067
ENSBTAT00000053934	ENSBTAG00000038982	-	6.9917	0.00857988	0.127067
ENSBTAT00000063112	ENSBTAG00000025817	-	-2.35836	0.00858217	0.127067
ENSBTAT00000026065	ENSBTAG00000019563	C5H22orf23	5.84751	0.00859485	0.127067
ENSBTAT00000006645	ENSBTAG00000005041	CIB4	10.3464	0.00859507	0.127067
ENSBTAT00000005871	ENSBTAG00000004474	BANF2	10.0977	0.00861871	0.127067
ENSBTAT00000000484	ENSBTAG00000000374	LRRTM4	-6.28462	0.00862261	0.127067
ENSBTAT00000047412	ENSBTAG00000001601	PKM	-0.457259	0.00864966	0.127067
ENSBTAT00000008574	ENSBTAG00000006535	IRS4	-6.3971	0.00865216	0.127067
ENSBTAT00000049716	ENSBTAG00000003975	LMAN2L	0.14107	0.0086544	0.127067
ENSBTAT00000013963	ENSBTAG00000010562	CD34	-2.4909	0.00865638	0.127067
ENSBTAT00000019091	ENSBTAG00000014358	EVA1B	-4.04856	0.00865676	0.127067
ENSBTAT00000017584	ENSBTAG00000013213	-	-2.45191	0.00866274	0.127067
ENSBTAT00000013692	ENSBTAG00000010367	TTC13	-0.946446	0.00866475	0.127067
ENSBTAT00000025190	ENSBTAG00000018920	TRIM47	-2.83009	0.00868467	0.127067
ENSBTAT00000066185	ENSBTAG00000048278	C17orf47	7.53307	0.00869008	0.127067
ENSBTAT00000035678	ENSBTAG00000025403	TTLL5	4.10186	0.00869968	0.127067
ENSBTAT00000001343	ENSBTAG00000001013	SLC30A5	-0.593818	0.0087176	0.127067
ENSBTAT00000000010	ENSBTAG00000000010	UBL7	-0.756971	0.00872105	0.127067
ENSBTAT00000019090	ENSBTAG00000014357	SDC2	-1.5488	0.00872666	0.127067
ENSBTAT00000026853	ENSBTAG00000020161	KLHL22	-1.06636	0.00873363	0.127067
ENSBTAT00000025508	ENSBTAG00000019166	NSMCE4A	-1.3513	0.00873438	0.127067
ENSBTAT00000001962	ENSBTAG00000001500	FIGNL1	1.25592	0.00874133	0.127067
ENSBTAT00000028721	ENSBTAG00000021556	RANBP9	3.21127	0.00874193	0.127067
ENSBTAT00000065355	ENSBTAG00000031439	CDC14A	#NAME?	0.00874752	0.127067
ENSBTAT00000038266	ENSBTAG00000026779	LYZ	-2.45955	0.00875744	0.127067
ENSBTAT00000025918	ENSBTAG00000019456	SPRED2	-1.59103	0.00877984	0.127067
ENSBTAT00000054728	ENSBTAG00000038138	-	8.40288	0.00877998	0.127067
ENSBTAT00000028766	ENSBTAG00000021588	SCG2	-1.05775	0.00879155	0.127067
ENSBTAT00000008692	ENSBTAG00000006624	SLC36A3	9.54728	0.00880119	0.127067
ENSBTAT00000010673	ENSBTAG00000008112	SHPRH	0.218311	0.00883168	0.127067
ENSBTAT00000001935	ENSBTAG00000001478	DESI2	-6.61282	0.00883647	0.127067
ENSBTAT00000013892	ENSBTAG00000033367	DDO	-2.3435	0.00883962	0.127067
ENSBTAT00000026930	ENSBTAG00000020221	WNT5A	-2.94761	0.00883997	0.127067
ENSBTAT00000038641	ENSBTAG00000026994	C2orf88	10.1408	0.00885039	0.127067
ENSBTAT00000054446	ENSBTAG00000038495	-	-1.15368	0.00885193	0.127067
ENSBTAT00000011298	ENSBTAG00000008567	DLEC1	3.37151	0.00885535	0.127067
ENSBTAT00000063218	ENSBTAG00000021351	MED12	-2.74992	0.00885995	0.127067
ENSBTAT00000002369	ENSBTAG00000001812	H1FOO	7.09786	0.00886067	0.127067
ENSBTAT00000053102	ENSBTAG00000039873	-	9.91328	0.00886695	0.127067
ENSBTAT00000005629	ENSBTAG00000004291	2018-09-06	-2.43616	0.00888244	0.127193
ENSBTAT00000005577	ENSBTAG00000004259	HPCAL1	-1.36134	0.00888884	0.127193
ENSBTAT00000010480	ENSBTAG00000007970	C3orf38	2.97191	0.00890297	0.127302
ENSBTAT00000043796	ENSBTAG00000003707	-	-2.32518	0.00891625	0.127398
ENSBTAT00000010394	ENSBTAG00000040392	-	-2.3988	0.00892555	0.127438
ENSBTAT00000010721	ENSBTAG00000008155	SUN3	7.65513	0.00894451	0.127477
ENSBTAT00000046428	ENSBTAG00000032696	-	7.85202	0.00894692	0.127477
ENSBTAT00000009899	ENSBTAG00000007523	STX4	-1.61818	0.00895412	0.127477
ENSBTAT00000022422	ENSBTAG00000016858	SAR1A	-1.05878	0.00895998	0.127477
ENSBTAT00000005257	ENSBTAG00000004024	UBE2Q2	-0.619825	0.008961	0.127477
ENSBTAT00000010654	ENSBTAG00000008100	GOLGA7B	3.83252	0.00899521	0.12787
ENSBTAT00000001844	ENSBTAG00000001405	GLCE	-0.398542	0.00903022	0.128033
ENSBTAT00000056013	ENSBTAG00000039993	-	-2.32831	0.00904088	0.128033
ENSBTAT00000002867	ENSBTAG00000002215	GFPT2	2.322	0.00904445	0.128033
ENSBTAT00000017318	ENSBTAG00000004907	MINK1	-1.19651	0.00905016	0.128033
ENSBTAT00000002199	ENSBTAG00000001686	LRRC52	inf	0.00906859	0.128033
ENSBTAT00000002592	ENSBTAG00000001999	C11orf57	0.0908896	0.00908208	0.128033
ENSBTAT00000020514	ENSBTAG00000015437	NTMT1	1.96624	0.00910151	0.128033
ENSBTAT00000057265	ENSBTAG00000018819	TENM1	-5.98076	0.00910803	0.128033
ENSBTAT00000005678	ENSBTAG00000004339	-	-2.64385	0.00911054	0.128033
ENSBTAT00000018766	ENSBTAG00000014118	GNPTG	-0.513798	0.00912168	0.128033
ENSBTAT00000023711	ENSBTAG00000017837	GABRB1	-3.21516	0.00913712	0.128033
ENSBTAT00000020193	ENSBTAG00000015176	-	9.76169	0.00915711	0.128033
ENSBTAT00000032936	ENSBTAG00000021143	DNMT3A	-0.730598	0.00916301	0.128033
ENSBTAT00000011834	ENSBTAG00000008990	DRG1	1.79916	0.0091637	0.128033
ENSBTAT00000007758	ENSBTAG00000005904	RBBP4	1.58931	0.00916495	0.128033
ENSBTAT00000010381	ENSBTAG00000007893	SCPEP1	-2.74677	0.00917406	0.128033
ENSBTAT00000016929	ENSBTAG00000012735	CFAP157	9.27911	0.00918754	0.128033
ENSBTAT00000000167	ENSBTAG00000000146	FARP1	-0.414471	0.00919611	0.128033
ENSBTAT00000017596	ENSBTAG00000013224	RMND1	-0.722139	0.00920792	0.128033
ENSBTAT00000027861	ENSBTAG00000020914	CPNE8	-1.45876	0.00920964	0.128033
ENSBTAT00000000935	ENSBTAG00000000700	PARVA	-2.38991	0.00921116	0.128033
ENSBTAT00000020635	ENSBTAG00000015529	CHCHD4	-0.200016	0.00922009	0.128033
ENSBTAT00000005431	ENSBTAG00000004150	NRG1	-2.54045	0.00922549	0.128033
ENSBTAT00000050264	ENSBTAG00000035776	C4orf22	7.10307	0.00925171	0.128033
ENSBTAT00000017366	ENSBTAG00000013060	IQGAP1	-0.860932	0.00926116	0.128033
ENSBTAT00000004896	ENSBTAG00000003762	GNB5	-1.18803	0.00926964	0.128033
ENSBTAT00000007155	ENSBTAG00000005437	SMCP	10.7797	0.0092838	0.128033
ENSBTAT00000065311	ENSBTAG00000046406	R3HDM4	-2.10805	0.00928785	0.128033
ENSBTAT00000018501	ENSBTAG00000013929	RRAD	-2.8009	0.00929027	0.128033
ENSBTAT00000025815	ENSBTAG00000019375	SCARF2	-2.37935	0.00929565	0.128033
ENSBTAT00000025423	ENSBTAG00000019094	NLE1	-1.3081	0.00930359	0.128033
ENSBTAT00000005403	ENSBTAG00000004126	MLF1	4.61651	0.00931331	0.128033
ENSBTAT00000008938	ENSBTAG00000006797	2018-03-03	1.14095	0.00932201	0.128033
ENSBTAT00000002402	ENSBTAG00000001838	LRRC36	5.32163	0.00932579	0.128033
ENSBTAT00000021198	ENSBTAG00000015938	ARAP3	-3.05338	0.00932755	0.128033
ENSBTAT00000014748	ENSBTAG00000011106	PACRG	7.8253	0.00933508	0.128033
ENSBTAT00000010986	ENSBTAG00000030502	-	7.60388	0.00934005	0.128033
ENSBTAT00000027925	ENSBTAG00000020965	ZMYND10	8.13001	0.00934197	0.128033
ENSBTAT00000000159	ENSBTAG00000000140	EPHX1	-1.47382	0.00936042	0.128196
ENSBTAT00000005632	ENSBTAG00000004296	MORN5	6.06592	0.00937698	0.128332
ENSBTAT00000018848	ENSBTAG00000014178	RALGAPA2	-0.20594	0.00940906	0.128539
ENSBTAT00000035719	ENSBTAG00000025428	-	7.08624	0.00941192	0.128539
ENSBTAT00000061102	ENSBTAG00000027064	BTBD11	-0.418233	0.00947369	0.12893
ENSBTAT00000025685	ENSBTAG00000019289	ITGA2	-3.29925	0.00947787	0.12893
ENSBTAT00000019851	ENSBTAG00000014910	PIWIL4	-3.10635	0.00948853	0.12893
ENSBTAT00000026972	ENSBTAG00000020249	GLT6D1	inf	0.00949492	0.12893
ENSBTAT00000006450	ENSBTAG00000004905	KRT19	-2.94699	0.00951371	0.12893
ENSBTAT00000024975	ENSBTAG00000018756	-	10.0267	0.00951376	0.12893
ENSBTAT00000014293	ENSBTAG00000010793	CCDC80	0.0233521	0.00951489	0.12893
ENSBTAT00000004476	ENSBTAG00000003445	ODF1	11.0824	0.00951785	0.12893
ENSBTAT00000030613	ENSBTAG00000022598	-	-2.28777	0.00952899	0.12893
ENSBTAT00000012519	ENSBTAG00000009513	TGFBI	-2.03252	0.00952956	0.12893
ENSBTAT00000008300	ENSBTAG00000006328	RBM6	-0.698083	0.00953237	0.12893
ENSBTAT00000025655	ENSBTAG00000019264	EDEM3	-0.18293	0.00953686	0.12893
ENSBTAT00000008305	ENSBTAG00000006330	RBM5	-0.918179	0.0095536	0.12893
ENSBTAT00000066006	ENSBTAG00000047661	FABP12	11.3392	0.00955965	0.12893
ENSBTAT00000064139	ENSBTAG00000046315	-	9.75096	0.00956504	0.12893
ENSBTAT00000022621	ENSBTAG00000017011	CCDC125	-1.3651	0.00956938	0.12893
ENSBTAT00000001048	ENSBTAG00000000792	AJAP1	3.82556	0.00956986	0.12893
ENSBTAT00000065839	ENSBTAG00000046803	GAS1	-4.16239	0.00958471	0.12893
ENSBTAT00000017511	ENSBTAG00000013163	ADAM33	-4.84537	0.00958615	0.12893
ENSBTAT00000037106	ENSBTAG00000014698	CARD11	-2.35771	0.0096068	0.129042
ENSBTAT00000061368	ENSBTAG00000006877	MMP16	-3.24249	0.00960772	0.129042
ENSBTAT00000010069	ENSBTAG00000007654	CHST7	-2.42663	0.00963121	0.12909
ENSBTAT00000034671	ENSBTAG00000024899	-	10.4644	0.00963957	0.129113
ENSBTAT00000001536	ENSBTAG00000001154	DGAT2	3.61965	0.00965294	0.129131
ENSBTAT00000010355	ENSBTAG00000007871	SNX12	-2.0222	0.00966791	0.129131
ENSBTAT00000020352	ENSBTAG00000015309	-	3.4574	0.00967408	0.129131
ENSBTAT00000027254	ENSBTAG00000020451	USP1	2.13092	0.0096814	0.129141
ENSBTAT00000026444	ENSBTAG00000019849	CABS1	11.0197	0.00968875	0.12915
ENSBTAT00000017535	ENSBTAG00000013175	KIAA0355	-1.48652	0.00972044	0.129358
ENSBTAT00000012565	ENSBTAG00000010357	ST6GAL1	-1.09203	0.0097359	0.129358
ENSBTAT00000003703	ENSBTAG00000002856	MEIG1	8.63824	0.00973949	0.129358
ENSBTAT00000013946	ENSBTAG00000010547	CEP76	2.35519	0.00974367	0.129358
ENSBTAT00000032726	ENSBTAG00000011587	C10orf90	7.55054	0.00976331	0.129358
ENSBTAT00000065113	ENSBTAG00000005231	-	7.68324	0.00976646	0.129358
ENSBTAT00000015213	ENSBTAG00000011448	CCDC175	4.36873	0.00978386	0.129358
ENSBTAT00000065682	ENSBTAG00000047810	CCDC96	6.25456	0.00978858	0.129358
ENSBTAT00000046199	ENSBTAG00000032560	-	8.05836	0.00979513	0.129358
ENSBTAT00000018500	ENSBTAG00000013926	FCGRT	-3.31035	0.00979649	0.129358
ENSBTAT00000004348	ENSBTAG00000003349	JAKMIP2	1.08869	0.00979739	0.129358
ENSBTAT00000037234	ENSBTAG00000026250	PDHA2	10.5964	0.00980074	0.129358
ENSBTAT00000019663	ENSBTAG00000014782	STAB1	-1.23449	0.00980285	0.129358
ENSBTAT00000017917	ENSBTAG00000013473	SSMEM1	9.03504	0.00980398	0.129358
ENSBTAT00000063533	ENSBTAG00000016397	-	inf	0.00981991	0.12948
ENSBTAT00000017060	ENSBTAG00000009990	EPS15L1	-0.976967	0.00982852	0.129506
ENSBTAT00000033568	ENSBTAG00000001135	C1orf194	6.9319	0.00985753	0.129669
ENSBTAT00000056875	ENSBTAG00000016186	-	7.87198	0.00986081	0.129669
ENSBTAT00000009602	ENSBTAG00000007298	TEX29	8.99663	0.00987182	0.129704
ENSBTAT00000002500	ENSBTAG00000001922	AKIP1	0.786437	0.00987679	0.129704
ENSBTAT00000013969	ENSBTAG00000010563	PTPN2	0.0661919	0.00989479	0.129756
ENSBTAT00000027207	ENSBTAG00000020415	KLK4	-2.22223	0.00993645	0.129897
ENSBTAT00000002341	ENSBTAG00000001788	PDPN	-5.23188	0.00993748	0.129897
ENSBTAT00000037188	ENSBTAG00000007016	CNPY4	-2.13242	0.0099382	0.129897
ENSBTAT00000044548	ENSBTAG00000031435	SELENOT	0.652458	0.00996323	0.130104
ENSBTAT00000063236	ENSBTAG00000046156	ST3GAL2	-2.34802	0.00997829	0.130104
ENSBTAT00000027774	ENSBTAG00000009673	SLC9B1	6.14976	0.00998106	0.130104
ENSBTAT00000000470	ENSBTAG00000000362	SPG11	0.532437	0.0099858	0.130104
ENSBTAT00000025092	ENSBTAG00000018845	DND1	-1.97886	0.00998752	0.130104
ENSBTAT00000020791	ENSBTAG00000015655	APBB1	-2.24308	0.00999727	0.130104
ENSBTAT00000046644	ENSBTAG00000039245	GK2	9.359	0.0100008	0.130104
ENSBTAT00000014206	ENSBTAG00000010729	KRI1	-1.02141	0.0100168	0.13016
ENSBTAT00000027630	ENSBTAG00000020736	CD40	-0.697502	0.0100185	0.13016
ENSBTAT00000015431	ENSBTAG00000011619	RASIP1	-0.962091	0.0100327	0.130258
ENSBTAT00000023971	ENSBTAG00000018009	-	2.51317	0.0100486	0.130377
ENSBTAT00000044517	ENSBTAG00000002783	PCYOX1	-2.1007	0.0100822	0.130617
ENSBTAT00000021616	ENSBTAG00000016249	NAGS	7.62245	0.0100909	0.130617
ENSBTAT00000000482	ENSBTAG00000000372	TIPIN	-0.456623	0.0100965	0.130617
ENSBTAT00000010747	ENSBTAG00000008175	ZNF713	0.132276	0.0101028	0.130617
ENSBTAT00000006533	ENSBTAG00000004964	PCGF5	1.35562	0.0101073	0.130617
ENSBTAT00000052156	ENSBTAG00000040248	-	9.83362	0.0101257	0.130768
ENSBTAT00000004669	ENSBTAG00000039014	DEF8	-3.12318	0.0101481	0.13097
ENSBTAT00000027608	ENSBTAG00000020717	CXorf36	-2.25834	0.0101689	0.130981
ENSBTAT00000002805	ENSBTAG00000002166	CRISP2	9.61785	0.0101827	0.130981
ENSBTAT00000005496	ENSBTAG00000004199	DIABLO	1.41611	0.0101897	0.130981
ENSBTAT00000046995	ENSBTAG00000007566	CEP170	3.81829	0.0101942	0.130981
ENSBTAT00000002324	ENSBTAG00000001774	SPRY2	-2.41124	0.0102013	0.130981
ENSBTAT00000048225	ENSBTAG00000033998	RFX8	6.16063	0.0102027	0.130981
ENSBTAT00000065621	ENSBTAG00000047786	LRRC10B	6.08521	0.0102453	0.131337
ENSBTAT00000010313	ENSBTAG00000007839	OTUD6A	4.94558	0.0102574	0.131337
ENSBTAT00000038321	ENSBTAG00000026819	HDAC7	-2.40945	0.0102743	0.131455
ENSBTAT00000025680	ENSBTAG00000019287	FAM81B	9.41708	0.0102802	0.131455
ENSBTAT00000018566	ENSBTAG00000013953	CALD1	-2.74802	0.0102916	0.131515
ENSBTAT00000064463	ENSBTAG00000007588	ERLIN1	0.706818	0.0103125	0.131695
ENSBTAT00000009973	ENSBTAG00000007580	ZSWIM2	5.95763	0.0103359	0.131908
ENSBTAT00000010806	ENSBTAG00000008218	NPTN	-1.14037	0.0103519	0.132026
ENSBTAT00000013535	ENSBTAG00000010246	GRTP1	-2.19567	0.0103589	0.132028
ENSBTAT00000026725	ENSBTAG00000020056	COL12A1	-3.22902	0.010395	0.132272
ENSBTAT00000017593	ENSBTAG00000033803	FABP7	-3.31119	0.0103984	0.132272
ENSBTAT00000016932	ENSBTAG00000032083	DHX33	-1.65561	0.0104271	0.132551
ENSBTAT00000017188	ENSBTAG00000012937	ACAD8	-0.683073	0.0104374	0.132556
ENSBTAT00000027187	ENSBTAG00000020399	RNF139	1.23974	0.0104411	0.132556
ENSBTAT00000061074	ENSBTAG00000020984	RAPGEF4	-2.68876	0.0104644	0.132579
ENSBTAT00000064066	ENSBTAG00000048067	EPOP	5.52069	0.0104701	0.132579
ENSBTAT00000063999	ENSBTAG00000046900	-	-1.79956	0.0104854	0.132686
ENSBTAT00000029007	ENSBTAG00000021762	ZC3H15	1.16777	0.0104926	0.13269
ENSBTAT00000007067	ENSBTAG00000005372	DLGAP1	1.48579	0.0105059	0.132773
ENSBTAT00000056377	ENSBTAG00000008022	PTGFRN	-2.98262	0.0105224	0.132808
ENSBTAT00000023068	ENSBTAG00000017352	-	-0.956839	0.0105406	0.132952
ENSBTAT00000054025	ENSBTAG00000032884	Tnp2	11.0965	0.0105703	0.132956
ENSBTAT00000005367	ENSBTAG00000004105	TMEM247	9.53525	0.010571	0.132956
ENSBTAT00000006950	ENSBTAG00000005270	-	9.44284	0.0105758	0.132956
ENSBTAT00000049812	ENSBTAG00000008338	PLCB1	-1.22979	0.0105783	0.132956
ENSBTAT00000019767	ENSBTAG00000014843	COPB2	-0.779439	0.010581	0.132956
ENSBTAT00000008311	ENSBTAG00000006335	STAT6	-2.83202	0.0105887	0.132956
ENSBTAT00000013116	ENSBTAG00000009943	-	-2.66522	0.0106315	0.133327
ENSBTAT00000024994	ENSBTAG00000018771	DNAAF1	8.52907	0.0106521	0.133327
ENSBTAT00000064502	ENSBTAG00000035915	-	8.07666	0.0106637	0.133327
ENSBTAT00000011845	ENSBTAG00000008996	SFI1	-0.855085	0.0106644	0.133327
ENSBTAT00000022029	ENSBTAG00000016561	NUBP2	-1.31422	0.0106763	0.133327
ENSBTAT00000036460	ENSBTAG00000002707	IPO4	2.35059	0.0107008	0.133327
ENSBTAT00000063186	ENSBTAG00000046313	CCDC54	10.537	0.0107025	0.133327
ENSBTAT00000028392	ENSBTAG00000021308	IRS1	-3.47012	0.0107058	0.133327
ENSBTAT00000063121	ENSBTAG00000045829	AZU1	7.08277	0.0107072	0.133327
ENSBTAT00000029668	ENSBTAG00000008061	RILPL1	-0.330126	0.0107217	0.133327
ENSBTAT00000023199	ENSBTAG00000017457	STK10	-1.30946	0.0107302	0.133327
ENSBTAT00000008739	ENSBTAG00000006651	INSL6	7.45538	0.010741	0.133327
ENSBTAT00000045287	ENSBTAG00000031934	FSCB	10.2316	0.0107556	0.133327
ENSBTAT00000019586	ENSBTAG00000014720	CATSPER1	6.98485	0.0107579	0.133327
ENSBTAT00000033276	ENSBTAG00000037555	FAM183A	7.12277	0.0107602	0.133327
ENSBTAT00000027347	ENSBTAG00000020528	PCOLCE	-1.12303	0.010762	0.133327
ENSBTAT00000015756	ENSBTAG00000011872	EML3	-1.95383	0.0107872	0.133352
ENSBTAT00000006258	ENSBTAG00000004766	-	-6.59609	0.0107943	0.133352
ENSBTAT00000039859	ENSBTAG00000026796	-	6.7363	0.0108027	0.133352
ENSBTAT00000052975	ENSBTAG00000038494	-	-2.89611	0.0108028	0.133352
ENSBTAT00000035934	ENSBTAG00000008575	CGNL1	-2.66755	0.0108212	0.133352
ENSBTAT00000016118	ENSBTAG00000012148	EHMT1	-1.06468	0.0108223	0.133352
ENSBTAT00000006107	ENSBTAG00000004653	ADGRA3	-1.93516	0.0108257	0.133352
ENSBTAT00000054977	ENSBTAG00000021319	-	3.79564	0.010848	0.133527
ENSBTAT00000061262	ENSBTAG00000012749	CUL7	-2.21233	0.0108536	0.133527
ENSBTAT00000011267	ENSBTAG00000008546	SYNGR4	7.3424	0.0108729	0.133529
ENSBTAT00000046578	ENSBTAG00000010169	SUCO	1.75561	0.010886	0.133529
ENSBTAT00000061167	ENSBTAG00000006768	ENTPD4	2.34982	0.0108959	0.133529
ENSBTAT00000045348	ENSBTAG00000021423	LKAAEAR1	10.6104	0.0109176	0.133529
ENSBTAT00000017968	ENSBTAG00000013513	ATP6V1C1	1.51293	0.010925	0.133529
ENSBTAT00000008150	ENSBTAG00000006205	DNAJB7	10.6023	0.0109286	0.133529
ENSBTAT00000016357	ENSBTAG00000012319	KCNE5	-4.08818	0.0109291	0.133529
ENSBTAT00000018203	ENSBTAG00000013698	TTC25	4.97502	0.0109481	0.133561
ENSBTAT00000061028	ENSBTAG00000011495	DIP2A	-0.527178	0.0109548	0.133561
ENSBTAT00000046479	ENSBTAG00000032730	-	9.5002	0.0109775	0.133561
ENSBTAT00000002142	ENSBTAG00000001635	CUTA	-0.983682	0.0109816	0.133561
ENSBTAT00000019719	ENSBTAG00000014809	ANXA6	-2.19642	0.0109869	0.133561
ENSBTAT00000023345	ENSBTAG00000017560	CEBPG	1.54549	0.01099	0.133561
ENSBTAT00000001128	ENSBTAG00000006724	-	2.67905	0.0109975	0.133561
ENSBTAT00000013209	ENSBTAG00000010016	SPATA45	7.62349	0.0110133	0.133561
ENSBTAT00000002376	ENSBTAG00000001817	TMEM161A	-2.98664	0.0110165	0.133561
ENSBTAT00000016559	ENSBTAG00000012480	TBC1D13	0.127239	0.0110421	0.133561
ENSBTAT00000043938	ENSBTAG00000031044	MIGA1	-0.647574	0.0110448	0.133561
ENSBTAT00000066049	ENSBTAG00000045738	-	-0.59329	0.011057	0.133561
ENSBTAT00000026650	ENSBTAG00000020009	CCDC81	6.70835	0.0110584	0.133561
ENSBTAT00000056457	ENSBTAG00000037549	MBLAC1	-1.29597	0.0110688	0.133561
ENSBTAT00000018772	ENSBTAG00000014124	MLLT3	-2.68558	0.0110844	0.133561
ENSBTAT00000021393	ENSBTAG00000016075	EMC8	2.3144	0.0110977	0.133561
ENSBTAT00000048277	ENSBTAG00000034033	LHFP	-2.58013	0.0111091	0.133561
ENSBTAT00000022626	ENSBTAG00000017016	-	5.45738	0.0111133	0.133561
ENSBTAT00000031006	ENSBTAG00000016462	TCF4	-0.71587	0.0111325	0.133561
ENSBTAT00000048158	ENSBTAG00000019087	-	7.43141	0.0111383	0.133561
ENSBTAT00000011359	ENSBTAG00000008609	2018-09-08	-2.91438	0.0111422	0.133561
ENSBTAT00000013203	ENSBTAG00000031209	SLC22A4	5.04598	0.0111494	0.133561
ENSBTAT00000034826	ENSBTAG00000024975	-	8.71404	0.0111604	0.133561
ENSBTAT00000042741	ENSBTAG00000030269	-	inf	0.0111621	0.133561
ENSBTAT00000015123	ENSBTAG00000011387	NAT9	-1.83193	0.0111651	0.133561
ENSBTAT00000044139	ENSBTAG00000013066	IGF2	-2.48006	0.0111745	0.133561
ENSBTAT00000022555	ENSBTAG00000016948	PTH1R	-1.60259	0.0111786	0.133561
ENSBTAT00000006451	ENSBTAG00000004902	INTS8	-0.6368	0.011196	0.133639
ENSBTAT00000013699	ENSBTAG00000010378	PEF1	-0.341448	0.0111989	0.133639
ENSBTAT00000028844	ENSBTAG00000021645	MBD4	0.126699	0.0112372	0.134014
ENSBTAT00000063625	ENSBTAG00000048127	SPACA4	9.46367	0.0112812	0.134456
ENSBTAT00000047301	ENSBTAG00000005318	RNF6	5.00054	0.0112896	0.134474
ENSBTAT00000047589	ENSBTAG00000005260	SPP1	-7.21151	0.0113184	0.134619
ENSBTAT00000013705	ENSBTAG00000010385	-	7.87089	0.0113187	0.134619
ENSBTAT00000010363	ENSBTAG00000007878	ARHGAP22	-3.64617	0.0113264	0.134619
ENSBTAT00000016978	ENSBTAG00000012775	-	12.2349	0.0113469	0.134663
ENSBTAT00000021853	ENSBTAG00000016434	PDILT	9.7123	0.011357	0.1347
ENSBTAT00000012307	ENSBTAG00000009349	MMEL1	7.70749	0.0113755	0.134837
ENSBTAT00000001065	ENSBTAG00000000805	IQCF1	10.7337	0.0114379	0.134967
ENSBTAT00000002209	ENSBTAG00000001683	FAM171B	-2.31475	0.0114401	0.134967
ENSBTAT00000032494	ENSBTAG00000023731	MC1R	10.2526	0.0114591	0.134967
ENSBTAT00000015325	ENSBTAG00000011532	MLLT6	-0.247877	0.0114593	0.134967
ENSBTAT00000037267	ENSBTAG00000004720	SULF1	-1.15085	0.0114627	0.134967
ENSBTAT00000024505	ENSBTAG00000018417	PSMF1	1.45311	0.0114774	0.134974
ENSBTAT00000013152	ENSBTAG00000009975	PBX4	5.10632	0.0114838	0.134974
ENSBTAT00000046158	ENSBTAG00000032531	-	-3.11121	0.0114944	0.134974
ENSBTAT00000061164	ENSBTAG00000011761	LRP6	-1.21291	0.0115102	0.134974
ENSBTAT00000012034	ENSBTAG00000009129	POLI	-0.112448	0.011516	0.134974
ENSBTAT00000061260	ENSBTAG00000025308	STON2	-3.07286	0.0115205	0.134974
ENSBTAT00000061194	ENSBTAG00000013806	EFHB	4.478	0.011523	0.134974
ENSBTAT00000005153	ENSBTAG00000003947	SSBP4	-1.0736	0.0115281	0.134974
ENSBTAT00000018337	ENSBTAG00000030173	QRICH2	3.79487	0.0115302	0.134974
ENSBTAT00000015677	ENSBTAG00000011810	ANGPTL2	-3.84799	0.0115437	0.135023
ENSBTAT00000017578	ENSBTAG00000013207	CAPZA3	9.45017	0.0115713	0.135071
ENSBTAT00000020497	ENSBTAG00000030227	PCDHA13	-1.96304	0.0115753	0.135071
ENSBTAT00000008811	ENSBTAG00000006704	CCDC185	9.57989	0.0115859	0.135071
ENSBTAT00000026497	ENSBTAG00000019888	HIRA	-0.0298561	0.0115926	0.135071
ENSBTAT00000061479	ENSBTAG00000019592	MBD5	0.486575	0.0115948	0.135071
ENSBTAT00000048484	ENSBTAG00000034206	EMCN	-3.00694	0.0116017	0.135071
ENSBTAT00000017636	ENSBTAG00000013260	-	-1.73588	0.0116177	0.135071
ENSBTAT00000018804	ENSBTAG00000014147	PRSS54	10.8038	0.0116248	0.135071
ENSBTAT00000013448	ENSBTAG00000010191	PAK1	-1.72746	0.0116264	0.135071
ENSBTAT00000033131	ENSBTAG00000024042	MORN2	4.11648	0.0116307	0.135071
ENSBTAT00000001541	ENSBTAG00000040356	SPIRE2	4.44962	0.011631	0.135071
ENSBTAT00000013832	ENSBTAG00000010470	UQCC3	-2.01746	0.0116452	0.135125
ENSBTAT00000018730	ENSBTAG00000014089	PPCDC	-1.06862	0.0116535	0.135125
ENSBTAT00000015608	ENSBTAG00000011753	RCC1L	-0.362199	0.0116565	0.135125
ENSBTAT00000044841	ENSBTAG00000017402	OSBPL2	-0.6202	0.0117199	0.13578
ENSBTAT00000064262	ENSBTAG00000032517	BCL7A	-11.4285	0.011735	0.135787
ENSBTAT00000024553	ENSBTAG00000018449	NUMA1	-0.989173	0.0117544	0.135787
ENSBTAT00000004583	ENSBTAG00000003527	CCDC62	5.30248	0.0117566	0.135787
ENSBTAT00000063543	ENSBTAG00000045925	CITED1	1.29319	0.0117576	0.135787
ENSBTAT00000024684	ENSBTAG00000018548	INTS7	-0.427188	0.0117601	0.135787
ENSBTAT00000006601	ENSBTAG00000005015	SFXN3	-1.13813	0.0117624	0.135787
ENSBTAT00000042556	ENSBTAG00000030170	JPT1	2.85773	0.0117811	0.135923
ENSBTAT00000028329	ENSBTAG00000021260	GALNT11	-1.47306	0.0118006	0.135968
ENSBTAT00000022240	ENSBTAG00000016733	NOL9	-0.494805	0.0118087	0.135968
ENSBTAT00000015204	ENSBTAG00000011434	-	-2.3263	0.0118137	0.135968
ENSBTAT00000011964	ENSBTAG00000009078	-	-3.50881	0.0118338	0.135968
ENSBTAT00000019989	ENSBTAG00000015011	C7orf43	2.76596	0.0118365	0.135968
ENSBTAT00000012973	ENSBTAG00000009836	CHGA	-7.55439	0.0118384	0.135968
ENSBTAT00000007217	ENSBTAG00000005490	P4HTM	-1.74737	0.0118506	0.135968
ENSBTAT00000061070	ENSBTAG00000043959	PDGFC	-1.28813	0.0118548	0.135968
ENSBTAT00000048167	ENSBTAG00000033954	PRPS1L1	8.63865	0.0118691	0.135968
ENSBTAT00000043336	ENSBTAG00000010239	FAM71D	8.36301	0.0118754	0.135968
ENSBTAT00000064822	ENSBTAG00000047285	-	6.17104	0.0118758	0.135968
ENSBTAT00000019601	ENSBTAG00000014728	TAPBPL	0.645562	0.0118983	0.136032
ENSBTAT00000004853	ENSBTAG00000003727	SH3KBP1	-2.67445	0.0119012	0.136032
ENSBTAT00000038934	ENSBTAG00000031965	TRGV11	-2.37246	0.0119023	0.136032
ENSBTAT00000057451	ENSBTAG00000038795	STARD3NL	-1.18624	0.0119253	0.136143
ENSBTAT00000065374	ENSBTAG00000046166	-	inf	0.011935	0.136143
ENSBTAT00000029403	ENSBTAG00000030393	RDH13	-1.32229	0.0119387	0.136143
ENSBTAT00000064198	ENSBTAG00000046799	-	10.4315	0.0119429	0.136143
ENSBTAT00000052338	ENSBTAG00000017925	LMF2	-2.37246	0.0119471	0.136143
ENSBTAT00000020641	ENSBTAG00000015532	NR0B1	-1.36333	0.0119637	0.136253
ENSBTAT00000004768	ENSBTAG00000003658	RELN	-0.398524	0.0119834	0.136344
ENSBTAT00000009299	ENSBTAG00000007075	-	-4.00984	0.0120066	0.136344
ENSBTAT00000005553	ENSBTAG00000004240	-	-1.18886	0.012015	0.136344
ENSBTAT00000057486	ENSBTAG00000039186	-	9.04485	0.0120185	0.136344
ENSBTAT00000022486	ENSBTAG00000021547	CFAP57	4.66162	0.0120262	0.136344
ENSBTAT00000007687	ENSBTAG00000005846	FAM219B	-1.12452	0.0120331	0.136344
ENSBTAT00000007419	ENSBTAG00000023259	OSBPL1A	0.170406	0.0120389	0.136344
ENSBTAT00000010627	ENSBTAG00000008079	NRBP2	-2.91687	0.0120396	0.136344
ENSBTAT00000017999	ENSBTAG00000013535	-	-0.295637	0.0120441	0.136344
ENSBTAT00000028699	ENSBTAG00000021535	CROT	-0.870164	0.0120486	0.136344
ENSBTAT00000035977	ENSBTAG00000011189	TJAP1	-0.698169	0.0120576	0.136365
ENSBTAT00000019502	ENSBTAG00000014646	-	-1.70731	0.0121147	0.136519
ENSBTAT00000017574	ENSBTAG00000013202	PLCZ1	8.48504	0.0121178	0.136519
ENSBTAT00000010479	ENSBTAG00000007969	CIDEC	5.2061	0.0121219	0.136519
ENSBTAT00000016946	ENSBTAG00000012748	-	4.35211	0.0121335	0.136519
ENSBTAT00000037320	ENSBTAG00000005893	TMEM68	-1.17294	0.0121465	0.136519
ENSBTAT00000003121	ENSBTAG00000002408	FHAD1	4.77219	0.0121713	0.136519
ENSBTAT00000009615	ENSBTAG00000007305	VPS41	-0.906929	0.0121714	0.136519
ENSBTAT00000007948	ENSBTAG00000006049	BZW1	0.223613	0.0121728	0.136519
ENSBTAT00000024247	ENSBTAG00000048078	-	8.17698	0.0121765	0.136519
ENSBTAT00000018173	ENSBTAG00000013674	EDNRA	-2.70259	0.0121792	0.136519
ENSBTAT00000043072	ENSBTAG00000008735	VASH1	-2.53923	0.012183	0.136519
ENSBTAT00000008955	ENSBTAG00000006811	EPHA3	0.346952	0.0121913	0.136519
ENSBTAT00000003750	ENSBTAG00000002887	DDI1	10.0935	0.0121942	0.136519
ENSBTAT00000063590	ENSBTAG00000048143	TCEAL9	-3.04591	0.0122031	0.136519
ENSBTAT00000047796	ENSBTAG00000001322	SAXO1	5.80813	0.012206	0.136519
ENSBTAT00000028263	ENSBTAG00000021211	DPT	-5.79746	0.0122114	0.136519
ENSBTAT00000006133	ENSBTAG00000004675	ZNF18	5.22155	0.0122415	0.136762
ENSBTAT00000034719	ENSBTAG00000024918	BIRC3	-0.595472	0.0122472	0.136762
ENSBTAT00000013015	ENSBTAG00000009867	FAM71F1	9.70022	0.0122725	0.136789
ENSBTAT00000065930	ENSBTAG00000002164	AXDND1	6.05752	0.0122923	0.136789
ENSBTAT00000011379	ENSBTAG00000008629	MTFR1	1.3881	0.0123006	0.136789
ENSBTAT00000021390	ENSBTAG00000016071	HHIP	-3.18027	0.0123208	0.136789
ENSBTAT00000049366	ENSBTAG00000014141	SPATA4	10.5172	0.0123253	0.136789
ENSBTAT00000000853	ENSBTAG00000000650	TUBGCP6	-0.969784	0.0123644	0.136789
ENSBTAT00000003816	ENSBTAG00000002935	TMEM248	0.920103	0.0123819	0.136789
ENSBTAT00000016252	ENSBTAG00000012247	MXRA8	-3.51872	0.0123941	0.136789
ENSBTAT00000012762	ENSBTAG00000009674	C3H1orf185	8.1801	0.0124032	0.136789
ENSBTAT00000020262	ENSBTAG00000015229	DNAJC5B	9.70458	0.0124108	0.136789
ENSBTAT00000004595	ENSBTAG00000038139	CERCAM	-2.4859	0.0124136	0.136789
ENSBTAT00000003698	ENSBTAG00000002850	HEATR9	9.12632	0.0124198	0.136789
ENSBTAT00000004412	ENSBTAG00000003404	PFN4	7.92972	0.0124257	0.136789
ENSBTAT00000023635	ENSBTAG00000017767	GPR173	-3.31688	0.0124346	0.136789
ENSBTAT00000046182	ENSBTAG00000015251	-	-2.77706	0.0124356	0.136789
ENSBTAT00000026122	ENSBTAG00000019606	IFT52	2.37773	0.0124415	0.136789
ENSBTAT00000061180	ENSBTAG00000030189	EFCAB6	5.40269	0.0124437	0.136789
ENSBTAT00000000315	ENSBTAG00000000251	ALAD	-1.61471	0.0124483	0.136789
ENSBTAT00000042938	ENSBTAG00000039485	MEIOC	5.43669	0.0124532	0.136789
ENSBTAT00000007965	ENSBTAG00000006063	-	0.967591	0.0124718	0.136852
ENSBTAT00000018250	ENSBTAG00000013734	ATP6V1E2	8.32769	0.0124834	0.136889
ENSBTAT00000021993	ENSBTAG00000016533	FOXP1	-0.748517	0.0125195	0.137053
ENSBTAT00000023084	ENSBTAG00000017361	BAG5	4.25876	0.0125283	0.137073
ENSBTAT00000024914	ENSBTAG00000018717	DDX20	2.66081	0.0125484	0.137215
ENSBTAT00000000032	ENSBTAG00000000029	LYZL6	6.91936	0.0126026	0.137724
ENSBTAT00000001099	ENSBTAG00000034633	ERO1B	3.60926	0.0126105	0.137724
ENSBTAT00000063486	ENSBTAG00000001007	SLC25A43	-3.07943	0.0126161	0.137724
ENSBTAT00000021022	ENSBTAG00000015825	CCDC65	6.09848	0.0126436	0.137933
ENSBTAT00000045567	ENSBTAG00000032121	SUGCT	1.87099	0.0126511	0.137933
ENSBTAT00000052624	ENSBTAG00000000144	-	-2.98831	0.0126627	0.137933
ENSBTAT00000042908	ENSBTAG00000005583	HYI	-3.24984	0.0126862	0.137933
ENSBTAT00000010999	ENSBTAG00000008351	C12orf60	7.70537	0.0126872	0.137933
ENSBTAT00000047200	ENSBTAG00000033221	CCDC152	5.27612	0.0126961	0.137933
ENSBTAT00000039965	ENSBTAG00000027728	NUDT12	-0.390358	0.012698	0.137933
ENSBTAT00000043069	ENSBTAG00000019294	ABCC9	-1.86408	0.0127341	0.137933
ENSBTAT00000002910	ENSBTAG00000002252	CHRNA2	-3.22156	0.0127354	0.137933
ENSBTAT00000026299	ENSBTAG00000019733	ADGRL4	-1.54865	0.0127391	0.137933
ENSBTAT00000049418	ENSBTAG00000008678	-	10.0547	0.0127605	0.137933
ENSBTAT00000004728	ENSBTAG00000024657	-	2.71095	0.0127741	0.137933
ENSBTAT00000055387	ENSBTAG00000040357	-	7.2975	0.012778	0.137933
ENSBTAT00000016972	ENSBTAG00000045658	-	1.81366	0.0127802	0.137933
ENSBTAT00000031583	ENSBTAG00000020229	ATP8B3	6.19111	0.0127897	0.137933
ENSBTAT00000043808	ENSBTAG00000001707	UIMC1	2.86235	0.0128067	0.137948
ENSBTAT00000006069	ENSBTAG00000004625	PYGB	-1.27043	0.0128296	0.137948
ENSBTAT00000022546	ENSBTAG00000016950	B3GAT3	-0.620007	0.0128615	0.137948
ENSBTAT00000027044	ENSBTAG00000020292	C5H12orf57	-2.90008	0.0128755	0.137948
ENSBTAT00000039742	ENSBTAG00000033182	HGSNAT	-0.596934	0.0128918	0.137948
ENSBTAT00000027715	ENSBTAG00000020798	C1orf94	9.88968	0.0129031	0.137948
ENSBTAT00000037186	ENSBTAG00000026232	TP53INP1	0.536387	0.0129063	0.137948
ENSBTAT00000022956	ENSBTAG00000017275	COIL	3.96815	0.0129102	0.137948
ENSBTAT00000014400	ENSBTAG00000035244	ANKRD39	-0.853717	0.0129112	0.137948
ENSBTAT00000022853	ENSBTAG00000017195	FANCC	-1.62568	0.0129271	0.137948
ENSBTAT00000003960	ENSBTAG00000003045	BAMBI	-2.89522	0.0129273	0.137948
ENSBTAT00000006566	ENSBTAG00000004987	NUP210L	3.53482	0.0129306	0.137948
ENSBTAT00000026158	ENSBTAG00000019636	SCARA5	-2.7969	0.0129327	0.137948
ENSBTAT00000057260	ENSBTAG00000005030	INO80E	1.35355	0.0129428	0.137948
ENSBTAT00000011608	ENSBTAG00000008814	ADGRA2	-3.50623	0.0129454	0.137948
ENSBTAT00000013947	ENSBTAG00000010550	EIF5A2	0.990834	0.0129484	0.137948
ENSBTAT00000012010	ENSBTAG00000009112	TRAM2	-2.40517	0.0129545	0.137948
ENSBTAT00000002952	ENSBTAG00000002286	DNAJC18	-0.461639	0.0129625	0.137948
ENSBTAT00000062959	ENSBTAG00000046817	-	-1.45357	0.0129853	0.137948
ENSBTAT00000016063	ENSBTAG00000012107	SLC25A28	-0.533479	0.0129912	0.137948
ENSBTAT00000011778	ENSBTAG00000008947	TKTL2	5.82164	0.0129921	0.137948
ENSBTAT00000018438	ENSBTAG00000026915	NEK1	0.594438	0.0129944	0.137948
ENSBTAT00000043249	ENSBTAG00000011280	TBKBP1	-3.05944	0.0129959	0.137948
ENSBTAT00000035288	ENSBTAG00000025181	CCDC85C	-3.0084	0.0130104	0.137948
ENSBTAT00000045958	ENSBTAG00000032393	TEX47	10.4629	0.0130192	0.137948
ENSBTAT00000025321	ENSBTAG00000019026	EXTL2	-0.847188	0.0130274	0.13796
ENSBTAT00000036647	ENSBTAG00000017338	FAM205C	8.01716	0.0130509	0.138014
ENSBTAT00000053037	ENSBTAG00000038141	-	-2.67549	0.0130669	0.138014
ENSBTAT00000036665	ENSBTAG00000025882	-	7.43745	0.0130675	0.138014
ENSBTAT00000043661	ENSBTAG00000000261	-	4.78825	0.0130838	0.138106
ENSBTAT00000001472	ENSBTAG00000001112	SMOX	-2.81978	0.0131298	0.138499
ENSBTAT00000025326	ENSBTAG00000019029	DPH5	-1.00439	0.0131499	0.138499
ENSBTAT00000013885	ENSBTAG00000010509	CDK3	-2.04978	0.0131564	0.138499
ENSBTAT00000018010	ENSBTAG00000013544	LGALS8	1.7176	0.0131608	0.138499
ENSBTAT00000044620	ENSBTAG00000031481	TTLL2	8.90781	0.0131636	0.138499
ENSBTAT00000015071	ENSBTAG00000011333	CLASP2	-0.503692	0.0132133	0.138624
ENSBTAT00000026587	ENSBTAG00000019961	ATP4B	-3.41906	0.013215	0.138624
ENSBTAT00000018888	ENSBTAG00000014208	RPL35A	-2.73874	0.0132354	0.138624
ENSBTAT00000029075	ENSBTAG00000021813	AMACR	-0.756181	0.0132372	0.138624
ENSBTAT00000026744	ENSBTAG00000020070	ABCC3	-3.11173	0.0132401	0.138624
ENSBTAT00000026808	ENSBTAG00000020125	RBFOX2	-0.506034	0.0132433	0.138624
ENSBTAT00000030952	ENSBTAG00000022801	-	-1.06579	0.0132471	0.138624
ENSBTAT00000064838	ENSBTAG00000006525	FDXR	-2.09832	0.0132577	0.138624
ENSBTAT00000040082	ENSBTAG00000016648	BSG	-1.48023	0.0132598	0.138624
ENSBTAT00000011009	ENSBTAG00000008361	PON2	-2.71599	0.0132635	0.138624
ENSBTAT00000001068	ENSBTAG00000000807	TMED3	-1.34401	0.013268	0.138624
ENSBTAT00000043743	ENSBTAG00000030910	CD46	6.79136	0.0132963	0.138845
ENSBTAT00000014160	ENSBTAG00000010698	VARS2	-0.995404	0.0133071	0.13885
ENSBTAT00000024226	ENSBTAG00000018200	IL15	-3.11679	0.0133111	0.13885
ENSBTAT00000056897	ENSBTAG00000037399	-	-0.955468	0.0133209	0.138878
ENSBTAT00000005582	ENSBTAG00000004261	SPON2	-3.94602	0.0133372	0.138904
ENSBTAT00000004994	ENSBTAG00000003832	MFAP2	-5.11249	0.0133502	0.138904
ENSBTAT00000012602	ENSBTAG00000009581	UBXN11	4.39181	0.0133536	0.138904
ENSBTAT00000004174	ENSBTAG00000003215	KIF3B	3.76483	0.0133702	0.138904
ENSBTAT00000001224	ENSBTAG00000000925	GLT8D2	-2.84011	0.0133735	0.138904
ENSBTAT00000031377	ENSBTAG00000023074	C1orf198	-1.14736	0.0133807	0.138904
ENSBTAT00000023480	ENSBTAG00000017652	NUP50	4.20839	0.0133849	0.138904
ENSBTAT00000037089	ENSBTAG00000026181	UGT1A1	7.14499	0.0133875	0.138904
ENSBTAT00000000619	ENSBTAG00000000490	RTKN	-2.35553	0.0134461	0.139142
ENSBTAT00000044399	ENSBTAG00000013436	HAUS5	-1.65304	0.0134462	0.139142
ENSBTAT00000065101	ENSBTAG00000047755	FNDC10	-2.45713	0.0134462	0.139142
ENSBTAT00000019242	ENSBTAG00000014471	-	-1.00699	0.0134841	0.139411
ENSBTAT00000044231	ENSBTAG00000031238	SHCBP1L	6.58547	0.0134865	0.139411
ENSBTAT00000006292	ENSBTAG00000004791	DSCR3	-0.704764	0.0135248	0.139546
ENSBTAT00000016011	ENSBTAG00000012070	INTS2	0.40644	0.0135465	0.13956
ENSBTAT00000017780	ENSBTAG00000013367	PPT1	-1.62781	0.0135511	0.13956
ENSBTAT00000015774	ENSBTAG00000011889	NOC4L	2.25677	0.0135955	0.139815
ENSBTAT00000042924	ENSBTAG00000024822	SETX	2.78431	0.0136082	0.139815
ENSBTAT00000014193	ENSBTAG00000010719	ANGPTL1	-4.5581	0.0136209	0.139815
ENSBTAT00000043284	ENSBTAG00000030623	-	9.93015	0.0136226	0.139815
ENSBTAT00000056266	ENSBTAG00000039161	ALDH3A2	-1.04895	0.013623	0.139815
ENSBTAT00000026635	ENSBTAG00000019998	HAGH	3.82771	0.0136525	0.139815
ENSBTAT00000009469	ENSBTAG00000007196	TAGLN	-1.6791	0.013661	0.139815
ENSBTAT00000047416	ENSBTAG00000011135	-	3.85106	0.0136627	0.139815
ENSBTAT00000055561	ENSBTAG00000037981	-	-0.385506	0.0136692	0.139815
ENSBTAT00000007925	ENSBTAG00000006033	NDUFA1	-1.62773	0.0136925	0.13998
ENSBTAT00000019219	ENSBTAG00000014451	YEATS2	-0.888346	0.0137289	0.14006
ENSBTAT00000064944	ENSBTAG00000046724	CBX6	-2.68109	0.0137379	0.14006
ENSBTAT00000012255	ENSBTAG00000046026	SLC39A4	-2.18605	0.013739	0.14006
ENSBTAT00000056003	ENSBTAG00000040361	LFNG	-2.07253	0.0137481	0.14006
ENSBTAT00000017473	ENSBTAG00000013145	DDHD2	0.179868	0.0137543	0.14006
ENSBTAT00000004638	ENSBTAG00000003566	ARFIP2	-1.20296	0.0137579	0.14006
ENSBTAT00000050255	ENSBTAG00000035768	-	10.2486	0.0137717	0.140128
ENSBTAT00000008956	ENSBTAG00000006818	TMEM185A	-1.9533	0.0137799	0.140137
ENSBTAT00000055365	ENSBTAG00000010372	MTMR7	1.94337	0.0137933	0.140201
ENSBTAT00000012261	ENSBTAG00000009308	TDRD3	-0.149325	0.0138194	0.140368
ENSBTAT00000020731	ENSBTAG00000015607	ERMP1	1.98748	0.0138276	0.140368
ENSBTAT00000061075	ENSBTAG00000043979	HILS1	9.92026	0.0138349	0.140368
ENSBTAT00000017091	ENSBTAG00000012860	PDZD11	-1.72431	0.0138485	0.140368
ENSBTAT00000016163	ENSBTAG00000012185	CLEC4E	3.96992	0.0138504	0.140368
ENSBTAT00000037574	ENSBTAG00000010428	USP15	1.79806	0.0139372	0.14081
ENSBTAT00000057350	ENSBTAG00000039540	-	7.58769	0.01394	0.14081
ENSBTAT00000044179	ENSBTAG00000009742	DOK7	-2.32117	0.0139755	0.141049
ENSBTAT00000028874	ENSBTAG00000021668	METTL4	0.540247	0.0139782	0.141049
ENSBTAT00000004963	ENSBTAG00000003810	-	6.68417	0.0140103	0.1413
ENSBTAT00000029245	ENSBTAG00000030504	-	-2.6088	0.0140323	0.141321
ENSBTAT00000062950	ENSBTAG00000045757	TNNC1	0.755274	0.0140709	0.141419
ENSBTAT00000053709	ENSBTAG00000039618	-	8.07944	0.014083	0.141419
ENSBTAT00000060953	ENSBTAG00000038716	SKI	-1.92889	0.0140918	0.141419
ENSBTAT00000046692	ENSBTAG00000021493	PRM1	10.4139	0.0140926	0.141419
ENSBTAT00000017086	ENSBTAG00000012855	LPL	-4.11062	0.0141004	0.141419
ENSBTAT00000024520	ENSBTAG00000018430	GSAP	-1.26228	0.0141016	0.141419
ENSBTAT00000039158	ENSBTAG00000006366	NFATC4	-2.49408	0.0141145	0.141419
ENSBTAT00000025061	ENSBTAG00000018829	SPRYD7	1.71942	0.0141235	0.141419
ENSBTAT00000061590	ENSBTAG00000044137	-	4.70923	0.0141237	0.141419
ENSBTAT00000006796	ENSBTAG00000005155	ARL13B	-0.821613	0.0141518	0.141603
ENSBTAT00000007064	ENSBTAG00000005370	TMTC1	-2.44954	0.0141567	0.141603
ENSBTAT00000002106	ENSBTAG00000001600	-	1.87628	0.014176	0.14164
ENSBTAT00000006833	ENSBTAG00000005168	CROCC2	-8.26022	0.0141822	0.14164
ENSBTAT00000011027	ENSBTAG00000008376	C9orf24	7.92562	0.0142074	0.141664
ENSBTAT00000004145	ENSBTAG00000003191	FSCN1	-2.53866	0.0142114	0.141664
ENSBTAT00000013967	ENSBTAG00000010564	ELOVL6	-2.01874	0.0142137	0.141664
ENSBTAT00000061201	ENSBTAG00000044097	KLF7	-1.10645	0.0142263	0.141678
ENSBTAT00000021833	ENSBTAG00000016415	LTA4H	-1.81304	0.0142445	0.141678
ENSBTAT00000033952	ENSBTAG00000012405	PEAR1	-3.16966	0.0142458	0.141678
ENSBTAT00000019537	ENSBTAG00000014677	TADA2A	-0.277891	0.014249	0.141678
ENSBTAT00000023619	ENSBTAG00000017761	SMC1A	-1.938	0.0142992	0.141742
ENSBTAT00000064540	ENSBTAG00000048126	-	6.85983	0.0142993	0.141742
ENSBTAT00000064853	ENSBTAG00000047200	-	-0.741903	0.0143225	0.141877
ENSBTAT00000046152	ENSBTAG00000003330	ATL3	1.48456	0.0143382	0.141941
ENSBTAT00000028746	ENSBTAG00000021576	LMOD1	-2.5857	0.0143435	0.141941
ENSBTAT00000037505	ENSBTAG00000006595	C16orf71	inf	0.0143738	0.142096
ENSBTAT00000028150	ENSBTAG00000021125	NUP160	0.516461	0.0144154	0.142235
ENSBTAT00000015189	ENSBTAG00000011425	PTPRA	-0.509766	0.0144166	0.142235
ENSBTAT00000006458	ENSBTAG00000013023	MAP4K4	-3.04281	0.0144604	0.142235
ENSBTAT00000021755	ENSBTAG00000016354	IER2	-2.13009	0.0144661	0.142235
ENSBTAT00000011287	ENSBTAG00000008562	POGLUT1	-2.10816	0.0144778	0.142235
ENSBTAT00000012146	ENSBTAG00000009216	HVCN1	-1.78746	0.0144814	0.142235
ENSBTAT00000019506	ENSBTAG00000014651	SPATA19	9.71666	0.0144859	0.142235
ENSBTAT00000066157	ENSBTAG00000048137	-	1.30119	0.0145066	0.142235
ENSBTAT00000011704	ENSBTAG00000008888	MIPEP	-0.499896	0.0145195	0.142235
ENSBTAT00000027023	ENSBTAG00000020277	PPP2R1B	2.15842	0.0145277	0.142235
ENSBTAT00000018970	ENSBTAG00000014278	TBX2	-4.46795	0.0145291	0.142235
ENSBTAT00000017468	ENSBTAG00000013143	BAG4	2.63534	0.0145343	0.142235
ENSBTAT00000005648	ENSBTAG00000004310	-	1.01572	0.0145527	0.142235
ENSBTAT00000066202	ENSBTAG00000046590	FAM181A	7.41595	0.0145761	0.142235
ENSBTAT00000033428	ENSBTAG00000015510	EPHB6	-3.92909	0.0145844	0.142235
ENSBTAT00000023195	ENSBTAG00000017456	NYAP1	-1.41157	0.0145956	0.142235
ENSBTAT00000009103	ENSBTAG00000002440	KIF7	-0.58686	0.0145981	0.142235
ENSBTAT00000027471	ENSBTAG00000020614	PRKCE	-1.245	0.0146009	0.142235
ENSBTAT00000008122	ENSBTAG00000006179	DNAJB8	11.3033	0.0146141	0.142235
ENSBTAT00000032609	ENSBTAG00000007184	NUDT7	-0.814034	0.0146191	0.142235
ENSBTAT00000001974	ENSBTAG00000001509	ELK3	-2.39046	0.0146275	0.142235
ENSBTAT00000004097	ENSBTAG00000003148	MCM3AP	-0.783258	0.0146336	0.142235
ENSBTAT00000023874	ENSBTAG00000017956	KCTD15	-1.83426	0.0146479	0.142235
ENSBTAT00000004198	ENSBTAG00000003238	MEOX2	-1.07432	0.0146513	0.142235
ENSBTAT00000043166	ENSBTAG00000020327	ZNF410	-0.132733	0.0146516	0.142235
ENSBTAT00000019865	ENSBTAG00000014921	IL6	-2.71036	0.0146621	0.142235
ENSBTAT00000064323	ENSBTAG00000045947	-	-1.97483	0.0146654	0.142235
ENSBTAT00000005134	ENSBTAG00000003934	PSPC1	0.683176	0.014684	0.142275
ENSBTAT00000012877	ENSBTAG00000009764	-	7.90309	0.0147071	0.142357
ENSBTAT00000038729	ENSBTAG00000007308	EDC3	-1.41358	0.0147249	0.142439
ENSBTAT00000061059	ENSBTAG00000005108	SLIT2	-4.17751	0.0147302	0.142439
ENSBTAT00000065380	ENSBTAG00000047718	ZNF70	-0.901817	0.0147451	0.14247
ENSBTAT00000022307	ENSBTAG00000016771	PLK2	-1.21542	0.0147693	0.14247
ENSBTAT00000035150	ENSBTAG00000005326	-	2.52391	0.0147695	0.14247
ENSBTAT00000010845	ENSBTAG00000008244	-	inf	0.0147805	0.14247
ENSBTAT00000002162	ENSBTAG00000025522	UNC13C	-3.04273	0.0147866	0.14247
ENSBTAT00000024355	ENSBTAG00000018300	TNFRSF19	-3.6227	0.0147954	0.14247
ENSBTAT00000031817	ENSBTAG00000023372	-	-2.13983	0.0148073	0.14247
ENSBTAT00000049542	ENSBTAG00000035072	SYCE1	5.72444	0.0148141	0.14247
ENSBTAT00000010614	ENSBTAG00000037756	TET1	-2.56702	0.0148159	0.14247
ENSBTAT00000023918	ENSBTAG00000017978	-	7.98328	0.0148195	0.14247
ENSBTAT00000019643	ENSBTAG00000014764	CD9	-1.66152	0.0148213	0.14247
ENSBTAT00000047515	ENSBTAG00000033397	-	10.8418	0.0148551	0.142479
ENSBTAT00000011607	ENSBTAG00000008815	WDR89	0.656353	0.0148588	0.142479
ENSBTAT00000052382	ENSBTAG00000008734	PM20D1	2.12842	0.0148684	0.142501
ENSBTAT00000001893	ENSBTAG00000001444	TNXB	-2.5042	0.0148805	0.142547
ENSBTAT00000011341	ENSBTAG00000008597	SLC45A4	2.97529	0.0148895	0.142555
ENSBTAT00000032261	ENSBTAG00000023601	CD3EAP	-1.80781	0.014896	0.142555
ENSBTAT00000002330	ENSBTAG00000001778	NFKBIB	0.587807	0.0149169	0.142601
ENSBTAT00000005587	ENSBTAG00000004266	DDX25	5.34387	0.0149186	0.142601
ENSBTAT00000024799	ENSBTAG00000018639	UNC45A	-1.56915	0.0149519	0.142601
ENSBTAT00000005606	ENSBTAG00000004281	ACSS1	2.53295	0.0149589	0.142601
ENSBTAT00000024188	ENSBTAG00000018176	C17orf62	-0.293545	0.0149683	0.142601
ENSBTAT00000007930	ENSBTAG00000006035	PPP1R1B	-2.34451	0.0149746	0.142601
ENSBTAT00000026500	ENSBTAG00000019889	DIS3	1.52006	0.0149895	0.142601
ENSBTAT00000003573	ENSBTAG00000002756	-	6.33427	0.0149965	0.142601
ENSBTAT00000029010	ENSBTAG00000021764	GLRB	-3.42051	0.0149987	0.142601
ENSBTAT00000000135	ENSBTAG00000000124	DHH	-1.17793	0.015	0.142601
ENSBTAT00000012779	ENSBTAG00000009689	RWDD1	0.921141	0.0150033	0.142601
ENSBTAT00000020987	ENSBTAG00000015802	CREB3L2	-2.30307	0.0150232	0.142643
ENSBTAT00000043356	ENSBTAG00000015792	-	2.7006	0.0150298	0.142643
ENSBTAT00000038814	ENSBTAG00000001396	ADAMTS7	-1.85056	0.0150676	0.142855
ENSBTAT00000005550	ENSBTAG00000031447	PRSS45	8.26419	0.015077	0.142855
ENSBTAT00000056792	ENSBTAG00000039978	-	7.01107	0.0151043	0.142855
ENSBTAT00000015166	ENSBTAG00000011412	LAMB1	-2.33306	0.0151091	0.142855
ENSBTAT00000054850	ENSBTAG00000033894	-	inf	0.0151125	0.142855
ENSBTAT00000024037	ENSBTAG00000018057	-	-0.615171	0.0151407	0.142855
ENSBTAT00000018281	ENSBTAG00000013759	TSPAN9	-2.66045	0.0151749	0.142855
ENSBTAT00000019137	ENSBTAG00000014390	-	-2.062	0.0151755	0.142855
ENSBTAT00000015353	ENSBTAG00000011554	SURF6	-0.710924	0.0151771	0.142855
ENSBTAT00000015532	ENSBTAG00000011698	TYK2	-1.73919	0.0152125	0.142855
ENSBTAT00000018587	ENSBTAG00000013983	ZC2HC1C	6.52749	0.0152231	0.142855
ENSBTAT00000056722	ENSBTAG00000015005	FANCG	-0.0351278	0.0152248	0.142855
ENSBTAT00000016537	ENSBTAG00000012464	AFAP1	5.28955	0.0152257	0.142855
ENSBTAT00000054389	ENSBTAG00000040347	-	-5.12171	0.015228	0.142855
ENSBTAT00000053242	ENSBTAG00000000715	-	-2.47721	0.0152299	0.142855
ENSBTAT00000021381	ENSBTAG00000016060	CREM	6.07116	0.0152305	0.142855
ENSBTAT00000035930	ENSBTAG00000004347	ADGRF5	-1.92329	0.0152307	0.142855
ENSBTAT00000026348	ENSBTAG00000019771	PALM	-1.67216	0.0152514	0.142936
ENSBTAT00000046490	ENSBTAG00000021591	OAZ3	10.5024	0.015278	0.143048
ENSBTAT00000001854	ENSBTAG00000001414	KCTD12	-2.10678	0.0153079	0.143189
ENSBTAT00000064037	ENSBTAG00000020010	SPATA1	5.83139	0.0153323	0.143305
ENSBTAT00000003201	ENSBTAG00000002468	RPS28	-2.77093	0.0153349	0.143305
ENSBTAT00000018541	ENSBTAG00000013957	GALNT3	5.48679	0.0153541	0.143347
ENSBTAT00000034259	ENSBTAG00000024593	SPZ1	11.0239	0.0153812	0.143394
ENSBTAT00000026862	ENSBTAG00000020169	CEPT1	-1.64617	0.0154185	0.143584
ENSBTAT00000010541	ENSBTAG00000008016	STX17	-0.258134	0.0154296	0.143584
ENSBTAT00000016586	ENSBTAG00000012500	RARA	-0.292977	0.0154619	0.143801
ENSBTAT00000010705	ENSBTAG00000008144	PPIL6	6.54322	0.0154734	0.14384
ENSBTAT00000016923	ENSBTAG00000012729	ARHGEF9	-2.87784	0.0155016	0.144033
ENSBTAT00000016157	ENSBTAG00000012180	BMF	-3.54902	0.0155243	0.144084
ENSBTAT00000000573	ENSBTAG00000000448	BDH1	6.44643	0.0155293	0.144084
ENSBTAT00000014821	ENSBTAG00000011160	TPD52L3	6.52666	0.0155439	0.144128
ENSBTAT00000020088	ENSBTAG00000015095	TTC6	5.13066	0.0155594	0.144135
ENSBTAT00000008460	ENSBTAG00000006451	GAP43	2.29703	0.0155746	0.144135
ENSBTAT00000019995	ENSBTAG00000015019	STN1	-0.580578	0.0155792	0.144135
ENSBTAT00000024512	ENSBTAG00000018424	ACKR3	0.288013	0.0155953	0.144153
ENSBTAT00000043597	ENSBTAG00000030834	-	-3.96938	0.0156059	0.144153
ENSBTAT00000009083	ENSBTAG00000006909	PIK3CB	1.76063	0.0156276	0.144153
ENSBTAT00000004671	ENSBTAG00000003594	RIBC2	8.85897	0.0156368	0.144153
ENSBTAT00000010303	ENSBTAG00000007829	CSAD	-0.867226	0.0156477	0.144153
ENSBTAT00000005529	ENSBTAG00000004221	ESM1	-1.49374	0.015681	0.144288
ENSBTAT00000001166	ENSBTAG00000000875	CEP131	-0.697143	0.0157043	0.144288
ENSBTAT00000006865	ENSBTAG00000005212	C3orf70	-0.236929	0.0157107	0.144288
ENSBTAT00000012731	ENSBTAG00000009661	RNASEH2A	1.88377	0.0157172	0.144288
ENSBTAT00000001720	ENSBTAG00000001303	HSPB8	-2.28483	0.0157231	0.144288
ENSBTAT00000019397	ENSBTAG00000014574	CFAP43	5.62385	0.0157251	0.144288
ENSBTAT00000013144	ENSBTAG00000009965	ECI1	-1.95088	0.0157274	0.144288
ENSBTAT00000015358	ENSBTAG00000011559	-	-2.15915	0.0157291	0.144288
ENSBTAT00000017304	ENSBTAG00000013015	CCDC13	7.44735	0.0157539	0.144363
ENSBTAT00000000374	ENSBTAG00000000296	IMPDH1	-2.41268	0.0157559	0.144363
ENSBTAT00000003923	ENSBTAG00000003016	PTPN7	1.71075	0.0157594	0.144363
ENSBTAT00000046365	ENSBTAG00000014043	BIVM-ERCC5	-0.405411	0.0157872	0.144398
ENSBTAT00000010639	ENSBTAG00000008089	AMMECR1L	-0.172195	0.0157922	0.144398
ENSBTAT00000055337	ENSBTAG00000040449	C11orf97	5.5212	0.0157948	0.144398
ENSBTAT00000008825	ENSBTAG00000031439	CDC14A	inf	0.0157974	0.144398
ENSBTAT00000022718	ENSBTAG00000017082	POR	-1.20115	0.0158004	0.144398
ENSBTAT00000028671	ENSBTAG00000021514	DNPEP	2.62926	0.0158079	0.144399
ENSBTAT00000018429	ENSBTAG00000013882	CHMP2A	-0.145168	0.0158215	0.144456
ENSBTAT00000017381	ENSBTAG00000013071	GPR153	-1.88393	0.0158701	0.144738
ENSBTAT00000002720	ENSBTAG00000002107	FZD1	-3.13912	0.0158748	0.144738
ENSBTAT00000026651	ENSBTAG00000020010	SPATA1	7.59698	0.0158887	0.144756
ENSBTAT00000029367	ENSBTAG00000021052	GNB1L	-1.20594	0.0159196	0.144756
ENSBTAT00000034608	ENSBTAG00000024851	TRIM14	5.22867	0.0159213	0.144756
ENSBTAT00000043246	ENSBTAG00000006625	NDC1	0.142363	0.0159439	0.144863
ENSBTAT00000034999	ENSBTAG00000006110	-	-2.52499	0.0159479	0.144863
ENSBTAT00000047880	ENSBTAG00000018180	C5H12orf50	6.82109	0.0159781	0.144874
ENSBTAT00000012001	ENSBTAG00000009105	ACSBG2	9.57141	0.0159798	0.144874
ENSBTAT00000046304	ENSBTAG00000000431	TRDC	-3.07457	0.0160022	0.144883
ENSBTAT00000054341	ENSBTAG00000038048	MRC1	0.372327	0.0160141	0.144907
ENSBTAT00000040283	ENSBTAG00000009727	ADIPOR1	1.90134	0.0160592	0.145196
ENSBTAT00000034546	ENSBTAG00000024809	-	4.95565	0.0160741	0.145263
ENSBTAT00000000804	ENSBTAG00000000611	C16orf90	10.4027	0.0161061	0.14548
ENSBTAT00000064189	ENSBTAG00000020471	SAMD15	5.75333	0.016113	0.14548
ENSBTAT00000020664	ENSBTAG00000015541	DLC1	-2.17447	0.016155	0.145719
ENSBTAT00000004562	ENSBTAG00000003505	DCN	-3.89895	0.0161579	0.145719
ENSBTAT00000064827	ENSBTAG00000046019	SDHA	-0.339107	0.0161619	0.145719
ENSBTAT00000006670	ENSBTAG00000005055	TXK	-3.02186	0.01618	0.145814
ENSBTAT00000022847	ENSBTAG00000017191	-	-0.668697	0.0161949	0.145882
ENSBTAT00000026598	ENSBTAG00000019967	RASA3	-1.94296	0.0162358	0.146019
ENSBTAT00000011874	ENSBTAG00000009019	SH3PXD2B	-2.67926	0.0162401	0.146019
ENSBTAT00000023470	ENSBTAG00000017644	KIF17	8.1676	0.0162687	0.146143
ENSBTAT00000056709	ENSBTAG00000046699	-	5.80159	0.016269	0.146143
ENSBTAT00000019810	ENSBTAG00000014880	-	-3.12556	0.0162895	0.14626
ENSBTAT00000063388	ENSBTAG00000046069	LYZE	inf	0.0163002	0.146289
ENSBTAT00000008942	ENSBTAG00000006802	BPIFA3	inf	0.0163257	0.146346
ENSBTAT00000011319	ENSBTAG00000008584	-	-1.39569	0.0163366	0.146346
ENSBTAT00000022548	ENSBTAG00000016952	PSMD5	-0.553635	0.0163367	0.146346
ENSBTAT00000043557	ENSBTAG00000030809	C1orf141	6.92937	0.0163498	0.146353
ENSBTAT00000011320	ENSBTAG00000008583	-	-1.48942	0.0163525	0.146353
ENSBTAT00000013582	ENSBTAG00000010289	GEMIN8	-0.884876	0.0163604	0.146357
ENSBTAT00000004002	ENSBTAG00000003075	DVL2	0.0515169	0.0163781	0.146368
ENSBTAT00000045006	ENSBTAG00000020485	ARRB1	-3.74413	0.0163824	0.146368
ENSBTAT00000005681	ENSBTAG00000004342	CCDC87	5.39113	0.0163842	0.146368
ENSBTAT00000012699	ENSBTAG00000009638	PRMT7	0.101438	0.0164233	0.146506
ENSBTAT00000026177	ENSBTAG00000019644	EXT2	-1.05953	0.0164248	0.146506
ENSBTAT00000043518	ENSBTAG00000030792	-	7.65397	0.0164297	0.146506
ENSBTAT00000000670	ENSBTAG00000000517	ANKRD29	-3.1822	0.016474	0.146651
ENSBTAT00000064629	ENSBTAG00000045590	-	11.5582	0.0164843	0.146651
ENSBTAT00000046647	ENSBTAG00000032858	DYDC1	5.46437	0.0164923	0.146651
ENSBTAT00000022696	ENSBTAG00000017068	-	1.605	0.016508	0.146651
ENSBTAT00000013221	ENSBTAG00000010023	-	-0.872577	0.0165195	0.146651
ENSBTAT00000013781	ENSBTAG00000010439	AKAP8L	-0.368857	0.0165196	0.146651
ENSBTAT00000023151	ENSBTAG00000017411	AK5	-4.14057	0.0165297	0.146651
ENSBTAT00000010474	ENSBTAG00000007962	ATP9A	0.0651293	0.0165356	0.146651
ENSBTAT00000000186	ENSBTAG00000000162	ANAPC16	-0.575011	0.0165363	0.146651
ENSBTAT00000026682	ENSBTAG00000020031	PKD2	-1.91906	0.0165724	0.146904
ENSBTAT00000005039	ENSBTAG00000003863	PCED1A	-1.87408	0.0166034	0.147112
ENSBTAT00000019893	ENSBTAG00000014943	-	-1.64794	0.0166447	0.14736
ENSBTAT00000000973	ENSBTAG00000000731	WFIKKN2	-2.42495	0.0166577	0.14736
ENSBTAT00000043115	ENSBTAG00000030540	ZDHHC12	3.63183	0.0166662	0.14736
ENSBTAT00000053702	ENSBTAG00000018580	SPERT	inf	0.016675	0.14736
ENSBTAT00000039803	ENSBTAG00000017831	ERLIN2	-2.02919	0.0166968	0.147381
ENSBTAT00000004431	ENSBTAG00000003415	ESD	-1.11324	0.0167166	0.147381
ENSBTAT00000005481	ENSBTAG00000032517	BCL7A	inf	0.0167171	0.147381
ENSBTAT00000035283	ENSBTAG00000002817	SLC46A1	-0.897081	0.016725	0.147384
ENSBTAT00000063582	ENSBTAG00000048140	DNAAF5	0.634949	0.0167391	0.147442
ENSBTAT00000004917	ENSBTAG00000003777	TIE1	-2.63405	0.0167473	0.147447
ENSBTAT00000065517	ENSBTAG00000045732	C17orf105	9.07812	0.0167712	0.147591
ENSBTAT00000012985	ENSBTAG00000009835	CACNA1G	-3.73082	0.0167815	0.147615
ENSBTAT00000016164	ENSBTAG00000012186	DKKL1	5.08398	0.0167988	0.147701
ENSBTAT00000010230	ENSBTAG00000007780	CAMK1	-2.44126	0.016814	0.147767
ENSBTAT00000022931	ENSBTAG00000017251	SLC26A8	6.37804	0.0168789	0.148204
ENSBTAT00000017348	ENSBTAG00000013050	ZNF277	-2.16682	0.0168882	0.148219
ENSBTAT00000015084	ENSBTAG00000011350	FAM58A	-1.87616	0.0169005	0.14826
ENSBTAT00000047313	ENSBTAG00000007800	TBC1D21	10.641	0.0169256	0.148307
ENSBTAT00000004260	ENSBTAG00000003290	SLC9A7	-3.7621	0.0169358	0.148307
ENSBTAT00000043049	ENSBTAG00000030505	-	7.16321	0.0169395	0.148307
ENSBTAT00000018801	ENSBTAG00000014144	CCDC113	7.20882	0.0169645	0.148307
ENSBTAT00000020272	ENSBTAG00000015241	EPHX2	-2.47122	0.0169691	0.148307
ENSBTAT00000012512	ENSBTAG00000009509	NDUFA6	3.13521	0.0169703	0.148307
ENSBTAT00000048899	ENSBTAG00000034536	-	6.79623	0.0169897	0.148307
ENSBTAT00000002932	ENSBTAG00000002271	CDADC1	0.781276	0.0170072	0.148394
ENSBTAT00000008406	ENSBTAG00000006411	THAP11	-0.998475	0.0170227	0.148397
ENSBTAT00000026435	ENSBTAG00000019839	LTBP1	-3.02548	0.017044	0.148467
ENSBTAT00000004501	ENSBTAG00000038865	TCEA3	-3.28928	0.017046	0.148467
ENSBTAT00000019196	ENSBTAG00000014432	HNMT	-2.1972	0.0170575	0.1485
ENSBTAT00000066211	ENSBTAG00000012305	ADGRL2	-2.04732	0.017079	0.14862
ENSBTAT00000012517	ENSBTAG00000009512	EPS8L1	4.76358	0.0170865	0.14862
ENSBTAT00000007735	ENSBTAG00000005884	WDR31	2.50739	0.0171036	0.148702
ENSBTAT00000023960	ENSBTAG00000018003	ARHGEF25	-2.57954	0.0171275	0.14875
ENSBTAT00000063193	ENSBTAG00000045904	PIM3	-1.08927	0.0171334	0.14875
ENSBTAT00000007277	ENSBTAG00000005533	PPP2R5D	-0.463164	0.0171446	0.14875
ENSBTAT00000039197	ENSBTAG00000006775	SLC12A7	-0.992074	0.0171473	0.14875
ENSBTAT00000022625	ENSBTAG00000017015	TEKT5	5.54313	0.0171957	0.14903
ENSBTAT00000027768	ENSBTAG00000020836	FAM92B	2.79261	0.0171963	0.14903
ENSBTAT00000025337	ENSBTAG00000019036	ARHGAP28	-1.82292	0.0172123	0.14903
ENSBTAT00000007691	ENSBTAG00000005847	ROCK2	-0.871133	0.017219	0.14903
ENSBTAT00000011240	ENSBTAG00000008527	SRSF6	-1.25447	0.0172322	0.14903
ENSBTAT00000011255	ENSBTAG00000008539	ENHO	-0.979294	0.0172332	0.14903
ENSBTAT00000018735	ENSBTAG00000014092	CELF6	3.7691	0.0172832	0.149224
ENSBTAT00000038364	ENSBTAG00000016784	DNAH7	4.39335	0.0172958	0.149224
ENSBTAT00000008398	ENSBTAG00000006405	PALB2	0.152845	0.0173017	0.149224
ENSBTAT00000025886	ENSBTAG00000019434	PDCD4	-1.35619	0.0173092	0.149224
ENSBTAT00000003276	ENSBTAG00000002525	-	-2.95883	0.0173472	0.149419
ENSBTAT00000009542	ENSBTAG00000007253	TSPAN33	-2.00495	0.0174127	0.149868
ENSBTAT00000020985	ENSBTAG00000015801	EFNB1	-3.04758	0.0174155	0.149868
ENSBTAT00000009513	ENSBTAG00000007233	WDR25	-0.896193	0.0174265	0.149868
ENSBTAT00000063380	ENSBTAG00000047654	CMTM3	-1.64902	0.0174301	0.149868
ENSBTAT00000026716	ENSBTAG00000020051	C16orf82	10.6594	0.0174416	0.149901
ENSBTAT00000000718	ENSBTAG00000000548	KLHDC10	2.16403	0.0174568	0.149965
ENSBTAT00000046400	ENSBTAG00000026247	-	-1.37931	0.0174789	0.150089
ENSBTAT00000055791	ENSBTAG00000003884	FAM120B	-0.479499	0.0175165	0.150209
ENSBTAT00000028588	ENSBTAG00000021442	CRTAP	-1.34608	0.0175208	0.150209
ENSBTAT00000004918	ENSBTAG00000003779	ZC4H2	-3.28549	0.0175327	0.150209
ENSBTAT00000026466	ENSBTAG00000019863	CCDC70	11.0123	0.0175465	0.150209
ENSBTAT00000056282	ENSBTAG00000010472	TNFAIP8L3	-2.50082	0.0175527	0.150209
ENSBTAT00000024336	ENSBTAG00000018286	RNF181	0.686136	0.0175565	0.150209
ENSBTAT00000007611	ENSBTAG00000005786	-	2.50548	0.0175689	0.150209
ENSBTAT00000032958	ENSBTAG00000003902	ZNF512	-0.557464	0.0175757	0.150209
ENSBTAT00000025526	ENSBTAG00000019179	TSKS	9.14313	0.0175775	0.150209
ENSBTAT00000020385	ENSBTAG00000015337	TSPAN12	-2.87507	0.0176096	0.150209
ENSBTAT00000028276	ENSBTAG00000021217	COL11A1	-4.01726	0.0176158	0.150209
ENSBTAT00000052122	ENSBTAG00000014273	NRF1	-0.856063	0.0176241	0.150209
ENSBTAT00000025974	ENSBTAG00000019498	ITGA3	-2.08799	0.0176382	0.150209
ENSBTAT00000018739	ENSBTAG00000014095	HAUS7	-2.09332	0.0176404	0.150209
ENSBTAT00000028688	ENSBTAG00000021526	RPRM	-5.77115	0.0176408	0.150209
ENSBTAT00000008243	ENSBTAG00000026993	-	0.823446	0.0176594	0.150209
ENSBTAT00000013953	ENSBTAG00000010552	PSMG2	1.76706	0.0176853	0.150209
ENSBTAT00000044104	ENSBTAG00000021707	MYBPC3	-3.67768	0.0176981	0.150209
ENSBTAT00000023313	ENSBTAG00000017537	PTGIS	-2.09069	0.0177036	0.150209
ENSBTAT00000000254	ENSBTAG00000000213	TMEM39A	-0.16035	0.0177104	0.150209
ENSBTAT00000013807	ENSBTAG00000031682	ZNF484	-0.806441	0.017724	0.150209
ENSBTAT00000014774	ENSBTAG00000002284	-	4.7343	0.0177306	0.150209
ENSBTAT00000025452	ENSBTAG00000019119	ZCRB1	-0.802583	0.0177311	0.150209
ENSBTAT00000003664	ENSBTAG00000002830	U2AF2	-0.774835	0.017736	0.150209
ENSBTAT00000006500	ENSBTAG00000004941	TEX35	10.5923	0.017738	0.150209
ENSBTAT00000054541	ENSBTAG00000039012	-	6.75882	0.0177471	0.150209
ENSBTAT00000011142	ENSBTAG00000008467	HENMT1	0.365731	0.0177512	0.150209
ENSBTAT00000053094	ENSBTAG00000013914	GATB	-0.380183	0.0177564	0.150209
ENSBTAT00000050657	ENSBTAG00000020498	ACP1	1.7684	0.0177754	0.150209
ENSBTAT00000061293	ENSBTAG00000044155	BSPRY	5.64027	0.0177846	0.150209
ENSBTAT00000022677	ENSBTAG00000017053	ABCB10	-1.69025	0.0177847	0.150209
ENSBTAT00000055849	ENSBTAG00000000511	CNST	-1.45763	0.0177912	0.150209
ENSBTAT00000029411	ENSBTAG00000000429	DGCR2	-0.125006	0.0178036	0.150228
ENSBTAT00000028947	ENSBTAG00000021714	TEKT2	7.12395	0.0178277	0.150252
ENSBTAT00000066027	ENSBTAG00000047149	-	8.96143	0.0178296	0.150252
ENSBTAT00000006115	ENSBTAG00000004659	COQ10B	0.3824	0.0178736	0.150492
ENSBTAT00000021062	ENSBTAG00000015844	TFPI2	-2.62555	0.0179333	0.150929
ENSBTAT00000063049	ENSBTAG00000046812	TEX38	8.49375	0.0179494	0.150999
ENSBTAT00000019148	ENSBTAG00000030425	ID3	-5.06791	0.0180171	0.151373
ENSBTAT00000061086	ENSBTAG00000005514	TRIO	-1.01224	0.0180385	0.15144
ENSBTAT00000014511	ENSBTAG00000010923	RAB9A	-2.01243	0.0180406	0.15144
ENSBTAT00000031383	ENSBTAG00000039091	-	-1.88588	0.0180548	0.151494
ENSBTAT00000011774	ENSBTAG00000008943	ZSCAN12	-0.665937	0.0180788	0.151564
ENSBTAT00000021208	ENSBTAG00000015949	-	9.80058	0.0180971	0.151637
ENSBTAT00000061627	ENSBTAG00000044141	-	10.2614	0.018105	0.151637
ENSBTAT00000012863	ENSBTAG00000009755	GOLGA3	0.55038	0.0181108	0.151637
ENSBTAT00000007708	ENSBTAG00000005864	ASB17	10.0649	0.0181263	0.151666
ENSBTAT00000005147	ENSBTAG00000003944	CATIP	10.7776	0.0181518	0.151666
ENSBTAT00000009967	ENSBTAG00000023529	SPEF2	3.58033	0.0181532	0.151666
ENSBTAT00000018478	ENSBTAG00000001937	-	2.64617	0.018199	0.151741
ENSBTAT00000014474	ENSBTAG00000010897	RESP18	9.99845	0.0182001	0.151741
ENSBTAT00000004549	ENSBTAG00000003501	SACM1L	-0.940763	0.0182123	0.151741
ENSBTAT00000010653	ENSBTAG00000008098	DCLK2	-1.88194	0.0182167	0.151741
ENSBTAT00000026275	ENSBTAG00000019716	IL-8	-4.17767	0.0182433	0.151851
ENSBTAT00000002200	ENSBTAG00000001687	STC1	-1.7731	0.0182455	0.151851
ENSBTAT00000014216	ENSBTAG00000010736	BBS5	1.64043	0.0182643	0.151852
ENSBTAT00000025850	ENSBTAG00000019402	CFAP100	4.8344	0.0182756	0.151852
ENSBTAT00000009127	ENSBTAG00000006949	SPAG4	7.47331	0.0182824	0.151852
ENSBTAT00000012938	ENSBTAG00000009811	BOP1	-1.02097	0.018284	0.151852
ENSBTAT00000009405	ENSBTAG00000007147	CUEDC1	-2.42515	0.0182846	0.151852
ENSBTAT00000006129	ENSBTAG00000004672	RDX	-1.09306	0.0183083	0.151877
ENSBTAT00000043347	ENSBTAG00000030667	CCDC114	4.13376	0.0183153	0.151877
ENSBTAT00000016040	ENSBTAG00000012088	FBLN1	-3.18157	0.0183444	0.151877
ENSBTAT00000008749	ENSBTAG00000006661	RALA	-0.27861	0.0183473	0.151877
ENSBTAT00000017372	ENSBTAG00000013066	IGF2	-3.58301	0.0183553	0.151877
ENSBTAT00000013542	ENSBTAG00000010252	-	-1.02619	0.0183647	0.151877
ENSBTAT00000064506	ENSBTAG00000022158	TNNT3	-1.31959	0.0183695	0.151877
ENSBTAT00000020895	ENSBTAG00000015738	GIGYF1	-1.22989	0.0183745	0.151877
ENSBTAT00000066106	ENSBTAG00000004273	CST7	-2.06304	0.0183819	0.151877
ENSBTAT00000016865	ENSBTAG00000001842	GSTM3	1.53898	0.0183831	0.151877
ENSBTAT00000056645	ENSBTAG00000000584	-	6.17884	0.0183958	0.151877
ENSBTAT00000064002	ENSBTAG00000027197	-	2.50463	0.0183968	0.151877
ENSBTAT00000005979	ENSBTAG00000004551	RHOT2	-0.280945	0.0184312	0.151993
ENSBTAT00000019050	ENSBTAG00000014324	ANTXR2	-2.37246	0.018456	0.151993
ENSBTAT00000056016	ENSBTAG00000016309	ATP6V1D	1.10518	0.0184602	0.151993
ENSBTAT00000000493	ENSBTAG00000000382	MED27	1.85399	0.0184746	0.151993
ENSBTAT00000063843	ENSBTAG00000048123	TSSK2	10.0444	0.0184811	0.151993
ENSBTAT00000037049	ENSBTAG00000026141	-	-3.78613	0.0184941	0.152036
ENSBTAT00000033135	ENSBTAG00000024044	CDKL4	5.33275	0.018517	0.152107
ENSBTAT00000015810	ENSBTAG00000011918	-	-0.110261	0.0185322	0.152107
ENSBTAT00000044250	ENSBTAG00000031249	PSMG4	-1.57097	0.0185373	0.152107
ENSBTAT00000026728	ENSBTAG00000020062	TMC4	-1.79408	0.0185418	0.152107
ENSBTAT00000006938	ENSBTAG00000005273	IL1R1	-1.89119	0.0185548	0.152149
ENSBTAT00000015823	ENSBTAG00000011929	USP50	6.7896	0.0186012	0.152283
ENSBTAT00000017010	ENSBTAG00000012805	TSPAN13	-1.4222	0.0186194	0.152311
ENSBTAT00000014049	ENSBTAG00000010626	SH3GLB2	-0.787257	0.0186556	0.152311
ENSBTAT00000046840	ENSBTAG00000015943	MICU2	0.620823	0.0186605	0.152311
ENSBTAT00000010275	ENSBTAG00000007813	CMC4	1.10585	0.0186684	0.152311
ENSBTAT00000017157	ENSBTAG00000012907	ODF2L	0.74411	0.0186832	0.152311
ENSBTAT00000009559	ENSBTAG00000007268	F13A1	-0.256351	0.0186929	0.152311
ENSBTAT00000008517	ENSBTAG00000006499	PIP4K2B	-1.37585	0.0186952	0.152311
ENSBTAT00000003678	ENSBTAG00000002837	TOR1B	0.159916	0.0187022	0.152311
ENSBTAT00000000329	ENSBTAG00000000264	RFX6	4.78448	0.0187053	0.152311
ENSBTAT00000001199	ENSBTAG00000000905	RAB6B	-0.51287	0.0187056	0.152311
ENSBTAT00000002464	ENSBTAG00000001894	NEDD1	-0.600479	0.0187075	0.152311
ENSBTAT00000012047	ENSBTAG00000009142	RNMT	1.77211	0.0187506	0.152541
ENSBTAT00000065742	ENSBTAG00000047509	KIAA1257	4.64235	0.0187514	0.152541
ENSBTAT00000065158	ENSBTAG00000014249	IVNS1ABP	-1.66383	0.0187931	0.152731
ENSBTAT00000029144	ENSBTAG00000021861	NELFB	-0.556224	0.0187942	0.152731
ENSBTAT00000044627	ENSBTAG00000005481	ADAM10	-0.936049	0.0188061	0.152731
ENSBTAT00000002315	ENSBTAG00000001767	B4GALT7	3.49353	0.0188159	0.152747
ENSBTAT00000043854	ENSBTAG00000011340	NSL1	-0.914824	0.0188303	0.1528
ENSBTAT00000028063	ENSBTAG00000021072	DTNB	-1.75397	0.0188684	0.152981
ENSBTAT00000012314	ENSBTAG00000009355	SNAP91	-1.12665	0.0188887	0.152985
ENSBTAT00000005773	ENSBTAG00000004402	PRELID3B	0.526368	0.0188934	0.152985
ENSBTAT00000018676	ENSBTAG00000014053	MAK	6.51443	0.0189054	0.152985
ENSBTAT00000024703	ENSBTAG00000018562	TMEM159	2.0922	0.018916	0.152985
ENSBTAT00000011083	ENSBTAG00000008424	ABR	-1.89988	0.0189239	0.152986
ENSBTAT00000029228	ENSBTAG00000021923	DSG2	-3.99844	0.0189546	0.153057
ENSBTAT00000020956	ENSBTAG00000015784	HAPLN2	10.4184	0.018978	0.153057
ENSBTAT00000029344	ENSBTAG00000022000	CACNB2	1.1699	0.0189807	0.153057
ENSBTAT00000044610	ENSBTAG00000031476	DLL1	-2.51231	0.018995	0.153057
ENSBTAT00000049460	ENSBTAG00000034987	MKKS	0.0739613	0.0189994	0.153057
ENSBTAT00000016362	ENSBTAG00000012334	ALS2CR12	6.64793	0.0190024	0.153057
ENSBTAT00000006276	ENSBTAG00000004778	-	9.07419	0.0190144	0.153057
ENSBTAT00000024047	ENSBTAG00000018060	WDR13	-1.28226	0.0190312	0.153057
ENSBTAT00000025484	ENSBTAG00000019147	RPS20	-2.89092	0.0190353	0.153057
ENSBTAT00000012693	ENSBTAG00000009632	LARP7	-0.616995	0.0190365	0.153057
ENSBTAT00000002397	ENSBTAG00000001834	PNKP	0.654094	0.0190381	0.153057
ENSBTAT00000017965	ENSBTAG00000013511	VWA5B1	7.37987	0.0190415	0.153057
ENSBTAT00000044609	ENSBTAG00000011127	NUP205	0.0706762	0.0190538	0.153057
ENSBTAT00000053272	ENSBTAG00000016996	C5H12orf54	9.17004	0.0190585	0.153057
ENSBTAT00000022642	ENSBTAG00000017028	USO1	-0.431251	0.0190656	0.153057
ENSBTAT00000047495	ENSBTAG00000033386	TEX26	7.98827	0.0190663	0.153057
ENSBTAT00000063206	ENSBTAG00000046395	CCDC169	inf	0.0191159	0.153342
ENSBTAT00000024029	ENSBTAG00000018049	MKNK2	-0.419648	0.0191176	0.153342
ENSBTAT00000005534	ENSBTAG00000004225	TSR1	0.137629	0.0191385	0.153446
ENSBTAT00000018251	ENSBTAG00000013737	MROH8	4.61983	0.0191642	0.15359
ENSBTAT00000001988	ENSBTAG00000001517	KRT18	-2.2882	0.0192025	0.153657
ENSBTAT00000006405	ENSBTAG00000004871	NDUFV2	1.38592	0.0192041	0.153657
ENSBTAT00000002689	ENSBTAG00000002080	NOV	-1.79339	0.0192057	0.153657
ENSBTAT00000008678	ENSBTAG00000006616	PTPN1	0.405749	0.0192145	0.153657
ENSBTAT00000063711	ENSBTAG00000047896	-	-1.72787	0.0192199	0.153657
ENSBTAT00000013931	ENSBTAG00000010535	TXNDC8	10.009	0.0192305	0.153678
ENSBTAT00000021480	ENSBTAG00000016137	ZNF608	0.0262856	0.0192636	0.153708
ENSBTAT00000009510	ENSBTAG00000007231	SPATA9	6.39289	0.0192737	0.153708
ENSBTAT00000054061	ENSBTAG00000002624	PSTPIP2	2.01566	0.0192787	0.153708
ENSBTAT00000009404	ENSBTAG00000007146	CPVL	3.13139	0.0192868	0.153708
ENSBTAT00000063677	ENSBTAG00000048263	LRRC56	7.3352	0.0192872	0.153708
ENSBTAT00000012238	ENSBTAG00000009289	MS4A8	-3.37528	0.0192895	0.153708
ENSBTAT00000039259	ENSBTAG00000007718	-	-2.34081	0.0193335	0.15371
ENSBTAT00000022622	ENSBTAG00000008288	ANKRD26	0.224591	0.0193448	0.15371
ENSBTAT00000017252	ENSBTAG00000012976	WLS	-2.75223	0.019363	0.15371
ENSBTAT00000002392	ENSBTAG00000001830	LRRC46	7.10981	0.019381	0.15371
ENSBTAT00000029827	ENSBTAG00000008438	ARFIP1	-0.797376	0.0193818	0.15371
ENSBTAT00000007874	ENSBTAG00000005996	LRRC18	9.12287	0.019386	0.15371
ENSBTAT00000004825	ENSBTAG00000003702	ANGEL2	-0.670042	0.0193922	0.15371
ENSBTAT00000023487	ENSBTAG00000017662	EEF2K	-1.27401	0.0194055	0.15371
ENSBTAT00000025249	ENSBTAG00000018966	PLCE1	-0.10655	0.0194151	0.15371
ENSBTAT00000056224	ENSBTAG00000037488	JRKL	-0.295691	0.0194213	0.15371
ENSBTAT00000016769	ENSBTAG00000032896	-	-1.30788	0.0194286	0.15371
ENSBTAT00000007361	ENSBTAG00000005606	HOXC9	-2.58179	0.0194305	0.15371
ENSBTAT00000022276	ENSBTAG00000016751	MYO6	0.291087	0.0194357	0.15371
ENSBTAT00000003040	ENSBTAG00000002356	RBM47	2.81831	0.019439	0.15371
ENSBTAT00000012108	ENSBTAG00000009188	GART	0.494375	0.0194728	0.153726
ENSBTAT00000026562	ENSBTAG00000019939	SLC35D2	-3.62097	0.0194733	0.153726
ENSBTAT00000028235	ENSBTAG00000021187	ID2	-4.13216	0.0194881	0.153769
ENSBTAT00000034047	ENSBTAG00000018028	TTLL10	9.31263	0.0194977	0.153769
ENSBTAT00000020075	ENSBTAG00000015085	CLIC3	-2.08011	0.0195024	0.153769
ENSBTAT00000004563	ENSBTAG00000003510	MMRN2	-3.5894	0.0195145	0.153802
ENSBTAT00000019549	ENSBTAG00000014687	TP53I13	-2.08262	0.0195412	0.15395
ENSBTAT00000026183	ENSBTAG00000019648	RACK1	-2.61088	0.0195704	0.154118
ENSBTAT00000013559	ENSBTAG00000010265	MGST3	-2.51916	0.0195832	0.154156
ENSBTAT00000017244	ENSBTAG00000012971	-	6.47339	0.0196007	0.15423
ENSBTAT00000040303	ENSBTAG00000008306	MKRN1	3.33366	0.0196106	0.15423
ENSBTAT00000001325	ENSBTAG00000001001	ANKRD55	5.89608	0.0196163	0.15423
ENSBTAT00000066042	ENSBTAG00000048079	-	5.40237	0.0196364	0.154288
ENSBTAT00000000506	ENSBTAG00000000393	SSPN	-2.61663	0.0196446	0.154288
ENSBTAT00000007751	ENSBTAG00000005897	CHURC1-FNTB	-0.873209	0.0197264	0.154721
ENSBTAT00000006279	ENSBTAG00000004782	PTPRCAP	-1.98572	0.0197478	0.154787
ENSBTAT00000005980	ENSBTAG00000004552	PBXIP1	-1.80065	0.0197507	0.154787
ENSBTAT00000014893	ENSBTAG00000011214	THAP3	-1.25412	0.0197748	0.154911
ENSBTAT00000002512	ENSBTAG00000001931	TRABD	-2.21956	0.0197825	0.154911
ENSBTAT00000007681	ENSBTAG00000005844	SCAMP2	-0.0366412	0.0198336	0.155161
ENSBTAT00000065372	ENSBTAG00000009365	FSCN3	11.3568	0.0198382	0.155161
ENSBTAT00000025758	ENSBTAG00000019340	PCDH9	-2.63799	0.0198835	0.155382
ENSBTAT00000064393	ENSBTAG00000046739	-	10.1056	0.0198868	0.155382
ENSBTAT00000008039	ENSBTAG00000006117	FLYWCH1	-1.90229	0.0198904	0.155382
ENSBTAT00000007160	ENSBTAG00000005442	WDR78	5.14197	0.0199068	0.155447
ENSBTAT00000015337	ENSBTAG00000011543	PDCD1	-4.12993	0.0199405	0.155584
ENSBTAT00000004852	ENSBTAG00000003726	MTMR9	1.0142	0.0199684	0.155584
ENSBTAT00000021347	ENSBTAG00000016045	TRIB2	-3.00381	0.0199899	0.155584
ENSBTAT00000005281	ENSBTAG00000004039	DHX35	-1.2181	0.0199911	0.155584
ENSBTAT00000064038	ENSBTAG00000046556	SOX4	-2.43087	0.0200002	0.155584
ENSBTAT00000027197	ENSBTAG00000020409	SPATC1L	inf	0.0200065	0.155584
ENSBTAT00000005865	ENSBTAG00000004468	BARX1	-5.43259	0.0200174	0.155584
ENSBTAT00000012742	ENSBTAG00000009668	TMEM184B	-1.94717	0.020023	0.155584
ENSBTAT00000006803	ENSBTAG00000005160	GTF2H1	1.27634	0.020037	0.155584
ENSBTAT00000001599	ENSBTAG00000001209	PHLDB2	-2.80783	0.0200465	0.155584
ENSBTAT00000006418	ENSBTAG00000004879	FOXO4	-3.26502	0.0200528	0.155584
ENSBTAT00000021979	ENSBTAG00000016527	C10orf35	-2.76261	0.020056	0.155584
ENSBTAT00000006139	ENSBTAG00000004679	WARS	1.19661	0.0200561	0.155584
ENSBTAT00000009115	ENSBTAG00000006943	EFCAB3	5.08073	0.0200601	0.155584
ENSBTAT00000028368	ENSBTAG00000021291	STXBP6	-0.530575	0.0201072	0.155773
ENSBTAT00000020045	ENSBTAG00000015059	MMP13	4.96896	0.0201085	0.155773
ENSBTAT00000019872	ENSBTAG00000014927	OXSR1	0.125094	0.0201488	0.156006
ENSBTAT00000019139	ENSBTAG00000014393	CLK2	-0.178352	0.0201546	0.156006
ENSBTAT00000024729	ENSBTAG00000018580	SPERT	8.06929	0.0201769	0.156116
ENSBTAT00000016153	ENSBTAG00000012177	SNRPD2	0.381793	0.0202192	0.156308
ENSBTAT00000037859	ENSBTAG00000046389	-	-3.45766	0.020233	0.156308
ENSBTAT00000057527	ENSBTAG00000013937	SPICE1	0.443495	0.0202387	0.156308
ENSBTAT00000028387	ENSBTAG00000021303	RSAD1	-0.934969	0.0202402	0.156308
ENSBTAT00000019998	ENSBTAG00000015022	KIF2A	2.70652	0.0202496	0.156308
ENSBTAT00000037390	ENSBTAG00000026340	-	5.95818	0.0202562	0.156308
ENSBTAT00000024417	ENSBTAG00000018352	ABRA	7.49007	0.0202578	0.156308
ENSBTAT00000008154	ENSBTAG00000006209	EXT1	-3.08435	0.0202811	0.156426
ENSBTAT00000013522	ENSBTAG00000010234	DHRS1	-1.98892	0.020316	0.156462
ENSBTAT00000064590	ENSBTAG00000047103	IDNK	-1.86019	0.0203162	0.156462
ENSBTAT00000025123	ENSBTAG00000018873	TTPAL	-1.42362	0.020322	0.156462
ENSBTAT00000064436	ENSBTAG00000047635	MRO	4.57141	0.0203257	0.156462
ENSBTAT00000057012	ENSBTAG00000040574	IQCF5	10.1415	0.0203387	0.156462
ENSBTAT00000006281	ENSBTAG00000004783	CORO1B	-0.248586	0.020341	0.156462
ENSBTAT00000025744	ENSBTAG00000019331	KATNAL2	5.65917	0.0203432	0.156462
ENSBTAT00000010884	ENSBTAG00000008271	MEDAG	5.54607	0.0203709	0.156462
ENSBTAT00000015075	ENSBTAG00000011344	-	0.771354	0.0203742	0.156462
ENSBTAT00000022720	ENSBTAG00000017086	GRB10	-2.38618	0.0203866	0.156462
[truncated: 1,526 more rows]
