# Supplementary material for: Analysis of Long Non-Coding RNA and mRNA Expression Profiling in Immature and Mature Bovine (Bos taurus) Testes
Source: Front Genet. 2019 Jul 5;10:646. doi: 10.3389/fgene.2019.00646 (PMC6624472; doi:10.3389/fgene.2019.00646)
Supplement: Supplementary file 7 [file Table_7.xlsx]

## Sheet: Sheet1
transcript_id	gene_id	gene_name	feature_id	adult_FPKM	neonatal_FPKM	log2(foldchange)	pvalue	qvalue	Gene_description	GO_id	GO_description	KO_id	KO_pathway
ENSBTAT00000000449	ENSBTAG00000000344	SPACA3	0.00925962	85.6534	0	inf	0.00218191	0.101415	sperm acrosome membrane-associated protein 3 precursor [Source:RefSeq peptide;Acc:NP_001098477]	GO:0019953,GO:0044702,GO:0022414,GO:0000003,GO:0009566,GO:0003796,GO:0003824,GO:0016798,GO:0004553,GO:0016787,GO:0044699,GO:0008150,GO:0003674	sexual reproduction,single organism reproductive process,reproductive process,reproduction,fertilization,lysozyme activity,catalytic activity,hydrolase activity, acting on glycosyl bonds,hydrolase activity, hydrolyzing O-glycosyl compounds,hydrolase activity,single-organism process,biological_process,molecular_function	--	--
ENSBTAT00000002199	ENSBTAG00000001686	LRRC52	0.0816749	9.06388	0	inf	0.00906859	0.128033	leucine rich repeat containing 52 [Source:HGNC Symbol;Acc:HGNC:32156]	GO:0022414,GO:0000003,GO:0051179,GO:0005575,GO:0015079,GO:0071804,GO:0071805,GO:0006813,GO:0005267,GO:0015077,GO:0022890,GO:0044765,GO:0015672,GO:0030001,GO:0051234,GO:0008324,GO:0046873,GO:0006810,GO:0006811,GO:0005261,GO:0022892,GO:0015075,GO:0006812,GO:0015267,GO:0022803,GO:0034220,GO:0005215,GO:0044699,GO:0022891,GO:0005216,GO:0022838,GO:0055085,GO:0022857,GO:0044763,GO:0016020,GO:0009987,GO:…	reproductive process,reproduction,localization,cellular_component,potassium ion transmembrane transporter activity,cellular potassium ion transport,potassium ion transmembrane transport,potassium ion transport,potassium channel activity,monovalent inorganic cation transmembrane transporter activity,inorganic cation transmembrane transporter activity,single-organism transport,monovalent inorganic …	--	--
ENSBTAT00000013422	ENSBTAG00000010174	SPATA46	0.0179393	47.5283	0	inf	0.00120379	0.0937198	spermatogenesis associated 46 [Source:HGNC Symbol;Acc:HGNC:27648]	GO:0019953,GO:0007283,GO:0048232,GO:0044702,GO:0007276,GO:0032504,GO:0005622,GO:0048609,GO:0044424,GO:0043226,GO:0043229,GO:0022414,GO:0022412,GO:0048610,GO:0000003,GO:0043227,GO:0043231,GO:0009566,GO:0007338,GO:0045026,GO:0007342,GO:0071840,GO:0016043,GO:0044422,GO:0032502,GO:0048869,GO:0044446,GO:0016044,GO:0061024,GO:0012505,GO:0031967,GO:0031975,GO:0006944,GO:0031090,GO:0030154,GO:0061025,GO:…	sexual reproduction,spermatogenesis,male gamete generation,single organism reproductive process,gamete generation,multicellular organism reproduction,intracellular,multicellular organismal reproductive process,intracellular part,organelle,intracellular organelle,reproductive process,cellular process involved in reproduction in multicellular organism,cellular process involved in reproduction,repro…	--	--
ENSBTAT00000044163	ENSBTAG00000031188	ADIG	0.0193577	31.3608	0	inf	0.0328493	0.182071	adipogenin [Source:HGNC Symbol;Acc:HGNC:28606]	GO:0019953,GO:0007283,GO:0048232,GO:0044702,GO:0007276,GO:0032504,GO:0005737,GO:0005622,GO:0048609,GO:0044424,GO:0043226,GO:0043229,GO:0022414,GO:0000003,GO:0043227,GO:0043231,GO:0032502,GO:0048869,GO:0050793,GO:0051094,GO:0045600,GO:0045598,GO:0030154,GO:0045597,GO:0005634,GO:0044464,GO:0045595,GO:0005623,GO:0045444,GO:0050872,GO:0050873,GO:0005575,GO:0048522,GO:0048518,GO:0044699,GO:0032501,GO:…	sexual reproduction,spermatogenesis,male gamete generation,single organism reproductive process,gamete generation,multicellular organism reproduction,cytoplasm,intracellular,multicellular organismal reproductive process,intracellular part,organelle,intracellular organelle,reproductive process,reproduction,membrane-bounded organelle,intracellular membrane-bounded organelle,developmental process,ce…	--	--
ENSBTAT00000065372	ENSBTAG00000009365	FSCN3	0.00523495	132.184	0.0504023	11.3568	0.0198382	0.155161	fascin actin-bundling protein 3 [Source:HGNC Symbol;Acc:HGNC:3961]	GO:0019953,GO:0007283,GO:0048232,GO:0044702,GO:0007276,GO:0032504,GO:0005737,GO:0005622,GO:0048609,GO:0044424,GO:0043226,GO:0043229,GO:0022414,GO:0022412,GO:0048610,GO:0000003,GO:0048515,GO:0007286,GO:0006928,GO:0007281,GO:0005856,GO:0048870,GO:0051674,GO:0009653,GO:0071840,GO:0043228,GO:0043232,GO:0040011,GO:0016043,GO:0044430,GO:0044085,GO:0071822,GO:0043933,GO:0009888,GO:0022607,GO:0016477,GO:…	sexual reproduction,spermatogenesis,male gamete generation,single organism reproductive process,gamete generation,multicellular organism reproduction,cytoplasm,intracellular,multicellular organismal reproductive process,intracellular part,organelle,intracellular organelle,reproductive process,cellular process involved in reproduction in multicellular organism,cellular process involved in reproduc…	--	--
ENSBTAT00000047491	ENSBTAG00000033384	ACRV1	0.0438693	23.9264	0.00989767	11.2392	0.000544401	0.0896396	acrosomal vesicle protein 1 [Source:HGNC Symbol;Acc:HGNC:127]	GO:0097223,GO:0005737,GO:0001669,GO:0005622,GO:0044424,GO:0043226,GO:0043229,GO:0044444,GO:0043227,GO:0043231,GO:0031982,GO:0030141,GO:0031988,GO:0031410,GO:0016023,GO:0044464,GO:0005623,GO:0005575	sperm part,cytoplasm,acrosomal vesicle,intracellular,intracellular part,organelle,intracellular organelle,cytoplasmic part,membrane-bounded organelle,intracellular membrane-bounded organelle,vesicle,secretory granule,membrane-bounded vesicle,cytoplasmic vesicle,cytoplasmic membrane-bounded vesicle,cell part,cell,cellular_component	--	--
ENSBTAT00000054025	ENSBTAG00000032884	Tnp2	0.00106993	370.615	0.169252	11.0965	0.0105703	0.132956	Nuclear transition protein 2 [Source:UniProtKB/Swiss-Prot;Acc:P26377]	GO:0019953,GO:0007283,GO:0048232,GO:0044702,GO:0007276,GO:0032504,GO:0005622,GO:0048609,GO:0044424,GO:0043226,GO:0043229,GO:0022414,GO:0048610,GO:0000003,GO:0043227,GO:0043231,GO:0009566,GO:0007338,GO:0043228,GO:0043232,GO:0007340,GO:0044422,GO:0032502,GO:0048869,GO:0044446,GO:0017156,GO:0043167,GO:0000786,GO:0043073,GO:0046872,GO:0030154,GO:0043169,GO:0001673,GO:0007341,GO:0005634,GO:0007275,GO:…	sexual reproduction,spermatogenesis,male gamete generation,single organism reproductive process,gamete generation,multicellular organism reproduction,intracellular,multicellular organismal reproductive process,intracellular part,organelle,intracellular organelle,reproductive process,cellular process involved in reproduction,reproduction,membrane-bounded organelle,intracellular membrane-bounded or…	--	--
ENSBTAT00000026444	ENSBTAG00000019849	CABS1	0.00116349	387.212	0.186505	11.0197	0.00968875	0.12915	calcium binding protein, spermatid associated 1 [Source:HGNC Symbol;Acc:HGNC:30710]	GO:0019953,GO:0007283,GO:0048232,GO:0044702,GO:0007276,GO:0032504,GO:0005737,GO:0005622,GO:0048609,GO:0044424,GO:0043226,GO:0043229,GO:0031514,GO:0022414,GO:0005929,GO:0000003,GO:0044444,GO:0043227,GO:0043231,GO:0044422,GO:0042995,GO:0044446,GO:0043167,GO:0005509,GO:0031967,GO:0031975,GO:0031090,GO:0046872,GO:0005740,GO:0043169,GO:0005739,GO:0044429,GO:0031966,GO:0005743,GO:0044464,GO:0005623,GO:…	sexual reproduction,spermatogenesis,male gamete generation,single organism reproductive process,gamete generation,multicellular organism reproduction,cytoplasm,intracellular,multicellular organismal reproductive process,intracellular part,organelle,intracellular organelle,motile cilium,reproductive process,cilium,reproduction,cytoplasmic part,membrane-bounded organelle,intracellular membrane-boun…	--	--
ENSBTAT00000001065	ENSBTAG00000000805	IQCF1	0.00198334	374.676	0.220029	10.7337	0.0114379	0.134967	IQ motif containing F1 [Source:HGNC Symbol;Acc:HGNC:28607]	GO:0097223,GO:0019953,GO:0007283,GO:0048232,GO:0044702,GO:0007276,GO:0032504,GO:0005737,GO:0001669,GO:0005622,GO:0048609,GO:0044424,GO:0043226,GO:0043229,GO:0022414,GO:0022412,GO:0048610,GO:0000003,GO:0044444,GO:0043227,GO:0048515,GO:0007286,GO:0043231,GO:0006928,GO:0009566,GO:0007338,GO:0007281,GO:0048870,GO:0051674,GO:0030317,GO:0051270,GO:0040011,GO:2000145,GO:0007340,GO:0040012,GO:0031982,GO:…	sperm part,sexual reproduction,spermatogenesis,male gamete generation,single organism reproductive process,gamete generation,multicellular organism reproduction,cytoplasm,acrosomal vesicle,intracellular,multicellular organismal reproductive process,intracellular part,organelle,intracellular organelle,reproductive process,cellular process involved in reproduction in multicellular organism,cellular…	--	--
ENSBTAT00000047313	ENSBTAG00000007800	TBC1D21	0.0066305	127.567	0.0798857	10.641	0.0169256	0.148307	TBC1 domain family member 21 [Source:HGNC Symbol;Acc:HGNC:28536]	GO:0097223,GO:0005737,GO:0001669,GO:0005622,GO:0044424,GO:0043226,GO:0043229,GO:0044444,GO:0043227,GO:0043231,GO:0071840,GO:0016043,GO:0031982,GO:0030141,GO:0031988,GO:0031410,GO:0016044,GO:0070062,GO:0043230,GO:0065010,GO:0061024,GO:0016023,GO:0012505,GO:0008047,GO:0006944,GO:0051128,GO:0006996,GO:0033043,GO:0032879,GO:0006886,GO:0019899,GO:0031338,GO:0005515,GO:0061025,GO:0060627,GO:0008092,GO:…	sperm part,cytoplasm,acrosomal vesicle,intracellular,intracellular part,organelle,intracellular organelle,cytoplasmic part,membrane-bounded organelle,intracellular membrane-bounded organelle,cellular component organization or biogenesis,cellular component organization,vesicle,secretory granule,membrane-bounded vesicle,cytoplasmic vesicle,cellular membrane organization,extracellular vesicular exos…	--	--
ENSBTAT00000025292	ENSBTAG00000019003	Tnp1	4.69e-05	3420.81	2.16095	10.6285	0.00836123	0.125936	Spermatid nuclear transition protein 1 [Source:UniProtKB/Swiss-Prot;Acc:P17305]	GO:0019953,GO:0007283,GO:0048232,GO:0044702,GO:0007276,GO:0032504,GO:0005622,GO:0048609,GO:0044424,GO:0043226,GO:0043229,GO:0022414,GO:0022412,GO:0048610,GO:0000003,GO:0043227,GO:0048515,GO:0007286,GO:0043231,GO:0006928,GO:0007281,GO:0048870,GO:0051674,GO:0071840,GO:0030317,GO:0043228,GO:0043232,GO:0040011,GO:0016043,GO:0043933,GO:0009888,GO:0044767,GO:0002064,GO:0044422,GO:0032502,GO:0060429,GO:…	sexual reproduction,spermatogenesis,male gamete generation,single organism reproductive process,gamete generation,multicellular organism reproduction,intracellular,multicellular organismal reproductive process,intracellular part,organelle,intracellular organelle,reproductive process,cellular process involved in reproduction in multicellular organism,cellular process involved in reproduction,repro…	--	--
ENSBTAT00000046490	ENSBTAG00000021591	OAZ3	0.00174151	510.303	0.351788	10.5024	0.015278	0.143048	Bos taurus ornithine decarboxylase antizyme 3 (OAZ3), mRNA. [Source:RefSeq mRNA;Acc:NM_001172708]	GO:0019953,GO:0007283,GO:0048232,GO:0044702,GO:0007276,GO:0032504,GO:0005737,GO:0005622,GO:0048609,GO:0044424,GO:0043226,GO:0043229,GO:0022414,GO:0000003,GO:0043227,GO:0043231,GO:0019538,GO:1901564,GO:0005634,GO:0045732,GO:0044464,GO:0009894,GO:0006595,GO:0005623,GO:0042176,GO:0006576,GO:0008073,GO:0009896,GO:0050790,GO:0044092,GO:0030234,GO:0043170,GO:0065009,GO:0005575,GO:0042979,GO:0043086,GO:…	sexual reproduction,spermatogenesis,male gamete generation,single organism reproductive process,gamete generation,multicellular organism reproduction,cytoplasm,intracellular,multicellular organismal reproductive process,intracellular part,organelle,intracellular organelle,reproductive process,reproduction,membrane-bounded organelle,intracellular membrane-bounded organelle,protein metabolic proces…	--	--
ENSBTAT00000037464	ENSBTAG00000032880	PRM2	0.00124113	664.349	0.477039	10.4436	0.0226231	0.160468	Bos taurus protamine 2 (PRM2), mRNA. [Source:RefSeq mRNA;Acc:NM_174157]	GO:0019953,GO:0007283,GO:0048232,GO:0044702,GO:0007276,GO:0032504,GO:0005622,GO:0048609,GO:0044424,GO:0043226,GO:0043229,GO:0022414,GO:0000003,GO:0043227,GO:0043231,GO:0043228,GO:0043232,GO:0044422,GO:0044446,GO:0000786,GO:0005634,GO:0044464,GO:0005623,GO:0032993,GO:0000785,GO:0005488,GO:0005694,GO:0005575,GO:0032991,GO:0044427,GO:0097159,GO:0003677,GO:1901363,GO:0003676,GO:0044699,GO:0032501,GO:…	sexual reproduction,spermatogenesis,male gamete generation,single organism reproductive process,gamete generation,multicellular organism reproduction,intracellular,multicellular organismal reproductive process,intracellular part,organelle,intracellular organelle,reproductive process,reproduction,membrane-bounded organelle,intracellular membrane-bounded organelle,non-membrane-bounded organelle,int…	--	--
ENSBTAT00000046692	ENSBTAG00000021493	PRM1	4.03e-05	10359.4	7.59369	10.4139	0.0140926	0.141419	Sperm protamine P1 [Source:UniProtKB/Swiss-Prot;Acc:P02318]	GO:0019953,GO:0007283,GO:0048232,GO:0044702,GO:0007276,GO:0032504,GO:0005622,GO:0048609,GO:0044424,GO:0043226,GO:0043229,GO:0022414,GO:0000003,GO:0043227,GO:0043231,GO:0071840,GO:0043228,GO:0043232,GO:0016043,GO:0044422,GO:0032502,GO:0048869,GO:0044446,GO:0000786,GO:0006996,GO:0030154,GO:0005634,GO:0007275,GO:0044464,GO:0005623,GO:0032993,GO:0000785,GO:0006259,GO:0005488,GO:0043170,GO:0005694,GO:…	sexual reproduction,spermatogenesis,male gamete generation,single organism reproductive process,gamete generation,multicellular organism reproduction,intracellular,multicellular organismal reproductive process,intracellular part,organelle,intracellular organelle,reproductive process,reproduction,membrane-bounded organelle,intracellular membrane-bounded organelle,cellular component organization or…	--	--
ENSBTAT00000013434	ENSBTAG00000010182	ACR	0.0283267	40.6388	0.0297997	10.4133	0.00243959	0.103636	acrosin [Source:HGNC Symbol;Acc:HGNC:126]	GO:0097223,GO:0019953,GO:0044702,GO:0032504,GO:0005737,GO:0001669,GO:0005622,GO:0048609,GO:0044424,GO:0043226,GO:0043229,GO:0022414,GO:0048610,GO:0000003,GO:0044444,GO:0043227,GO:0043231,GO:0009566,GO:0007338,GO:0035036,GO:0007340,GO:0031982,GO:0007339,GO:0030141,GO:0031988,GO:0044422,GO:0009988,GO:0044446,GO:0017156,GO:0031410,GO:0016023,GO:0008037,GO:0006793,GO:0006796,GO:1901135,GO:0043159,GO:…	sperm part,sexual reproduction,single organism reproductive process,multicellular organism reproduction,cytoplasm,acrosomal vesicle,intracellular,multicellular organismal reproductive process,intracellular part,organelle,intracellular organelle,reproductive process,cellular process involved in reproduction,reproduction,cytoplasmic part,membrane-bounded organelle,intracellular membrane-bounded org…	--	--
ENSBTAT00000017347	ENSBTAG00000013051	PRM3	0.00117949	330.034	0.251325	10.3588	0.0075521	0.122791	Protamine-3 [Source:UniProtKB/Swiss-Prot;Acc:Q32PA2]	GO:0019953,GO:0007283,GO:0048232,GO:0044702,GO:0007276,GO:0032504,GO:0005737,GO:0005622,GO:0048609,GO:0044424,GO:0043226,GO:0043229,GO:0022414,GO:0000003,GO:0043227,GO:0043231,GO:0006928,GO:0048870,GO:0051674,GO:0071840,GO:0030317,GO:0043228,GO:0043232,GO:0040011,GO:0016043,GO:0044422,GO:0032502,GO:0048869,GO:0044446,GO:0000786,GO:0006996,GO:0030154,GO:0005634,GO:0007275,GO:0044464,GO:0005623,GO:…	sexual reproduction,spermatogenesis,male gamete generation,single organism reproductive process,gamete generation,multicellular organism reproduction,cytoplasm,intracellular,multicellular organismal reproductive process,intracellular part,organelle,intracellular organelle,reproductive process,reproduction,membrane-bounded organelle,intracellular membrane-bounded organelle,cellular component movem…	--	--
ENSBTAT00000008738	ENSBTAG00000006649	TSSK6	0.00241226	216.349	0.166658	10.3423	0.038655	0.192484	testis specific serine kinase 6 [Source:HGNC Symbol;Acc:HGNC:30410]	GO:0019953,GO:0007283,GO:0048232,GO:0044702,GO:0007276,GO:0032504,GO:0005737,GO:0005622,GO:0048609,GO:0044424,GO:0043226,GO:0043229,GO:0022414,GO:0022412,GO:0048610,GO:0000003,GO:0043227,GO:0048515,GO:0007286,GO:0043231,GO:0007281,GO:0071840,GO:0016043,GO:0016740,GO:0009888,GO:0044767,GO:0002064,GO:0016301,GO:0032502,GO:0060429,GO:0048869,GO:0003006,GO:0016310,GO:0000287,GO:0048856,GO:0016773,GO:…	sexual reproduction,spermatogenesis,male gamete generation,single organism reproductive process,gamete generation,multicellular organism reproduction,cytoplasm,intracellular,multicellular organismal reproductive process,intracellular part,organelle,intracellular organelle,reproductive process,cellular process involved in reproduction in multicellular organism,cellular process involved in reproduc…	--	--
ENSBTAT00000024756	ENSBTAG00000018601	LYZL4	0.0118963	69.6655	0.0548683	10.3103	0.0252723	0.168662	lysozyme like 4 [Source:HGNC Symbol;Acc:HGNC:28387]	GO:0097223,GO:0019953,GO:0044702,GO:0005737,GO:0001669,GO:0005622,GO:0044424,GO:0043226,GO:0043229,GO:0031514,GO:0022414,GO:0005929,GO:0000003,GO:0044444,GO:0043227,GO:0036126,GO:0043231,GO:0009566,GO:0031982,GO:0030141,GO:0031988,GO:0042995,GO:0031410,GO:0016023,GO:0003796,GO:0003824,GO:0005634,GO:0016798,GO:0044464,GO:0005623,GO:0044421,GO:0004553,GO:0005576,GO:0016787,GO:0005575,GO:0005615,GO:…	sperm part,sexual reproduction,single organism reproductive process,cytoplasm,acrosomal vesicle,intracellular,intracellular part,organelle,intracellular organelle,motile cilium,reproductive process,cilium,reproduction,cytoplasmic part,membrane-bounded organelle,sperm flagellum,intracellular membrane-bounded organelle,fertilization,vesicle,secretory granule,membrane-bounded vesicle,cell projection…	--	--
ENSBTAT00000007086	ENSBTAG00000024582	RPL10L	0.0048115	199.148	0.171285	10.1832	0.00287978	0.108479	ribosomal protein L10 like [Source:HGNC Symbol;Acc:HGNC:17976]	GO:0019953,GO:0007283,GO:0048232,GO:0044702,GO:0007276,GO:0032504,GO:0005737,GO:0005622,GO:0048609,GO:0044424,GO:0043226,GO:0043229,GO:0022414,GO:0000003,GO:0044444,GO:0043227,GO:0043231,GO:0071840,GO:0043228,GO:0043232,GO:0016043,GO:0005840,GO:0044085,GO:0065003,GO:0034622,GO:0043933,GO:0022607,GO:0022626,GO:0044422,GO:0044446,GO:0005829,GO:0022613,GO:0070925,GO:0044391,GO:0022618,GO:0044445,GO:…	sexual reproduction,spermatogenesis,male gamete generation,single organism reproductive process,gamete generation,multicellular organism reproduction,cytoplasm,intracellular,multicellular organismal reproductive process,intracellular part,organelle,intracellular organelle,reproductive process,reproduction,cytoplasmic part,membrane-bounded organelle,intracellular membrane-bounded organelle,cellula…	bta03010	Ribosome
ENSBTAT00000036408	ENSBTAG00000011459	KLHL10	0.00676137	144.996	0.135334	10.0653	0.0066271	0.119159	kelch like family member 10 [Source:HGNC Symbol;Acc:HGNC:18829]	GO:0019953,GO:0007283,GO:0048232,GO:0044702,GO:0007276,GO:0032504,GO:0005737,GO:0005622,GO:0048609,GO:0044424,GO:0022414,GO:0022412,GO:0048610,GO:0000003,GO:0048515,GO:0007286,GO:0009566,GO:0007281,GO:0009653,GO:0071840,GO:0016043,GO:0009888,GO:0044767,GO:0002064,GO:0032502,GO:0032989,GO:0000902,GO:0060429,GO:0048869,GO:0003006,GO:0048856,GO:0008584,GO:0030855,GO:0009887,GO:0046546,GO:0046661,GO:…	sexual reproduction,spermatogenesis,male gamete generation,single organism reproductive process,gamete generation,multicellular organism reproduction,cytoplasm,intracellular,multicellular organismal reproductive process,intracellular part,reproductive process,cellular process involved in reproduction in multicellular organism,cellular process involved in reproduction,reproduction,spermatid differ…	--	--
ENSBTAT00000063843	ENSBTAG00000048123	TSSK2	0.0064603	121.373	0.114935	10.0444	0.0184811	0.151993	testis specific serine kinase 2 [Source:HGNC Symbol;Acc:HGNC:11401]	GO:0097223,GO:0019953,GO:0007283,GO:0048232,GO:0044702,GO:0007276,GO:0032504,GO:0005737,GO:0001669,GO:0005622,GO:0048609,GO:0044424,GO:0043226,GO:0043229,GO:0022414,GO:0022412,GO:0048610,GO:0000003,GO:0044444,GO:0015630,GO:0043227,GO:0048515,GO:0007286,GO:0043231,GO:0007281,GO:0005856,GO:0043228,GO:0043232,GO:0016740,GO:0044430,GO:0005815,GO:0031982,GO:0009888,GO:0030141,GO:0005813,GO:0031988,GO:…	sperm part,sexual reproduction,spermatogenesis,male gamete generation,single organism reproductive process,gamete generation,multicellular organism reproduction,cytoplasm,acrosomal vesicle,intracellular,multicellular organismal reproductive process,intracellular part,organelle,intracellular organelle,reproductive process,cellular process involved in reproduction in multicellular organism,cellular…	--	--
ENSBTAT00000013951	ENSBTAG00000038523	ATP1A4	0.0316743	30.4216	0.0289353	10.038	0.0052537	0.115481	ATPase Na+/K+ transporting subunit alpha 4 [Source:HGNC Symbol;Acc:HGNC:14073]	GO:0019953,GO:0007283,GO:0048232,GO:0044702,GO:0007276,GO:0032504,GO:0048609,GO:0022414,GO:0000003,GO:0006928,GO:0009566,GO:0048870,GO:0051674,GO:0030317,GO:0040011,GO:0043167,GO:0030554,GO:0032559,GO:0005524,GO:0046872,GO:0043169,GO:0043168,GO:0036094,GO:0001882,GO:0032549,GO:0032555,GO:0003824,GO:0017076,GO:0035639,GO:0032550,GO:0001883,GO:0032553,GO:0000166,GO:1901265,GO:0005623,GO:0042623,GO:…	sexual reproduction,spermatogenesis,male gamete generation,single organism reproductive process,gamete generation,multicellular organism reproduction,multicellular organismal reproductive process,reproductive process,reproduction,cellular component movement,fertilization,cell motility,localization of cell,sperm motility,locomotion,ion binding,adenyl nucleotide binding,adenyl ribonucleotide bindin…	bta04919,bta04022,bta04261,bta04976,bta04964,bta04024,bta04260,bta04961,bta04960,bta04974,bta04973,bta04918,bta04971,bta04978,bta04911,bta04970,bta04972	Thyroid hormone signaling pathway,cGMP-PKG signaling pathway,Adrenergic signaling in cardiomyocytes,Bile secretion,Proximal tubule bicarbonate reclamation,cAMP signaling pathway,Cardiac muscle contraction,Endocrine and other factor-regulated calcium reabsorption,Aldosterone-regulated sodium reabsorption,Protein digestion and absorption,Carbohydrate digestion and absorption,Thyroid hormone synthes…
ENSBTAT00000013931	ENSBTAG00000010535	TXNDC8	0.00167597	335.07	0.325184	10.009	0.0192305	0.153678	thioredoxin domain containing 8 [Source:HGNC Symbol;Acc:HGNC:31454]	GO:0097223,GO:0019953,GO:0007283,GO:0048232,GO:0044702,GO:0007276,GO:0032504,GO:0005737,GO:0001669,GO:0005622,GO:0048609,GO:0044424,GO:0043226,GO:0043229,GO:0022414,GO:0000003,GO:0044444,GO:0043227,GO:0043231,GO:0031982,GO:0030141,GO:0031988,GO:0031410,GO:0070062,GO:0043230,GO:0065010,GO:0016023,GO:0003824,GO:0044281,GO:0015035,GO:0070887,GO:0015036,GO:0005794,GO:0044710,GO:0044464,GO:0018904,GO:…	sperm part,sexual reproduction,spermatogenesis,male gamete generation,single organism reproductive process,gamete generation,multicellular organism reproduction,cytoplasm,acrosomal vesicle,intracellular,multicellular organismal reproductive process,intracellular part,organelle,intracellular organelle,reproductive process,reproduction,cytoplasmic part,membrane-bounded organelle,intracellular membr…	--	--
ENSBTAT00000009113	ENSBTAG00000006947	ROPN1	0.0022349	493.165	0.509239	9.91951	0.00350609	0.110457	Bos taurus rhophilin associated tail protein 1 (ROPN1), mRNA. [Source:RefSeq mRNA;Acc:NM_001075900]	GO:0097223,GO:0019953,GO:0007283,GO:0048232,GO:0044702,GO:0007276,GO:0032504,GO:0005737,GO:0005622,GO:0048609,GO:0044424,GO:0043226,GO:0043229,GO:0031514,GO:0022414,GO:0022412,GO:0005929,GO:0048610,GO:0000003,GO:0043227,GO:0036126,GO:0048515,GO:0007286,GO:0043231,GO:0006928,GO:0007281,GO:0048870,GO:0051674,GO:0071840,GO:0030317,GO:0044441,GO:0040011,GO:0016043,GO:0009888,GO:0044767,GO:0002064,GO:…	sperm part,sexual reproduction,spermatogenesis,male gamete generation,single organism reproductive process,gamete generation,multicellular organism reproduction,cytoplasm,intracellular,multicellular organismal reproductive process,intracellular part,organelle,intracellular organelle,motile cilium,reproductive process,cellular process involved in reproduction in multicellular organism,cilium,cellu…	--	--
ENSBTAT00000064511	ENSBTAG00000045535	GALNTL5	0.00492771	139.263	0.148626	9.8719	0.00773402	0.123257	inactive polypeptide N-acetylgalactosaminyltransferase-like protein 5 [Source:RefSeq peptide;Acc:NP_001069909]	GO:0019953,GO:0007283,GO:0048232,GO:0044702,GO:0007276,GO:0032504,GO:0048609,GO:0022414,GO:0022412,GO:0048610,GO:0000003,GO:0048515,GO:0007286,GO:0007281,GO:0009888,GO:0044767,GO:0002064,GO:0032502,GO:0060429,GO:0048869,GO:0003006,GO:0048856,GO:0030855,GO:0048468,GO:0030154,GO:0044699,GO:0032501,GO:0044763,GO:0009987,GO:0008150	sexual reproduction,spermatogenesis,male gamete generation,single organism reproductive process,gamete generation,multicellular organism reproduction,multicellular organismal reproductive process,reproductive process,cellular process involved in reproduction in multicellular organism,cellular process involved in reproduction,reproduction,spermatid differentiation,spermatid development,germ cell d…	bta00512,bta01100	Mucin type O-Glycan biosynthesis,Metabolic pathways
ENSBTAT00000056907	ENSBTAG00000033312	ADAM3A	0.00207874	380.359	0.408914	9.86135	0.00316747	0.110118	Bos taurus ADAM metallopeptidase domain 3A (cyritestin 1) (ADAM3A), mRNA. [Source:RefSeq mRNA;Acc:NM_001098166	GO:0019953,GO:0044702,GO:0022414,GO:0048610,GO:0000003,GO:0009566,GO:0007338,GO:0035036,GO:0007339,GO:0004222,GO:0008237,GO:0009988,GO:0008037,GO:0009986,GO:0045121,GO:0003824,GO:0019538,GO:0044464,GO:0005623,GO:0043170,GO:0016787,GO:0005575,GO:0008233,GO:0006508,GO:0071704,GO:0008152,GO:0070011,GO:0044238,GO:0004175,GO:0044699,GO:0032501,GO:0044763,GO:0016020,GO:0009987,GO:0044425,GO:0008150,GO:…	sexual reproduction,single organism reproductive process,reproductive process,cellular process involved in reproduction,reproduction,fertilization,single fertilization,sperm-egg recognition,binding of sperm to zona pellucida,metalloendopeptidase activity,metallopeptidase activity,cell-cell recognition,cell recognition,cell surface,membrane raft,catalytic activity,protein metabolic process,cell pa…	--	--
ENSBTAT00000021722	ENSBTAG00000016330	SEPT12	0.0153943	67.0028	0.0723127	9.85576	0.00077517	0.0936945	septin 12 [Source:HGNC Symbol;Acc:HGNC:26348]	GO:0097223,GO:0005737,GO:0005622,GO:0044424,GO:0043226,GO:0043229,GO:0031514,GO:0005929,GO:0044444,GO:0015630,GO:0043227,GO:0036126,GO:0043231,GO:0005856,GO:0043228,GO:0043232,GO:0044441,GO:0044430,GO:0005819,GO:0044422,GO:0042995,GO:0044446,GO:0044463,GO:0030496,GO:0043167,GO:0007049,GO:0043168,GO:0036094,GO:0001882,GO:0032549,GO:0032555,GO:0017076,GO:0046983,GO:0035639,GO:0032550,GO:0001883,GO:…	sperm part,cytoplasm,intracellular,intracellular part,organelle,intracellular organelle,motile cilium,cilium,cytoplasmic part,microtubule cytoskeleton,membrane-bounded organelle,sperm flagellum,intracellular membrane-bounded organelle,cytoskeleton,non-membrane-bounded organelle,intracellular non-membrane-bounded organelle,cilium part,cytoskeletal part,spindle,organelle part,cell projection,intrac…	bta05100	Bacterial invasion of epithelial cells
ENSBTAT00000017354	ENSBTAG00000013056	SUN5	0.0336191	22.0118	0.0241563	9.83166	0.00709532	0.121031	Sad1 and UNC84 domain containing 5 [Source:HGNC Symbol;Acc:HGNC:16252]	GO:0019953,GO:0007283,GO:0048232,GO:0044702,GO:0007276,GO:0032504,GO:0005622,GO:0048609,GO:0044424,GO:0043226,GO:0043229,GO:0022414,GO:0000003,GO:0043227,GO:0043231,GO:0071840,GO:0016043,GO:0044422,GO:0044446,GO:0007010,GO:0016044,GO:0061024,GO:0012505,GO:0031967,GO:0031975,GO:0031090,GO:0006996,GO:0090286,GO:0006998,GO:0006997,GO:0005634,GO:0045185,GO:0044464,GO:0032507,GO:0005635,GO:0005623,GO:…	sexual reproduction,spermatogenesis,male gamete generation,single organism reproductive process,gamete generation,multicellular organism reproduction,intracellular,multicellular organismal reproductive process,intracellular part,organelle,intracellular organelle,reproductive process,reproduction,membrane-bounded organelle,intracellular membrane-bounded organelle,cellular component organization or…	--	--
ENSBTAT00000019506	ENSBTAG00000014651	SPATA19	0.00282509	163.758	0.194624	9.71666	0.0144859	0.142235	spermatogenesis associated 19 [Source:HGNC Symbol;Acc:HGNC:30614]	GO:0019953,GO:0007283,GO:0048232,GO:0044702,GO:0007276,GO:0032504,GO:0005737,GO:0005622,GO:0048609,GO:0044424,GO:0043226,GO:0043229,GO:0022414,GO:0000003,GO:0044444,GO:0043227,GO:0043231,GO:0044422,GO:0032502,GO:0048869,GO:0044446,GO:0031967,GO:0031975,GO:0031090,GO:0005740,GO:0030154,GO:0005739,GO:0044429,GO:0031966,GO:0007275,GO:0044464,GO:0005623,GO:0005741,GO:0005575,GO:0031968,GO:0019867,GO:…	sexual reproduction,spermatogenesis,male gamete generation,single organism reproductive process,gamete generation,multicellular organism reproduction,cytoplasm,intracellular,multicellular organismal reproductive process,intracellular part,organelle,intracellular organelle,reproductive process,reproduction,cytoplasmic part,membrane-bounded organelle,intracellular membrane-bounded organelle,organel…	--	--
ENSBTAT00000063918	ENSBTAG00000047417	CYLC1	0.0126216	54.5326	0.064841	9.716	0.0250082	0.167944	Bos taurus cylicin, basic protein of sperm head cytoskeleton 1 (CYLC1), mRNA. [Source:RefSeq mRNA;Acc:NM_174302]	GO:0097223,GO:0005737,GO:0001669,GO:0005622,GO:0044424,GO:0043226,GO:0043229,GO:0044444,GO:0043227,GO:0043231,GO:0071840,GO:0016043,GO:0031982,GO:0030141,GO:0031988,GO:0044422,GO:0044446,GO:0031410,GO:0007010,GO:0016023,GO:0006996,GO:0043159,GO:0005634,GO:0044464,GO:0005623,GO:0005198,GO:0044433,GO:0005575,GO:0044437,GO:0005773,GO:0005200,GO:0044699,GO:0044763,GO:0009987,GO:0008150,GO:0003674	sperm part,cytoplasm,acrosomal vesicle,intracellular,intracellular part,organelle,intracellular organelle,cytoplasmic part,membrane-bounded organelle,intracellular membrane-bounded organelle,cellular component organization or biogenesis,cellular component organization,vesicle,secretory granule,membrane-bounded vesicle,organelle part,intracellular organelle part,cytoplasmic vesicle,cytoskeleton or…	--	--
ENSBTAT00000021853	ENSBTAG00000016434	PDILT	0.0062169	103.581	0.123478	9.7123	0.011357	0.1347	protein disulfide isomerase like, testis expressed [Source:HGNC Symbol;Acc:HGNC:27338]	GO:0019953,GO:0007283,GO:0048232,GO:0044702,GO:0007276,GO:0032504,GO:0005737,GO:0005622,GO:0048609,GO:0044424,GO:0043226,GO:0043229,GO:0022414,GO:0022412,GO:0048610,GO:0000003,GO:0044444,GO:0043227,GO:0048515,GO:0007286,GO:0043231,GO:0006928,GO:0007281,GO:0048870,GO:0051674,GO:0040011,GO:0009888,GO:0016477,GO:0044767,GO:0002064,GO:0032502,GO:0060429,GO:0048869,GO:0003006,GO:0048856,GO:0005783,GO:…	sexual reproduction,spermatogenesis,male gamete generation,single organism reproductive process,gamete generation,multicellular organism reproduction,cytoplasm,intracellular,multicellular organismal reproductive process,intracellular part,organelle,intracellular organelle,reproductive process,cellular process involved in reproduction in multicellular organism,cellular process involved in reproduc…	--	--
ENSBTAT00000016726	ENSBTAG00000012601	TEKT4	0.0164218	49.8278	0.0638177	9.60878	0.000250087	0.0892192	Tektin-4 [Source:UniProtKB/Swiss-Prot;Acc:Q2TA38]	GO:0097223,GO:0005737,GO:0005622,GO:0044424,GO:0043226,GO:0043229,GO:0031514,GO:0005929,GO:0015630,GO:0043227,GO:0036126,GO:0043231,GO:0006928,GO:0003341,GO:0005856,GO:0048870,GO:0051674,GO:0009653,GO:0071840,GO:0030317,GO:0043228,GO:0043232,GO:0040011,GO:0016043,GO:0044430,GO:0044767,GO:0044422,GO:0032502,GO:0042995,GO:0032989,GO:0000902,GO:0048869,GO:0044446,GO:0007018,GO:0048856,GO:0001539,GO:…	sperm part,cytoplasm,intracellular,intracellular part,organelle,intracellular organelle,motile cilium,cilium,microtubule cytoskeleton,membrane-bounded organelle,sperm flagellum,intracellular membrane-bounded organelle,cellular component movement,cilium movement,cytoskeleton,cell motility,localization of cell,anatomical structure morphogenesis,cellular component organization or biogenesis,sperm mo…	--	--
ENSBTAT00000054266	ENSBTAG00000040485	THEG	0.0053029	94.8709	0.127301	9.54158	0.0289147	0.174084	theg spermatid protein [Source:HGNC Symbol;Acc:HGNC:13706]	GO:0019953,GO:0007283,GO:0048232,GO:0044702,GO:0007276,GO:0032504,GO:0048609,GO:0022414,GO:0000003,GO:0044699,GO:0032501,GO:0008150	sexual reproduction,spermatogenesis,male gamete generation,single organism reproductive process,gamete generation,multicellular organism reproduction,multicellular organismal reproductive process,reproductive process,reproduction,single-organism process,multicellular organismal process,biological_process	--	--
ENSBTAT00000012384	ENSBTAG00000009408	ADAM2	0.00356497	254.476	0.352676	9.49497	0.0039711	0.111353	disintegrin and metalloproteinase domain-containing protein 2 precursor [Source:RefSeq peptide;Acc:NP_776653]	GO:0019953,GO:0044702,GO:0022414,GO:0000003,GO:0009566,GO:0007338,GO:0004222,GO:0008237,GO:0007155,GO:0022610,GO:0009986,GO:0003824,GO:0019538,GO:0009416,GO:0044464,GO:0008542,GO:0007632,GO:0005623,GO:0008306,GO:0009314,GO:0050890,GO:0044704,GO:0043170,GO:0016787,GO:0007611,GO:0005575,GO:0007612,GO:0008233,GO:0006508,GO:0071704,GO:0019098,GO:0008152,GO:0070011,GO:0044238,GO:0007610,GO:0004175,GO:…	sexual reproduction,single organism reproductive process,reproductive process,reproduction,fertilization,single fertilization,metalloendopeptidase activity,metallopeptidase activity,cell adhesion,biological adhesion,cell surface,catalytic activity,protein metabolic process,response to light stimulus,cell part,visual learning,visual behavior,cell,associative learning,response to radiation,cognitio…	--	--
ENSBTAT00000063625	ENSBTAG00000048127	SPACA4	0.0115375	66.6577	0.0944063	9.46367	0.0112812	0.134456	sperm acrosome associated 4 [Source:HGNC Symbol;Acc:HGNC:16441]	GO:0097223,GO:0005737,GO:0001669,GO:0005622,GO:0044424,GO:0043226,GO:0043229,GO:0044444,GO:0043227,GO:0043231,GO:0031982,GO:0030141,GO:0031988,GO:0007155,GO:0022610,GO:0031410,GO:0016023,GO:0031225,GO:0044464,GO:0005623,GO:0005575,GO:0044699,GO:0044763,GO:0016020,GO:0009987,GO:0044425,GO:0008150,GO:0031224,GO:0005886,GO:0071944	sperm part,cytoplasm,acrosomal vesicle,intracellular,intracellular part,organelle,intracellular organelle,cytoplasmic part,membrane-bounded organelle,intracellular membrane-bounded organelle,vesicle,secretory granule,membrane-bounded vesicle,cell adhesion,biological adhesion,cytoplasmic vesicle,cytoplasmic membrane-bounded vesicle,anchored to membrane,cell part,cell,cellular_component,single-orga…	--	--
ENSBTAT00000017578	ENSBTAG00000013207	CAPZA3	0.00219274	322.764	0.461424	9.45017	0.0115713	0.135071	capping actin protein of muscle Z-line alpha subunit 3 [Source:HGNC Symbol;Acc:HGNC:24205]	GO:0097223,GO:0019953,GO:0007283,GO:0048232,GO:0044702,GO:0007276,GO:0032504,GO:0005737,GO:0001669,GO:0005622,GO:0048609,GO:0044424,GO:0043226,GO:0043229,GO:0022414,GO:0022412,GO:0048610,GO:0000003,GO:0044444,GO:0043227,GO:0048515,GO:0007286,GO:0043231,GO:0007281,GO:0005856,GO:0071840,GO:0043228,GO:0043232,GO:0016043,GO:0044430,GO:0043623,GO:0044085,GO:0006461,GO:0070271,GO:0065003,GO:0034622,GO:…	sperm part,sexual reproduction,spermatogenesis,male gamete generation,single organism reproductive process,gamete generation,multicellular organism reproduction,cytoplasm,acrosomal vesicle,intracellular,multicellular organismal reproductive process,intracellular part,organelle,intracellular organelle,reproductive process,cellular process involved in reproduction in multicellular organism,cellular…	--	--
ENSBTAT00000065335	ENSBTAG00000045955	TSSK1B	0.0110738	95.2359	0.14621	9.34732	0.00412526	0.111388	testis specific serine kinase 1B [Source:HGNC Symbol;Acc:HGNC:14968]	GO:0019953,GO:0007283,GO:0048232,GO:0044702,GO:0007276,GO:0032504,GO:0005622,GO:0048609,GO:0044424,GO:0043226,GO:0043229,GO:0031514,GO:0022414,GO:0022412,GO:0005929,GO:0048610,GO:0000003,GO:0043227,GO:0048515,GO:0007286,GO:0043231,GO:0007281,GO:0016740,GO:0009888,GO:0044767,GO:0002064,GO:0016301,GO:0032502,GO:0042995,GO:0060429,GO:0048869,GO:0003006,GO:0016310,GO:0000287,GO:0048856,GO:0016773,GO:…	sexual reproduction,spermatogenesis,male gamete generation,single organism reproductive process,gamete generation,multicellular organism reproduction,intracellular,multicellular organismal reproductive process,intracellular part,organelle,intracellular organelle,motile cilium,reproductive process,cellular process involved in reproduction in multicellular organism,cilium,cellular process involved …	--	--
ENSBTAT00000001959	ENSBTAG00000001495	SPINLW1	0.00839683	539.731	0.936357	9.17097	0.00456627	0.112832	Bos taurus serine peptidase inhibitor-like, with Kunitz and WAP domains 1 (eppin) (SPINLW1), mRNA. [Source:RefSeq mRNA;Acc:NM_001077062]	GO:0097223,GO:0005737,GO:0001669,GO:0005622,GO:0044424,GO:0043226,GO:0043229,GO:0044444,GO:0043227,GO:0043231,GO:0031982,GO:0030141,GO:0031988,GO:0031410,GO:0016023,GO:0044464,GO:0005623,GO:0005576,GO:0050790,GO:0044092,GO:0030234,GO:0065009,GO:0051336,GO:0005575,GO:0043086,GO:0008152,GO:0004857,GO:0061134,GO:0052547,GO:0051346,GO:0010951,GO:0052548,GO:0004866,GO:0010466,GO:0061135,GO:0019222,GO:…	sperm part,cytoplasm,acrosomal vesicle,intracellular,intracellular part,organelle,intracellular organelle,cytoplasmic part,membrane-bounded organelle,intracellular membrane-bounded organelle,vesicle,secretory granule,membrane-bounded vesicle,cytoplasmic vesicle,cytoplasmic membrane-bounded vesicle,cell part,cell,extracellular region,regulation of catalytic activity,negative regulation of molecula…	--	--
ENSBTAT00000045004	ENSBTAG00000020253	SPEM1	0.00365424	203.079	0.357431	9.15016	0.021155	0.157135	spermatid maturation 1 [Source:HGNC Symbol;Acc:HGNC:32429]	GO:0019953,GO:0007283,GO:0048232,GO:0044702,GO:0007276,GO:0032504,GO:0005737,GO:0005622,GO:0048609,GO:0044424,GO:0022414,GO:0022412,GO:0048610,GO:0000003,GO:0048515,GO:0007286,GO:0006928,GO:0007281,GO:0048646,GO:0048870,GO:0051674,GO:0009653,GO:0030317,GO:0040011,GO:0009888,GO:0044767,GO:0002064,GO:0032502,GO:0060429,GO:0048869,GO:0003006,GO:0048856,GO:0030855,GO:0048468,GO:0030154,GO:0007291,GO:…	sexual reproduction,spermatogenesis,male gamete generation,single organism reproductive process,gamete generation,multicellular organism reproduction,cytoplasm,intracellular,multicellular organismal reproductive process,intracellular part,reproductive process,cellular process involved in reproduction in multicellular organism,cellular process involved in reproduction,reproduction,spermatid differ…	--	--
ENSBTAT00000025526	ENSBTAG00000019179	TSKS	0.00697419	172.251	0.304654	9.14313	0.0175775	0.150209	testis specific serine kinase substrate [Source:HGNC Symbol;Acc:HGNC:30719]	GO:0097223,GO:0005737,GO:0001669,GO:0005622,GO:0044424,GO:0043226,GO:0043229,GO:0044444,GO:0015630,GO:0043227,GO:0043231,GO:0005856,GO:0043228,GO:0043232,GO:0044430,GO:0005815,GO:0031982,GO:0030141,GO:0005813,GO:0031988,GO:0044422,GO:0044446,GO:0044450,GO:0031410,GO:0005814,GO:0035303,GO:0016023,GO:0016311,GO:0006793,GO:0006796,GO:0010921,GO:0019899,GO:0005515,GO:0044464,GO:0010923,GO:0005623,GO:…	sperm part,cytoplasm,acrosomal vesicle,intracellular,intracellular part,organelle,intracellular organelle,cytoplasmic part,microtubule cytoskeleton,membrane-bounded organelle,intracellular membrane-bounded organelle,cytoskeleton,non-membrane-bounded organelle,intracellular non-membrane-bounded organelle,cytoskeletal part,microtubule organizing center,vesicle,secretory granule,centrosome,membrane-…	--	--
ENSBTAT00000028915	ENSBTAG00000021696	CCIN	0.00546176	149.925	0.277387	9.07812	0.00387288	0.111227	calicin [Source:HGNC Symbol;Acc:HGNC:1568]	GO:0019953,GO:0007283,GO:0048232,GO:0044702,GO:0007276,GO:0032504,GO:0005737,GO:0005622,GO:0048609,GO:0044424,GO:0043226,GO:0043229,GO:0022414,GO:0000003,GO:0044444,GO:0043227,GO:0043231,GO:0005856,GO:0043228,GO:0043232,GO:0044430,GO:0044422,GO:0032502,GO:0048869,GO:0044446,GO:0015629,GO:0030154,GO:0042787,GO:0003824,GO:0019538,GO:0005515,GO:0005634,GO:0007275,GO:0008092,GO:0043412,GO:0044464,GO:…	sexual reproduction,spermatogenesis,male gamete generation,single organism reproductive process,gamete generation,multicellular organism reproduction,cytoplasm,intracellular,multicellular organismal reproductive process,intracellular part,organelle,intracellular organelle,reproductive process,reproduction,cytoplasmic part,membrane-bounded organelle,intracellular membrane-bounded organelle,cytoske…	--	--
ENSBTAT00000006089	ENSBTAG00000004640	SPAM1	0.0141417	68.2786	0.143323	8.89602	0.00533584	0.115577	Bos taurus sperm adhesion molecule 1 (PH-20 hyaluronidase, zona pellucida binding) (SPAM1), mRNA. [Source:RefSeq mRNA;Acc:NM_001008413]	GO:0019953,GO:0044702,GO:0032504,GO:0022414,GO:0022412,GO:0048610,GO:0000003,GO:0009566,GO:0007338,GO:0045026,GO:0007342,GO:0071840,GO:0016043,GO:0015929,GO:0004415,GO:0016044,GO:0061024,GO:0006944,GO:0005975,GO:0003824,GO:0061025,GO:0016798,GO:0004553,GO:0016787,GO:0071704,GO:0008152,GO:0044238,GO:0044699,GO:0032501,GO:0044763,GO:0009987,GO:0008150,GO:0003674	sexual reproduction,single organism reproductive process,multicellular organism reproduction,reproductive process,cellular process involved in reproduction in multicellular organism,cellular process involved in reproduction,reproduction,fertilization,single fertilization,plasma membrane fusion,fusion of sperm to egg plasma membrane,cellular component organization or biogenesis,cellular component …	bta01100,bta00531	Metabolic pathways,Glycosaminoglycan degradation
ENSBTAT00000002589	ENSBTAG00000001997	MROH2B	0.0112051	98.4701	0.216183	8.83129	0.002023	0.100001	maestro heat like repeat family member 2B [Source:HGNC Symbol;Acc:HGNC:26857]	GO:0097223,GO:0005737,GO:0001669,GO:0005622,GO:0044424,GO:0043226,GO:0043229,GO:0031514,GO:0005929,GO:0044444,GO:0043227,GO:0036126,GO:0043231,GO:0044441,GO:0031982,GO:0030141,GO:0031988,GO:0044422,GO:0042995,GO:0044446,GO:0031410,GO:0044463,GO:0016023,GO:0097225,GO:0044464,GO:0005623,GO:0010737,GO:0035556,GO:0005575,GO:0007243,GO:0044699,GO:0044763,GO:0009987,GO:0008150,GO:0051716,GO:0007165,GO:…	sperm part,cytoplasm,acrosomal vesicle,intracellular,intracellular part,organelle,intracellular organelle,motile cilium,cilium,cytoplasmic part,membrane-bounded organelle,sperm flagellum,intracellular membrane-bounded organelle,cilium part,vesicle,secretory granule,membrane-bounded vesicle,organelle part,cell projection,intracellular organelle part,cytoplasmic vesicle,cell projection part,cytopla…	--	--
ENSBTAT00000004690	ENSBTAG00000021066	CAPN11	0.0122847	73.4779	0.172559	8.73407	0.00687462	0.120399	calpain 11 [Source:HGNC Symbol;Acc:HGNC:1478]	GO:0097223,GO:0005737,GO:0001669,GO:0005622,GO:0044424,GO:0043226,GO:0043229,GO:0044444,GO:0043227,GO:0043231,GO:0031982,GO:0030141,GO:0031988,GO:0031410,GO:0016023,GO:0043167,GO:0005509,GO:0046872,GO:0043169,GO:0003824,GO:0019538,GO:0044464,GO:0005623,GO:0005488,GO:0043170,GO:0004198,GO:0016787,GO:0005575,GO:0008233,GO:0006508,GO:0071704,GO:0008152,GO:0070011,GO:0044238,GO:0004197,GO:0004175,GO:…	sperm part,cytoplasm,acrosomal vesicle,intracellular,intracellular part,organelle,intracellular organelle,cytoplasmic part,membrane-bounded organelle,intracellular membrane-bounded organelle,vesicle,secretory granule,membrane-bounded vesicle,cytoplasmic vesicle,cytoplasmic membrane-bounded vesicle,ion binding,calcium ion binding,metal ion binding,cation binding,catalytic activity,protein metaboli…	--	--
ENSBTAT00000003703	ENSBTAG00000002856	MEIG1	0.00449699	329.295	0.826452	8.63824	0.00973949	0.129358	meiosis/spermiogenesis associated 1 [Source:HGNC Symbol;Acc:HGNC:23429]	GO:0019953,GO:0007283,GO:0048232,GO:0044702,GO:0007276,GO:0032504,GO:0005622,GO:0048609,GO:0044424,GO:0043226,GO:0043229,GO:0022414,GO:0000003,GO:0043227,GO:0043231,GO:0032502,GO:0048869,GO:0030154,GO:0005634,GO:0044464,GO:0005623,GO:0005575,GO:0044699,GO:0032501,GO:0044763,GO:0009987,GO:0008150	sexual reproduction,spermatogenesis,male gamete generation,single organism reproductive process,gamete generation,multicellular organism reproduction,intracellular,multicellular organismal reproductive process,intracellular part,organelle,intracellular organelle,reproductive process,reproduction,membrane-bounded organelle,intracellular membrane-bounded organelle,developmental process,cellular dev…	--	--
ENSBTAT00000064058	ENSBTAG00000047272	CCDC182	0.0471034	11.449	0.029537	8.59848	0.0287251	0.173801	coiled-coil domain containing 182 [Source:HGNC Symbol;Acc:HGNC:49392]	GO:0022414,GO:0000003,GO:0044767,GO:0032502,GO:0003006,GO:0048856,GO:0007275,GO:0008406,GO:0045137,GO:0048731,GO:0007548,GO:0046545,GO:0046660,GO:0061458,GO:0008585,GO:0048608,GO:0048513,GO:0044699,GO:0032501,GO:0008150,GO:0044707	reproductive process,reproduction,single-organism developmental process,developmental process,developmental process involved in reproduction,anatomical structure development,multicellular organismal development,gonad development,development of primary sexual characteristics,system development,sex differentiation,development of primary female sexual characteristics,female sex differentiation,repro…	--	--
ENSBTAT00000043552	ENSBTAG00000021284	RSPH1	0.0301948	31.0642	0.081705	8.57061	0.00837581	0.126003	radial spoke head 1 homolog [Source:HGNC Symbol;Acc:HGNC:12371]	GO:0097223,GO:0019953,GO:0007283,GO:0048232,GO:0044702,GO:0007276,GO:0032504,GO:0005737,GO:0005622,GO:0048609,GO:0044424,GO:0043226,GO:0043229,GO:0031514,GO:0022414,GO:0022412,GO:0005929,GO:0048610,GO:0000003,GO:0044444,GO:0015630,GO:0043227,GO:0036126,GO:0048515,GO:0007286,GO:0043231,GO:0007281,GO:0005856,GO:0071840,GO:0043228,GO:0043232,GO:0016043,GO:0044430,GO:0044085,GO:0009888,GO:0022607,GO:…	sperm part,sexual reproduction,spermatogenesis,male gamete generation,single organism reproductive process,gamete generation,multicellular organism reproduction,cytoplasm,intracellular,multicellular organismal reproductive process,intracellular part,organelle,intracellular organelle,motile cilium,reproductive process,cellular process involved in reproduction in multicellular organism,cilium,cellu…	--	--
ENSBTAT00000025875	ENSBTAG00000019425	TSPAN8	0.0330083	24.3729	0.065764	8.53376	0.0388679	0.192737	tetraspanin 8 [Source:HGNC Symbol;Acc:HGNC:11855]	GO:0019953,GO:0007283,GO:0048232,GO:0044702,GO:0007276,GO:0032504,GO:0048609,GO:0043226,GO:0022414,GO:0000003,GO:0043227,GO:0031982,GO:0031988,GO:0070062,GO:0043230,GO:0065010,GO:0009986,GO:0044464,GO:0005623,GO:0044421,GO:0005576,GO:0043170,GO:0005575,GO:0071704,GO:0008152,GO:0010467,GO:0060255,GO:0019222,GO:0010468,GO:0044699,GO:0032501,GO:0016020,GO:0044425,GO:0008150,GO:0031224,GO:0016021,GO:…	sexual reproduction,spermatogenesis,male gamete generation,single organism reproductive process,gamete generation,multicellular organism reproduction,multicellular organismal reproductive process,organelle,reproductive process,reproduction,membrane-bounded organelle,vesicle,membrane-bounded vesicle,extracellular vesicular exosome,extracellular organelle,extracellular membrane-bounded organelle,ce…	--	--
ENSBTAT00000024541	ENSBTAG00000018442	PRSS37	0.00621493	182.063	0.492132	8.53118	0.023216	0.162404	protease, serine 37 [Source:HGNC Symbol;Acc:HGNC:29211]	GO:0019953,GO:0044702,GO:0005622,GO:0044424,GO:0043226,GO:0043229,GO:0022414,GO:0048610,GO:0000003,GO:0043227,GO:0043231,GO:0006928,GO:0009566,GO:0007338,GO:0048870,GO:0051674,GO:0040011,GO:0035036,GO:0007339,GO:0016477,GO:0009988,GO:0008037,GO:0051604,GO:0003824,GO:0019538,GO:0005634,GO:0044464,GO:0005623,GO:0005576,GO:0051179,GO:0043170,GO:0016787,GO:0005575,GO:0008233,GO:0006508,GO:0071704,GO:…	sexual reproduction,single organism reproductive process,intracellular,intracellular part,organelle,intracellular organelle,reproductive process,cellular process involved in reproduction,reproduction,membrane-bounded organelle,intracellular membrane-bounded organelle,cellular component movement,fertilization,single fertilization,cell motility,localization of cell,locomotion,sperm-egg recognition,…	--	--
ENSBTAT00000017574	ENSBTAG00000013202	PLCZ1	0.0077429	91.6433	0.25577	8.48504	0.0121178	0.136519	phospholipase C zeta 1 [Source:HGNC Symbol;Acc:HGNC:19218]	GO:0019953,GO:0044702,GO:0005737,GO:0005622,GO:0044424,GO:0043226,GO:0043229,GO:0022414,GO:0048610,GO:0000003,GO:0044444,GO:0043227,GO:0043231,GO:0009566,GO:0007338,GO:0032502,GO:0005829,GO:0043167,GO:0005509,GO:0046872,GO:0043169,GO:0003824,GO:0005634,GO:0007275,GO:0016788,GO:0044710,GO:0042578,GO:0044464,GO:0007343,GO:0005623,GO:0035556,GO:0048471,GO:0004435,GO:0004629,GO:0005488,GO:0051179,GO:…	sexual reproduction,single organism reproductive process,cytoplasm,intracellular,intracellular part,organelle,intracellular organelle,reproductive process,cellular process involved in reproduction,reproduction,cytoplasmic part,membrane-bounded organelle,intracellular membrane-bounded organelle,fertilization,single fertilization,developmental process,cytosol,ion binding,calcium ion binding,metal i…	bta04919,bta01100,bta04114,bta04070,bta00562,bta04020	Thyroid hormone signaling pathway,Metabolic pathways,Oocyte meiosis,Phosphatidylinositol signaling system,Inositol phosphate metabolism,Calcium signaling pathway
ENSBTAT00000054728	ENSBTAG00000038138	-	0.033273	22.8578	0.067533	8.40288	0.00877999	0.127067	--	GO:0097223,GO:0005737,GO:0001669,GO:0005622,GO:0044424,GO:0043226,GO:0043229,GO:0044444,GO:0043227,GO:0043231,GO:0031982,GO:0008237,GO:0030141,GO:0031988,GO:0004180,GO:0031410,GO:0008238,GO:0016023,GO:0043167,GO:0046872,GO:0043169,GO:0003824,GO:0019538,GO:0044464,GO:0008241,GO:0005623,GO:0005488,GO:0043170,GO:0016787,GO:0005575,GO:0008233,GO:0006508,GO:0071704,GO:0008152,GO:0070011,GO:0044238,GO:…	sperm part,cytoplasm,acrosomal vesicle,intracellular,intracellular part,organelle,intracellular organelle,cytoplasmic part,membrane-bounded organelle,intracellular membrane-bounded organelle,vesicle,metallopeptidase activity,secretory granule,membrane-bounded vesicle,carboxypeptidase activity,cytoplasmic vesicle,exopeptidase activity,cytoplasmic membrane-bounded vesicle,ion binding,metal ion bind…	bta05410,bta04614,bta05142	Hypertrophic cardiomyopathy (HCM),Renin-angiotensin system,Chagas disease (American trypanosomiasis)
ENSBTAT00000004797	ENSBTAG00000003682	DNAJB13	0.0295319	64.7734	0.198191	8.35237	0.00489509	0.115047	DnaJ heat shock protein family (Hsp40) member B13 [Source:HGNC Symbol;Acc:HGNC:30718]	GO:0097223,GO:0005737,GO:0005622,GO:0044424,GO:0043226,GO:0043229,GO:0031514,GO:0005929,GO:0043227,GO:0036126,GO:0043231,GO:0005930,GO:0044422,GO:0042995,GO:0044463,GO:0006457,GO:0019538,GO:0005515,GO:0051082,GO:0044464,GO:0044267,GO:0005623,GO:0005488,GO:0043170,GO:0005575,GO:0071704,GO:0044260,GO:0008152,GO:0044238,GO:0044237,GO:0009987,GO:0008150,GO:0003674	sperm part,cytoplasm,intracellular,intracellular part,organelle,intracellular organelle,motile cilium,cilium,membrane-bounded organelle,sperm flagellum,intracellular membrane-bounded organelle,axoneme,organelle part,cell projection,cell projection part,protein folding,protein metabolic process,protein binding,unfolded protein binding,cell part,cellular protein metabolic process,cell,binding,macro…	--	--
ENSBTAT00000018250	ENSBTAG00000013734	ATP6V1E2	0.0191234	65.4812	0.203814	8.32769	0.0124834	0.136889	ATPase H+ transporting V1 subunit E2 [Source:HGNC Symbol;Acc:HGNC:18125]	GO:0097223,GO:0005737,GO:0001669,GO:0005622,GO:0044424,GO:0043226,GO:0043229,GO:0044444,GO:0043227,GO:0043231,GO:0031982,GO:0030141,GO:0031988,GO:0031410,GO:0016023,GO:0003824,GO:0015078,GO:0044464,GO:0005623,GO:0042623,GO:0051179,GO:0008553,GO:0016887,GO:0016787,GO:0043492,GO:0015662,GO:0046961,GO:0005575,GO:0015399,GO:0015405,GO:0006818,GO:0044769,GO:0032991,GO:0042626,GO:0033178,GO:0015992,GO:…	sperm part,cytoplasm,acrosomal vesicle,intracellular,intracellular part,organelle,intracellular organelle,cytoplasmic part,membrane-bounded organelle,intracellular membrane-bounded organelle,vesicle,secretory granule,membrane-bounded vesicle,cytoplasmic vesicle,cytoplasmic membrane-bounded vesicle,catalytic activity,hydrogen ion transmembrane transporter activity,cell part,cell,ATPase activity, c…	bta01100,bta05323,bta04966,bta00190,bta04145,bta04721	Metabolic pathways,Rheumatoid arthritis,Collecting duct acid secretion,Oxidative phosphorylation,Phagosome,Synaptic vesicle cycle
ENSBTAT00000047146	ENSBTAG00000015353	NME8	0.0191731	107.669	0.377839	8.15462	0.00851633	0.127067	NME/NM23 family member 8 [Source:HGNC Symbol;Acc:HGNC:16473]	GO:0097223,GO:0005622,GO:0044424,GO:0043226,GO:0043229,GO:0031514,GO:0005929,GO:0015630,GO:0043227,GO:0036126,GO:0043231,GO:0006928,GO:0005856,GO:0048870,GO:0051674,GO:0009653,GO:0071840,GO:0030317,GO:0043228,GO:0043232,GO:0044441,GO:0040011,GO:0016043,GO:0016740,GO:0044430,GO:0005930,GO:0044767,GO:0016301,GO:0044422,GO:0032502,GO:0042995,GO:0032989,GO:0000902,GO:0048869,GO:0044446,GO:0016310,GO:…	sperm part,intracellular,intracellular part,organelle,intracellular organelle,motile cilium,cilium,microtubule cytoskeleton,membrane-bounded organelle,sperm flagellum,intracellular membrane-bounded organelle,cellular component movement,cytoskeleton,cell motility,localization of cell,anatomical structure morphogenesis,cellular component organization or biogenesis,sperm motility,non-membrane-bounde…	--	--
ENSBTAT00000064816	ENSBTAG00000047402	FAM170B	0.0290252	42.6833	0.153715	8.11727	0.00357592	0.110457	family with sequence similarity 170 member B [Source:HGNC Symbol;Acc:HGNC:19736]	GO:0097223,GO:0019953,GO:0044702,GO:0005737,GO:0001669,GO:0005622,GO:0044424,GO:0043226,GO:0043229,GO:0022414,GO:0048610,GO:0000003,GO:0044444,GO:0043227,GO:0043231,GO:0009566,GO:0007338,GO:0007340,GO:0031982,GO:0030141,GO:0031988,GO:0044422,GO:0044446,GO:2000243,GO:0017156,GO:0031410,GO:0016023,GO:0012505,GO:0002080,GO:0031090,GO:2000241,GO:0002081,GO:0032879,GO:0060046,GO:0080154,GO:0045956,GO:…	sperm part,sexual reproduction,single organism reproductive process,cytoplasm,acrosomal vesicle,intracellular,intracellular part,organelle,intracellular organelle,reproductive process,cellular process involved in reproduction,reproduction,cytoplasmic part,membrane-bounded organelle,intracellular membrane-bounded organelle,fertilization,single fertilization,acrosome reaction,vesicle,secretory gran…	--	--
ENSBTAT00000052700	ENSBTAG00000011057	-	0.00776453	160.157	0.585372	8.09592	0.00459039	0.112832	--	GO:0019953,GO:0007283,GO:0048232,GO:0044702,GO:0007276,GO:0032504,GO:0005737,GO:0005622,GO:0048609,GO:0044424,GO:0043226,GO:0043229,GO:0022414,GO:0000003,GO:0044444,GO:0043227,GO:0043231,GO:0071840,GO:0016043,GO:0044422,GO:0044446,GO:0031970,GO:0005758,GO:0031967,GO:0031975,GO:0006996,GO:0005740,GO:0005739,GO:0044429,GO:0005794,GO:0000266,GO:0044464,GO:0048285,GO:0007005,GO:0005623,GO:0005575,GO:…	sexual reproduction,spermatogenesis,male gamete generation,single organism reproductive process,gamete generation,multicellular organism reproduction,cytoplasm,intracellular,multicellular organismal reproductive process,intracellular part,organelle,intracellular organelle,reproductive process,reproduction,cytoplasmic part,membrane-bounded organelle,intracellular membrane-bounded organelle,cellula…	--	--
ENSBTAT00000046199	ENSBTAG00000032560	SPINK2B	0.00372083	447.68	1.67942	8.05836	0.00979513	0.129358	Bos taurus serine peptidase inhibitor, Kazal type 2 B (SPINK2B), mRNA. [Source:RefSeq mRNA;Acc:NM_001114858]	GO:0097223,GO:0019953,GO:0007283,GO:0048232,GO:0044702,GO:0007276,GO:0032504,GO:0005737,GO:0001669,GO:0005622,GO:0048609,GO:0044424,GO:0043226,GO:0043229,GO:0022414,GO:0022412,GO:0048610,GO:0000003,GO:0044444,GO:0043227,GO:0048515,GO:0007286,GO:0043231,GO:0009566,GO:0007338,GO:0007281,GO:0007340,GO:0031982,GO:0009888,GO:0030141,GO:0031988,GO:0044767,GO:0002064,GO:0032502,GO:0042995,GO:0060429,GO:…	sperm part,sexual reproduction,spermatogenesis,male gamete generation,single organism reproductive process,gamete generation,multicellular organism reproduction,cytoplasm,acrosomal vesicle,intracellular,multicellular organismal reproductive process,intracellular part,organelle,intracellular organelle,reproductive process,cellular process involved in reproduction in multicellular organism,cellular…	--	--
ENSBTAT00000011027	ENSBTAG00000008376	C9orf24	0.0267633	44.3824	0.182542	7.92562	0.0142074	0.141664	chromosome 9 open reading frame 24 [Source:HGNC Symbol;Acc:HGNC:19919]	GO:0019953,GO:0007283,GO:0048232,GO:0044702,GO:0007276,GO:0032504,GO:0005737,GO:0005622,GO:0048609,GO:0044424,GO:0043226,GO:0043229,GO:0022414,GO:0000003,GO:0044444,GO:0015630,GO:0043227,GO:0043231,GO:0005856,GO:0071840,GO:0043228,GO:0043232,GO:0016043,GO:0044430,GO:0043623,GO:0044085,GO:0006461,GO:0070271,GO:0065003,GO:0034622,GO:0071822,GO:0043933,GO:0022607,GO:0044422,GO:0032502,GO:0048869,GO:…	sexual reproduction,spermatogenesis,male gamete generation,single organism reproductive process,gamete generation,multicellular organism reproduction,cytoplasm,intracellular,multicellular organismal reproductive process,intracellular part,organelle,intracellular organelle,reproductive process,reproduction,cytoplasmic part,microtubule cytoskeleton,membrane-bounded organelle,intracellular membrane-…	--	--
ENSBTAT00000044829	ENSBTAG00000011106	PACRG	0.104407	8.55123	0.0376297	7.82812	0.00816484	0.12488	parkin coregulated [Source:HGNC Symbol;Acc:HGNC:19152]	GO:0097223,GO:0019953,GO:0007283,GO:0048232,GO:0044702,GO:0007276,GO:0032504,GO:0005737,GO:0005622,GO:0048609,GO:0044424,GO:0043226,GO:0043229,GO:0031514,GO:0022414,GO:0022412,GO:0005929,GO:0048610,GO:0000003,GO:0044444,GO:0043227,GO:0036126,GO:0048515,GO:0007286,GO:0043231,GO:0007281,GO:0044441,GO:0031982,GO:0009888,GO:0044767,GO:0002064,GO:0044422,GO:0032502,GO:0042995,GO:0060429,GO:0048869,GO:…	sperm part,sexual reproduction,spermatogenesis,male gamete generation,single organism reproductive process,gamete generation,multicellular organism reproduction,cytoplasm,intracellular,multicellular organismal reproductive process,intracellular part,organelle,intracellular organelle,motile cilium,reproductive process,cellular process involved in reproduction in multicellular organism,cilium,cellu…	--	--
ENSBTAT00000014748	ENSBTAG00000011106	PACRG	0.0313	23.5279	0.103737	7.8253	0.00933508	0.128033	parkin coregulated [Source:HGNC Symbol;Acc:HGNC:19152]	GO:0097223,GO:0019953,GO:0007283,GO:0048232,GO:0044702,GO:0007276,GO:0032504,GO:0005737,GO:0005622,GO:0048609,GO:0044424,GO:0043226,GO:0043229,GO:0031514,GO:0022414,GO:0022412,GO:0005929,GO:0048610,GO:0000003,GO:0044444,GO:0043227,GO:0036126,GO:0048515,GO:0007286,GO:0043231,GO:0007281,GO:0044441,GO:0031982,GO:0009888,GO:0044767,GO:0002064,GO:0044422,GO:0032502,GO:0042995,GO:0060429,GO:0048869,GO:…	sperm part,sexual reproduction,spermatogenesis,male gamete generation,single organism reproductive process,gamete generation,multicellular organism reproduction,cytoplasm,intracellular,multicellular organismal reproductive process,intracellular part,organelle,intracellular organelle,motile cilium,reproductive process,cellular process involved in reproduction in multicellular organism,cilium,cellu…	--	--
ENSBTAT00000001353	ENSBTAG00000001020	AKAP3	0.0110114	121.021	0.574157	7.7196	0.00178919	0.099273	Bos taurus A kinase (PRKA) anchor protein 3 (AKAP3), mRNA. [Source:RefSeq mRNA;Acc:NM_001101039]	GO:0097223,GO:0005737,GO:0001669,GO:0005622,GO:0044424,GO:0043226,GO:0043229,GO:0031514,GO:0005929,GO:0044444,GO:0043227,GO:0036126,GO:0043231,GO:0044441,GO:0007167,GO:0031982,GO:0030141,GO:0031988,GO:0044422,GO:0035686,GO:0042995,GO:0044446,GO:0031410,GO:0097228,GO:0044463,GO:0016023,GO:0005515,GO:0005634,GO:0044464,GO:0007178,GO:0005623,GO:0051018,GO:0005488,GO:0051179,GO:0008104,GO:0005575,GO:…	sperm part,cytoplasm,acrosomal vesicle,intracellular,intracellular part,organelle,intracellular organelle,motile cilium,cilium,cytoplasmic part,membrane-bounded organelle,sperm flagellum,intracellular membrane-bounded organelle,cilium part,enzyme linked receptor protein signaling pathway,vesicle,secretory granule,membrane-bounded vesicle,organelle part,sperm fibrous sheath,cell projection,intrace…	--	--
ENSBTAT00000015434	ENSBTAG00000011621	IZUMO1	0.0793183	11.3706	0.059319	7.58259	0.0419073	0.198648	izumo sperm-egg fusion 1 [Source:HGNC Symbol;Acc:HGNC:28539]	GO:0097223,GO:0019953,GO:0044702,GO:0032504,GO:0005737,GO:0001669,GO:0005622,GO:0044424,GO:0043226,GO:0043229,GO:0022414,GO:0022412,GO:0048610,GO:0000003,GO:0044444,GO:0043227,GO:0043231,GO:0009566,GO:0007338,GO:0045026,GO:0007342,GO:0071840,GO:0016043,GO:0035036,GO:0031982,GO:0030141,GO:0031988,GO:0044422,GO:0009988,GO:0007155,GO:0022610,GO:0044446,GO:0031410,GO:0016044,GO:0061024,GO:0016023,GO:…	sperm part,sexual reproduction,single organism reproductive process,multicellular organism reproduction,cytoplasm,acrosomal vesicle,intracellular,intracellular part,organelle,intracellular organelle,reproductive process,cellular process involved in reproduction in multicellular organism,cellular process involved in reproduction,reproduction,cytoplasmic part,membrane-bounded organelle,intracellula…	--	--
ENSBTAT00000008739	ENSBTAG00000006651	INSL6	0.00878117	177.121	1.0092	7.45538	0.010741	0.133327	insulin like 6 [Source:HGNC Symbol;Acc:HGNC:6089]	GO:0019953,GO:0007283,GO:0048232,GO:0044702,GO:0007276,GO:0032504,GO:0048609,GO:0022414,GO:0022412,GO:0048610,GO:0000003,GO:0048515,GO:0007286,GO:0006928,GO:0009566,GO:0007281,GO:0048870,GO:0051674,GO:0030317,GO:0040011,GO:0009888,GO:0044767,GO:0002064,GO:0032502,GO:0060429,GO:0048869,GO:0003006,GO:0048856,GO:0008584,GO:0030855,GO:0046546,GO:0046661,GO:0048468,GO:0030154,GO:0005515,GO:0007275,GO:…	sexual reproduction,spermatogenesis,male gamete generation,single organism reproductive process,gamete generation,multicellular organism reproduction,multicellular organismal reproductive process,reproductive process,cellular process involved in reproduction in multicellular organism,cellular process involved in reproduction,reproduction,spermatid differentiation,spermatid development,cellular co…	--	--
ENSBTAT00000007865	ENSBTAG00000005994	SPESP1	0.0237413	192.169	1.11424	7.43016	0.00797755	0.124318	sperm equatorial segment protein 1 [Source:HGNC Symbol;Acc:HGNC:15570]	GO:0097223,GO:0019953,GO:0044702,GO:0032504,GO:0005737,GO:0001669,GO:0005622,GO:0044424,GO:0043226,GO:0043229,GO:0022414,GO:0022412,GO:0048610,GO:0000003,GO:0044444,GO:0043227,GO:0043231,GO:0009566,GO:0007338,GO:0045026,GO:0007342,GO:0071840,GO:0016043,GO:0007340,GO:0031982,GO:0030141,GO:0031988,GO:0032502,GO:0017156,GO:0031410,GO:0016044,GO:0061024,GO:0016023,GO:0006944,GO:0061025,GO:0007275,GO:…	sperm part,sexual reproduction,single organism reproductive process,multicellular organism reproduction,cytoplasm,acrosomal vesicle,intracellular,intracellular part,organelle,intracellular organelle,reproductive process,cellular process involved in reproduction in multicellular organism,cellular process involved in reproduction,reproduction,cytoplasmic part,membrane-bounded organelle,intracellula…	--	--
ENSBTAT00000061217	ENSBTAG00000031802	SPATA16	0.0076815	227.184	1.45739	7.28433	0.0208795	0.156846	spermatogenesis associated 16 [Source:HGNC Symbol;Acc:HGNC:29935]	GO:0019953,GO:0007283,GO:0048232,GO:0044702,GO:0007276,GO:0032504,GO:0005737,GO:0005622,GO:0048609,GO:0044424,GO:0043226,GO:0043229,GO:0022414,GO:0000003,GO:0044444,GO:0043227,GO:0043231,GO:0005794,GO:0044464,GO:0005623,GO:0005575,GO:0044699,GO:0032501,GO:0008150	sexual reproduction,spermatogenesis,male gamete generation,single organism reproductive process,gamete generation,multicellular organism reproduction,cytoplasm,intracellular,multicellular organismal reproductive process,intracellular part,organelle,intracellular organelle,reproductive process,reproduction,cytoplasmic part,membrane-bounded organelle,intracellular membrane-bounded organelle,Golgi a…	--	--
ENSBTAT00000009779	ENSBTAG00000007437	TEKT1	0.0099706	242.308	1.5762	7.26425	0.0211873	0.15725	tektin 1 [Source:HGNC Symbol;Acc:HGNC:15534]	GO:0097223,GO:0005737,GO:0005622,GO:0044424,GO:0043226,GO:0043229,GO:0031514,GO:0005929,GO:0015630,GO:0043227,GO:0036126,GO:0043231,GO:0006928,GO:0003341,GO:0005856,GO:0048870,GO:0051674,GO:0009653,GO:0071840,GO:0030317,GO:0043228,GO:0043232,GO:0040011,GO:0016043,GO:0044430,GO:0044767,GO:0044422,GO:0032502,GO:0042995,GO:0032989,GO:0000902,GO:0048869,GO:0044446,GO:0007018,GO:0048856,GO:0001539,GO:…	sperm part,cytoplasm,intracellular,intracellular part,organelle,intracellular organelle,motile cilium,cilium,microtubule cytoskeleton,membrane-bounded organelle,sperm flagellum,intracellular membrane-bounded organelle,cellular component movement,cilium movement,cytoskeleton,cell motility,localization of cell,anatomical structure morphogenesis,cellular component organization or biogenesis,sperm mo…	--	--
ENSBTAT00000028947	ENSBTAG00000021714	TEKT2	0.0224262	137.478	0.985627	7.12395	0.0178277	0.150252	tektin 2 [Source:HGNC Symbol;Acc:HGNC:11725]	GO:0097223,GO:0005737,GO:0005622,GO:0044424,GO:0043226,GO:0043229,GO:0031514,GO:0005929,GO:0015630,GO:0043227,GO:0036126,GO:0043231,GO:0006928,GO:0070286,GO:0003341,GO:0005856,GO:0048870,GO:0051674,GO:0009653,GO:0071840,GO:0030317,GO:0043228,GO:0043232,GO:0040011,GO:0016043,GO:0044430,GO:0043623,GO:0044085,GO:0006461,GO:0070271,GO:0065003,GO:0034622,GO:0071822,GO:0043933,GO:0022607,GO:0036159,GO:…	sperm part,cytoplasm,intracellular,intracellular part,organelle,intracellular organelle,motile cilium,cilium,microtubule cytoskeleton,membrane-bounded organelle,sperm flagellum,intracellular membrane-bounded organelle,cellular component movement,axonemal dynein complex assembly,cilium movement,cytoskeleton,cell motility,localization of cell,anatomical structure morphogenesis,cellular component or…	--	--
ENSBTAT00000008482	ENSBTAG00000006468	PIWIL1	0.0254202	189.792	1.4307	7.05156	0.0061909	0.117738	piwi-like protein 1 [Source:RefSeq peptide;Acc:NP_001302505]	GO:0019953,GO:0007283,GO:0048232,GO:0044702,GO:0007276,GO:0032504,GO:0005737,GO:0005622,GO:0048609,GO:0044424,GO:0043226,GO:0043229,GO:0022414,GO:0022412,GO:0048610,GO:0000003,GO:0044444,GO:0043227,GO:0048515,GO:0007286,GO:0043231,GO:0007281,GO:0043228,GO:0043232,GO:0009888,GO:0044767,GO:0002064,GO:0032502,GO:0060429,GO:0048869,GO:0003006,GO:0048856,GO:0090502,GO:0030855,GO:0034660,GO:0005844,GO:…	sexual reproduction,spermatogenesis,male gamete generation,single organism reproductive process,gamete generation,multicellular organism reproduction,cytoplasm,intracellular,multicellular organismal reproductive process,intracellular part,organelle,intracellular organelle,reproductive process,cellular process involved in reproduction in multicellular organism,cellular process involved in reproduc…	bta04320	Dorso-ventral axis formation
ENSBTAT00000019586	ENSBTAG00000014720	CATSPER1	0.12703	7.95594	0.062812	6.98485	0.0107579	0.133327	cation channel sperm associated 1 [Source:HGNC Symbol;Acc:HGNC:17116]	GO:0019953,GO:0007283,GO:0048232,GO:0044702,GO:0007276,GO:0032504,GO:0048609,GO:0022414,GO:0022412,GO:0048610,GO:0000003,GO:0006928,GO:0009566,GO:0007338,GO:0045026,GO:0003341,GO:0007342,GO:0048870,GO:0051674,GO:0071840,GO:0030317,GO:0051270,GO:0040011,GO:0016043,GO:2000145,GO:0040012,GO:0007018,GO:0001539,GO:0060285,GO:0007017,GO:0016044,GO:0003352,GO:0032886,GO:0060632,GO:0061024,GO:0060294,GO:…	sexual reproduction,spermatogenesis,male gamete generation,single organism reproductive process,gamete generation,multicellular organism reproduction,multicellular organismal reproductive process,reproductive process,cellular process involved in reproduction in multicellular organism,cellular process involved in reproduction,reproduction,cellular component movement,fertilization,single fertilizat…	--	--
ENSBTAT00000046335	ENSBTAG00000032650	DPY19L2	0.0230446	186.737	1.49063	6.96894	0.0066401	0.119159	dpy-19 like 2 [Source:HGNC Symbol;Acc:HGNC:19414]	GO:0019953,GO:0007283,GO:0048232,GO:0044702,GO:0007276,GO:0032504,GO:0005622,GO:0048609,GO:0044424,GO:0043226,GO:0043229,GO:0022414,GO:0022412,GO:0048610,GO:0000003,GO:0043227,GO:0048515,GO:0007286,GO:0043231,GO:0007281,GO:0016740,GO:0009888,GO:0016757,GO:0044767,GO:0002064,GO:0044422,GO:0016758,GO:0032502,GO:0060429,GO:0048869,GO:0044446,GO:0003006,GO:0048856,GO:0030855,GO:0012505,GO:0031967,GO:…	sexual reproduction,spermatogenesis,male gamete generation,single organism reproductive process,gamete generation,multicellular organism reproduction,intracellular,multicellular organismal reproductive process,intracellular part,organelle,intracellular organelle,reproductive process,cellular process involved in reproduction in multicellular organism,cellular process involved in reproduction,repro…	--	--
ENSBTAT00000000032	ENSBTAG00000000029	LYZL6	0.0253288	67.5596	0.558153	6.91936	0.0126026	0.137724	lysozyme like 6 [Source:HGNC Symbol;Acc:HGNC:29614]	GO:0097223,GO:0019953,GO:0044702,GO:0032504,GO:0005622,GO:0044424,GO:0043226,GO:0043229,GO:0031514,GO:0022414,GO:0022412,GO:0005929,GO:0048610,GO:0000003,GO:0043227,GO:0036126,GO:0043231,GO:0009566,GO:0007338,GO:0045026,GO:0007342,GO:0071840,GO:0044441,GO:0016043,GO:0044422,GO:0042995,GO:0044446,GO:0016044,GO:0044463,GO:0061024,GO:0003796,GO:0006944,GO:0097225,GO:0003824,GO:0061025,GO:0016798,GO:…	sperm part,sexual reproduction,single organism reproductive process,multicellular organism reproduction,intracellular,intracellular part,organelle,intracellular organelle,motile cilium,reproductive process,cellular process involved in reproduction in multicellular organism,cilium,cellular process involved in reproduction,reproduction,membrane-bounded organelle,sperm flagellum,intracellular membra…	--	--
ENSBTAT00000045892	ENSBTAG00000032353	CCDC63	0.0193642	68.2251	0.5793	6.87985	0.00145626	0.09641	coiled-coil domain containing 63 [Source:HGNC Symbol;Acc:HGNC:26669]	GO:0019953,GO:0007283,GO:0048232,GO:0044702,GO:0007276,GO:0032504,GO:0005622,GO:0048609,GO:0044424,GO:0043226,GO:0043229,GO:0022414,GO:0022412,GO:0048610,GO:0000003,GO:0043227,GO:0048515,GO:0007286,GO:0043231,GO:0006928,GO:0007281,GO:0070286,GO:0003341,GO:0071840,GO:0016043,GO:0043623,GO:0044085,GO:0006461,GO:0070271,GO:0065003,GO:0034622,GO:0071822,GO:0043933,GO:0009888,GO:0022607,GO:0005930,GO:…	sexual reproduction,spermatogenesis,male gamete generation,single organism reproductive process,gamete generation,multicellular organism reproduction,intracellular,multicellular organismal reproductive process,intracellular part,organelle,intracellular organelle,reproductive process,cellular process involved in reproduction in multicellular organism,cellular process involved in reproduction,repro…	--	--
ENSBTAT00000047942	ENSBTAG00000033759	-	0.0592545	24.7333	0.218502	6.82267	0.043508	0.201148	--	GO:0097223,GO:0019953,GO:0044702,GO:0005737,GO:0001669,GO:0005622,GO:0044424,GO:0043226,GO:0043229,GO:0022414,GO:0048610,GO:0000003,GO:0044444,GO:0043227,GO:0043231,GO:0009566,GO:0007338,GO:0007340,GO:0031982,GO:0030141,GO:0031988,GO:0017156,GO:0031410,GO:0016023,GO:2000241,GO:0032879,GO:0060046,GO:0060627,GO:0044464,GO:0017158,GO:0005623,GO:0016192,GO:0044421,GO:0005576,GO:1900003,GO:1900004,GO:…	sperm part,sexual reproduction,single organism reproductive process,cytoplasm,acrosomal vesicle,intracellular,intracellular part,organelle,intracellular organelle,reproductive process,cellular process involved in reproduction,reproduction,cytoplasmic part,membrane-bounded organelle,intracellular membrane-bounded organelle,fertilization,single fertilization,acrosome reaction,vesicle,secretory gran…	--	--
ENSBTAT00000044231	ENSBTAG00000031238	SHCBP1L	0.0292667	418.064	4.3533	6.58547	0.0134865	0.139411	SHC binding and spindle associated 1 like [Source:HGNC Symbol;Acc:HGNC:16788]	GO:0019953,GO:0007283,GO:0048232,GO:0044702,GO:0007276,GO:0032504,GO:0005622,GO:0048609,GO:0044424,GO:0043226,GO:0043229,GO:0022414,GO:0000003,GO:0015630,GO:0005856,GO:0071840,GO:0043228,GO:0043232,GO:0016043,GO:0044430,GO:0005819,GO:0044422,GO:0044446,GO:0051130,GO:0051128,GO:0006996,GO:0033043,GO:0072687,GO:0010638,GO:0044464,GO:0005623,GO:2001252,GO:0005575,GO:0048522,GO:0032991,GO:0033044,GO:…	sexual reproduction,spermatogenesis,male gamete generation,single organism reproductive process,gamete generation,multicellular organism reproduction,intracellular,multicellular organismal reproductive process,intracellular part,organelle,intracellular organelle,reproductive process,reproduction,microtubule cytoskeleton,cytoskeleton,cellular component organization or biogenesis,non-membrane-bound…	--	--
ENSBTAT00000025485	ENSBTAG00000019146	OSBP2	0.0205782	58.3178	0.616643	6.56336	0.0459344	0.205166	oxysterol binding protein 2 [Source:HGNC Symbol;Acc:HGNC:8504]	GO:0019953,GO:0007283,GO:0048232,GO:0044702,GO:0007276,GO:0032504,GO:0048609,GO:0022414,GO:0022412,GO:0048610,GO:0000003,GO:0048515,GO:0007286,GO:0007281,GO:0009888,GO:0044767,GO:0002064,GO:0032502,GO:0042995,GO:0060429,GO:0048869,GO:0003006,GO:0048856,GO:0030855,GO:0032934,GO:0043178,GO:0015485,GO:0005496,GO:0048468,GO:0030154,GO:0036094,GO:0008289,GO:0044464,GO:0005623,GO:0005488,GO:0010876,GO:…	sexual reproduction,spermatogenesis,male gamete generation,single organism reproductive process,gamete generation,multicellular organism reproduction,multicellular organismal reproductive process,reproductive process,cellular process involved in reproduction in multicellular organism,cellular process involved in reproduction,reproduction,spermatid differentiation,spermatid development,germ cell d…	--	--
ENSBTAT00000007813	ENSBTAG00000005954	TERB2	0.0375523	32.7086	0.354622	6.52724	0.0072224	0.12157	uncharacterized protein C15orf43 homolog [Source:RefSeq peptide;Acc:NP_001070546]	GO:0005622,GO:0044424,GO:0043226,GO:0043229,GO:0048610,GO:0000003,GO:0043227,GO:0043231,GO:0071840,GO:0043228,GO:0043232,GO:0016043,GO:0044422,GO:0044446,GO:0012505,GO:0031967,GO:0031975,GO:0031090,GO:0007049,GO:0006996,GO:0005634,GO:0044464,GO:0005635,GO:0005623,GO:0019866,GO:0031965,GO:0070197,GO:0097240,GO:0022402,GO:0051179,GO:0000784,GO:0051641,GO:0007129,GO:0005694,GO:0005575,GO:0051321,GO:…	intracellular,intracellular part,organelle,intracellular organelle,cellular process involved in reproduction,reproduction,membrane-bounded organelle,intracellular membrane-bounded organelle,cellular component organization or biogenesis,non-membrane-bounded organelle,intracellular non-membrane-bounded organelle,cellular component organization,organelle part,intracellular organelle part,endomembran…	--	--
ENSBTAT00000064160	ENSBTAG00000046298	SYCE3	0.0235819	41.6156	0.489155	6.41069	0.00830589	0.12549	synaptonemal complex central element protein 3 [Source:HGNC Symbol;Acc:HGNC:35245]	GO:0019953,GO:0007283,GO:0048232,GO:0044702,GO:0007276,GO:0032504,GO:0005622,GO:0048609,GO:0044424,GO:0043226,GO:0043229,GO:0022414,GO:0048610,GO:0000003,GO:0043227,GO:0043231,GO:0071840,GO:0043228,GO:0043232,GO:0016043,GO:0044085,GO:0022607,GO:0044422,GO:0044446,GO:0007049,GO:0006996,GO:0000801,GO:0043065,GO:0005634,GO:0043068,GO:0010941,GO:0010942,GO:0042981,GO:0044464,GO:0043067,GO:0008219,GO:…	sexual reproduction,spermatogenesis,male gamete generation,single organism reproductive process,gamete generation,multicellular organism reproduction,intracellular,multicellular organismal reproductive process,intracellular part,organelle,intracellular organelle,reproductive process,cellular process involved in reproduction,reproduction,membrane-bounded organelle,intracellular membrane-bounded or…	--	--
ENSBTAT00000009510	ENSBTAG00000007231	SPATA9	0.0125573	93.1907	1.10897	6.39289	0.0192737	0.153708	spermatogenesis associated 9 [Source:HGNC Symbol;Acc:HGNC:22988]	GO:0019953,GO:0007283,GO:0048232,GO:0044702,GO:0007276,GO:0032504,GO:0048609,GO:0022414,GO:0000003,GO:0032502,GO:0048869,GO:0030154,GO:0007275,GO:0005575,GO:0044699,GO:0032501,GO:0044763,GO:0016020,GO:0009987,GO:0044425,GO:0008150,GO:0031224,GO:0044707,GO:0016021	sexual reproduction,spermatogenesis,male gamete generation,single organism reproductive process,gamete generation,multicellular organism reproduction,multicellular organismal reproductive process,reproductive process,reproduction,developmental process,cellular developmental process,cell differentiation,multicellular organismal development,cellular_component,single-organism process,multicellular o…	--	--
ENSBTAT00000022931	ENSBTAG00000017251	SLC26A8	0.0527619	62.4692	0.751078	6.37804	0.0168789	0.148204	solute carrier family 26 member 8 [Source:HGNC Symbol;Acc:HGNC:14468]	GO:0019953,GO:0007283,GO:0048232,GO:0044702,GO:0007276,GO:0032504,GO:0048609,GO:0022414,GO:0022412,GO:0048610,GO:0000003,GO:0048515,GO:0007286,GO:0006928,GO:0007281,GO:0048870,GO:0051674,GO:0030317,GO:0040011,GO:0009888,GO:0044767,GO:0002064,GO:0032502,GO:0060429,GO:0048869,GO:0003006,GO:0048856,GO:0030855,GO:0007049,GO:0048468,GO:0030154,GO:0007275,GO:0044464,GO:0048240,GO:0005623,GO:0021700,GO:…	sexual reproduction,spermatogenesis,male gamete generation,single organism reproductive process,gamete generation,multicellular organism reproduction,multicellular organismal reproductive process,reproductive process,cellular process involved in reproduction in multicellular organism,cellular process involved in reproduction,reproduction,spermatid differentiation,spermatid development,cellular co…	--	--
ENSBTAT00000031634	ENSBTAG00000005638	CABYR	0.0195355	78.5985	0.96049	6.35459	0.00787984	0.124002	calcium binding tyrosine phosphorylation regulated [Source:HGNC Symbol;Acc:HGNC:15569]	GO:0097223,GO:0005737,GO:0005622,GO:0044424,GO:0043226,GO:0043229,GO:0031514,GO:0005929,GO:0044444,GO:0043227,GO:0036126,GO:0043231,GO:0044441,GO:0044422,GO:0035686,GO:0042995,GO:0044446,GO:0005829,GO:0097228,GO:0044463,GO:0019904,GO:0043167,GO:0005509,GO:0046872,GO:0046982,GO:0043169,GO:0046983,GO:0005515,GO:0005634,GO:0097229,GO:0044464,GO:0005623,GO:0005488,GO:0005575,GO:0003674	sperm part,cytoplasm,intracellular,intracellular part,organelle,intracellular organelle,motile cilium,cilium,cytoplasmic part,membrane-bounded organelle,sperm flagellum,intracellular membrane-bounded organelle,cilium part,organelle part,sperm fibrous sheath,cell projection,intracellular organelle part,cytosol,sperm principal piece,cell projection part,protein domain specific binding,ion binding,c…	--	--
ENSBTAT00000026529	ENSBTAG00000019912	CNTD1	0.0263422	51.0816	0.631989	6.33676	0.0297867	0.175155	cyclin N-terminal domain containing 1 [Source:HGNC Symbol;Acc:HGNC:26847]	GO:0019953,GO:0007283,GO:0048232,GO:0044702,GO:0007276,GO:0032504,GO:0048609,GO:0022414,GO:0048610,GO:0000003,GO:0007049,GO:0006259,GO:0022402,GO:0043170,GO:0071704,GO:0044260,GO:0051321,GO:0008152,GO:0044238,GO:0007131,GO:0035825,GO:0044237,GO:0007127,GO:0006310,GO:0007126,GO:0006807,GO:0034641,GO:0006139,GO:0046483,GO:0090304,GO:0006725,GO:1901360,GO:0044699,GO:0032501,GO:0044763,GO:0009987,GO:…	sexual reproduction,spermatogenesis,male gamete generation,single organism reproductive process,gamete generation,multicellular organism reproduction,multicellular organismal reproductive process,reproductive process,cellular process involved in reproduction,reproduction,cell cycle,DNA metabolic process,cell cycle process,macromolecule metabolic process,organic substance metabolic process,cellula…	--	--
ENSBTAT00000031583	ENSBTAG00000020229	ATP8B3	0.0825046	20.2879	0.27767	6.19111	0.0127897	0.137933	ATPase phospholipid transporting 8B3 [Source:HGNC Symbol;Acc:HGNC:13535]	GO:0097223,GO:0019953,GO:0044702,GO:0005737,GO:0001669,GO:0005622,GO:0044424,GO:0043226,GO:0043229,GO:0022414,GO:0048610,GO:0000003,GO:0044444,GO:0043227,GO:0043231,GO:0009566,GO:0007338,GO:0071840,GO:0016043,GO:0035036,GO:0031982,GO:0007339,GO:0030141,GO:0031988,GO:0009988,GO:0005548,GO:0000287,GO:0031410,GO:0016044,GO:0061024,GO:0016023,GO:0043167,GO:0008037,GO:0015914,GO:0030554,GO:0032559,GO:…	sperm part,sexual reproduction,single organism reproductive process,cytoplasm,acrosomal vesicle,intracellular,intracellular part,organelle,intracellular organelle,reproductive process,cellular process involved in reproduction,reproduction,cytoplasmic part,membrane-bounded organelle,intracellular membrane-bounded organelle,fertilization,single fertilization,cellular component organization or bioge…	--	--
ENSBTAT00000048539	ENSBTAG00000034246	ACRBP	0.0681445	46.6474	0.64809	6.16946	0.00847161	0.126911	acrosin binding protein [Source:HGNC Symbol;Acc:HGNC:17195]	GO:0097223,GO:0019953,GO:0007283,GO:0048232,GO:0044702,GO:0007276,GO:0032504,GO:0005737,GO:0001669,GO:0005622,GO:0048609,GO:0044424,GO:0043226,GO:0043229,GO:0022414,GO:0022412,GO:0048610,GO:0000003,GO:0044444,GO:0043227,GO:0048515,GO:0007286,GO:0043231,GO:0007281,GO:0031982,GO:0009888,GO:0030141,GO:0031988,GO:0044767,GO:0002064,GO:0032502,GO:0060429,GO:0048869,GO:0003006,GO:0031410,GO:0048856,GO:…	sperm part,sexual reproduction,spermatogenesis,male gamete generation,single organism reproductive process,gamete generation,multicellular organism reproduction,cytoplasm,acrosomal vesicle,intracellular,multicellular organismal reproductive process,intracellular part,organelle,intracellular organelle,reproductive process,cellular process involved in reproduction in multicellular organism,cellular…	--	--
ENSBTAT00000055834	ENSBTAG00000016213	SYCE2	0.20625	4.56083	0.0652583	6.12699	0.0349699	0.186337	synaptonemal complex central element protein 2 [Source:HGNC Symbol;Acc:HGNC:27411]	GO:0005622,GO:0044424,GO:0043226,GO:0043229,GO:0048610,GO:0000003,GO:0043227,GO:0043231,GO:0071840,GO:0043228,GO:0043232,GO:0016043,GO:0044085,GO:0022607,GO:0044422,GO:0044446,GO:0007049,GO:0006996,GO:0000801,GO:0005634,GO:0044464,GO:0005623,GO:0022402,GO:0007130,GO:0070193,GO:0007129,GO:0005694,GO:0005575,GO:0051321,GO:0031974,GO:0044427,GO:0070013,GO:0043233,GO:0007127,GO:0000228,GO:0031981,GO:…	intracellular,intracellular part,organelle,intracellular organelle,cellular process involved in reproduction,reproduction,membrane-bounded organelle,intracellular membrane-bounded organelle,cellular component organization or biogenesis,non-membrane-bounded organelle,intracellular non-membrane-bounded organelle,cellular component organization,cellular component biogenesis,cellular component assemb…	--	--
ENSBTAT00000021381	ENSBTAG00000016060	CREM	0.0197843	235.496	3.50252	6.07116	0.0152305	0.142855	cAMP responsive element modulator [Source:HGNC Symbol;Acc:HGNC:2352]	GO:0019953,GO:0007283,GO:0048232,GO:0044702,GO:0007276,GO:0032504,GO:0005622,GO:0048609,GO:0044424,GO:0043226,GO:0043229,GO:0022414,GO:0000003,GO:0043227,GO:0043231,GO:0044422,GO:0044446,GO:1901135,GO:1901564,GO:0005634,GO:0044710,GO:0044464,GO:0048523,GO:0005623,GO:0006664,GO:0005488,GO:0043170,GO:0031324,GO:0005575,GO:0009892,GO:0048519,GO:0048522,GO:0044255,GO:0010628,GO:0071704,GO:0044260,GO:…	sexual reproduction,spermatogenesis,male gamete generation,single organism reproductive process,gamete generation,multicellular organism reproduction,intracellular,multicellular organismal reproductive process,intracellular part,organelle,intracellular organelle,reproductive process,reproduction,membrane-bounded organelle,intracellular membrane-bounded organelle,organelle part,intracellular organ…	bta04261,bta05166	Adrenergic signaling in cardiomyocytes,HTLV-I infection
ENSBTAT00000025742	ENSBTAG00000019330	PROK2	0.0176496	15.3561	0.235787	6.02518	0.006547	0.119159	prokineticin 2 [Source:HGNC Symbol;Acc:HGNC:18455]	GO:0019953,GO:0007283,GO:0048232,GO:0044702,GO:0007276,GO:0032504,GO:0048609,GO:0022414,GO:0000003,GO:0072358,GO:0072359,GO:0001944,GO:0001568,GO:0048514,GO:0048646,GO:0001525,GO:0009653,GO:0040011,GO:0044767,GO:0032502,GO:0048856,GO:0006935,GO:0042330,GO:0007275,GO:0010941,GO:0042981,GO:0048731,GO:0043067,GO:0048523,GO:0008219,GO:0016265,GO:0060548,GO:0012501,GO:0006915,GO:0043066,GO:0008283,GO:…	sexual reproduction,spermatogenesis,male gamete generation,single organism reproductive process,gamete generation,multicellular organism reproduction,multicellular organismal reproductive process,reproductive process,reproduction,cardiovascular system development,circulatory system development,vasculature development,blood vessel development,blood vessel morphogenesis,anatomical structure formati…	--	--
ENSBTAT00000018634	ENSBTAG00000014027	TRIM36	0.0254033	232.748	4.00413	5.86114	0.0224369	0.160271	tripartite motif containing 36 [Source:HGNC Symbol;Acc:HGNC:16280]	GO:0097223,GO:0019953,GO:0044702,GO:0005737,GO:0001669,GO:0005622,GO:0044424,GO:0043226,GO:0043229,GO:0022414,GO:0048610,GO:0000003,GO:0044444,GO:0043227,GO:0043231,GO:0009566,GO:0007338,GO:0007340,GO:0031982,GO:0030141,GO:0031988,GO:0017156,GO:0031410,GO:0070062,GO:0043230,GO:0065010,GO:0016023,GO:0043167,GO:0046872,GO:0007049,GO:0043169,GO:0003824,GO:0019538,GO:0051726,GO:0043412,GO:0044464,GO:…	sperm part,sexual reproduction,single organism reproductive process,cytoplasm,acrosomal vesicle,intracellular,intracellular part,organelle,intracellular organelle,reproductive process,cellular process involved in reproduction,reproduction,cytoplasmic part,membrane-bounded organelle,intracellular membrane-bounded organelle,fertilization,single fertilization,acrosome reaction,vesicle,secretory gran…	--	--
ENSBTAT00000025934	ENSBTAG00000019469	SPACA1	0.017165	140.586	2.44987	5.8426	0.00356555	0.110457	sperm acrosome associated 1 [Source:HGNC Symbol;Acc:HGNC:14967]	GO:0097223,GO:0019953,GO:0007283,GO:0048232,GO:0044702,GO:0007276,GO:0032504,GO:0005737,GO:0001669,GO:0005622,GO:0048609,GO:0044424,GO:0043226,GO:0043229,GO:0022414,GO:0022412,GO:0048610,GO:0000003,GO:0044444,GO:0043227,GO:0048515,GO:0007286,GO:0043231,GO:0007281,GO:0048646,GO:0009653,GO:0071840,GO:0016043,GO:0044085,GO:0031982,GO:0009888,GO:0022607,GO:0030141,GO:0031988,GO:0044767,GO:0002064,GO:…	sperm part,sexual reproduction,spermatogenesis,male gamete generation,single organism reproductive process,gamete generation,multicellular organism reproduction,cytoplasm,acrosomal vesicle,intracellular,multicellular organismal reproductive process,intracellular part,organelle,intracellular organelle,reproductive process,cellular process involved in reproduction in multicellular organism,cellular…	--	--
ENSBTAT00000047796	ENSBTAG00000001322	SAXO1	0.134275	9.20309	0.164253	5.80813	0.012206	0.136519	stabilizer of axonemal microtubules 1 [Source:HGNC Symbol;Acc:HGNC:28566]	GO:0097223,GO:0005737,GO:0005622,GO:0044424,GO:0043226,GO:0043229,GO:0031514,GO:0005929,GO:0044444,GO:0015630,GO:0043227,GO:0036126,GO:0043231,GO:0048646,GO:0005856,GO:0009653,GO:0071840,GO:0043228,GO:0043232,GO:0044441,GO:0016043,GO:0044430,GO:0044085,GO:0005815,GO:0022607,GO:0005930,GO:0005813,GO:0022603,GO:0044767,GO:0044422,GO:0032502,GO:0042995,GO:0032989,GO:0000902,GO:0048869,GO:0044446,GO:…	sperm part,cytoplasm,intracellular,intracellular part,organelle,intracellular organelle,motile cilium,cilium,cytoplasmic part,microtubule cytoskeleton,membrane-bounded organelle,sperm flagellum,intracellular membrane-bounded organelle,anatomical structure formation involved in morphogenesis,cytoskeleton,anatomical structure morphogenesis,cellular component organization or biogenesis,non-membrane-…	--	--
ENSBTAT00000021575	ENSBTAG00000016213	SYCE2	0.0756044	36.7513	0.6755	5.7657	0.0456458	0.204781	synaptonemal complex central element protein 2 [Source:HGNC Symbol;Acc:HGNC:27411]	GO:0005622,GO:0044424,GO:0043226,GO:0043229,GO:0048610,GO:0000003,GO:0043227,GO:0043231,GO:0071840,GO:0043228,GO:0043232,GO:0016043,GO:0044085,GO:0022607,GO:0044422,GO:0044446,GO:0007049,GO:0006996,GO:0000801,GO:0005634,GO:0044464,GO:0005623,GO:0022402,GO:0007130,GO:0070193,GO:0007129,GO:0005694,GO:0005575,GO:0051321,GO:0031974,GO:0044427,GO:0070013,GO:0043233,GO:0007127,GO:0000228,GO:0031981,GO:…	intracellular,intracellular part,organelle,intracellular organelle,cellular process involved in reproduction,reproduction,membrane-bounded organelle,intracellular membrane-bounded organelle,cellular component organization or biogenesis,non-membrane-bounded organelle,intracellular non-membrane-bounded organelle,cellular component organization,cellular component biogenesis,cellular component assemb…	--	--
ENSBTAT00000049542	ENSBTAG00000035072	SYCE1	0.0566804	100.201	1.89515	5.72444	0.0148141	0.14247	synaptonemal complex central element protein 1 [Source:HGNC Symbol;Acc:HGNC:28852]	GO:0005622,GO:0044424,GO:0043226,GO:0043229,GO:0048610,GO:0000003,GO:0043227,GO:0043231,GO:0071840,GO:0043228,GO:0043232,GO:0016043,GO:0044085,GO:0022607,GO:0044422,GO:0044446,GO:0007049,GO:0006996,GO:0003824,GO:0000801,GO:0005634,GO:0044464,GO:0005623,GO:0022402,GO:0007130,GO:0051301,GO:0070193,GO:0007129,GO:0005694,GO:0005575,GO:0051321,GO:0031974,GO:0044427,GO:0070013,GO:0043233,GO:0007127,GO:…	intracellular,intracellular part,organelle,intracellular organelle,cellular process involved in reproduction,reproduction,membrane-bounded organelle,intracellular membrane-bounded organelle,cellular component organization or biogenesis,non-membrane-bounded organelle,intracellular non-membrane-bounded organelle,cellular component organization,cellular component biogenesis,cellular component assemb…	--	--
ENSBTAT00000004068	ENSBTAG00000003128	SPATA6	0.0246697	284.066	5.6861	5.64264	0.0214499	0.157934	spermatogenesis associated 6 [Source:HGNC Symbol;Acc:HGNC:18309]	GO:0097223,GO:0019953,GO:0007283,GO:0048232,GO:0044702,GO:0007276,GO:0032504,GO:0005622,GO:0048609,GO:0044424,GO:0043226,GO:0043229,GO:0031514,GO:0022414,GO:0005929,GO:0000003,GO:0043227,GO:0036126,GO:0043231,GO:0048646,GO:0009653,GO:0071840,GO:0044441,GO:0016043,GO:0044085,GO:0022607,GO:0044767,GO:0044422,GO:0032502,GO:0042995,GO:0032989,GO:0000902,GO:0048869,GO:0044446,GO:0048856,GO:0044458,GO:…	sperm part,sexual reproduction,spermatogenesis,male gamete generation,single organism reproductive process,gamete generation,multicellular organism reproduction,intracellular,multicellular organismal reproductive process,intracellular part,organelle,intracellular organelle,motile cilium,reproductive process,cilium,reproduction,membrane-bounded organelle,sperm flagellum,intracellular membrane-boun…	--	--
ENSBTAT00000045384	ENSBTAG00000018316	ZMYND15	0.101592	28.1334	0.594524	5.56441	0.039959	0.195479	zinc finger MYND-type containing 15 [Source:HGNC Symbol;Acc:HGNC:20997]	GO:0019953,GO:0007283,GO:0048232,GO:0044702,GO:0007276,GO:0032504,GO:0005737,GO:0005622,GO:0048609,GO:0044424,GO:0043226,GO:0043229,GO:0022414,GO:0022412,GO:0048610,GO:0000003,GO:0043227,GO:0048515,GO:0007286,GO:0043231,GO:0007281,GO:0009888,GO:0044767,GO:0002064,GO:0032502,GO:0060429,GO:0048869,GO:0003006,GO:0048856,GO:0030855,GO:0048468,GO:0030154,GO:0019899,GO:0005515,GO:0005634,GO:0044464,GO:…	sexual reproduction,spermatogenesis,male gamete generation,single organism reproductive process,gamete generation,multicellular organism reproduction,cytoplasm,intracellular,multicellular organismal reproductive process,intracellular part,organelle,intracellular organelle,reproductive process,cellular process involved in reproduction in multicellular organism,cellular process involved in reproduc…	--	--
ENSBTAT00000001269	ENSBTAG00000000960	SPATA25	0.0124782	32.0479	0.686574	5.54467	0.0347326	0.186004	spermatogenesis associated 25 [Source:HGNC Symbol;Acc:HGNC:16158]	GO:0019953,GO:0007283,GO:0048232,GO:0044702,GO:0007276,GO:0032504,GO:0048609,GO:0022414,GO:0000003,GO:0044699,GO:0032501,GO:0008150	sexual reproduction,spermatogenesis,male gamete generation,single organism reproductive process,gamete generation,multicellular organism reproduction,multicellular organismal reproductive process,reproductive process,reproduction,single-organism process,multicellular organismal process,biological_process	--	--
ENSBTAT00000022625	ENSBTAG00000017015	TEKT5	0.0534389	19.7245	0.423017	5.54313	0.0171957	0.14903	tektin-5 [Source:RefSeq peptide;Acc:NP_001039724]	GO:0097223,GO:0005622,GO:0044424,GO:0043226,GO:0043229,GO:0031514,GO:0005929,GO:0043227,GO:0036126,GO:0043231,GO:0042995,GO:0005634,GO:0044464,GO:0005623,GO:0005575	sperm part,intracellular,intracellular part,organelle,intracellular organelle,motile cilium,cilium,membrane-bounded organelle,sperm flagellum,intracellular membrane-bounded organelle,cell projection,nucleus,cell part,cell,cellular_component	--	--
ENSBTAT00000048718	ENSBTAG00000034391	EQTN	0.0416381	24.5755	0.556997	5.4634	0.00292721	0.109001	equatorin [Source:HGNC Symbol;Acc:HGNC:1359]	GO:0097223,GO:0019953,GO:0044702,GO:0032504,GO:0005737,GO:0001669,GO:0005622,GO:0044424,GO:0043226,GO:0043229,GO:0022414,GO:0022412,GO:0048610,GO:0000003,GO:0044444,GO:0043227,GO:0043231,GO:0009566,GO:0007338,GO:0045026,GO:0007342,GO:0071840,GO:0016043,GO:0007340,GO:0031982,GO:0030141,GO:0031988,GO:0044422,GO:0044446,GO:0017156,GO:0031410,GO:0016044,GO:0061024,GO:0016023,GO:0012505,GO:0002080,GO:…	sperm part,sexual reproduction,single organism reproductive process,multicellular organism reproduction,cytoplasm,acrosomal vesicle,intracellular,intracellular part,organelle,intracellular organelle,reproductive process,cellular process involved in reproduction in multicellular organism,cellular process involved in reproduction,reproduction,cytoplasmic part,membrane-bounded organelle,intracellula…	--	--
ENSBTAT00000042938	ENSBTAG00000039485	MEIOC	0.0481234	87.6664	2.02407	5.43669	0.0124532	0.136789	meiosis specific with coiled-coil domain [Source:HGNC Symbol;Acc:HGNC:26670]	GO:0019953,GO:0007283,GO:0048232,GO:0044702,GO:0007276,GO:0032504,GO:0005737,GO:0005622,GO:0048609,GO:0044424,GO:0022414,GO:0022412,GO:0048610,GO:0000003,GO:0007281,GO:0071840,GO:0016043,GO:0044085,GO:0022607,GO:0044767,GO:0032502,GO:0048869,GO:0003006,GO:0048856,GO:0007049,GO:0006996,GO:0048468,GO:0030154,GO:0043489,GO:0048255,GO:0044464,GO:0007059,GO:0005623,GO:0006259,GO:0006281,GO:0022402,GO:…	sexual reproduction,spermatogenesis,male gamete generation,single organism reproductive process,gamete generation,multicellular organism reproduction,cytoplasm,intracellular,multicellular organismal reproductive process,intracellular part,reproductive process,cellular process involved in reproduction in multicellular organism,cellular process involved in reproduction,reproduction,germ cell develo…	--	--
ENSBTAT00000018689	ENSBTAG00000014063	DNAH8	0.114914	32.338	0.754246	5.42205	0.0417448	0.198288	dynein axonemal heavy chain 8 [Source:HGNC Symbol;Acc:HGNC:2952]	GO:0097223,GO:0005622,GO:0044424,GO:0043226,GO:0043229,GO:0031514,GO:0005929,GO:0015630,GO:0043227,GO:0036126,GO:0043231,GO:0006928,GO:0005856,GO:0043228,GO:0043232,GO:0044441,GO:0044430,GO:0044422,GO:0042995,GO:0044446,GO:0007018,GO:0007017,GO:0097228,GO:0044463,GO:0043167,GO:0030554,GO:0032559,GO:0005524,GO:0043168,GO:0036094,GO:0001882,GO:0032549,GO:0032555,GO:0003824,GO:0017076,GO:0035639,GO:…	sperm part,intracellular,intracellular part,organelle,intracellular organelle,motile cilium,cilium,microtubule cytoskeleton,membrane-bounded organelle,sperm flagellum,intracellular membrane-bounded organelle,cellular component movement,cytoskeleton,non-membrane-bounded organelle,intracellular non-membrane-bounded organelle,cilium part,cytoskeletal part,organelle part,cell projection,intracellular…	--	--
ENSBTAT00000005587	ENSBTAG00000004266	DDX25	0.0393082	565.172	13.916	5.34387	0.0149186	0.142601	ATP-dependent RNA helicase DDX25 [Source:RefSeq peptide;Acc:NP_001033606]	GO:0019953,GO:0007283,GO:0048232,GO:0044702,GO:0007276,GO:0032504,GO:0005737,GO:0005622,GO:0048609,GO:0044424,GO:0043226,GO:0043229,GO:0022414,GO:0022412,GO:0048610,GO:0000003,GO:0044444,GO:0043227,GO:0048515,GO:0007286,GO:0043231,GO:0007281,GO:0043228,GO:0043232,GO:0009888,GO:0044767,GO:0002064,GO:0032502,GO:0060429,GO:0048869,GO:0003006,GO:0048856,GO:0030855,GO:0043167,GO:0030554,GO:0030529,GO:…	sexual reproduction,spermatogenesis,male gamete generation,single organism reproductive process,gamete generation,multicellular organism reproduction,cytoplasm,intracellular,multicellular organismal reproductive process,intracellular part,organelle,intracellular organelle,reproductive process,cellular process involved in reproduction in multicellular organism,cellular process involved in reproduc…	--	--
ENSBTAT00000046169	ENSBTAG00000019795	FBXO43	0.0742896	47.4405	1.29257	5.19781	0.0212703	0.157469	F-box protein 43 [Source:HGNC Symbol;Acc:HGNC:28521]	GO:0005622,GO:0044424,GO:0043226,GO:0043229,GO:0022414,GO:0048610,GO:0000003,GO:0043227,GO:0043231,GO:0071840,GO:0016043,GO:0031397,GO:0051128,GO:2000241,GO:0007049,GO:0006996,GO:0033043,GO:0000278,GO:0031400,GO:0019538,GO:0051726,GO:0005634,GO:0007346,GO:0031396,GO:0032269,GO:0043412,GO:0044464,GO:0048285,GO:0048523,GO:0044267,GO:0005623,GO:0051248,GO:0051436,GO:0051439,GO:0006464,GO:0036211,GO:…	intracellular,intracellular part,organelle,intracellular organelle,reproductive process,cellular process involved in reproduction,reproduction,membrane-bounded organelle,intracellular membrane-bounded organelle,cellular component organization or biogenesis,cellular component organization,negative regulation of protein ubiquitination,regulation of cellular component organization,regulation of repr…	bta04114	Oocyte meiosis
ENSBTAT00000024503	ENSBTAG00000018416	CCDC42	0.0501808	41.5161	1.13546	5.19232	0.00190643	0.100001	coiled-coil domain containing 42 [Source:HGNC Symbol;Acc:HGNC:26528]	GO:0019953,GO:0007283,GO:0048232,GO:0044702,GO:0007276,GO:0032504,GO:0048609,GO:0022414,GO:0022412,GO:0048610,GO:0000003,GO:0048515,GO:0007286,GO:0007281,GO:0009888,GO:0044767,GO:0002064,GO:0032502,GO:0060429,GO:0048869,GO:0003006,GO:0048856,GO:0030855,GO:0048468,GO:0030154,GO:0044699,GO:0032501,GO:0044763,GO:0009987,GO:0008150	sexual reproduction,spermatogenesis,male gamete generation,single organism reproductive process,gamete generation,multicellular organism reproduction,multicellular organismal reproductive process,reproductive process,cellular process involved in reproduction in multicellular organism,cellular process involved in reproduction,reproduction,spermatid differentiation,spermatid development,germ cell d…	--	--
ENSBTAT00000044419	ENSBTAG00000031347	SPDYA	0.0791559	56.7295	1.57057	5.17473	0.0289257	0.174084	speedy/RINGO cell cycle regulator family member A [Source:HGNC Symbol;Acc:HGNC:30613]	GO:0005622,GO:0044424,GO:0043226,GO:0043229,GO:0048610,GO:0000003,GO:0043227,GO:0043231,GO:0044422,GO:0044446,GO:0016310,GO:0051325,GO:0022403,GO:0006468,GO:0006793,GO:0006796,GO:0000082,GO:0051329,GO:0007049,GO:0000278,GO:0019899,GO:0019538,GO:0051726,GO:0005515,GO:0005634,GO:0008284,GO:0051338,GO:0043412,GO:0044464,GO:0045859,GO:0043549,GO:0044267,GO:0005623,GO:0019220,GO:0001932,GO:0044772,GO:…	intracellular,intracellular part,organelle,intracellular organelle,cellular process involved in reproduction,reproduction,membrane-bounded organelle,intracellular membrane-bounded organelle,organelle part,intracellular organelle part,phosphorylation,interphase,cell cycle phase,protein phosphorylation,phosphorus metabolic process,phosphate-containing compound metabolic process,G1/S transition of m…	bta04114,bta04914	Oocyte meiosis,Progesterone-mediated oocyte maturation
ENSBTAT00000047600	ENSBTAG00000033464	SPA17	0.00898294	824.703	23.258	5.14807	0.00470144	0.113317	sperm autoantigenic protein 17 [Source:HGNC Symbol;Acc:HGNC:11210]	GO:0097223,GO:0019953,GO:0044702,GO:0005737,GO:0005622,GO:0044424,GO:0043226,GO:0043229,GO:0031514,GO:0022414,GO:0005929,GO:0048610,GO:0000003,GO:0043227,GO:0036126,GO:0043231,GO:0009566,GO:0007338,GO:0044441,GO:0035036,GO:0007339,GO:0044422,GO:0035686,GO:0009988,GO:0042995,GO:0044446,GO:0097228,GO:0044463,GO:0008037,GO:0009986,GO:0009897,GO:0044464,GO:0005623,GO:0005575,GO:0044459,GO:0044699,GO:…	sperm part,sexual reproduction,single organism reproductive process,cytoplasm,intracellular,intracellular part,organelle,intracellular organelle,motile cilium,reproductive process,cilium,cellular process involved in reproduction,reproduction,membrane-bounded organelle,sperm flagellum,intracellular membrane-bounded organelle,fertilization,single fertilization,cilium part,sperm-egg recognition,bind…	--	--
ENSBTAT00000043078	ENSBTAG00000030523	ZPBP2	0.04563	34.826	1.01708	5.09765	0.00760815	0.122991	zona pellucida binding protein 2 [Source:NCBI gene;Acc:514334]	GO:0019953,GO:0044702,GO:0022414,GO:0048610,GO:0000003,GO:0009566,GO:0007338,GO:0035036,GO:0007339,GO:0009988,GO:0008037,GO:0005576,GO:0005575,GO:0044699,GO:0032501,GO:0044763,GO:0009987,GO:0008150,GO:0044707	sexual reproduction,single organism reproductive process,reproductive process,cellular process involved in reproduction,reproduction,fertilization,single fertilization,sperm-egg recognition,binding of sperm to zona pellucida,cell-cell recognition,cell recognition,extracellular region,cellular_component,single-organism process,multicellular organismal process,single-organism cellular process,cellu…	--	--
ENSBTAT00000025277	ENSBTAG00000018991	TSGA10	0.0365552	108.149	3.57085	4.92061	0.00307852	0.110118	testis specific 10 [Source:HGNC Symbol;Acc:HGNC:14927]	GO:0019953,GO:0007283,GO:0048232,GO:0044702,GO:0007276,GO:0032504,GO:0005737,GO:0005622,GO:0048609,GO:0044424,GO:0043226,GO:0043229,GO:0031514,GO:0022414,GO:0005929,GO:0000003,GO:0043227,GO:0043231,GO:0071840,GO:0016043,GO:0044085,GO:0022607,GO:0042995,GO:0030030,GO:0044464,GO:0005623,GO:0030031,GO:0005575,GO:0043005,GO:0097458,GO:0044699,GO:0032501,GO:0044763,GO:0009987,GO:0008150	sexual reproduction,spermatogenesis,male gamete generation,single organism reproductive process,gamete generation,multicellular organism reproduction,cytoplasm,intracellular,multicellular organismal reproductive process,intracellular part,organelle,intracellular organelle,motile cilium,reproductive process,cilium,reproduction,membrane-bounded organelle,intracellular membrane-bounded organelle,cel…	--	--
ENSBTAT00000002975	ENSBTAG00000002305	PCSK4	0.064444	57.0395	1.9721	4.85416	0.0220477	0.159671	proprotein convertase subtilisin/kexin type 4 [Source:HGNC Symbol;Acc:HGNC:8746]	GO:0097223,GO:0019953,GO:0007283,GO:0048232,GO:0044702,GO:0007276,GO:0032504,GO:0005737,GO:0001669,GO:0005622,GO:0048609,GO:0044424,GO:0043226,GO:0043229,GO:0022414,GO:0022412,GO:0048610,GO:0000003,GO:0044444,GO:0043227,GO:0048515,GO:0007286,GO:0043231,GO:0009566,GO:0007338,GO:0007281,GO:0035036,GO:0007340,GO:0031982,GO:0009888,GO:0007339,GO:0030141,GO:0031988,GO:0044767,GO:0002064,GO:0044422,GO:…	sperm part,sexual reproduction,spermatogenesis,male gamete generation,single organism reproductive process,gamete generation,multicellular organism reproduction,cytoplasm,acrosomal vesicle,intracellular,multicellular organismal reproductive process,intracellular part,organelle,intracellular organelle,reproductive process,cellular process involved in reproduction in multicellular organism,cellular…	--	--
ENSBTAT00000011435	ENSBTAG00000008673	ICA1L	0.0381192	55.2794	2.21721	4.63993	0.00442834	0.112219	islet cell autoantigen 1 like [Source:HGNC Symbol;Acc:HGNC:14442]	GO:0097223,GO:0019953,GO:0007283,GO:0048232,GO:0044702,GO:0007276,GO:0032504,GO:0005737,GO:0001669,GO:0005622,GO:0048609,GO:0044424,GO:0043226,GO:0043229,GO:0022414,GO:0022412,GO:0048610,GO:0000003,GO:0044444,GO:0043227,GO:0048515,GO:0007286,GO:0043231,GO:0007281,GO:0031982,GO:0009888,GO:0030141,GO:0031988,GO:0044767,GO:0002064,GO:0032502,GO:0060429,GO:0048869,GO:0003006,GO:0031410,GO:0048856,GO:…	sperm part,sexual reproduction,spermatogenesis,male gamete generation,single organism reproductive process,gamete generation,multicellular organism reproduction,cytoplasm,acrosomal vesicle,intracellular,multicellular organismal reproductive process,intracellular part,organelle,intracellular organelle,reproductive process,cellular process involved in reproduction in multicellular organism,cellular…	--	--
ENSBTAT00000003652	ENSBTAG00000002822	CNBD2	0.107428	17.1576	0.71123	4.59239	0.0437866	0.201535	cyclic nucleotide binding domain containing 2 [Source:HGNC Symbol;Acc:HGNC:16145]	GO:0019953,GO:0007283,GO:0048232,GO:0044702,GO:0007276,GO:0032504,GO:0005737,GO:0005622,GO:0048609,GO:0044424,GO:0022414,GO:0000003,GO:0044444,GO:0005829,GO:0043167,GO:0030554,GO:0032559,GO:0043168,GO:0036094,GO:0032555,GO:0017076,GO:0032553,GO:0000166,GO:1901265,GO:0044464,GO:0005623,GO:0030551,GO:0005488,GO:0030552,GO:0005575,GO:0097159,GO:1901363,GO:0044699,GO:0032501,GO:0008150,GO:0003674	sexual reproduction,spermatogenesis,male gamete generation,single organism reproductive process,gamete generation,multicellular organism reproduction,cytoplasm,intracellular,multicellular organismal reproductive process,intracellular part,reproductive process,reproduction,cytoplasmic part,cytosol,ion binding,adenyl nucleotide binding,adenyl ribonucleotide binding,anion binding,small molecule bind…	--	--
ENSBTAT00000005778	ENSBTAG00000004405	IQUB	0.100597	46.8446	1.98323	4.56196	0.0372333	0.189673	IQ motif and ubiquitin domain containing [Source:HGNC Symbol;Acc:HGNC:21995]	GO:0097223,GO:0005737,GO:0001669,GO:0005622,GO:0044424,GO:0043226,GO:0043229,GO:0031514,GO:0005929,GO:0044444,GO:0043227,GO:0043231,GO:0009653,GO:0071840,GO:0016043,GO:0031982,GO:0030141,GO:0031988,GO:0044767,GO:0032502,GO:0042995,GO:0032989,GO:0000902,GO:0048869,GO:0031410,GO:0048856,GO:0060271,GO:0030030,GO:0016023,GO:0048858,GO:0032990,GO:0007224,GO:0044464,GO:0005623,GO:0005575,GO:0044699,GO:…	sperm part,cytoplasm,acrosomal vesicle,intracellular,intracellular part,organelle,intracellular organelle,motile cilium,cilium,cytoplasmic part,membrane-bounded organelle,intracellular membrane-bounded organelle,anatomical structure morphogenesis,cellular component organization or biogenesis,cellular component organization,vesicle,secretory granule,membrane-bounded vesicle,single-organism develop…	--	--
ENSBTAT00000020682	ENSBTAG00000015569	ENKUR	0.0707504	80.4693	3.43719	4.54914	0.0222586	0.159859	enkurin, TRPC channel interacting protein [Source:HGNC Symbol;Acc:HGNC:28388]	GO:0097223,GO:0005737,GO:0001669,GO:0005622,GO:0044424,GO:0043226,GO:0043229,GO:0031514,GO:0005929,GO:0044444,GO:0043227,GO:0036126,GO:0043231,GO:0044441,GO:0031982,GO:0030141,GO:0031988,GO:0044422,GO:0042995,GO:0044446,GO:0031410,GO:0097228,GO:0044463,GO:0016023,GO:0005516,GO:0005515,GO:0044464,GO:0005623,GO:0005488,GO:0005575,GO:0003674	sperm part,cytoplasm,acrosomal vesicle,intracellular,intracellular part,organelle,intracellular organelle,motile cilium,cilium,cytoplasmic part,membrane-bounded organelle,sperm flagellum,intracellular membrane-bounded organelle,cilium part,vesicle,secretory granule,membrane-bounded vesicle,organelle part,cell projection,intracellular organelle part,cytoplasmic vesicle,sperm principal piece,cell p…	--	--
ENSBTAT00000012735	ENSBTAG00000009663	YBX3	0.024873	354.181	15.679	4.49759	0.00352186	0.110457	Y-box binding protein 3 [Source:HGNC Symbol;Acc:HGNC:2428]	GO:0019953,GO:0007283,GO:0048232,GO:0044702,GO:0007276,GO:0032504,GO:0005737,GO:0005622,GO:0048609,GO:0044424,GO:0043226,GO:0043229,GO:0022414,GO:0000003,GO:0044444,GO:0043227,GO:0043231,GO:0009566,GO:0009888,GO:0044767,GO:0032502,GO:0003006,GO:0043009,GO:0048856,GO:0009790,GO:0009792,GO:0005829,GO:0050793,GO:0008584,GO:2000026,GO:0005844,GO:0061061,GO:0030529,GO:0046546,GO:0046661,GO:0060538,GO:…	sexual reproduction,spermatogenesis,male gamete generation,single organism reproductive process,gamete generation,multicellular organism reproduction,cytoplasm,intracellular,multicellular organismal reproductive process,intracellular part,organelle,intracellular organelle,reproductive process,reproduction,cytoplasmic part,membrane-bounded organelle,intracellular membrane-bounded organelle,fertili…	bta04530	Tight junction
ENSBTAT00000001541	ENSBTAG00000040356	SPIRE2	0.12649	17.0303	0.779388	4.44962	0.011631	0.135071	spire type actin nucleation factor 2 [Source:HGNC Symbol;Acc:HGNC:30623]	GO:0005737,GO:0005622,GO:0044424,GO:0043226,GO:0043229,GO:0048610,GO:0000003,GO:0044444,GO:0043227,GO:0043231,GO:0071840,GO:0016043,GO:0043623,GO:0044085,GO:0006461,GO:0070271,GO:0065003,GO:0034622,GO:0071822,GO:0043933,GO:0031982,GO:0022607,GO:0031988,GO:0044422,GO:0044446,GO:0031410,GO:0007010,GO:0007017,GO:0051130,GO:0051258,GO:0032535,GO:0016023,GO:0030036,GO:0030041,GO:0007015,GO:0030029,GO:…	cytoplasm,intracellular,intracellular part,organelle,intracellular organelle,cellular process involved in reproduction,reproduction,cytoplasmic part,membrane-bounded organelle,intracellular membrane-bounded organelle,cellular component organization or biogenesis,cellular component organization,cellular protein complex assembly,cellular component biogenesis,protein complex assembly,protein complex…	bta04320	Dorso-ventral axis formation
ENSBTAT00000007229	ENSBTAG00000005499	ZPBP	0.0747412	121.85	6.21404	4.29343	0.00817078	0.12488	zona pellucida-binding protein 1 [Source:RefSeq peptide;Acc:NP_001033700]	GO:0019953,GO:0044702,GO:0005622,GO:0044424,GO:0043226,GO:0043229,GO:0022414,GO:0048610,GO:0000003,GO:0043227,GO:0043231,GO:0009566,GO:0007338,GO:0035036,GO:0007339,GO:0009988,GO:0008037,GO:0005634,GO:0044464,GO:0005623,GO:0005576,GO:0005575,GO:0044699,GO:0032501,GO:0044763,GO:0009987,GO:0008150,GO:0044707	sexual reproduction,single organism reproductive process,intracellular,intracellular part,organelle,intracellular organelle,reproductive process,cellular process involved in reproduction,reproduction,membrane-bounded organelle,intracellular membrane-bounded organelle,fertilization,single fertilization,sperm-egg recognition,binding of sperm to zona pellucida,cell-cell recognition,cell recognition,…	--	--
ENSBTAT00000032367	ENSBTAG00000016438	TERB1	0.150868	17.5884	0.977666	4.16914	0.0316639	0.180203	telomere repeat binding bouquet formation protein 1 [Source:HGNC Symbol;Acc:HGNC:26675]	GO:0005622,GO:0044424,GO:0043226,GO:0043229,GO:0048610,GO:0000003,GO:0043227,GO:0043231,GO:0071840,GO:0043228,GO:0043232,GO:0016043,GO:0044422,GO:0044446,GO:0012505,GO:0031967,GO:0031975,GO:0031090,GO:0007049,GO:0006996,GO:0005634,GO:0044464,GO:0005635,GO:0005623,GO:0032993,GO:0019866,GO:0031965,GO:0000782,GO:0000783,GO:0070187,GO:0070197,GO:0097240,GO:0022402,GO:0005488,GO:0051179,GO:0000784,GO:…	intracellular,intracellular part,organelle,intracellular organelle,cellular process involved in reproduction,reproduction,membrane-bounded organelle,intracellular membrane-bounded organelle,cellular component organization or biogenesis,non-membrane-bounded organelle,intracellular non-membrane-bounded organelle,cellular component organization,organelle part,intracellular organelle part,endomembran…	--	--
ENSBTAT00000035678	ENSBTAG00000025403	TTLL5	0.0968756	59.2669	3.45167	4.10186	0.00869968	0.127067	tubulin tyrosine ligase like 5 [Source:HGNC Symbol;Acc:HGNC:19963]	GO:0019953,GO:0007283,GO:0048232,GO:0044702,GO:0007276,GO:0032504,GO:0005737,GO:0005622,GO:0048609,GO:0044424,GO:0043226,GO:0043229,GO:0022414,GO:0022412,GO:0005929,GO:0048610,GO:0000003,GO:0044444,GO:0015630,GO:0043227,GO:0048515,GO:0007286,GO:0043231,GO:0006928,GO:0009566,GO:0007281,GO:0048646,GO:0005856,GO:0048870,GO:0051674,GO:0009653,GO:0071840,GO:0030317,GO:0043228,GO:0043232,GO:0040011,GO:…	sexual reproduction,spermatogenesis,male gamete generation,single organism reproductive process,gamete generation,multicellular organism reproduction,cytoplasm,intracellular,multicellular organismal reproductive process,intracellular part,organelle,intracellular organelle,reproductive process,cellular process involved in reproduction in multicellular organism,cilium,cellular process involved in r…	--	--
ENSBTAT00000023995	ENSBTAG00000018025	IQCG	0.102016	64.0367	3.90099	4.03699	0.0333497	0.182494	IQ motif containing G [Source:HGNC Symbol;Acc:HGNC:25251]	GO:0097223,GO:0019953,GO:0007283,GO:0048232,GO:0044702,GO:0007276,GO:0032504,GO:0005737,GO:0005622,GO:0048609,GO:0044424,GO:0043226,GO:0043229,GO:0031514,GO:0022414,GO:0022412,GO:0005929,GO:0048610,GO:0000003,GO:0015630,GO:0043227,GO:0036126,GO:0048515,GO:0007286,GO:0043231,GO:0007281,GO:0048646,GO:0005856,GO:0009653,GO:0071840,GO:0043228,GO:0043232,GO:0016043,GO:0044430,GO:0044085,GO:0031982,GO:…	sperm part,sexual reproduction,spermatogenesis,male gamete generation,single organism reproductive process,gamete generation,multicellular organism reproduction,cytoplasm,intracellular,multicellular organismal reproductive process,intracellular part,organelle,intracellular organelle,motile cilium,reproductive process,cellular process involved in reproduction in multicellular organism,cilium,cellu…	--	--
ENSBTAT00000005345	ENSBTAG00000004092	AK8	0.0760235	59.3214	3.62834	4.03117	0.0368019	0.189053	adenylate kinase 8 [Source:HGNC Symbol;Acc:HGNC:26526]	GO:0097223,GO:0005622,GO:0044424,GO:0043226,GO:0043229,GO:0031514,GO:0005929,GO:0043227,GO:0036126,GO:0043231,GO:0016740,GO:0005930,GO:0044767,GO:0016301,GO:0044422,GO:0032502,GO:0042995,GO:0016310,GO:0048856,GO:0016772,GO:0004017,GO:0044463,GO:0043167,GO:0019205,GO:0046939,GO:0006793,GO:0030554,GO:0006796,GO:0032559,GO:0005524,GO:0019201,GO:0043168,GO:0036094,GO:0001882,GO:0032549,GO:0032555,GO:…	sperm part,intracellular,intracellular part,organelle,intracellular organelle,motile cilium,cilium,membrane-bounded organelle,sperm flagellum,intracellular membrane-bounded organelle,transferase activity,axoneme,single-organism developmental process,kinase activity,organelle part,developmental process,cell projection,phosphorylation,anatomical structure development,transferase activity, transferr…	bta01100,bta00230	Metabolic pathways,Purine metabolism
ENSBTAT00000061106	ENSBTAG00000024950	ACE	0.133376	30.1031	1.86227	4.01477	0.0354825	0.186976	angiotensin I converting enzyme (peptidyl-dipeptidase A) 3 precursor [Source:RefSeq peptide;Acc:NP_001193597]	GO:0019953,GO:0007283,GO:0048232,GO:0044702,GO:0007276,GO:0032504,GO:0005737,GO:0005622,GO:0048609,GO:0044424,GO:0022414,GO:0000003,GO:0008237,GO:0044767,GO:0004180,GO:0032502,GO:0016310,GO:0018212,GO:0048856,GO:0018108,GO:0008238,GO:0050793,GO:0001822,GO:0061097,GO:0072001,GO:0061098,GO:0043167,GO:0071425,GO:2000026,GO:0006468,GO:0006793,GO:0006796,GO:0003084,GO:0001655,GO:0031954,GO:0031952,GO:…	sexual reproduction,spermatogenesis,male gamete generation,single organism reproductive process,gamete generation,multicellular organism reproduction,cytoplasm,intracellular,multicellular organismal reproductive process,intracellular part,reproductive process,reproduction,metallopeptidase activity,single-organism developmental process,carboxypeptidase activity,developmental process,phosphorylatio…	bta05410,bta04614,bta05142	Hypertrophic cardiomyopathy (HCM),Renin-angiotensin system,Chagas disease (American trypanosomiasis)
ENSBTAT00000027199	ENSBTAG00000020402	TDRD9	0.382788	49.3107	3.23394	3.93053	0.0221246	0.15982	tudor domain containing 9 [Source:HGNC Symbol;Acc:HGNC:20122]	GO:0019953,GO:0007283,GO:0048232,GO:0044702,GO:0007276,GO:0032504,GO:0005737,GO:0005622,GO:0048609,GO:0044424,GO:0043226,GO:0043229,GO:0022414,GO:0048610,GO:0000003,GO:0044444,GO:0043227,GO:0043231,GO:0009566,GO:0043228,GO:0043232,GO:0043167,GO:0034660,GO:0030554,GO:0030529,GO:0032559,GO:0005524,GO:0007049,GO:0043168,GO:0036094,GO:0001882,GO:0032549,GO:0032555,GO:0003824,GO:0017076,GO:0005739,GO:…	sexual reproduction,spermatogenesis,male gamete generation,single organism reproductive process,gamete generation,multicellular organism reproduction,cytoplasm,intracellular,multicellular organismal reproductive process,intracellular part,organelle,intracellular organelle,reproductive process,cellular process involved in reproduction,reproduction,cytoplasmic part,membrane-bounded organelle,intrac…	--	--
ENSBTAT00000015155	ENSBTAG00000011402	-	0.202407	14.6129	0.960634	3.92711	0.0289559	0.174177	--	GO:0097223,GO:0005737,GO:0001669,GO:0005622,GO:0044424,GO:0043226,GO:0043229,GO:0044444,GO:0043227,GO:0043231,GO:0071840,GO:0016043,GO:0031982,GO:0030141,GO:0031988,GO:0005548,GO:0000287,GO:0031410,GO:0016044,GO:0061024,GO:0016023,GO:0043167,GO:0015914,GO:0030554,GO:0032559,GO:0005524,GO:0046872,GO:0006996,GO:0097035,GO:0043169,GO:0004012,GO:0043168,GO:0036094,GO:0001882,GO:0032549,GO:0032555,GO:…	sperm part,cytoplasm,acrosomal vesicle,intracellular,intracellular part,organelle,intracellular organelle,cytoplasmic part,membrane-bounded organelle,intracellular membrane-bounded organelle,cellular component organization or biogenesis,cellular component organization,vesicle,secretory granule,membrane-bounded vesicle,phospholipid transporter activity,magnesium ion binding,cytoplasmic vesicle,cel…	--	--
ENSBTAT00000019089	ENSBTAG00000014355	MYCBPAP	0.156429	13.9675	0.96981	3.84823	0.0276217	0.17242	MYCBP associated protein [Source:HGNC Symbol;Acc:HGNC:19677]	GO:0019953,GO:0007283,GO:0048232,GO:0044702,GO:0007276,GO:0032504,GO:0005737,GO:0005622,GO:0048609,GO:0044424,GO:0022414,GO:0000003,GO:0044464,GO:0005623,GO:0005575,GO:0044699,GO:0032501,GO:0008150	sexual reproduction,spermatogenesis,male gamete generation,single organism reproductive process,gamete generation,multicellular organism reproduction,cytoplasm,intracellular,multicellular organismal reproductive process,intracellular part,reproductive process,reproduction,cell part,cell,cellular_component,single-organism process,multicellular organismal process,biological_process	--	--
ENSBTAT00000018735	ENSBTAG00000014092	CELF6	0.239098	6.70693	0.49194	3.7691	0.0172832	0.149224	CUGBP Elav-like family member 6 [Source:RefSeq peptide;Acc:NP_001192573]	GO:0044702,GO:0005737,GO:0005622,GO:0044424,GO:0022414,GO:0000003,GO:0044464,GO:0005623,GO:0005488,GO:0044704,GO:0005575,GO:0019098,GO:0007610,GO:0003723,GO:0071625,GO:0065008,GO:0097159,GO:1901363,GO:0001505,GO:0044708,GO:0007267,GO:0003676,GO:0035637,GO:0019226,GO:0044699,GO:0007268,GO:0032501,GO:0044763,GO:0009987,GO:0008150,GO:0044707,GO:0050896,GO:0065007,GO:0044700,GO:0007154,GO:0023052,GO:…	single organism reproductive process,cytoplasm,intracellular,intracellular part,reproductive process,reproduction,cell part,cell,binding,single-organism reproductive behavior,cellular_component,reproductive behavior,behavior,RNA binding,vocalization behavior,regulation of biological quality,organic cyclic compound binding,heterocyclic compound binding,regulation of neurotransmitter levels,single-…	--	--
ENSBTAT00000028226	ENSBTAG00000021181	BUB1	0.140364	56.3233	4.32841	3.70182	0.00548559	0.116146	BUB1 mitotic checkpoint serine/threonine kinase [Source:HGNC Symbol;Acc:HGNC:1148]	GO:0005737,GO:0005622,GO:0044424,GO:0043226,GO:0043229,GO:0048610,GO:0000003,GO:0044444,GO:0043227,GO:0043231,GO:0071840,GO:0043228,GO:0043232,GO:0016043,GO:0016740,GO:0016301,GO:0044422,GO:0044446,GO:0016310,GO:0016773,GO:0005829,GO:0016772,GO:0004672,GO:0043167,GO:0006468,GO:0006793,GO:0030554,GO:0006796,GO:0032559,GO:0005524,GO:0051128,GO:0007063,GO:0007049,GO:0006996,GO:0033043,GO:0000278,GO:…	cytoplasm,intracellular,intracellular part,organelle,intracellular organelle,cellular process involved in reproduction,reproduction,cytoplasmic part,membrane-bounded organelle,intracellular membrane-bounded organelle,cellular component organization or biogenesis,non-membrane-bounded organelle,intracellular non-membrane-bounded organelle,cellular component organization,transferase activity,kinase …	bta04114,bta04914,bta04110	Oocyte meiosis,Progesterone-mediated oocyte maturation,Cell cycle
ENSBTAT00000048817	ENSBTAG00000005456	TTK	0.179804	18.6632	1.55022	3.58965	0.0352791	0.186803	TTK protein kinase [Source:HGNC Symbol;Acc:HGNC:12401]	GO:0005737,GO:0005622,GO:0044424,GO:0043226,GO:0043229,GO:0022414,GO:0048610,GO:0000003,GO:0043228,GO:0043232,GO:0016740,GO:0016301,GO:0044422,GO:0044446,GO:0016310,GO:0018212,GO:0018108,GO:0016773,GO:0016772,GO:0018210,GO:0004672,GO:0043167,GO:0006468,GO:0018107,GO:0006793,GO:0030554,GO:0006796,GO:0032559,GO:0005524,GO:2000241,GO:0007049,GO:0000278,GO:0046777,GO:0043168,GO:0036094,GO:0001882,GO:…	cytoplasm,intracellular,intracellular part,organelle,intracellular organelle,reproductive process,cellular process involved in reproduction,reproduction,non-membrane-bounded organelle,intracellular non-membrane-bounded organelle,transferase activity,kinase activity,organelle part,intracellular organelle part,phosphorylation,peptidyl-tyrosine modification,peptidyl-tyrosine phosphorylation,phosphot…	bta04110	Cell cycle
ENSBTAT00000044590	ENSBTAG00000013009	AURKA	0.125351	53.0597	4.46107	3.57215	0.00601031	0.117251	aurora kinase A [Source:HGNC Symbol;Acc:HGNC:11393]	GO:0019953,GO:0044702,GO:0007276,GO:0032504,GO:0005737,GO:0005622,GO:0048609,GO:0044424,GO:0043226,GO:0043229,GO:0022414,GO:0022412,GO:0005929,GO:0048610,GO:0000003,GO:0044444,GO:0015630,GO:0043227,GO:0043231,GO:0007281,GO:0005856,GO:0009653,GO:0071840,GO:0043228,GO:0043232,GO:0016043,GO:0016740,GO:0044430,GO:0044085,GO:0006461,GO:0070271,GO:0005815,GO:0065003,GO:0071822,GO:0043933,GO:0060560,GO:…	sexual reproduction,single organism reproductive process,gamete generation,multicellular organism reproduction,cytoplasm,intracellular,multicellular organismal reproductive process,intracellular part,organelle,intracellular organelle,reproductive process,cellular process involved in reproduction in multicellular organism,cilium,cellular process involved in reproduction,reproduction,cytoplasmic pa…	bta04114	Oocyte meiosis
ENSBTAT00000044026	ENSBTAG00000003809	PLCD4	0.124879	10.5296	0.88965	3.56506	0.00257714	0.105441	phospholipase C delta 4 [Source:HGNC Symbol;Acc:HGNC:9062]	GO:0019953,GO:0044702,GO:0005737,GO:0005622,GO:0044424,GO:0043226,GO:0043229,GO:0022414,GO:0048610,GO:0000003,GO:0044444,GO:0043227,GO:0043231,GO:0009566,GO:0007338,GO:0007340,GO:0044422,GO:0044446,GO:0017156,GO:0005829,GO:0043167,GO:0012505,GO:0005509,GO:0006793,GO:0006796,GO:0031967,GO:0031975,GO:0031090,GO:0046872,GO:0043169,GO:0003824,GO:0005634,GO:0016788,GO:0044710,GO:0042578,GO:0044464,GO:…	sexual reproduction,single organism reproductive process,cytoplasm,intracellular,intracellular part,organelle,intracellular organelle,reproductive process,cellular process involved in reproduction,reproduction,cytoplasmic part,membrane-bounded organelle,intracellular membrane-bounded organelle,fertilization,single fertilization,acrosome reaction,organelle part,intracellular organelle part,calcium…	bta04919,bta01100,bta04070,bta00562,bta04020	Thyroid hormone signaling pathway,Metabolic pathways,Phosphatidylinositol signaling system,Inositol phosphate metabolism,Calcium signaling pathway
ENSBTAT00000006566	ENSBTAG00000004987	NUP210L	0.196459	39.8011	3.43406	3.53482	0.0129306	0.137948	nucleoporin 210 like [Source:HGNC Symbol;Acc:HGNC:29915]	GO:0019953,GO:0007283,GO:0048232,GO:0044702,GO:0007276,GO:0032504,GO:0048609,GO:0022414,GO:0022412,GO:0048610,GO:0000003,GO:0048515,GO:0007286,GO:0007281,GO:0009888,GO:0044767,GO:0002064,GO:0032502,GO:0060429,GO:0048869,GO:0003006,GO:0048856,GO:0008584,GO:0030855,GO:0046546,GO:0046661,GO:0048468,GO:0030154,GO:0060008,GO:0007275,GO:0008406,GO:0045137,GO:0048731,GO:0007548,GO:0061458,GO:0048608,GO:…	sexual reproduction,spermatogenesis,male gamete generation,single organism reproductive process,gamete generation,multicellular organism reproduction,multicellular organismal reproductive process,reproductive process,cellular process involved in reproduction in multicellular organism,cellular process involved in reproduction,reproduction,spermatid differentiation,spermatid development,germ cell d…	bta03013	RNA transport
ENSBTAT00000002071	ENSBTAG00000001580	CLGN	0.0159408	895.614	105.887	3.08035	0.000988111	0.0937198	calmegin [Source:HGNC Symbol;Acc:HGNC:2060]	GO:0019953,GO:0044702,GO:0005737,GO:0005622,GO:0044424,GO:0043226,GO:0043229,GO:0022414,GO:0048610,GO:0000003,GO:0044444,GO:0043227,GO:0043231,GO:0009566,GO:0007338,GO:0071840,GO:0016043,GO:0035036,GO:0044085,GO:0006461,GO:0070271,GO:0065003,GO:0071822,GO:0043933,GO:0022607,GO:0007339,GO:0044422,GO:0009988,GO:0044446,GO:0005783,GO:0043167,GO:0008037,GO:0012505,GO:0044183,GO:0005509,GO:0031090,GO:…	sexual reproduction,single organism reproductive process,cytoplasm,intracellular,intracellular part,organelle,intracellular organelle,reproductive process,cellular process involved in reproduction,reproduction,cytoplasmic part,membrane-bounded organelle,intracellular membrane-bounded organelle,fertilization,single fertilization,cellular component organization or biogenesis,cellular component orga…	--	--
ENSBTAT00000061350	ENSBTAG00000043957	TDRP	0.0976397	77.4845	9.77434	2.98684	0.0343994	0.18525	testis development related protein [Source:HGNC Symbol;Acc:HGNC:26951]	GO:0019953,GO:0007283,GO:0048232,GO:0044702,GO:0007276,GO:0032504,GO:0005737,GO:0005622,GO:0048609,GO:0044424,GO:0043226,GO:0043229,GO:0022414,GO:0000003,GO:0044444,GO:0043227,GO:0043231,GO:0005829,GO:0005634,GO:0044464,GO:0005623,GO:0005575,GO:0044699,GO:0032501,GO:0008150	sexual reproduction,spermatogenesis,male gamete generation,single organism reproductive process,gamete generation,multicellular organism reproduction,cytoplasm,intracellular,multicellular organismal reproductive process,intracellular part,organelle,intracellular organelle,reproductive process,reproduction,cytoplasmic part,membrane-bounded organelle,intracellular membrane-bounded organelle,cytosol…	--	--
ENSBTAT00000033420	ENSBTAG00000030671	HOOK1	0.145027	55.2576	7.07912	2.96453	0.00636047	0.118763	protein Hook homolog 1 [Source:RefSeq peptide;Acc:NP_001193799]	GO:0019953,GO:0007283,GO:0048232,GO:0044702,GO:0007276,GO:0032504,GO:0005737,GO:0005622,GO:0048609,GO:0044424,GO:0043226,GO:0043229,GO:0022414,GO:0022412,GO:0048610,GO:0000003,GO:0044444,GO:0015630,GO:0043227,GO:0048515,GO:0007286,GO:0043231,GO:0007281,GO:0005856,GO:0071840,GO:0043228,GO:0043232,GO:0016043,GO:0044430,GO:0005815,GO:0071822,GO:0043933,GO:0009888,GO:0005813,GO:0044767,GO:0002064,GO:…	sexual reproduction,spermatogenesis,male gamete generation,single organism reproductive process,gamete generation,multicellular organism reproduction,cytoplasm,intracellular,multicellular organismal reproductive process,intracellular part,organelle,intracellular organelle,reproductive process,cellular process involved in reproduction in multicellular organism,cellular process involved in reproduc…	--	--
ENSBTAT00000009509	ENSBTAG00000007230	FANCF	0.0971357	29.7673	3.87153	2.94275	0.00678193	0.119536	Fanconi anemia complementation group F [Source:HGNC Symbol;Acc:HGNC:3587]	GO:0019953,GO:0007283,GO:0048232,GO:0044702,GO:0007276,GO:0032504,GO:0005622,GO:0048609,GO:0044424,GO:0043226,GO:0043229,GO:0022414,GO:0000003,GO:0043227,GO:0043231,GO:0044767,GO:0044422,GO:0032502,GO:0044446,GO:0003006,GO:0048856,GO:0019538,GO:0005634,GO:0007275,GO:0008406,GO:0045137,GO:0048731,GO:0043412,GO:0007548,GO:0044464,GO:0046545,GO:0044267,GO:0005623,GO:0046660,GO:0043240,GO:0006464,GO:…	sexual reproduction,spermatogenesis,male gamete generation,single organism reproductive process,gamete generation,multicellular organism reproduction,intracellular,multicellular organismal reproductive process,intracellular part,organelle,intracellular organelle,reproductive process,reproduction,membrane-bounded organelle,intracellular membrane-bounded organelle,single-organism developmental proc…	bta03460	Fanconi anemia pathway
ENSBTAT00000027001	ENSBTAG00000020262	PSME4	0.183176	101.299	14.6798	2.78671	0.0304349	0.177143	Proteasome activator complex subunit 4 [Source:UniProtKB/Swiss-Prot;Acc:F1MKX4]	GO:0019953,GO:0007283,GO:0048232,GO:0044702,GO:0007276,GO:0032504,GO:0005737,GO:0005622,GO:0048609,GO:0044424,GO:0043226,GO:0043229,GO:0022414,GO:0022412,GO:0048610,GO:0000003,GO:0044444,GO:0043227,GO:0048515,GO:0007286,GO:0043231,GO:0007281,GO:0071840,GO:0016043,GO:0043933,GO:0009888,GO:0032403,GO:0044767,GO:0002064,GO:0044422,GO:0032502,GO:0060429,GO:0048869,GO:0044446,GO:0003006,GO:0048856,GO:…	sexual reproduction,spermatogenesis,male gamete generation,single organism reproductive process,gamete generation,multicellular organism reproduction,cytoplasm,intracellular,multicellular organismal reproductive process,intracellular part,organelle,intracellular organelle,reproductive process,cellular process involved in reproduction in multicellular organism,cellular process involved in reproduc…	bta03050	Proteasome
ENSBTAT00000004655	ENSBTAG00000003578	DPCD	0.17268	127.971	18.5912	2.78312	0.0264801	0.171087	deleted in primary ciliary dyskinesia homolog (mouse) [Source:HGNC Symbol;Acc:HGNC:24542]	GO:0019953,GO:0007283,GO:0048232,GO:0044702,GO:0007276,GO:0032504,GO:0005622,GO:0048609,GO:0044424,GO:0043226,GO:0043229,GO:0022414,GO:0000003,GO:0043227,GO:0043231,GO:0006928,GO:0003341,GO:0048870,GO:0051674,GO:0030317,GO:0040011,GO:0044767,GO:0032502,GO:0007018,GO:0048856,GO:0060972,GO:0007017,GO:0007368,GO:0009855,GO:0009799,GO:0021678,GO:0003351,GO:0005634,GO:0021670,GO:0007275,GO:0007389,GO:…	sexual reproduction,spermatogenesis,male gamete generation,single organism reproductive process,gamete generation,multicellular organism reproduction,intracellular,multicellular organismal reproductive process,intracellular part,organelle,intracellular organelle,reproductive process,reproduction,membrane-bounded organelle,intracellular membrane-bounded organelle,cellular component movement,cilium…	--	--
ENSBTAT00000019998	ENSBTAG00000015022	KIF2A	0.13553	49.8114	7.63105	2.70652	0.0202496	0.156308	kinesin family member 2A [Source:HGNC Symbol;Acc:HGNC:6318]	GO:0097223,GO:0005622,GO:0044424,GO:0043226,GO:0043229,GO:0031514,GO:0005929,GO:0015630,GO:0043227,GO:0036126,GO:0043231,GO:0006928,GO:0005856,GO:0071840,GO:0043228,GO:0043232,GO:0044441,GO:0016043,GO:0044430,GO:0044085,GO:0006461,GO:0070271,GO:0005815,GO:0065003,GO:0071822,GO:0043933,GO:0022607,GO:0005819,GO:0005813,GO:0044422,GO:0042995,GO:0044446,GO:0007018,GO:0007010,GO:0007017,GO:0097228,GO:…	sperm part,intracellular,intracellular part,organelle,intracellular organelle,motile cilium,cilium,microtubule cytoskeleton,membrane-bounded organelle,sperm flagellum,intracellular membrane-bounded organelle,cellular component movement,cytoskeleton,cellular component organization or biogenesis,non-membrane-bounded organelle,intracellular non-membrane-bounded organelle,cilium part,cellular compone…	--	--
ENSBTAT00000024914	ENSBTAG00000018717	DDX20	0.113837	201.074	31.796	2.66081	0.0125484	0.137215	DEAD-box helicase 20 [Source:HGNC Symbol;Acc:HGNC:2743]	GO:0019953,GO:0044702,GO:0007276,GO:0032504,GO:0005737,GO:0005622,GO:0048609,GO:0044424,GO:0043226,GO:0043229,GO:0022414,GO:0000003,GO:0044444,GO:0043227,GO:0043231,GO:0071840,GO:0016043,GO:0044085,GO:0065003,GO:0034622,GO:0043933,GO:0022607,GO:0044422,GO:0044446,GO:0005829,GO:0022613,GO:0043167,GO:0022618,GO:0071826,GO:0030554,GO:0032559,GO:0005524,GO:0070491,GO:0043168,GO:0019216,GO:0036094,GO:…	sexual reproduction,single organism reproductive process,gamete generation,multicellular organism reproduction,cytoplasm,intracellular,multicellular organismal reproductive process,intracellular part,organelle,intracellular organelle,reproductive process,reproduction,cytoplasmic part,membrane-bounded organelle,intracellular membrane-bounded organelle,cellular component organization or biogenesis,…	bta03013	RNA transport
ENSBTAT00000003764	ENSBTAG00000002896	KPNA6	0.34389	83.6508	14.4792	2.5304	0.0471683	0.206986	importin subunit alpha-7 [Source:RefSeq peptide;Acc:NP_001069422]	GO:0044702,GO:0032504,GO:0005737,GO:0005622,GO:0048609,GO:0044424,GO:0043226,GO:0043229,GO:0022414,GO:0000003,GO:0043227,GO:0043231,GO:0006605,GO:0006886,GO:0005634,GO:0044464,GO:0060135,GO:0005623,GO:0034613,GO:0070727,GO:0033365,GO:0051179,GO:0015031,GO:0046907,GO:0051649,GO:0043170,GO:0045184,GO:0051641,GO:0008104,GO:0008565,GO:0016482,GO:0005575,GO:0033036,GO:0048522,GO:0017038,GO:0010628,GO:…	single organism reproductive process,multicellular organism reproduction,cytoplasm,intracellular,multicellular organismal reproductive process,intracellular part,organelle,intracellular organelle,reproductive process,reproduction,membrane-bounded organelle,intracellular membrane-bounded organelle,protein targeting,intracellular protein transport,nucleus,cell part,maternal process involved in fema…	--	--
ENSBTAT00000010315	ENSBTAG00000007840	HMGCR	0.203147	60.5335	10.4906	2.52863	0.0377457	0.190453	3-hydroxy-3-methylglutaryl-CoA reductase [Source:HGNC Symbol;Acc:HGNC:5006]	GO:0044702,GO:0005737,GO:0005622,GO:0044424,GO:0043226,GO:0043229,GO:0022414,GO:0000003,GO:0044444,GO:0043227,GO:0043231,GO:0071840,GO:0016043,GO:0044085,GO:0006461,GO:0070271,GO:0065003,GO:0071822,GO:0043933,GO:0022607,GO:0044422,GO:0044446,GO:0016310,GO:0005783,GO:0043167,GO:0012505,GO:0006468,GO:0006793,GO:0006796,GO:0031090,GO:0006469,GO:0033865,GO:0033875,GO:0034032,GO:1901135,GO:0009116,GO:…	single organism reproductive process,cytoplasm,intracellular,intracellular part,organelle,intracellular organelle,reproductive process,reproduction,cytoplasmic part,membrane-bounded organelle,intracellular membrane-bounded organelle,cellular component organization or biogenesis,cellular component organization,cellular component biogenesis,protein complex assembly,protein complex biogenesis,macrom…	bta00900,bta01100,bta04152,bta04976	Terpenoid backbone biosynthesis,Metabolic pathways,AMPK signaling pathway,Bile secretion
ENSBTAT00000063441	ENSBTAG00000048235	HIST1H2BA	0.046865	2323.74	408.239	2.50896	0.00609885	0.117251	histone cluster 1 H2B family member a [Source:HGNC Symbol;Acc:HGNC:18730]	GO:0019953,GO:0007283,GO:0048232,GO:0044702,GO:0007276,GO:0032504,GO:0005622,GO:0048609,GO:0044424,GO:0043226,GO:0043229,GO:0022414,GO:0022412,GO:0048610,GO:0000003,GO:0043227,GO:0048515,GO:0007286,GO:0043231,GO:0006928,GO:0007281,GO:0048870,GO:0051674,GO:0071840,GO:0043228,GO:0043232,GO:0040011,GO:0016043,GO:0044085,GO:0065003,GO:0034622,GO:0043933,GO:0009888,GO:0022607,GO:0016477,GO:0044767,GO:…	sexual reproduction,spermatogenesis,male gamete generation,single organism reproductive process,gamete generation,multicellular organism reproduction,intracellular,multicellular organismal reproductive process,intracellular part,organelle,intracellular organelle,reproductive process,cellular process involved in reproduction in multicellular organism,cellular process involved in reproduction,repro…	bta05322,bta05203,bta05034	Systemic lupus erythematosus,Viral carcinogenesis,Alcoholism
ENSBTAT00000028427	ENSBTAG00000021323	AGFG1	0.176348	175.993	42.5653	2.04777	0.00413764	0.111388	ArfGAP with FG repeats 1 [Source:HGNC Symbol;Acc:HGNC:5175]	GO:0019953,GO:0007283,GO:0048232,GO:0044702,GO:0007276,GO:0032504,GO:0005737,GO:0005622,GO:0048609,GO:0044424,GO:0043226,GO:0043229,GO:0022414,GO:0022412,GO:0048610,GO:0000003,GO:0044444,GO:0043227,GO:0048515,GO:0007286,GO:0043231,GO:0007281,GO:0048646,GO:0009653,GO:0071840,GO:0016043,GO:0044085,GO:0071822,GO:0043933,GO:0031982,GO:0009888,GO:0022607,GO:0044767,GO:0002064,GO:0032502,GO:0042995,GO:…	sexual reproduction,spermatogenesis,male gamete generation,single organism reproductive process,gamete generation,multicellular organism reproduction,cytoplasm,intracellular,multicellular organismal reproductive process,intracellular part,organelle,intracellular organelle,reproductive process,cellular process involved in reproduction in multicellular organism,cellular process involved in reproduc…	bta05164	Influenza A
ENSBTAT00000026274	ENSBTAG00000019714	DAZAP1	0.136882	85.6875	21.0613	2.02449	0.034728	0.186004	DAZ-associated protein 1 [Source:RefSeq peptide;Acc:NP_001179960]	GO:0019953,GO:0007283,GO:0048232,GO:0044702,GO:0007276,GO:0032504,GO:0005737,GO:0005622,GO:0048609,GO:0044424,GO:0043226,GO:0043229,GO:0022414,GO:0000003,GO:0044444,GO:0043227,GO:0043231,GO:0044767,GO:0044422,GO:0032502,GO:0044446,GO:0003006,GO:0048856,GO:0005829,GO:0035613,GO:0005634,GO:0007275,GO:0048731,GO:0044464,GO:0060135,GO:0005623,GO:0005488,GO:0008283,GO:0048513,GO:0043170,GO:0001893,GO:…	sexual reproduction,spermatogenesis,male gamete generation,single organism reproductive process,gamete generation,multicellular organism reproduction,cytoplasm,intracellular,multicellular organismal reproductive process,intracellular part,organelle,intracellular organelle,reproductive process,reproduction,cytoplasmic part,membrane-bounded organelle,intracellular membrane-bounded organelle,single-…	bta03015	mRNA surveillance pathway
ENSBTAT00000049077	ENSBTAG00000024105	BCL2L11	0.189234	13.0656	3.38455	1.94874	0.00377114	0.110457	BCL2 like 11 [Source:HGNC Symbol;Acc:HGNC:994]	GO:0019953,GO:0007283,GO:0048232,GO:0044702,GO:0007276,GO:0032504,GO:0005737,GO:0005622,GO:0048609,GO:0044424,GO:0043226,GO:0043229,GO:0022414,GO:0000003,GO:0044444,GO:0015630,GO:0043227,GO:0043231,GO:0048646,GO:0005856,GO:0009653,GO:0071840,GO:0043228,GO:0043232,GO:0016043,GO:0044430,GO:0044085,GO:0006461,GO:0070271,GO:0065003,GO:0071822,GO:0043933,GO:0022607,GO:0007160,GO:0035295,GO:0032403,GO:…	sexual reproduction,spermatogenesis,male gamete generation,single organism reproductive process,gamete generation,multicellular organism reproduction,cytoplasm,intracellular,multicellular organismal reproductive process,intracellular part,organelle,intracellular organelle,reproductive process,reproduction,cytoplasmic part,microtubule cytoskeleton,membrane-bounded organelle,intracellular membrane-…	bta04151,bta04932,bta04068,bta05206	PI3K-Akt signaling pathway,Non-alcoholic fatty liver disease (NAFLD),FoxO signaling pathway,MicroRNAs in cancer
ENSBTAT00000043719	ENSBTAG00000030897	XRCC2	1.73121	2.91824	0.831028	1.81213	0.0329843	0.182284	X-ray repair cross complementing 2 [Source:HGNC Symbol;Acc:HGNC:12829]	GO:0005622,GO:0044424,GO:0043226,GO:0043229,GO:0048610,GO:0000003,GO:0015630,GO:0043227,GO:0043231,GO:0048646,GO:0005856,GO:0009653,GO:0071840,GO:0043228,GO:0043232,GO:0016043,GO:0044430,GO:0044085,GO:0005815,GO:0065003,GO:0034622,GO:0043933,GO:0022607,GO:0005813,GO:0044767,GO:0044422,GO:0032502,GO:0048869,GO:0044446,GO:0043009,GO:0048856,GO:0009790,GO:0009792,GO:0007010,GO:0007017,GO:0000217,GO:…	intracellular,intracellular part,organelle,intracellular organelle,cellular process involved in reproduction,reproduction,microtubule cytoskeleton,membrane-bounded organelle,intracellular membrane-bounded organelle,anatomical structure formation involved in morphogenesis,cytoskeleton,anatomical structure morphogenesis,cellular component organization or biogenesis,non-membrane-bounded organelle,in…	bta03440	Homologous recombination
ENSBTAT00000032568	ENSBTAG00000020681	FNDC3A	0.301477	81.3116	25.4827	1.67395	0.0288393	0.173992	fibronectin type III domain containing 3A [Source:HGNC Symbol;Acc:HGNC:20296]	GO:0097223,GO:0019953,GO:0007283,GO:0048232,GO:0044702,GO:0007276,GO:0032504,GO:0005737,GO:0001669,GO:0005622,GO:0048609,GO:0044424,GO:0043226,GO:0043229,GO:0022414,GO:0022412,GO:0048610,GO:0000003,GO:0044444,GO:0043227,GO:0048515,GO:0007286,GO:0043231,GO:0009566,GO:0007281,GO:0031982,GO:0009888,GO:0030141,GO:0031988,GO:0044767,GO:0002064,GO:0044422,GO:0032502,GO:0007155,GO:0022610,GO:0060429,GO:…	sperm part,sexual reproduction,spermatogenesis,male gamete generation,single organism reproductive process,gamete generation,multicellular organism reproduction,cytoplasm,acrosomal vesicle,intracellular,multicellular organismal reproductive process,intracellular part,organelle,intracellular organelle,reproductive process,cellular process involved in reproduction in multicellular organism,cellular…	--	--
ENSBTAT00000048248	ENSBTAG00000006370	CCT3	0.179279	350.7	137.002	1.35604	0.0388504	0.192729	chaperonin containing TCP1 subunit 3 [Source:HGNC Symbol;Acc:HGNC:1616]	GO:0019953,GO:0044702,GO:0005737,GO:0005622,GO:0044424,GO:0043226,GO:0043229,GO:0022414,GO:0048610,GO:0000003,GO:0044444,GO:0015630,GO:0043227,GO:0009566,GO:0007338,GO:0005856,GO:0071840,GO:0043228,GO:0043232,GO:0016043,GO:0044430,GO:0035036,GO:0044085,GO:0006461,GO:0070271,GO:0065003,GO:0071822,GO:0043933,GO:0031982,GO:0022607,GO:0007339,GO:0031988,GO:0044422,GO:0009988,GO:0044446,GO:0005829,GO:…	sexual reproduction,single organism reproductive process,cytoplasm,intracellular,intracellular part,organelle,intracellular organelle,reproductive process,cellular process involved in reproduction,reproduction,cytoplasmic part,microtubule cytoskeleton,membrane-bounded organelle,fertilization,single fertilization,cytoskeleton,cellular component organization or biogenesis,non-membrane-bounded organ…	--	--
ENSBTAT00000022719	ENSBTAG00000017083	TEX15	0.554317	68.5311	28.776	1.25189	0.03321	0.182382	testis expressed 15, meiosis and synapsis associated [Source:HGNC Symbol;Acc:HGNC:11738]	GO:0048610,GO:0000003,GO:0071840,GO:0016043,GO:0007049,GO:0006996,GO:0051052,GO:0006282,GO:0006259,GO:0006281,GO:0022402,GO:0033554,GO:0080135,GO:0043170,GO:0006974,GO:0000018,GO:0007129,GO:0071704,GO:0044260,GO:0051321,GO:0008152,GO:2001020,GO:0044238,GO:0010569,GO:2000779,GO:0044237,GO:0007127,GO:0006310,GO:0048583,GO:0007126,GO:0070192,GO:0007140,GO:0006950,GO:0006807,GO:0006302,GO:0000724,GO:…	cellular process involved in reproduction,reproduction,cellular component organization or biogenesis,cellular component organization,cell cycle,organelle organization,regulation of DNA metabolic process,regulation of DNA repair,DNA metabolic process,DNA repair,cell cycle process,cellular response to stress,regulation of cellular response to stress,macromolecule metabolic process,response to DNA d…	--	--
ENSBTAT00000025496	ENSBTAG00000019156	CCT2	0.249331	364.06	173.948	1.06552	0.0403021	0.195723	chaperonin containing TCP1 subunit 2 [Source:HGNC Symbol;Acc:HGNC:1615]	GO:0019953,GO:0044702,GO:0005737,GO:0005622,GO:0044424,GO:0043226,GO:0043229,GO:0022414,GO:0048610,GO:0000003,GO:0044444,GO:0015630,GO:0043227,GO:0009566,GO:0007338,GO:0005856,GO:0071840,GO:0043228,GO:0043232,GO:0016043,GO:0044430,GO:0035036,GO:0043623,GO:0044085,GO:0006461,GO:0070271,GO:0065003,GO:0034622,GO:0071822,GO:0043933,GO:0031982,GO:0031012,GO:0022607,GO:0007339,GO:0031988,GO:0044422,GO:…	sexual reproduction,single organism reproductive process,cytoplasm,intracellular,intracellular part,organelle,intracellular organelle,reproductive process,cellular process involved in reproduction,reproduction,cytoplasmic part,microtubule cytoskeleton,membrane-bounded organelle,fertilization,single fertilization,cytoskeleton,cellular component organization or biogenesis,non-membrane-bounded organ…	--	--
ENSBTAT00000019814	ENSBTAG00000014883	GABARAP	0.30294	237.37	123.037	0.948046	0.0315061	0.179881	GABA type A receptor-associated protein [Source:HGNC Symbol;Acc:HGNC:4067]	GO:0097223,GO:0005737,GO:0005622,GO:0044424,GO:0043226,GO:0043229,GO:0031514,GO:0005929,GO:0044444,GO:0015630,GO:0043227,GO:0036126,GO:0043231,GO:0005856,GO:0071840,GO:0043228,GO:0043232,GO:0044441,GO:0016043,GO:0044430,GO:0031982,GO:0005930,GO:0044422,GO:0042995,GO:0044446,GO:0031410,GO:0007010,GO:0007017,GO:0005783,GO:0044463,GO:0012505,GO:0000421,GO:0015629,GO:0031090,GO:0000226,GO:0006996,GO:…	sperm part,cytoplasm,intracellular,intracellular part,organelle,intracellular organelle,motile cilium,cilium,cytoplasmic part,microtubule cytoskeleton,membrane-bounded organelle,sperm flagellum,intracellular membrane-bounded organelle,cytoskeleton,cellular component organization or biogenesis,non-membrane-bounded organelle,intracellular non-membrane-bounded organelle,cilium part,cellular componen…	bta04068,bta04140,bta04727	FoxO signaling pathway,Regulation of autophagy,GABAergic synapse
ENSBTAT00000018069	ENSBTAG00000013580	KDM3A	1.4277	40.142	23.6481	0.763389	0.0362067	0.188592	lysine demethylase 3A [Source:HGNC Symbol;Acc:HGNC:20815]	GO:0019953,GO:0007283,GO:0048232,GO:0044702,GO:0007276,GO:0032504,GO:0005737,GO:0005622,GO:0048609,GO:0044424,GO:0043226,GO:0043229,GO:0022414,GO:0022412,GO:0048610,GO:0000003,GO:0043227,GO:0048515,GO:0007286,GO:0043231,GO:0007281,GO:0071840,GO:0043228,GO:0043232,GO:0016043,GO:0009888,GO:0044767,GO:0002064,GO:0044422,GO:0032502,GO:0060429,GO:0048869,GO:0044446,GO:0003006,GO:0048856,GO:0050793,GO:…	sexual reproduction,spermatogenesis,male gamete generation,single organism reproductive process,gamete generation,multicellular organism reproduction,cytoplasm,intracellular,multicellular organismal reproductive process,intracellular part,organelle,intracellular organelle,reproductive process,cellular process involved in reproduction in multicellular organism,cellular process involved in reproduc…	--	--
ENSBTAT00000044819	ENSBTAG00000004531	CCT4	0.346107	181.01	119.725	0.596345	0.0208892	0.156846	chaperonin containing TCP1 subunit 4 [Source:HGNC Symbol;Acc:HGNC:1617]	GO:0019953,GO:0044702,GO:0005737,GO:0005622,GO:0044424,GO:0043226,GO:0043229,GO:0022414,GO:0048610,GO:0000003,GO:0044444,GO:0015630,GO:0043227,GO:0043231,GO:0009566,GO:0007338,GO:0005856,GO:0071840,GO:0043228,GO:0043232,GO:0016043,GO:0044430,GO:0035036,GO:0005815,GO:0031982,GO:0007339,GO:0005813,GO:0031988,GO:0044422,GO:0009988,GO:0044446,GO:0005829,GO:0051130,GO:1901998,GO:0070062,GO:0043230,GO:…	sexual reproduction,single organism reproductive process,cytoplasm,intracellular,intracellular part,organelle,intracellular organelle,reproductive process,cellular process involved in reproduction,reproduction,cytoplasmic part,microtubule cytoskeleton,membrane-bounded organelle,intracellular membrane-bounded organelle,fertilization,single fertilization,cytoskeleton,cellular component organization…	--	--
ENSBTAT00000012863	ENSBTAG00000009755	GOLGA3	2.90922	12.9056	8.81249	0.55038	0.0181108	0.151637	golgin A3 [Source:HGNC Symbol;Acc:HGNC:4426]	GO:0019953,GO:0007283,GO:0048232,GO:0044702,GO:0007276,GO:0032504,GO:0005737,GO:0005622,GO:0048609,GO:0044424,GO:0043226,GO:0043229,GO:0022414,GO:0000003,GO:0044444,GO:0043227,GO:0043231,GO:0043228,GO:0043232,GO:0044422,GO:0044446,GO:0090498,GO:0005829,GO:0012505,GO:0045296,GO:0031090,GO:0005515,GO:0005634,GO:0050839,GO:0005794,GO:0044464,GO:0005623,GO:0017119,GO:0031312,GO:0005488,GO:0005730,GO:…	sexual reproduction,spermatogenesis,male gamete generation,single organism reproductive process,gamete generation,multicellular organism reproduction,cytoplasm,intracellular,multicellular organismal reproductive process,intracellular part,organelle,intracellular organelle,reproductive process,reproduction,cytoplasmic part,membrane-bounded organelle,intracellular membrane-bounded organelle,non-mem…	--	--
ENSBTAT00000021637	ENSBTAG00000016265	DNAJA1	0.205352	327.352	233.232	0.489075	0.0424689	0.199374	DnaJ heat shock protein family (Hsp40) member A1 [Source:HGNC Symbol;Acc:HGNC:5229]	GO:0019953,GO:0007283,GO:0048232,GO:0044702,GO:0007276,GO:0032504,GO:0005737,GO:0005622,GO:0048609,GO:0044424,GO:0043226,GO:0043229,GO:0022414,GO:0000003,GO:0044444,GO:0015630,GO:0043227,GO:0043231,GO:0006928,GO:0005856,GO:0048870,GO:0051674,GO:0030317,GO:0043228,GO:0043232,GO:0040011,GO:0031982,GO:0031988,GO:0016310,GO:0005829,GO:1901998,GO:0005783,GO:0070062,GO:0043230,GO:0065010,GO:0031397,GO:…	sexual reproduction,spermatogenesis,male gamete generation,single organism reproductive process,gamete generation,multicellular organism reproduction,cytoplasm,intracellular,multicellular organismal reproductive process,intracellular part,organelle,intracellular organelle,reproductive process,reproduction,cytoplasmic part,microtubule cytoskeleton,membrane-bounded organelle,intracellular membrane-…	bta04141	Protein processing in endoplasmic reticulum
ENSBTAT00000007832	ENSBTAG00000005969	EIF2S2	0.261982	119.62	87.3095	0.454252	0.00249973	0.104244	eukaryotic translation initiation factor 2 subunit beta [Source:HGNC Symbol;Acc:HGNC:3266]	GO:0019953,GO:0044702,GO:0007276,GO:0032504,GO:0005737,GO:0005622,GO:0048609,GO:0044424,GO:0022414,GO:0048610,GO:0000003,GO:0044444,GO:0044767,GO:0032502,GO:0003006,GO:0043009,GO:0048856,GO:0009790,GO:0009792,GO:0008584,GO:0046546,GO:0046661,GO:0001701,GO:0019538,GO:0007275,GO:0008406,GO:0045137,GO:0006412,GO:0048731,GO:0007548,GO:0044464,GO:0044267,GO:0005623,GO:0002176,GO:0036093,GO:0061458,GO:…	sexual reproduction,single organism reproductive process,gamete generation,multicellular organism reproduction,cytoplasm,intracellular,multicellular organismal reproductive process,intracellular part,reproductive process,cellular process involved in reproduction,reproduction,cytoplasmic part,single-organism developmental process,developmental process,developmental process involved in reproduction…	bta03013	RNA transport
ENSBTAT00000015797	ENSBTAG00000011909	ACVR1	3.02991	9.01018	7.18045	0.327483	0.0274439	0.172368	activin A receptor type 1 [Source:HGNC Symbol;Acc:HGNC:171]	GO:0019953,GO:0044702,GO:0007276,GO:0032504,GO:0048609,GO:0022414,GO:0022412,GO:0048610,GO:0000003,GO:0072358,GO:0072359,GO:0001944,GO:0006928,GO:0001568,GO:0007281,GO:0048514,GO:0048646,GO:0001525,GO:0048870,GO:0051674,GO:0009653,GO:0051270,GO:0040011,GO:0071363,GO:2000145,GO:0016740,GO:0070848,GO:0007167,GO:0040012,GO:0030334,GO:0009888,GO:0007507,GO:0051272,GO:0035295,GO:0032403,GO:2000147,GO:…	sexual reproduction,single organism reproductive process,gamete generation,multicellular organism reproduction,multicellular organismal reproductive process,reproductive process,cellular process involved in reproduction in multicellular organism,cellular process involved in reproduction,reproduction,cardiovascular system development,circulatory system development,vasculature development,cellular …	bta04550,bta04350,bta04060	Signaling pathways regulating pluripotency of stem cells,TGF-beta signaling pathway,Cytokine-cytokine receptor interaction
ENSBTAT00000017473	ENSBTAG00000013145	DDHD2	2.84522	20.8488	18.405	0.179868	0.0137543	0.14006	DDHD domain containing 2 [Source:HGNC Symbol;Acc:HGNC:29106]	GO:0044702,GO:0005737,GO:0005622,GO:0044424,GO:0043226,GO:0043229,GO:0022414,GO:0000003,GO:0044444,GO:0015630,GO:0043227,GO:0043231,GO:0005856,GO:0009653,GO:0071840,GO:0043228,GO:0043232,GO:0016043,GO:0044430,GO:0005815,GO:0031982,GO:0022603,GO:0031988,GO:0044422,GO:0032502,GO:0044446,GO:0031410,GO:0048856,GO:0005829,GO:0051130,GO:0050793,GO:0016023,GO:0043167,GO:0006888,GO:0048193,GO:0051128,GO:…	single organism reproductive process,cytoplasm,intracellular,intracellular part,organelle,intracellular organelle,reproductive process,reproduction,cytoplasmic part,microtubule cytoskeleton,membrane-bounded organelle,intracellular membrane-bounded organelle,cytoskeleton,anatomical structure morphogenesis,cellular component organization or biogenesis,non-membrane-bounded organelle,intracellular no…	--	--
ENSBTAT00000043246	ENSBTAG00000006625	NDC1	3.37677	14.1296	12.8019	0.142363	0.0159439	0.144863	NDC1 transmembrane nucleoporin [Source:HGNC Symbol;Acc:HGNC:25525]	GO:0019953,GO:0007283,GO:0048232,GO:0044702,GO:0007276,GO:0032504,GO:0005737,GO:0005622,GO:0048609,GO:0044424,GO:0043226,GO:0043229,GO:0022414,GO:0048610,GO:0000003,GO:0043227,GO:0043231,GO:0005856,GO:0071840,GO:0043228,GO:0043232,GO:0016043,GO:0043623,GO:0044085,GO:0006461,GO:0070271,GO:0065003,GO:0034622,GO:0071822,GO:0043933,GO:0022607,GO:0044422,GO:0044446,GO:0012505,GO:0046931,GO:0015629,GO:…	sexual reproduction,spermatogenesis,male gamete generation,single organism reproductive process,gamete generation,multicellular organism reproduction,cytoplasm,intracellular,multicellular organismal reproductive process,intracellular part,organelle,intracellular organelle,reproductive process,cellular process involved in reproduction,reproduction,membrane-bounded organelle,intracellular membrane-…	bta03013	RNA transport
ENSBTAT00000022303	ENSBTAG00000016769	CDK16	2.25278	11.1876	10.1675	0.137934	0.00522738	0.115481	cyclin dependent kinase 16 [Source:HGNC Symbol;Acc:HGNC:8749]	GO:0019953,GO:0007283,GO:0048232,GO:0044702,GO:0007276,GO:0032504,GO:0005737,GO:0005622,GO:0048609,GO:0044424,GO:0043226,GO:0043229,GO:0022414,GO:0000003,GO:0044444,GO:0015630,GO:0043227,GO:0043231,GO:0005856,GO:0071840,GO:0043228,GO:0043232,GO:0016043,GO:0016740,GO:0031982,GO:0031988,GO:0061178,GO:0035773,GO:0044767,GO:0016301,GO:0032502,GO:0048869,GO:0071326,GO:0071331,GO:0071333,GO:0016310,GO:…	sexual reproduction,spermatogenesis,male gamete generation,single organism reproductive process,gamete generation,multicellular organism reproduction,cytoplasm,intracellular,multicellular organismal reproductive process,intracellular part,organelle,intracellular organelle,reproductive process,reproduction,cytoplasmic part,microtubule cytoskeleton,membrane-bounded organelle,intracellular membrane-…	--	--
ENSBTAT00000023406	ENSBTAG00000017605	AK2	0.591415	32.1269	29.8991	0.10368	0.00736795	0.122351	adenylate kinase 2 [Source:HGNC Symbol;Acc:HGNC:362]	GO:0097223,GO:0005737,GO:0005622,GO:0044424,GO:0043226,GO:0043229,GO:0031514,GO:0005929,GO:0044444,GO:0043227,GO:0036126,GO:0043231,GO:0044441,GO:0016740,GO:0031982,GO:0031988,GO:0016301,GO:0044422,GO:0042995,GO:0044446,GO:0016310,GO:0016772,GO:0031970,GO:0004017,GO:0070062,GO:0043230,GO:0065010,GO:0044463,GO:0043167,GO:0005758,GO:0019205,GO:0046939,GO:0006793,GO:0030554,GO:0006796,GO:0032559,GO:…	sperm part,cytoplasm,intracellular,intracellular part,organelle,intracellular organelle,motile cilium,cilium,cytoplasmic part,membrane-bounded organelle,sperm flagellum,intracellular membrane-bounded organelle,cilium part,transferase activity,vesicle,membrane-bounded vesicle,kinase activity,organelle part,cell projection,intracellular organelle part,phosphorylation,transferase activity, transferr…	bta01100,bta00230	Metabolic pathways,Purine metabolism
ENSBTAT00000012699	ENSBTAG00000009638	PRMT7	4.62732	10.2937	9.59482	0.101438	0.0164233	0.146506	protein arginine methyltransferase 7 [Source:HGNC Symbol;Acc:HGNC:25557]	GO:0019953,GO:0044702,GO:0007276,GO:0032504,GO:0005737,GO:0005622,GO:0048609,GO:0044424,GO:0043226,GO:0043229,GO:0022414,GO:0048610,GO:0000003,GO:0044444,GO:0043227,GO:0043231,GO:0071840,GO:0043228,GO:0043232,GO:0016043,GO:0016740,GO:0044085,GO:0065003,GO:0034622,GO:0043933,GO:0022607,GO:0044422,GO:0044446,GO:0005829,GO:0022613,GO:0022618,GO:0044452,GO:0071826,GO:0006996,GO:0001650,GO:0003824,GO:…	sexual reproduction,single organism reproductive process,gamete generation,multicellular organism reproduction,cytoplasm,intracellular,multicellular organismal reproductive process,intracellular part,organelle,intracellular organelle,reproductive process,cellular process involved in reproduction,reproduction,cytoplasmic part,membrane-bounded organelle,intracellular membrane-bounded organelle,cell…	--	--
ENSBTAT00000049460	ENSBTAG00000034987	MKKS	9.45079	5.84209	5.55013	0.0739613	0.0189994	0.153057	mcKusick-Kaufman/Bardet-Biedl syndromes putative chaperonin [Source:RefSeq peptide;Acc:NP_001193100]	GO:0019953,GO:0007283,GO:0048232,GO:0044702,GO:0007276,GO:0032504,GO:0005622,GO:0048609,GO:0044424,GO:0043226,GO:0043229,GO:0031514,GO:0022414,GO:0022412,GO:0005929,GO:0048610,GO:0000003,GO:0015630,GO:0043227,GO:0048515,GO:0007286,GO:0043231,GO:0006928,GO:0007281,GO:0003341,GO:0005856,GO:0048870,GO:0051674,GO:0009653,GO:0071840,GO:0043228,GO:0043232,GO:0051270,GO:0044441,GO:0040011,GO:0016043,GO:…	sexual reproduction,spermatogenesis,male gamete generation,single organism reproductive process,gamete generation,multicellular organism reproduction,intracellular,multicellular organismal reproductive process,intracellular part,organelle,intracellular organelle,motile cilium,reproductive process,cellular process involved in reproduction in multicellular organism,cilium,cellular process involved …	--	--
ENSBTAT00000008615	ENSBTAG00000006558	SOHLH1	3.51102	7.85421	7.66993	0.0342519	0.0417892	0.198373	spermatogenesis and oogenesis specific basic helix-loop-helix 1 [Source:HGNC Symbol;Acc:HGNC:27845]	GO:0019953,GO:0007283,GO:0048232,GO:0044702,GO:0007276,GO:0032504,GO:0005737,GO:0005622,GO:0048609,GO:0044424,GO:0043226,GO:0043229,GO:0022414,GO:0000003,GO:0043227,GO:0043231,GO:0044767,GO:0032502,GO:0048869,GO:0003006,GO:0048856,GO:0030154,GO:0046983,GO:0005515,GO:0005634,GO:0007275,GO:0008406,GO:0045137,GO:0048731,GO:0007548,GO:0044464,GO:0046545,GO:0005623,GO:0046660,GO:0061458,GO:0005488,GO:…	sexual reproduction,spermatogenesis,male gamete generation,single organism reproductive process,gamete generation,multicellular organism reproduction,cytoplasm,intracellular,multicellular organismal reproductive process,intracellular part,organelle,intracellular organelle,reproductive process,reproduction,membrane-bounded organelle,intracellular membrane-bounded organelle,single-organism developm…	--	--
ENSBTAT00000056722	ENSBTAG00000015005	FANCG	5.15441	11.6788	11.9667	-0.0351278	0.0152248	0.142855	Fanconi anemia complementation group G [Source:HGNC Symbol;Acc:HGNC:3588]	GO:0019953,GO:0007283,GO:0048232,GO:0044702,GO:0007276,GO:0032504,GO:0005737,GO:0005622,GO:0048609,GO:0044424,GO:0043226,GO:0043229,GO:0022414,GO:0022412,GO:0048610,GO:0000003,GO:0044444,GO:0043227,GO:0048515,GO:0007286,GO:0043231,GO:0007281,GO:0071840,GO:0043228,GO:0043232,GO:0016043,GO:0009888,GO:0044767,GO:0002064,GO:0044422,GO:0032502,GO:0060429,GO:0048869,GO:0044446,GO:0003006,GO:0048856,GO:…	sexual reproduction,spermatogenesis,male gamete generation,single organism reproductive process,gamete generation,multicellular organism reproduction,cytoplasm,intracellular,multicellular organismal reproductive process,intracellular part,organelle,intracellular organelle,reproductive process,cellular process involved in reproduction in multicellular organism,cellular process involved in reproduc…	bta03460	Fanconi anemia pathway
ENSBTAT00000020559	ENSBTAG00000015466	NSUN2	2.02137	15.3259	16.1685	-0.0772092	0.0276713	0.17242	NOP2/Sun RNA methyltransferase family member 2 [Source:HGNC Symbol;Acc:HGNC:25994]	GO:0019953,GO:0007283,GO:0048232,GO:0044702,GO:0007276,GO:0032504,GO:0005737,GO:0005622,GO:0048609,GO:0044424,GO:0043226,GO:0043229,GO:0022414,GO:0022412,GO:0048610,GO:0000003,GO:0044444,GO:0043227,GO:0048515,GO:0007286,GO:0043231,GO:0007281,GO:0043228,GO:0043232,GO:0016740,GO:0009888,GO:0044767,GO:0002064,GO:0044422,GO:0032502,GO:0060429,GO:0048869,GO:0044446,GO:0003006,GO:0048856,GO:0030855,GO:…	sexual reproduction,spermatogenesis,male gamete generation,single organism reproductive process,gamete generation,multicellular organism reproduction,cytoplasm,intracellular,multicellular organismal reproductive process,intracellular part,organelle,intracellular organelle,reproductive process,cellular process involved in reproduction in multicellular organism,cellular process involved in reproduc…	--	--
ENSBTAT00000053203	ENSBTAG00000021456	MUS81	10.8188	7.26591	8.26108	-0.185187	0.0492567	0.211201	MUS81 structure-specific endonuclease subunit [Source:HGNC Symbol;Acc:HGNC:29814]	GO:0005622,GO:0044424,GO:0043226,GO:0043229,GO:0048610,GO:0000003,GO:0043227,GO:0043231,GO:0000737,GO:0071495,GO:0006308,GO:0007049,GO:0072396,GO:0072402,GO:0072423,GO:0000278,GO:0004519,GO:0003824,GO:0009719,GO:0051726,GO:0005634,GO:0007346,GO:0072429,GO:0016788,GO:0016894,GO:0031573,GO:0006260,GO:0044464,GO:0007059,GO:0000727,GO:0090305,GO:0048523,GO:0005623,GO:0071216,GO:0044772,GO:0048257,GO:…	intracellular,intracellular part,organelle,intracellular organelle,cellular process involved in reproduction,reproduction,membrane-bounded organelle,intracellular membrane-bounded organelle,DNA catabolic process, endonucleolytic,cellular response to endogenous stimulus,DNA catabolic process,cell cycle,response to cell cycle checkpoint signaling,response to DNA integrity checkpoint signaling,respo…	bta03460,bta03440	Fanconi anemia pathway,Homologous recombination
ENSBTAT00000003556	ENSBTAG00000002742	MSH2	7.05173	27.7698	31.7284	-0.192256	0.0272724	0.17204	mutS homolog 2 [Source:HGNC Symbol;Acc:HGNC:7325]	GO:0019953,GO:0044702,GO:0007276,GO:0032504,GO:0005622,GO:0048609,GO:0044424,GO:0043226,GO:0043229,GO:0022414,GO:0022412,GO:0048610,GO:0000003,GO:0043227,GO:0043231,GO:0007281,GO:0071840,GO:0043228,GO:0043232,GO:0016043,GO:0032403,GO:0044767,GO:0044422,GO:0010224,GO:0032502,GO:0048869,GO:0044446,GO:0003006,GO:0016310,GO:0000287,GO:0043009,GO:0048856,GO:0009790,GO:0009792,GO:0000217,GO:0050793,GO:…	sexual reproduction,single organism reproductive process,gamete generation,multicellular organism reproduction,intracellular,multicellular organismal reproductive process,intracellular part,organelle,intracellular organelle,reproductive process,cellular process involved in reproduction in multicellular organism,cellular process involved in reproduction,reproduction,membrane-bounded organelle,intr…	bta05200,bta03430,bta05210	Pathways in cancer,Mismatch repair,Colorectal cancer
ENSBTAT00000047413	ENSBTAG00000009984	SGPL1	13.0095	11.4605	13.9288	-0.281402	0.00477597	0.114015	sphingosine-1-phosphate lyase 1 [Source:HGNC Symbol;Acc:HGNC:10817]	GO:0019953,GO:0007283,GO:0048232,GO:0044702,GO:0007276,GO:0032504,GO:0005737,GO:0005622,GO:0048609,GO:0044424,GO:0043226,GO:0043229,GO:0022414,GO:0048610,GO:0000003,GO:0044444,GO:0043227,GO:0072358,GO:0072359,GO:0043231,GO:0001944,GO:0006928,GO:0001568,GO:0048514,GO:0048870,GO:0051674,GO:0009653,GO:0007169,GO:0040011,GO:0007167,GO:0016477,GO:0044767,GO:0032502,GO:0048869,GO:0003006,GO:0001667,GO:…	sexual reproduction,spermatogenesis,male gamete generation,single organism reproductive process,gamete generation,multicellular organism reproduction,cytoplasm,intracellular,multicellular organismal reproductive process,intracellular part,organelle,intracellular organelle,reproductive process,cellular process involved in reproduction,reproduction,cytoplasmic part,membrane-bounded organelle,cardio…	bta01100,bta00600	Metabolic pathways,Sphingolipid metabolism
ENSBTAT00000016586	ENSBTAG00000012500	RARA	3.30623	5.92768	7.26239	-0.292977	0.0154619	0.143801	retinoic acid receptor alpha [Source:HGNC Symbol;Acc:HGNC:9864]	GO:0019953,GO:0007283,GO:0048232,GO:0044702,GO:0007276,GO:0032504,GO:0005737,GO:0005622,GO:0048609,GO:0044424,GO:0043226,GO:0043229,GO:0022414,GO:0022412,GO:0048610,GO:0000003,GO:0044444,GO:0043227,GO:0072358,GO:0072359,GO:0043231,GO:0007281,GO:0048646,GO:0005856,GO:0009653,GO:0043228,GO:0043232,GO:0060560,GO:0009888,GO:0007507,GO:0035295,GO:0061448,GO:0003279,GO:0044767,GO:0060541,GO:0002064,GO:…	sexual reproduction,spermatogenesis,male gamete generation,single organism reproductive process,gamete generation,multicellular organism reproduction,cytoplasm,intracellular,multicellular organismal reproductive process,intracellular part,organelle,intracellular organelle,reproductive process,cellular process involved in reproduction in multicellular organism,cellular process involved in reproduc…	bta05200,bta05202,bta05221	Pathways in cancer,Transcriptional misregulation in cancer,Acute myeloid leukemia
ENSBTAT00000017746	ENSBTAG00000022799	NOTCH1	8.5498	2.23909	2.77087	-0.307426	0.00323466	0.110131	notch 1 [Source:HGNC Symbol;Acc:HGNC:7881]	GO:0005737,GO:0005622,GO:0044424,GO:0043226,GO:0043229,GO:0022414,GO:0048610,GO:0000003,GO:0044444,GO:0043227,GO:0072358,GO:0072359,GO:0043231,GO:0001944,GO:0006928,GO:0001568,GO:0005912,GO:0048514,GO:0048646,GO:0070161,GO:0001525,GO:0048870,GO:0051674,GO:0009653,GO:0071840,GO:0051270,GO:0040011,GO:0016043,GO:0071363,GO:2000145,GO:0070848,GO:0007167,GO:0044085,GO:0045683,GO:0040012,GO:0030334,GO:…	cytoplasm,intracellular,intracellular part,organelle,intracellular organelle,reproductive process,cellular process involved in reproduction,reproduction,cytoplasmic part,membrane-bounded organelle,cardiovascular system development,circulatory system development,intracellular membrane-bounded organelle,vasculature development,cellular component movement,blood vessel development,adherens junction,b…	bta04919,bta04320,bta04330,bta05206	Thyroid hormone signaling pathway,Dorso-ventral axis formation,Notch signaling pathway,MicroRNAs in cancer
ENSBTAT00000030067	ENSBTAG00000022255	AR	11.3698	2.06084	2.72828	-0.404763	0.04773	0.208277	androgen receptor [Source:HGNC Symbol;Acc:HGNC:644]	GO:0019953,GO:0007283,GO:0048232,GO:0044702,GO:0007276,GO:0032504,GO:0005737,GO:0005622,GO:0048609,GO:0044424,GO:0043226,GO:0043229,GO:0022414,GO:0048610,GO:0000003,GO:0043227,GO:0043231,GO:0009566,GO:0007338,GO:0048646,GO:0009653,GO:0071840,GO:0043228,GO:0043232,GO:0007169,GO:0016043,GO:0007167,GO:0044085,GO:0006461,GO:0070271,GO:0065003,GO:0071822,GO:0043933,GO:0009888,GO:0022607,GO:0035295,GO:…	sexual reproduction,spermatogenesis,male gamete generation,single organism reproductive process,gamete generation,multicellular organism reproduction,cytoplasm,intracellular,multicellular organismal reproductive process,intracellular part,organelle,intracellular organelle,reproductive process,cellular process involved in reproduction,reproduction,membrane-bounded organelle,intracellular membrane-…	bta04114,bta05200,bta05215	Oocyte meiosis,Pathways in cancer,Prostate cancer
ENSBTAT00000007201	ENSBTAG00000005474	CREB1	5.92877	8.72021	13.5385	-0.634633	0.0226344	0.160468	cyclic AMP-responsive element-binding protein 1 [Source:RefSeq peptide;Acc:NP_776710]	GO:0032504,GO:0005622,GO:0048609,GO:0044424,GO:0043226,GO:0043229,GO:0022414,GO:0000003,GO:0043227,GO:0072358,GO:0072359,GO:0043231,GO:0009653,GO:0071840,GO:0043228,GO:0043232,GO:0016043,GO:0071363,GO:0070848,GO:0009888,GO:0007507,GO:0035295,GO:0030323,GO:0030324,GO:0044767,GO:0060541,GO:0044422,GO:0032502,GO:0032989,GO:0000902,GO:0060429,GO:0048869,GO:0044446,GO:0016310,GO:0048856,GO:0060428,GO:…	multicellular organism reproduction,intracellular,multicellular organismal reproductive process,intracellular part,organelle,intracellular organelle,reproductive process,reproduction,membrane-bounded organelle,cardiovascular system development,circulatory system development,intracellular membrane-bounded organelle,anatomical structure morphogenesis,cellular component organization or biogenesis,no…	bta04151,bta04152,bta04022,bta04261,bta04916,bta05215,bta04024,bta05166,bta04728,bta04710,bta04918,bta04725,bta04915,bta04612,bta05161,bta05152,bta04668,bta05016,bta04911,bta05030,bta05031,bta05203,bta04713,bta05034,bta04962,bta04380	PI3K-Akt signaling pathway,AMPK signaling pathway,cGMP-PKG signaling pathway,Adrenergic signaling in cardiomyocytes,Melanogenesis,Prostate cancer,cAMP signaling pathway,HTLV-I infection,Dopaminergic synapse,Circadian rhythm,Thyroid hormone synthesis,Cholinergic synapse,Estrogen signaling pathway,Antigen processing and presentation,Hepatitis B,Tuberculosis,TNF signaling pathway,Huntington's diseas…
ENSBTAT00000032936	ENSBTAG00000021143	DNMT3A	8.19391	6.51813	10.8157	-0.730598	0.00916301	0.128033	DNA methyltransferase 3 alpha [Source:HGNC Symbol;Acc:HGNC:2978]	GO:0019953,GO:0007283,GO:0048232,GO:0044702,GO:0007276,GO:0032504,GO:0005737,GO:0005622,GO:0048609,GO:0044424,GO:0043226,GO:0043229,GO:0022414,GO:0048610,GO:0000003,GO:0043227,GO:0043231,GO:0071840,GO:0043228,GO:0043232,GO:0016043,GO:0016740,GO:0044767,GO:0044422,GO:0032502,GO:0044446,GO:0048856,GO:0009790,GO:1901701,GO:0071495,GO:0006996,GO:0006346,GO:0071417,GO:0016363,GO:0003824,GO:0009719,GO:…	sexual reproduction,spermatogenesis,male gamete generation,single organism reproductive process,gamete generation,multicellular organism reproduction,cytoplasm,intracellular,multicellular organismal reproductive process,intracellular part,organelle,intracellular organelle,reproductive process,cellular process involved in reproduction,reproduction,membrane-bounded organelle,intracellular membrane-…	bta01100,bta00270,bta05206	Metabolic pathways,Cysteine and methionine metabolism,MicroRNAs in cancer
ENSBTAT00000056260	ENSBTAG00000000831	CTNS	19.6354	6.8861	11.5038	-0.740348	0.0257913	0.170164	cystinosin, lysosomal cystine transporter [Source:HGNC Symbol;Acc:HGNC:2518]	GO:0044702,GO:0005737,GO:0005622,GO:0044424,GO:0043226,GO:0043229,GO:0022414,GO:0000003,GO:0044444,GO:0043227,GO:0043231,GO:0006790,GO:0005856,GO:0043228,GO:0043232,GO:0031982,GO:0031988,GO:0044767,GO:0044422,GO:0043603,GO:0032502,GO:0044446,GO:0031410,GO:0048856,GO:0006518,GO:0070062,GO:0043230,GO:0065010,GO:0016023,GO:0006793,GO:0006796,GO:0046148,GO:0031090,GO:0006749,GO:1901135,GO:0009116,GO:…	single organism reproductive process,cytoplasm,intracellular,intracellular part,organelle,intracellular organelle,reproductive process,reproduction,cytoplasmic part,membrane-bounded organelle,intracellular membrane-bounded organelle,sulfur compound metabolic process,cytoskeleton,non-membrane-bounded organelle,intracellular non-membrane-bounded organelle,vesicle,membrane-bounded vesicle,single-org…	bta04142	Lysosome
ENSBTAT00000006030	ENSBTAG00000004593	TOP2B	10.7026	35.3492	61.8494	-0.807083	0.0219707	0.159671	topoisomerase (DNA) II beta [Source:HGNC Symbol;Acc:HGNC:11990]	GO:0005737,GO:0005622,GO:0044424,GO:0043226,GO:0043229,GO:0048610,GO:0000003,GO:0044444,GO:0043227,GO:0043231,GO:0006928,GO:0048870,GO:0051674,GO:0009653,GO:0071840,GO:0043228,GO:0043232,GO:0040011,GO:0016043,GO:0016477,GO:0044767,GO:0044422,GO:0032502,GO:0032989,GO:0000902,GO:0048869,GO:0044446,GO:0048856,GO:0005829,GO:0030030,GO:0043167,GO:0030554,GO:0032559,GO:0005524,GO:0000904,GO:0007049,GO:…	cytoplasm,intracellular,intracellular part,organelle,intracellular organelle,cellular process involved in reproduction,reproduction,cytoplasmic part,membrane-bounded organelle,intracellular membrane-bounded organelle,cellular component movement,cell motility,localization of cell,anatomical structure morphogenesis,cellular component organization or biogenesis,non-membrane-bounded organelle,intrace…	--	--
ENSBTAT00000046231	ENSBTAG00000013905	SMC3	7.05942	11.927	22.1241	-0.891388	0.00595848	0.117251	structural maintenance of chromosomes 3 [Source:HGNC Symbol;Acc:HGNC:2468]	GO:0005737,GO:0005622,GO:0044424,GO:0043226,GO:0043229,GO:0048610,GO:0000003,GO:0015630,GO:0043227,GO:0043231,GO:0005856,GO:0071840,GO:0043228,GO:0043232,GO:0016043,GO:0044430,GO:0032403,GO:0005819,GO:0044767,GO:0044422,GO:0032502,GO:2000104,GO:0048869,GO:0044446,GO:0048856,GO:0050793,GO:0048863,GO:0008156,GO:0043167,GO:0048864,GO:0030554,GO:0032559,GO:0005524,GO:0032876,GO:0006275,GO:0007049,GO:…	cytoplasm,intracellular,intracellular part,organelle,intracellular organelle,cellular process involved in reproduction,reproduction,microtubule cytoskeleton,membrane-bounded organelle,intracellular membrane-bounded organelle,cytoskeleton,cellular component organization or biogenesis,non-membrane-bounded organelle,intracellular non-membrane-bounded organelle,cellular component organization,cytoske…	bta04114,bta04110	Oocyte meiosis,Cell cycle
ENSBTAT00000023349	ENSBTAG00000017549	KITLG	9.74604	6.37942	12.8789	-1.01351	0.0363382	0.188645	Kit ligand Soluble KIT ligand [Source:UniProtKB/Swiss-Prot;Acc:Q28132]	GO:0032504,GO:0005737,GO:0005622,GO:0044424,GO:0043226,GO:0043229,GO:0022414,GO:0022412,GO:0048610,GO:0000003,GO:0006928,GO:0005856,GO:0048870,GO:0051674,GO:0043228,GO:0043232,GO:0051270,GO:0040011,GO:2000145,GO:0040012,GO:0030334,GO:0009888,GO:0051272,GO:2000147,GO:0030335,GO:0016477,GO:0060485,GO:0044767,GO:0040017,GO:0032502,GO:0014031,GO:0007155,GO:0022610,GO:0042995,GO:0048762,GO:0060429,GO:…	multicellular organism reproduction,cytoplasm,intracellular,intracellular part,organelle,intracellular organelle,reproductive process,cellular process involved in reproduction in multicellular organism,cellular process involved in reproduction,reproduction,cellular component movement,cytoskeleton,cell motility,localization of cell,non-membrane-bounded organelle,intracellular non-membrane-bounded …	bta04151,bta04015,bta05200,bta04014,bta04916,bta04640,bta04060	PI3K-Akt signaling pathway,Rap1 signaling pathway,Pathways in cancer,Ras signaling pathway,Melanogenesis,Hematopoietic cell lineage,Cytokine-cytokine receptor interaction
ENSBTAT00000026366	ENSBTAG00000019787	PAFAH1B3	11.1676	9.11726	18.98	-1.05781	0.0381668	0.191671	platelet activating factor acetylhydrolase 1b catalytic subunit 3 [Source:HGNC Symbol;Acc:HGNC:8576]	GO:0019953,GO:0007283,GO:0048232,GO:0044702,GO:0007276,GO:0032504,GO:0005737,GO:0005622,GO:0048609,GO:0044424,GO:0043226,GO:0022414,GO:0000003,GO:0043227,GO:0016740,GO:0031982,GO:0031988,GO:0044767,GO:0032502,GO:0048856,GO:0070062,GO:0043230,GO:0065010,GO:0003824,GO:0005515,GO:0007275,GO:0016788,GO:0044710,GO:0048731,GO:0044464,GO:0005623,GO:0047179,GO:0044421,GO:0005576,GO:0016747,GO:0005488,GO:…	sexual reproduction,spermatogenesis,male gamete generation,single organism reproductive process,gamete generation,multicellular organism reproduction,cytoplasm,intracellular,multicellular organismal reproductive process,intracellular part,organelle,reproductive process,reproduction,membrane-bounded organelle,transferase activity,vesicle,membrane-bounded vesicle,single-organism developmental proce…	bta01100,bta00565	Metabolic pathways,Ether lipid metabolism
ENSBTAT00000012497	ENSBTAG00000010125	STAT5B	4.41538	3.58024	7.91706	-1.14491	0.0287976	0.173851	signal transducer and activator of transcription 5B [Source:HGNC Symbol;Acc:HGNC:11367]	GO:0044702,GO:0032504,GO:0005737,GO:0005622,GO:0048609,GO:0044424,GO:0043226,GO:0043229,GO:0022414,GO:0000003,GO:0043227,GO:0043231,GO:0006790,GO:0007169,GO:0071363,GO:0070848,GO:0007167,GO:0009888,GO:0032825,GO:0044767,GO:0043603,GO:0032502,GO:0007155,GO:0022610,GO:0060429,GO:0048869,GO:0003006,GO:0019530,GO:0048856,GO:0050793,GO:0032823,GO:1901701,GO:0030855,GO:0071495,GO:0006105,GO:0032816,GO:…	single organism reproductive process,multicellular organism reproduction,cytoplasm,intracellular,multicellular organismal reproductive process,intracellular part,organelle,intracellular organelle,reproductive process,reproduction,membrane-bounded organelle,intracellular membrane-bounded organelle,sulfur compound metabolic process,transmembrane receptor protein tyrosine kinase signaling pathway,ce…	bta05200,bta04012,bta05166,bta04917,bta05221,bta04062,bta05161,bta05220,bta04630,bta05203,bta05162	Pathways in cancer,ErbB signaling pathway,HTLV-I infection,Prolactin signaling pathway,Acute myeloid leukemia,Chemokine signaling pathway,Hepatitis B,Chronic myeloid leukemia,Jak-STAT signaling pathway,Viral carcinogenesis,Measles
ENSBTAT00000037267	ENSBTAG00000004720	SULF1	14.2968	3.12639	6.942	-1.15085	0.0114627	0.134967	sulfatase 1 [Source:HGNC Symbol;Acc:HGNC:20391]	GO:0005737,GO:0005622,GO:0044424,GO:0043226,GO:0043229,GO:0022414,GO:0000003,GO:0044444,GO:0043227,GO:0072358,GO:0072359,GO:0043231,GO:0001944,GO:0006928,GO:0001568,GO:0048514,GO:0006790,GO:0030201,GO:0048646,GO:0001525,GO:0048870,GO:0051674,GO:0009653,GO:0071840,GO:0007169,GO:0051270,GO:0040011,GO:0016043,GO:0071363,GO:2000145,GO:0070848,GO:0007167,GO:0040012,GO:0030334,GO:0009888,GO:0097205,GO:…	cytoplasm,intracellular,intracellular part,organelle,intracellular organelle,reproductive process,reproduction,cytoplasmic part,membrane-bounded organelle,cardiovascular system development,circulatory system development,intracellular membrane-bounded organelle,vasculature development,cellular component movement,blood vessel development,blood vessel morphogenesis,sulfur compound metabolic process,…	--	--
ENSBTAT00000010212	ENSBTAG00000007766	CDK5	19.7494	4.71385	10.4977	-1.15509	0.0294463	0.174678	cyclin dependent kinase 5 [Source:HGNC Symbol;Acc:HGNC:1774]	GO:0044702,GO:0005737,GO:0005622,GO:0044424,GO:0043226,GO:0043229,GO:0022414,GO:0000003,GO:0044444,GO:0043227,GO:0043231,GO:0006928,GO:0048646,GO:0005856,GO:0048870,GO:0051674,GO:0009653,GO:0071840,GO:0043228,GO:0043232,GO:0051270,GO:0040011,GO:0016043,GO:2000145,GO:0016740,GO:0044430,GO:0044085,GO:0040012,GO:0030334,GO:0060560,GO:0009888,GO:0022607,GO:0007160,GO:0031589,GO:0022603,GO:0016477,GO:…	single organism reproductive process,cytoplasm,intracellular,intracellular part,organelle,intracellular organelle,reproductive process,reproduction,cytoplasmic part,membrane-bounded organelle,intracellular membrane-bounded organelle,cellular component movement,anatomical structure formation involved in morphogenesis,cytoskeleton,cell motility,localization of cell,anatomical structure morphogenesi…	bta04360,bta05010,bta05030	Axon guidance,Alzheimer's disease,Cocaine addiction
ENSBTAT00000035307	ENSBTAG00000019964	GAS6	44.8603	6.87034	15.4975	-1.17359	0.026549	0.171163	growth arrest specific 6 [Source:HGNC Symbol;Acc:HGNC:4168]	GO:0005737,GO:0005622,GO:0044424,GO:0043226,GO:0048610,GO:0000003,GO:0043227,GO:0006928,GO:0048870,GO:0051674,GO:0071840,GO:0051270,GO:0040011,GO:0016043,GO:0071363,GO:2000145,GO:0070848,GO:0007167,GO:0044085,GO:0040012,GO:0030334,GO:0031982,GO:0009888,GO:0097205,GO:0032825,GO:0022607,GO:0051272,GO:0031589,GO:2000147,GO:0030335,GO:0031988,GO:0003094,GO:0016477,GO:0044767,GO:0040017,GO:0032502,GO:…	cytoplasm,intracellular,intracellular part,organelle,cellular process involved in reproduction,reproduction,membrane-bounded organelle,cellular component movement,cell motility,localization of cell,cellular component organization or biogenesis,regulation of cellular component movement,locomotion,cellular component organization,cellular response to growth factor stimulus,regulation of cell motilit…	--	--
ENSBTAT00000047039	ENSBTAG00000012746	KLHDC3	4.28708	9.52625	21.5208	-1.17575	0.0448458	0.203583	kelch domain containing 3 [Source:HGNC Symbol;Acc:HGNC:20704]	GO:0005737,GO:0005622,GO:0044424,GO:0043226,GO:0043229,GO:0048610,GO:0000003,GO:0043227,GO:0043231,GO:0071840,GO:0043228,GO:0043232,GO:0044085,GO:0044422,GO:0044446,GO:0022613,GO:0034660,GO:0034470,GO:0042254,GO:0042274,GO:0007049,GO:0000469,GO:0005634,GO:0006364,GO:0016072,GO:0090501,GO:0044464,GO:0090305,GO:0005623,GO:0000785,GO:0005488,GO:0005730,GO:0043170,GO:0005694,GO:0005575,GO:0006396,GO:…	cytoplasm,intracellular,intracellular part,organelle,intracellular organelle,cellular process involved in reproduction,reproduction,membrane-bounded organelle,intracellular membrane-bounded organelle,cellular component organization or biogenesis,non-membrane-bounded organelle,intracellular non-membrane-bounded organelle,cellular component biogenesis,organelle part,intracellular organelle part,rib…	--	--
ENSBTAT00000000135	ENSBTAG00000000124	DHH	10.5233	2.44242	5.52602	-1.17793	0.015	0.142601	desert hedgehog [Source:HGNC Symbol;Acc:HGNC:2865]	GO:0019953,GO:0007283,GO:0048232,GO:0044702,GO:0007276,GO:0032504,GO:0048609,GO:0022414,GO:0022412,GO:0048610,GO:0000003,GO:0048515,GO:0007286,GO:0007281,GO:0009888,GO:0044767,GO:0002064,GO:0032502,GO:0060429,GO:0048869,GO:0003006,GO:0048856,GO:0008584,GO:0001503,GO:0030855,GO:0043167,GO:0005509,GO:0046546,GO:0046661,GO:0033327,GO:0001649,GO:0046872,GO:0051604,GO:0048468,GO:0030154,GO:0043169,GO:…	sexual reproduction,spermatogenesis,male gamete generation,single organism reproductive process,gamete generation,multicellular organism reproduction,multicellular organismal reproductive process,reproductive process,cellular process involved in reproduction in multicellular organism,cellular process involved in reproduction,reproduction,spermatid differentiation,spermatid development,germ cell d…	bta04340	Hedgehog signaling pathway
ENSBTAT00000061164	ENSBTAG00000011761	LRP6	12.0225	11.1884	25.9352	-1.21291	0.0115102	0.134974	LDL receptor related protein 6 [Source:HGNC Symbol;Acc:HGNC:6698]	GO:0005737,GO:0005622,GO:0044424,GO:0043226,GO:0043229,GO:0022414,GO:0000003,GO:0044444,GO:0043227,GO:0072358,GO:0072359,GO:0043231,GO:0048646,GO:0009653,GO:0071840,GO:0016043,GO:0031982,GO:0060560,GO:0009888,GO:0007507,GO:0035295,GO:0061448,GO:0060485,GO:0044767,GO:0060541,GO:0032502,GO:0014031,GO:0060026,GO:0032989,GO:0000902,GO:0048589,GO:0048762,GO:0060429,GO:0048869,GO:0003006,GO:0016310,GO:…	cytoplasm,intracellular,intracellular part,organelle,intracellular organelle,reproductive process,reproduction,cytoplasmic part,membrane-bounded organelle,cardiovascular system development,circulatory system development,intracellular membrane-bounded organelle,anatomical structure formation involved in morphogenesis,anatomical structure morphogenesis,cellular component organization or biogenesis,…	bta04310	Wnt signaling pathway
ENSBTAT00000049812	ENSBTAG00000008338	PLCB1	7.06992	1.42851	3.35033	-1.22979	0.0105783	0.132956	phospholipase C beta 1 [Source:HGNC Symbol;Acc:HGNC:15917]	GO:0019953,GO:0044702,GO:0005737,GO:0005622,GO:0044424,GO:0043226,GO:0043229,GO:0022414,GO:0048610,GO:0000003,GO:0044444,GO:0043227,GO:0043231,GO:0006928,GO:0009566,GO:0007338,GO:0048870,GO:0051674,GO:0043228,GO:0043232,GO:0007169,GO:0051270,GO:0040011,GO:2000145,GO:0007167,GO:0007340,GO:0040012,GO:0030334,GO:0031982,GO:0009888,GO:0031988,GO:0016477,GO:0044767,GO:0044422,GO:0032502,GO:0048589,GO:…	sexual reproduction,single organism reproductive process,cytoplasm,intracellular,intracellular part,organelle,intracellular organelle,reproductive process,cellular process involved in reproduction,reproduction,cytoplasmic part,membrane-bounded organelle,intracellular membrane-bounded organelle,cellular component movement,fertilization,single fertilization,cell motility,localization of cell,non-me…	bta04015,bta04919,bta01100,bta05146,bta04310,bta05143,bta04611,bta04022,bta04261,bta04916,bta04070,bta04921,bta00562,bta04961,bta04728,bta05142,bta04918,bta04062,bta04750,bta04725,bta04270,bta04915,bta04540,bta05010,bta04724,bta04971,bta05016,bta04911,bta04723,bta04730,bta04726,bta04720,bta04713,bta04970,bta04912,bta04972,bta04020	Rap1 signaling pathway,Thyroid hormone signaling pathway,Metabolic pathways,Amoebiasis,Wnt signaling pathway,African trypanosomiasis,Platelet activation,cGMP-PKG signaling pathway,Adrenergic signaling in cardiomyocytes,Melanogenesis,Phosphatidylinositol signaling system,Oxytocin signaling pathway,Inositol phosphate metabolism,Endocrine and other factor-regulated calcium reabsorption,Dopaminergic …
ENSBTAT00000021838	ENSBTAG00000016420	CTNNB1	7.72302	67.687	160.452	-1.24519	0.00769179	0.123159	catenin beta 1 [Source:HGNC Symbol;Acc:HGNC:2514]	GO:0019953,GO:0044702,GO:0007276,GO:0032504,GO:0005737,GO:0005622,GO:0048609,GO:0044424,GO:0043226,GO:0043229,GO:0022414,GO:0022412,GO:0048610,GO:0000003,GO:0044444,GO:0015630,GO:0043227,GO:0072358,GO:0072359,GO:0043231,GO:0001944,GO:0006928,GO:0001568,GO:0005912,GO:0007281,GO:0048514,GO:0006790,GO:0030201,GO:0048646,GO:0070161,GO:0030055,GO:0005924,GO:0005925,GO:0005856,GO:0001525,GO:0048870,GO:…	sexual reproduction,single organism reproductive process,gamete generation,multicellular organism reproduction,cytoplasm,intracellular,multicellular organismal reproductive process,intracellular part,organelle,intracellular organelle,reproductive process,cellular process involved in reproduction in multicellular organism,cellular process involved in reproduction,reproduction,cytoplasmic part,micr…	bta04510,bta05205,bta04015,bta04919,bta05412,bta04310,bta05200,bta04916,bta05100,bta05215,bta05217,bta04550,bta04530,bta05210,bta05166,bta04520,bta05213,bta04670,bta04390,bta05216	Focal adhesion,Proteoglycans in cancer,Rap1 signaling pathway,Thyroid hormone signaling pathway,Arrhythmogenic right ventricular cardiomyopathy (ARVC),Wnt signaling pathway,Pathways in cancer,Melanogenesis,Bacterial invasion of epithelial cells,Prostate cancer,Basal cell carcinoma,Signaling pathways regulating pluripotency of stem cells,Tight junction,Colorectal cancer,HTLV-I infection,Adherens j…
ENSBTAT00000033256	ENSBTAG00000024107	INPP5B	5.93497	2.42958	6.01057	-1.30679	0.0389477	0.192905	inositol polyphosphate-5-phosphatase B [Source:HGNC Symbol;Acc:HGNC:6077]	GO:0019953,GO:0007283,GO:0048232,GO:0044702,GO:0007276,GO:0032504,GO:0005737,GO:0005622,GO:0048609,GO:0044424,GO:0022414,GO:0000003,GO:0044444,GO:0006928,GO:0048870,GO:0051674,GO:0030317,GO:0040011,GO:0044767,GO:0032502,GO:0043009,GO:0048856,GO:0009790,GO:0009792,GO:0005829,GO:0016311,GO:0006793,GO:0006796,GO:0051604,GO:0001701,GO:0003824,GO:0019538,GO:0007275,GO:0016788,GO:0052658,GO:0044710,GO:…	sexual reproduction,spermatogenesis,male gamete generation,single organism reproductive process,gamete generation,multicellular organism reproduction,cytoplasm,intracellular,multicellular organismal reproductive process,intracellular part,reproductive process,reproduction,cytoplasmic part,cellular component movement,cell motility,localization of cell,sperm motility,locomotion,single-organism deve…	bta01100,bta04070,bta00562	Metabolic pathways,Phosphatidylinositol signaling system,Inositol phosphate metabolism
ENSBTAT00000027480	ENSBTAG00000020619	PKD1	17.4131	2.20856	5.59423	-1.34084	0.0444653	0.20279	polycystin 1, transient receptor potential channel interacting [Source:HGNC Symbol;Acc:HGNC:9008]	GO:0005737,GO:0005622,GO:0044424,GO:0043226,GO:0043229,GO:0031514,GO:0022414,GO:0005929,GO:0000003,GO:0043227,GO:0072358,GO:0072359,GO:0043231,GO:0001944,GO:0001568,GO:0009653,GO:0071840,GO:0016043,GO:0071822,GO:0043933,GO:0031982,GO:0009888,GO:0007507,GO:0035295,GO:0030323,GO:0030324,GO:0031988,GO:0061448,GO:0001945,GO:0044767,GO:0060541,GO:0032502,GO:0072006,GO:0007155,GO:0072014,GO:0022610,GO:…	cytoplasm,intracellular,intracellular part,organelle,intracellular organelle,motile cilium,reproductive process,cilium,reproduction,membrane-bounded organelle,cardiovascular system development,circulatory system development,intracellular membrane-bounded organelle,vasculature development,blood vessel development,anatomical structure morphogenesis,cellular component organization or biogenesis,cell…	--	--
ENSBTAT00000028588	ENSBTAG00000021442	CRTAP	9.4744	6.12315	15.5663	-1.34608	0.0175208	0.150209	cartilage associated protein [Source:HGNC Symbol;Acc:HGNC:2379]	GO:0019953,GO:0007283,GO:0048232,GO:0044702,GO:0007276,GO:0032504,GO:0005737,GO:0005622,GO:0048609,GO:0044424,GO:0043226,GO:0043229,GO:0022414,GO:0000003,GO:0044444,GO:0043227,GO:0043231,GO:0032403,GO:0005783,GO:0043687,GO:0018208,GO:0019511,GO:0006457,GO:0031400,GO:0019538,GO:0005515,GO:0018193,GO:0061077,GO:0018400,GO:0032269,GO:0043412,GO:0044464,GO:0048523,GO:0044267,GO:0005623,GO:0044421,GO:…	sexual reproduction,spermatogenesis,male gamete generation,single organism reproductive process,gamete generation,multicellular organism reproduction,cytoplasm,intracellular,multicellular organismal reproductive process,intracellular part,organelle,intracellular organelle,reproductive process,reproduction,cytoplasmic part,membrane-bounded organelle,intracellular membrane-bounded organelle,protein…	--	--
ENSBTAT00000020641	ENSBTAG00000015532	NR0B1	10.0179	3.42832	8.82034	-1.36333	0.0119637	0.136253	nuclear receptor subfamily 0 group B member 1 [Source:HGNC Symbol;Acc:HGNC:7960]	GO:0019953,GO:0007283,GO:0048232,GO:0044702,GO:0007276,GO:0032504,GO:0005737,GO:0005622,GO:0048609,GO:0044424,GO:0043226,GO:0043229,GO:0022414,GO:0048610,GO:0000003,GO:0044444,GO:0043227,GO:0043231,GO:0043228,GO:0043232,GO:0005840,GO:0009888,GO:0044767,GO:0044422,GO:0032502,GO:0060429,GO:0048869,GO:0044446,GO:0003006,GO:0048856,GO:0000217,GO:0050793,GO:0008584,GO:0030855,GO:0071495,GO:0019904,GO:…	sexual reproduction,spermatogenesis,male gamete generation,single organism reproductive process,gamete generation,multicellular organism reproduction,cytoplasm,intracellular,multicellular organismal reproductive process,intracellular part,organelle,intracellular organelle,reproductive process,cellular process involved in reproduction,reproduction,cytoplasmic part,membrane-bounded organelle,intrac…	--	--
ENSBTAT00000040082	ENSBTAG00000016648	BSG	6.71771	127.575	355.927	-1.48023	0.0132598	0.138624	basigin (Ok blood group) [Source:HGNC Symbol;Acc:HGNC:1116]	GO:0097223,GO:0005737,GO:0001669,GO:0005622,GO:0044424,GO:0043226,GO:0043229,GO:0044444,GO:0043227,GO:0043231,GO:0005912,GO:0070161,GO:0030055,GO:0005924,GO:0005925,GO:0031982,GO:0030141,GO:0031988,GO:0044422,GO:0044446,GO:0031410,GO:0070062,GO:0043230,GO:0065010,GO:0016023,GO:0030054,GO:0012505,GO:0002080,GO:0045296,GO:0031090,GO:0005739,GO:0005515,GO:0050839,GO:0012506,GO:0044464,GO:0005623,GO:…	sperm part,cytoplasm,acrosomal vesicle,intracellular,intracellular part,organelle,intracellular organelle,cytoplasmic part,membrane-bounded organelle,intracellular membrane-bounded organelle,adherens junction,anchoring junction,cell-substrate junction,cell-substrate adherens junction,focal adhesion,vesicle,secretory granule,membrane-bounded vesicle,organelle part,intracellular organelle part,cyto…	--	--
ENSBTAT00000002646	ENSBTAG00000002042	RIC8A	12.0007	8.43681	23.6014	-1.4841	0.00537694	0.115689	RIC8 guanine nucleotide exchange factor A [Source:HGNC Symbol;Acc:HGNC:29550]	GO:0044702,GO:0005737,GO:0005622,GO:0044424,GO:0022414,GO:0000003,GO:0072358,GO:0072359,GO:0001944,GO:0006928,GO:0048870,GO:0051674,GO:0009653,GO:0071840,GO:0040011,GO:0016043,GO:0016477,GO:0044767,GO:0032502,GO:0007155,GO:0022610,GO:0030198,GO:0001667,GO:0043062,GO:0043009,GO:0048856,GO:0009790,GO:0009792,GO:0006793,GO:0006796,GO:0008047,GO:1901135,GO:0009116,GO:0001701,GO:0048598,GO:1901657,GO:…	single organism reproductive process,cytoplasm,intracellular,intracellular part,reproductive process,reproduction,cardiovascular system development,circulatory system development,vasculature development,cellular component movement,cell motility,localization of cell,anatomical structure morphogenesis,cellular component organization or biogenesis,locomotion,cellular component organization,cell migr…	--	--
ENSBTAT00000008733	ENSBTAG00000006647	RCBTB2	3.75814	12.0284	34.4565	-1.51834	0.0369876	0.189362	RCC1 and BTB domain containing protein 2 [Source:HGNC Symbol;Acc:HGNC:1914]	GO:0097223,GO:0005737,GO:0001669,GO:0005622,GO:0044424,GO:0043226,GO:0043229,GO:0044444,GO:0043227,GO:0043231,GO:0031982,GO:0030141,GO:0031988,GO:0031410,GO:0016023,GO:0044464,GO:0005623,GO:0005575	sperm part,cytoplasm,acrosomal vesicle,intracellular,intracellular part,organelle,intracellular organelle,cytoplasmic part,membrane-bounded organelle,intracellular membrane-bounded organelle,vesicle,secretory granule,membrane-bounded vesicle,cytoplasmic vesicle,cytoplasmic membrane-bounded vesicle,cell part,cell,cellular_component	--	--
ENSBTAT00000056716	ENSBTAG00000015910	ITGB1	6.38219	104.369	303.413	-1.53959	0.0423148	0.19935	integrin subunit beta 1 [Source:HGNC Symbol;Acc:HGNC:6153]	GO:0019953,GO:0044702,GO:0007276,GO:0032504,GO:0005737,GO:0005622,GO:0048609,GO:0044424,GO:0043226,GO:0043229,GO:0022414,GO:0022412,GO:0048610,GO:0000003,GO:0044444,GO:0043227,GO:0072358,GO:0072359,GO:0043231,GO:0001944,GO:0006928,GO:0001568,GO:0005912,GO:0048514,GO:0048646,GO:0070161,GO:0030055,GO:0005924,GO:0005925,GO:0001525,GO:0048870,GO:0051674,GO:0009653,GO:0071840,GO:0040011,GO:0016043,GO:…	sexual reproduction,single organism reproductive process,gamete generation,multicellular organism reproduction,cytoplasm,intracellular,multicellular organismal reproductive process,intracellular part,organelle,intracellular organelle,reproductive process,cellular process involved in reproduction in multicellular organism,cellular process involved in reproduction,reproduction,cytoplasmic part,memb…	bta04510,bta04512,bta04151,bta05205,bta04015,bta04360,bta05410,bta05412,bta05414,bta04810,bta05200,bta04611,bta05222,bta05145,bta05100,bta05140,bta04670,bta04514,bta05133,bta04145	Focal adhesion,ECM-receptor interaction,PI3K-Akt signaling pathway,Proteoglycans in cancer,Rap1 signaling pathway,Axon guidance,Hypertrophic cardiomyopathy (HCM),Arrhythmogenic right ventricular cardiomyopathy (ARVC),Dilated cardiomyopathy,Regulation of actin cytoskeleton,Pathways in cancer,Platelet activation,Small cell lung cancer,Toxoplasmosis,Bacterial invasion of epithelial cells,Leishmanias…
ENSBTAT00000052079	ENSBTAG00000000484	HYAL2	14.7479	7.16561	21.0922	-1.55755	0.00106387	0.0937198	hyaluronoglucosaminidase 2 [Source:HGNC Symbol;Acc:HGNC:5321]	GO:0005737,GO:0005622,GO:0044424,GO:0043226,GO:0043229,GO:0048610,GO:0000003,GO:0044444,GO:0043227,GO:0043231,GO:0006928,GO:0048870,GO:0051674,GO:0009653,GO:0071840,GO:0051270,GO:0040011,GO:0016043,GO:0071363,GO:2000145,GO:0070848,GO:0040012,GO:0030334,GO:0031982,GO:0009888,GO:0015929,GO:0019838,GO:0031988,GO:0061448,GO:0016477,GO:0044767,GO:0004415,GO:0010224,GO:0032502,GO:0050431,GO:0042995,GO:…	cytoplasm,intracellular,intracellular part,organelle,intracellular organelle,cellular process involved in reproduction,reproduction,cytoplasmic part,membrane-bounded organelle,intracellular membrane-bounded organelle,cellular component movement,cell motility,localization of cell,anatomical structure morphogenesis,cellular component organization or biogenesis,regulation of cellular component movem…	bta01100,bta00531	Metabolic pathways,Glycosaminoglycan degradation
ENSBTAT00000015761	ENSBTAG00000011879	B4GALT2	5.23444	5.71779	16.8595	-1.56003	0.0207631	0.156846	beta-1,4-galactosyltransferase 2 [Source:HGNC Symbol;Acc:HGNC:925]	GO:0044702,GO:0005737,GO:0005622,GO:0044424,GO:0043226,GO:0043229,GO:0022414,GO:0000003,GO:0044444,GO:0043227,GO:0043231,GO:0016740,GO:0016757,GO:0044767,GO:0044422,GO:0032502,GO:0044446,GO:0048856,GO:0005975,GO:0003824,GO:0005634,GO:0021695,GO:0007275,GO:0005794,GO:0030902,GO:0048731,GO:0021549,GO:0009416,GO:0044464,GO:0008542,GO:0007632,GO:0022037,GO:0005623,GO:0008306,GO:0009314,GO:0021680,GO:…	single organism reproductive process,cytoplasm,intracellular,intracellular part,organelle,intracellular organelle,reproductive process,reproduction,cytoplasmic part,membrane-bounded organelle,intracellular membrane-bounded organelle,transferase activity,transferase activity, transferring glycosyl groups,single-organism developmental process,organelle part,developmental process,intracellular organ…	bta00510,bta01100,bta00514,bta00533,bta00601,bta00052	N-Glycan biosynthesis,Metabolic pathways,Other types of O-glycan biosynthesis,Glycosaminoglycan biosynthesis - keratan sulfate,Glycosphingolipid biosynthesis - lacto and neolacto series,Galactose metabolism
ENSBTAT00000008875	ENSBTAG00000006743	RBBP8	6.34602	20.0275	59.3582	-1.56746	0.0360529	0.188239	DNA endonuclease RBBP8 [Source:UniProtKB/Swiss-Prot;Acc:A6QNQ6]	GO:0005622,GO:0044424,GO:0043226,GO:0043229,GO:0048610,GO:0000003,GO:0043227,GO:0043231,GO:0043228,GO:0043232,GO:0044767,GO:0044422,GO:0032502,GO:0044446,GO:0043009,GO:0048856,GO:0009790,GO:0009792,GO:0051325,GO:0022403,GO:0006308,GO:0000082,GO:0051329,GO:0007049,GO:0000278,GO:0001701,GO:0070491,GO:0004519,GO:0003824,GO:0051726,GO:0005515,GO:0005634,GO:0006289,GO:0007275,GO:0016788,GO:0044464,GO:…	intracellular,intracellular part,organelle,intracellular organelle,cellular process involved in reproduction,reproduction,membrane-bounded organelle,intracellular membrane-bounded organelle,non-membrane-bounded organelle,intracellular non-membrane-bounded organelle,single-organism developmental process,organelle part,developmental process,intracellular organelle part,chordate embryonic developmen…	--	--
ENSBTAT00000004111	ENSBTAG00000003166	AXL	15.6464	4.42666	13.2497	-1.58167	0.0276561	0.17242	AXL receptor tyrosine kinase [Source:HGNC Symbol;Acc:HGNC:905]	GO:0019953,GO:0007283,GO:0048232,GO:0044702,GO:0007276,GO:0032504,GO:0005622,GO:0048609,GO:0043226,GO:0022414,GO:0000003,GO:0043227,GO:0006928,GO:0048870,GO:0051674,GO:0009653,GO:0071840,GO:0040011,GO:0016043,GO:0016740,GO:0007167,GO:0031982,GO:0032825,GO:0031589,GO:0031988,GO:0016477,GO:0044767,GO:0016301,GO:0032502,GO:0051897,GO:0007155,GO:0022610,GO:0032989,GO:0000902,GO:0048869,GO:0003006,GO:…	sexual reproduction,spermatogenesis,male gamete generation,single organism reproductive process,gamete generation,multicellular organism reproduction,intracellular,multicellular organismal reproductive process,organelle,reproductive process,reproduction,membrane-bounded organelle,cellular component movement,cell motility,localization of cell,anatomical structure morphogenesis,cellular component o…	--	--
ENSBTAT00000022853	ENSBTAG00000017195	FANCC	7.67788	3.85989	11.9112	-1.62568	0.0129271	0.137948	Fanconi anemia group C protein homolog [Source:RefSeq peptide;Acc:NP_776741]	GO:0019953,GO:0044702,GO:0007276,GO:0032504,GO:0005737,GO:0005622,GO:0048609,GO:0044424,GO:0043226,GO:0043229,GO:0022414,GO:0022412,GO:0048610,GO:0000003,GO:0044444,GO:0043227,GO:0043231,GO:0007281,GO:0009653,GO:0044767,GO:0044422,GO:0032502,GO:0048869,GO:0044446,GO:0003006,GO:0048856,GO:0005829,GO:0050793,GO:0048863,GO:1901701,GO:0048864,GO:0009887,GO:0048468,GO:0030154,GO:0005634,GO:0006289,GO:…	sexual reproduction,single organism reproductive process,gamete generation,multicellular organism reproduction,cytoplasm,intracellular,multicellular organismal reproductive process,intracellular part,organelle,intracellular organelle,reproductive process,cellular process involved in reproduction in multicellular organism,cellular process involved in reproduction,reproduction,cytoplasmic part,memb…	bta03460	Fanconi anemia pathway
ENSBTAT00000019643	ENSBTAG00000014764	CD9	8.50503	19.6071	62.0273	-1.66152	0.0148213	0.14247	CD9 molecule [Source:HGNC Symbol;Acc:HGNC:1709]	GO:0019953,GO:0044702,GO:0032504,GO:0043226,GO:0022414,GO:0022412,GO:0048610,GO:0000003,GO:0043227,GO:0009566,GO:0007338,GO:0005912,GO:0045026,GO:0048646,GO:0070161,GO:0030055,GO:0005924,GO:0007342,GO:0005925,GO:0009653,GO:0071840,GO:0016043,GO:0044085,GO:0031982,GO:0022607,GO:0031988,GO:0044767,GO:0032502,GO:0007155,GO:0022610,GO:0032989,GO:0048869,GO:0048856,GO:0016044,GO:0070062,GO:0043230,GO:…	sexual reproduction,single organism reproductive process,multicellular organism reproduction,organelle,reproductive process,cellular process involved in reproduction in multicellular organism,cellular process involved in reproduction,reproduction,membrane-bounded organelle,fertilization,single fertilization,adherens junction,plasma membrane fusion,anatomical structure formation involved in morpho…	bta04640	Hematopoietic cell lineage
ENSBTAT00000017636	ENSBTAG00000013260	SPIN2	13.1114	1.3881	4.62352	-1.73588	0.0116177	0.135071	Spindlin-2 [Source:UniProtKB/Swiss-Prot;Acc:Q2KI39]	GO:0019953,GO:0044702,GO:0007276,GO:0032504,GO:0005622,GO:0048609,GO:0044424,GO:0043226,GO:0043229,GO:0022414,GO:0000003,GO:0043227,GO:0043231,GO:0007049,GO:0051726,GO:0005634,GO:0044464,GO:0005623,GO:0005575,GO:0044699,GO:0032501,GO:0044763,GO:0009987,GO:0008150,GO:0050794,GO:0065007,GO:0050789	sexual reproduction,single organism reproductive process,gamete generation,multicellular organism reproduction,intracellular,multicellular organismal reproductive process,intracellular part,organelle,intracellular organelle,reproductive process,reproduction,membrane-bounded organelle,intracellular membrane-bounded organelle,cell cycle,regulation of cell cycle,nucleus,cell part,cell,cellular_compo…	--	--
ENSBTAT00000003575	ENSBTAG00000002758	THBD	347.899	2.65989	9.10792	-1.77576	0.00116725	0.0937198	thrombomodulin [Source:HGNC Symbol;Acc:HGNC:11784]	GO:0022414,GO:0000003,GO:0042060,GO:0043167,GO:0009986,GO:0005509,GO:0050817,GO:0046872,GO:0050819,GO:0043169,GO:0007596,GO:0007599,GO:0044464,GO:0050818,GO:0005623,GO:0030195,GO:1900047,GO:0005488,GO:0050878,GO:0030193,GO:1900046,GO:0061041,GO:0005575,GO:0048519,GO:0044706,GO:0044459,GO:0009611,GO:0051239,GO:0044703,GO:0051241,GO:0032101,GO:0007565,GO:0048583,GO:0031226,GO:0005887,GO:0065008,GO:…	reproductive process,reproduction,wound healing,ion binding,cell surface,calcium ion binding,coagulation,metal ion binding,negative regulation of coagulation,cation binding,blood coagulation,hemostasis,cell part,regulation of coagulation,cell,negative regulation of blood coagulation,negative regulation of hemostasis,binding,regulation of body fluid levels,regulation of blood coagulation,regulatio…	bta04610	Complement and coagulation cascades
ENSBTAT00000063999	ENSBTAG00000046900	GGT1	18.3422	1.99027	6.92841	-1.79956	0.0104854	0.132686	Bos taurus gamma-glutamyltransferase 1 (GGT1), mRNA. [Source:RefSeq mRNA;Acc:NM_001206214]	GO:0019953,GO:0007283,GO:0048232,GO:0044702,GO:0007276,GO:0032504,GO:0048609,GO:0043226,GO:0022414,GO:0000003,GO:0006790,GO:0044272,GO:0031982,GO:0043603,GO:0006518,GO:0008238,GO:0000097,GO:1901607,GO:0008652,GO:0006749,GO:0009070,GO:0043604,GO:0000096,GO:0003824,GO:0019538,GO:1901564,GO:0043436,GO:0044281,GO:0006082,GO:0044710,GO:0006520,GO:0019184,GO:0006575,GO:0044711,GO:0009069,GO:1901565,GO:…	sexual reproduction,spermatogenesis,male gamete generation,single organism reproductive process,gamete generation,multicellular organism reproduction,multicellular organismal reproductive process,organelle,reproductive process,reproduction,sulfur compound metabolic process,sulfur compound biosynthetic process,vesicle,cellular amide metabolic process,peptide metabolic process,exopeptidase activity…	--	--
ENSBTAT00000023461	ENSBTAG00000017636	AKT1	10.1729	13.1366	47.6	-1.85737	0.0262327	0.170826	AKT serine/threonine kinase 1 [Source:HGNC Symbol;Acc:HGNC:391]	GO:0019953,GO:0044702,GO:0007276,GO:0032504,GO:0005737,GO:0005622,GO:0048609,GO:0044424,GO:0043226,GO:0043229,GO:0031514,GO:0022414,GO:0022412,GO:0005929,GO:0048610,GO:0000003,GO:0044444,GO:0015630,GO:0043227,GO:0072358,GO:0072359,GO:0043231,GO:0001944,GO:0006928,GO:0001568,GO:0007281,GO:0005856,GO:0048870,GO:0051674,GO:0071840,GO:0043228,GO:0043232,GO:0007169,GO:0051270,GO:0044441,GO:0040011,GO:…	sexual reproduction,single organism reproductive process,gamete generation,multicellular organism reproduction,cytoplasm,intracellular,multicellular organismal reproductive process,intracellular part,organelle,intracellular organelle,motile cilium,reproductive process,cellular process involved in reproduction in multicellular organism,cilium,cellular process involved in reproduction,reproduction,…	bta04510,bta04151,bta05205,bta04015,bta04919,bta04150,bta04152,bta04914,bta04910,bta04666,bta05200,bta04611,bta05222,bta04022,bta05218,bta04261,bta04014,bta05145,bta04370,bta05215,bta04012,bta04550,bta05214,bta04932,bta04662,bta04024,bta04530,bta04660,bta04066,bta05210,bta05212,bta05166,bta04728,bta05213,bta04068,bta04664,bta04973,bta04917,bta05221,bta05142,bta04062,bta05211,bta04725,bta04915,bta…	Focal adhesion,PI3K-Akt signaling pathway,Proteoglycans in cancer,Rap1 signaling pathway,Thyroid hormone signaling pathway,mTOR signaling pathway,AMPK signaling pathway,Progesterone-mediated oocyte maturation,Insulin signaling pathway,Fc gamma R-mediated phagocytosis,Pathways in cancer,Platelet activation,Small cell lung cancer,cGMP-PKG signaling pathway,Melanoma,Adrenergic signaling in cardiomyo…
ENSBTAT00000024657	ENSBTAG00000018524	AMHR2	26.2842	4.73725	17.85	-1.9138	0.0333974	0.182494	anti-Mullerian hormone receptor type 2 [Source:HGNC Symbol;Acc:HGNC:465]	GO:0022414,GO:0000003,GO:0016740,GO:0007167,GO:0016301,GO:0032502,GO:0003006,GO:0016310,GO:0016773,GO:0016772,GO:0004672,GO:0043167,GO:0006468,GO:0006793,GO:0030554,GO:0006796,GO:0032559,GO:0005524,GO:0004674,GO:0043168,GO:0036094,GO:0001882,GO:0032549,GO:0032555,GO:0003824,GO:0017076,GO:0019538,GO:0035639,GO:0032550,GO:0001883,GO:0032553,GO:0000166,GO:1901265,GO:0043412,GO:0007548,GO:0007178,GO:…	reproductive process,reproduction,transferase activity,enzyme linked receptor protein signaling pathway,kinase activity,developmental process,developmental process involved in reproduction,phosphorylation,phosphotransferase activity, alcohol group as acceptor,transferase activity, transferring phosphorus-containing groups,protein kinase activity,ion binding,protein phosphorylation,phosphorus meta…	bta04350,bta04060	TGF-beta signaling pathway,Cytokine-cytokine receptor interaction
ENSBTAT00000023619	ENSBTAG00000017761	SMC1A	30.2252	3.47902	13.3307	-1.938	0.0142992	0.141742	structural maintenance of chromosomes protein 1A [Source:RefSeq peptide;Acc:NP_777039]	GO:0005737,GO:0005622,GO:0044424,GO:0043226,GO:0043229,GO:0048610,GO:0000003,GO:0044444,GO:0043227,GO:0043231,GO:0071840,GO:0043228,GO:0043232,GO:0016043,GO:0032403,GO:0044767,GO:0044422,GO:0032502,GO:2000104,GO:0048869,GO:0044446,GO:0048856,GO:0005829,GO:0050793,GO:0048863,GO:0008156,GO:0071495,GO:0043167,GO:0048864,GO:0030554,GO:0032559,GO:0005524,GO:0032876,GO:0006275,GO:0007049,GO:0006996,GO:…	cytoplasm,intracellular,intracellular part,organelle,intracellular organelle,cellular process involved in reproduction,reproduction,cytoplasmic part,membrane-bounded organelle,intracellular membrane-bounded organelle,cellular component organization or biogenesis,non-membrane-bounded organelle,intracellular non-membrane-bounded organelle,cellular component organization,protein complex binding,sing…	bta04114,bta04110	Oocyte meiosis,Cell cycle
ENSBTAT00000025092	ENSBTAG00000018845	DND1	18.354	5.47961	21.5995	-1.97886	0.00998752	0.130104	DND microRNA-mediated repression inhibitor 1 [Source:HGNC Symbol;Acc:HGNC:23799]	GO:0019953,GO:0044702,GO:0007276,GO:0032504,GO:0005737,GO:0005622,GO:0048609,GO:0044424,GO:0043226,GO:0043229,GO:0022414,GO:0022412,GO:0048610,GO:0000003,GO:0043227,GO:0043231,GO:0007281,GO:0044767,GO:0032502,GO:0048869,GO:0003006,GO:0048856,GO:0048468,GO:0030154,GO:0060969,GO:0005634,GO:0044464,GO:0048523,GO:0005623,GO:0005488,GO:0060965,GO:0060968,GO:0043170,GO:0060149,GO:0060967,GO:0005575,GO:…	sexual reproduction,single organism reproductive process,gamete generation,multicellular organism reproduction,cytoplasm,intracellular,multicellular organismal reproductive process,intracellular part,organelle,intracellular organelle,reproductive process,cellular process involved in reproduction in multicellular organism,cellular process involved in reproduction,reproduction,membrane-bounded orga…	--	--
ENSBTAT00000008022	ENSBTAG00000006104	SNU13	6.86973	17.4403	69.1481	-1.98726	0.0290232	0.174177	small nuclear ribonucleoprotein 13 [Source:HGNC Symbol;Acc:HGNC:7819]	GO:0019953,GO:0044702,GO:0005622,GO:0044424,GO:0043226,GO:0043229,GO:0022414,GO:0000003,GO:0043227,GO:0043231,GO:0009566,GO:0007338,GO:0071840,GO:0043228,GO:0043232,GO:0016043,GO:0044085,GO:0065003,GO:0034622,GO:0043933,GO:0022607,GO:0044422,GO:0030515,GO:0044446,GO:0034511,GO:0022613,GO:0022618,GO:0034660,GO:0031428,GO:0044452,GO:0071826,GO:0042273,GO:0034470,GO:0042254,GO:0030529,GO:0005732,GO:…	sexual reproduction,single organism reproductive process,intracellular,intracellular part,organelle,intracellular organelle,reproductive process,reproduction,membrane-bounded organelle,intracellular membrane-bounded organelle,fertilization,single fertilization,cellular component organization or biogenesis,non-membrane-bounded organelle,intracellular non-membrane-bounded organelle,cellular compone…	bta03008,bta03040	Ribosome biogenesis in eukaryotes,Spliceosome
ENSBTAT00000034285	ENSBTAG00000014922	SHB	7.17518	0.520203	2.1813	-2.06804	0.00512432	0.115153	SH2 domain containing adaptor protein B [Source:HGNC Symbol;Acc:HGNC:10838]	GO:0019953,GO:0044702,GO:0007276,GO:0032504,GO:0005737,GO:0005622,GO:0048609,GO:0044424,GO:0043226,GO:0043229,GO:0022414,GO:0022412,GO:0048610,GO:0000003,GO:0044444,GO:0043227,GO:0072358,GO:0072359,GO:0043231,GO:0001944,GO:0001568,GO:0007281,GO:0048514,GO:0009653,GO:0043228,GO:0043232,GO:0044767,GO:0044422,GO:0032502,GO:0048869,GO:0044446,GO:0003006,GO:0016310,GO:0048856,GO:0005829,GO:0050793,GO:…	sexual reproduction,single organism reproductive process,gamete generation,multicellular organism reproduction,cytoplasm,intracellular,multicellular organismal reproductive process,intracellular part,organelle,intracellular organelle,reproductive process,cellular process involved in reproduction in multicellular organism,cellular process involved in reproduction,reproduction,cytoplasmic part,memb…	--	--
ENSBTAT00000056003	ENSBTAG00000040361	LFNG	13.1655	1.92348	8.09061	-2.07253	0.0137481	0.14006	LFNG O-fucosylpeptide 3-beta-N-acetylglucosaminyltransferase [Source:HGNC Symbol;Acc:HGNC:6560]	GO:0044702,GO:0032504,GO:0005737,GO:0005622,GO:0048609,GO:0044424,GO:0043226,GO:0043229,GO:0022414,GO:0048610,GO:0000003,GO:0044444,GO:0043227,GO:0043231,GO:0048646,GO:0009653,GO:0016740,GO:0022603,GO:0007219,GO:0016757,GO:0044767,GO:0044422,GO:0016758,GO:0032502,GO:0045747,GO:0048869,GO:0044446,GO:0003006,GO:2000243,GO:0043009,GO:0048856,GO:0009790,GO:0009792,GO:0008375,GO:0050793,GO:0007386,GO:…	single organism reproductive process,multicellular organism reproduction,cytoplasm,intracellular,multicellular organismal reproductive process,intracellular part,organelle,intracellular organelle,reproductive process,cellular process involved in reproduction,reproduction,cytoplasmic part,membrane-bounded organelle,intracellular membrane-bounded organelle,anatomical structure formation involved in…	bta00514,bta04330	Other types of O-glycan biosynthesis,Notch signaling pathway
ENSBTAT00000011869	ENSBTAG00000009017	NR5A1	13.5989	6.62161	28.145	-2.08762	0.0331435	0.182382	nuclear receptor subfamily 5 group A member 1 [Source:HGNC Symbol;Acc:HGNC:7983]	GO:0044702,GO:0032504,GO:0005622,GO:0048609,GO:0044424,GO:0043226,GO:0043229,GO:0022414,GO:0000003,GO:0043227,GO:0043231,GO:0009888,GO:0044767,GO:0032502,GO:0048869,GO:0003006,GO:2000243,GO:0048856,GO:0050793,GO:0008584,GO:0071495,GO:0043167,GO:2000026,GO:2000195,GO:0046546,GO:0046661,GO:0001553,GO:2000020,GO:2000241,GO:0046872,GO:0051094,GO:0030154,GO:0043169,GO:0007530,GO:2000018,GO:0043168,GO:…	single organism reproductive process,multicellular organism reproduction,intracellular,multicellular organismal reproductive process,intracellular part,organelle,intracellular organelle,reproductive process,reproduction,membrane-bounded organelle,intracellular membrane-bounded organelle,tissue development,single-organism developmental process,developmental process,cellular developmental process,d…	--	--
ENSBTAT00000023313	ENSBTAG00000017537	PTGIS	14.5817	2.79975	11.9256	-2.09069	0.0177036	0.150209	prostaglandin I2 synthase [Source:HGNC Symbol;Acc:HGNC:9603]	GO:0044702,GO:0032504,GO:0005737,GO:0005622,GO:0048609,GO:0044424,GO:0043226,GO:0043229,GO:0022414,GO:0000003,GO:0044444,GO:0043227,GO:0072358,GO:0072359,GO:0043231,GO:0001944,GO:0001568,GO:0048514,GO:0048646,GO:0001525,GO:0009653,GO:0009888,GO:0045765,GO:1901342,GO:0022603,GO:0044767,GO:0044422,GO:0032502,GO:0044446,GO:0003006,GO:0048856,GO:0050793,GO:0005783,GO:0043167,GO:2000026,GO:0012505,GO:…	single organism reproductive process,multicellular organism reproduction,cytoplasm,intracellular,multicellular organismal reproductive process,intracellular part,organelle,intracellular organelle,reproductive process,reproduction,cytoplasmic part,membrane-bounded organelle,cardiovascular system development,circulatory system development,intracellular membrane-bounded organelle,vasculature develop…	bta01100,bta00590	Metabolic pathways,Arachidonic acid metabolism
ENSBTAT00000043591	ENSBTAG00000013499	LHX9	21.2336	3.92253	16.7102	-2.09087	0.00649456	0.119098	LIM homeobox 9 [Source:HGNC Symbol;Acc:HGNC:14222]	GO:0005622,GO:0044424,GO:0043226,GO:0043229,GO:0022414,GO:0000003,GO:0043227,GO:0043231,GO:0006928,GO:0009653,GO:0071840,GO:0040011,GO:0016043,GO:0044767,GO:0032502,GO:0032989,GO:0000902,GO:0048869,GO:0003006,GO:0048856,GO:0008584,GO:0030030,GO:0008045,GO:0043167,GO:0009887,GO:0046546,GO:0046661,GO:0000904,GO:0046872,GO:0048468,GO:0006935,GO:0042330,GO:0030154,GO:0043169,GO:0048858,GO:0032990,GO:…	intracellular,intracellular part,organelle,intracellular organelle,reproductive process,reproduction,membrane-bounded organelle,intracellular membrane-bounded organelle,cellular component movement,anatomical structure morphogenesis,cellular component organization or biogenesis,locomotion,cellular component organization,single-organism developmental process,developmental process,cellular component…	--	--
ENSBTAT00000028603	ENSBTAG00000021456	MUS81	4.08249	0.793165	3.41751	-2.10725	0.00527737	0.115533	MUS81 structure-specific endonuclease subunit [Source:HGNC Symbol;Acc:HGNC:29814]	GO:0005622,GO:0044424,GO:0043226,GO:0043229,GO:0048610,GO:0000003,GO:0043227,GO:0043231,GO:0000737,GO:0071495,GO:0006308,GO:0007049,GO:0072396,GO:0072402,GO:0072423,GO:0000278,GO:0004519,GO:0003824,GO:0009719,GO:0051726,GO:0005634,GO:0007346,GO:0072429,GO:0016788,GO:0016894,GO:0031573,GO:0006260,GO:0044464,GO:0007059,GO:0000727,GO:0090305,GO:0048523,GO:0005623,GO:0071216,GO:0044772,GO:0048257,GO:…	intracellular,intracellular part,organelle,intracellular organelle,cellular process involved in reproduction,reproduction,membrane-bounded organelle,intracellular membrane-bounded organelle,DNA catabolic process, endonucleolytic,cellular response to endogenous stimulus,DNA catabolic process,cell cycle,response to cell cycle checkpoint signaling,response to DNA integrity checkpoint signaling,respo…	bta03460,bta03440	Fanconi anemia pathway,Homologous recombination
ENSBTAT00000020203	ENSBTAG00000015184	SYDE1	6.1044	1.1623	5.09708	-2.13269	0.045684	0.204905	synapse defective Rho GTPase homolog 1 [Source:HGNC Symbol;Acc:HGNC:25824]	GO:0044702,GO:0005737,GO:0005622,GO:0044424,GO:0022414,GO:0048610,GO:0000003,GO:0006928,GO:0048870,GO:0051674,GO:0071840,GO:0051270,GO:0040011,GO:0016043,GO:2000145,GO:0040012,GO:0030334,GO:0051272,GO:2000147,GO:0030335,GO:0016477,GO:0040017,GO:0032502,GO:2000243,GO:0001667,GO:0007010,GO:0050793,GO:2000026,GO:0051493,GO:0006793,GO:0006796,GO:0051128,GO:2000241,GO:0006996,GO:0033043,GO:1901135,GO:…	single organism reproductive process,cytoplasm,intracellular,intracellular part,reproductive process,cellular process involved in reproduction,reproduction,cellular component movement,cell motility,localization of cell,cellular component organization or biogenesis,regulation of cellular component movement,locomotion,cellular component organization,regulation of cell motility,regulation of locomot…	--	--
ENSBTAT00000056488	ENSBTAG00000018007	NR2F2	28.7616	2.39394	10.6262	-2.15016	0.035833	0.187644	nuclear receptor subfamily 2 group F member 2 [Source:HGNC Symbol;Acc:HGNC:7976]	GO:0019953,GO:0044702,GO:0032504,GO:0005622,GO:0048609,GO:0044424,GO:0043226,GO:0043229,GO:0022414,GO:0000003,GO:0043227,GO:0072358,GO:0072359,GO:0043231,GO:0001944,GO:0006928,GO:0009566,GO:0001568,GO:0048514,GO:0048870,GO:0051674,GO:0009653,GO:0051270,GO:0040011,GO:2000145,GO:0040012,GO:0030334,GO:0009888,GO:0043542,GO:0001945,GO:0016477,GO:0044767,GO:0032502,GO:0060429,GO:0001935,GO:0048869,GO:…	sexual reproduction,single organism reproductive process,multicellular organism reproduction,intracellular,multicellular organismal reproductive process,intracellular part,organelle,intracellular organelle,reproductive process,reproduction,membrane-bounded organelle,cardiovascular system development,circulatory system development,intracellular membrane-bounded organelle,vasculature development,ce…	--	--
ENSBTAT00000019526	ENSBTAG00000014665	ADAMTS2	39.9597	1.25915	5.85251	-2.21661	0.0225533	0.160343	ADAM metallopeptidase with thrombospondin type 1 motif 2 [Source:HGNC Symbol;Acc:HGNC:218]	GO:0019953,GO:0007283,GO:0048232,GO:0044702,GO:0007276,GO:0032504,GO:0048609,GO:0022414,GO:0000003,GO:0071840,GO:0016043,GO:0031012,GO:0004222,GO:0008237,GO:0035295,GO:0030323,GO:0030324,GO:0044767,GO:0060541,GO:0032502,GO:0030198,GO:0005578,GO:0043062,GO:0048856,GO:0032964,GO:0030199,GO:0032963,GO:0043167,GO:0044259,GO:0097435,GO:0046872,GO:0051604,GO:0043169,GO:0030574,GO:0044236,GO:0003824,GO:…	sexual reproduction,spermatogenesis,male gamete generation,single organism reproductive process,gamete generation,multicellular organism reproduction,multicellular organismal reproductive process,reproductive process,reproduction,cellular component organization or biogenesis,cellular component organization,extracellular matrix,metalloendopeptidase activity,metallopeptidase activity,tube developme…	--	--
ENSBTAT00000017753	ENSBTAG00000013346	SIX5	16.2011	1.06795	5.30793	-2.31331	0.00265124	0.106527	SIX homeobox 5 [Source:HGNC Symbol;Acc:HGNC:10891]	GO:0019953,GO:0007283,GO:0048232,GO:0044702,GO:0007276,GO:0032504,GO:0005622,GO:0048609,GO:0044424,GO:0043226,GO:0043229,GO:0022414,GO:0022412,GO:0048610,GO:0000003,GO:0043227,GO:0048515,GO:0007286,GO:0043231,GO:0007281,GO:0009888,GO:0044767,GO:0002064,GO:0032502,GO:0060429,GO:0048869,GO:0003006,GO:0048856,GO:0030855,GO:0048468,GO:0030154,GO:0005634,GO:0007275,GO:0048731,GO:0044464,GO:0048523,GO:…	sexual reproduction,spermatogenesis,male gamete generation,single organism reproductive process,gamete generation,multicellular organism reproduction,intracellular,multicellular organismal reproductive process,intracellular part,organelle,intracellular organelle,reproductive process,cellular process involved in reproduction in multicellular organism,cellular process involved in reproduction,repro…	--	--
ENSBTAT00000013892	ENSBTAG00000033367	DDO	5.97182	0.948263	4.81276	-2.3435	0.00883963	0.127067	D-aspartate oxidase [Source:HGNC Symbol;Acc:HGNC:2727]	GO:0032504,GO:0048609,GO:0022414,GO:0000003,GO:0043167,GO:0043648,GO:0009066,GO:0046416,GO:0043168,GO:0036094,GO:0003824,GO:1901564,GO:0005515,GO:0043436,GO:0044281,GO:0000166,GO:1901265,GO:0006531,GO:0006082,GO:0008445,GO:0015922,GO:0044710,GO:0006520,GO:0071949,GO:0005102,GO:0007625,GO:0003884,GO:0019478,GO:0007620,GO:1901565,GO:0005488,GO:0019752,GO:1901605,GO:0007618,GO:0016641,GO:0048037,GO:…	multicellular organism reproduction,multicellular organismal reproductive process,reproductive process,reproduction,ion binding,dicarboxylic acid metabolic process,aspartate family amino acid metabolic process,D-amino acid metabolic process,anion binding,small molecule binding,catalytic activity,organonitrogen compound metabolic process,protein binding,oxoacid metabolic process,small molecule met…	bta00250,bta04146	Alanine, aspartate and glutamate metabolism,Peroxisome
ENSBTAT00000007930	ENSBTAG00000006035	PPP1R1B	14.6661	1.24873	6.34215	-2.34451	0.0149746	0.142601	protein phosphatase 1 regulatory inhibitor subunit 1B [Source:HGNC Symbol;Acc:HGNC:9287]	GO:0044702,GO:0032504,GO:0005737,GO:0005622,GO:0048609,GO:0044424,GO:0043226,GO:0043229,GO:0022414,GO:0000003,GO:0044444,GO:0043227,GO:0043231,GO:0042995,GO:0016310,GO:0035303,GO:0044463,GO:0006468,GO:0016311,GO:0006793,GO:0006796,GO:0006469,GO:0043666,GO:0010921,GO:0051348,GO:0033673,GO:0031400,GO:0009719,GO:0019538,GO:0005634,GO:0045924,GO:0010563,GO:0045936,GO:0042326,GO:0001933,GO:0060180,GO:…	single organism reproductive process,multicellular organism reproduction,cytoplasm,intracellular,multicellular organismal reproductive process,intracellular part,organelle,intracellular organelle,reproductive process,reproduction,cytoplasmic part,membrane-bounded organelle,intracellular membrane-bounded organelle,cell projection,phosphorylation,regulation of dephosphorylation,cell projection part…	bta04024,bta04728,bta05030,bta05031,bta05034	cAMP signaling pathway,Dopaminergic synapse,Cocaine addiction,Amphetamine addiction,Alcoholism
ENSBTAT00000019050	ENSBTAG00000014324	ANTXR2	47.6044	3.06036	15.8473	-2.37246	0.018456	0.151993	anthrax toxin receptor 2 [Source:HGNC Symbol;Acc:HGNC:21732]	GO:0022414,GO:0000003,GO:1901998,GO:0043167,GO:0009986,GO:0046872,GO:0043169,GO:0009897,GO:0044464,GO:0005623,GO:0005488,GO:0051179,GO:0005575,GO:0044459,GO:0051234,GO:0006810,GO:0016020,GO:0044425,GO:0008150,GO:0031224,GO:0016021,GO:0005886,GO:0071944,GO:0003674,GO:0004872	reproductive process,reproduction,toxin transport,ion binding,cell surface,metal ion binding,cation binding,external side of plasma membrane,cell part,cell,binding,localization,cellular_component,plasma membrane part,establishment of localization,transport,membrane,membrane part,biological_process,intrinsic to membrane,integral to membrane,plasma membrane,cell periphery,molecular_function,recepto…	--	--
ENSBTAT00000005629	ENSBTAG00000004291	2019-09-06	16.0832	0.691074	3.74008	-2.43616	0.00888244	0.127193	septin 6 [Source:HGNC Symbol;Acc:HGNC:15848]	GO:0097223,GO:0019953,GO:0007283,GO:0048232,GO:0044702,GO:0007276,GO:0032504,GO:0005737,GO:0005622,GO:0048609,GO:0044424,GO:0043226,GO:0043229,GO:0031514,GO:0022414,GO:0005929,GO:0000003,GO:0044444,GO:0015630,GO:0043227,GO:0036126,GO:0043231,GO:0005856,GO:0043228,GO:0043232,GO:0044441,GO:0044430,GO:0031982,GO:0005819,GO:0031988,GO:0044422,GO:0032502,GO:0042995,GO:0048869,GO:0044446,GO:0031410,GO:…	sperm part,sexual reproduction,spermatogenesis,male gamete generation,single organism reproductive process,gamete generation,multicellular organism reproduction,cytoplasm,intracellular,multicellular organismal reproductive process,intracellular part,organelle,intracellular organelle,motile cilium,reproductive process,cilium,reproduction,cytoplasmic part,microtubule cytoskeleton,membrane-bounded o…	bta05100	Bacterial invasion of epithelial cells
ENSBTAT00000007664	ENSBTAG00000005828	MERTK	33.3254	2.8204	15.4712	-2.45561	0.0276116	0.17242	tyrosine-protein kinase Mer precursor [Source:RefSeq peptide;Acc:NP_001178953]	GO:0019953,GO:0007283,GO:0048232,GO:0044702,GO:0007276,GO:0032504,GO:0005737,GO:0005622,GO:0048609,GO:0044424,GO:0022414,GO:0000003,GO:0009653,GO:0071840,GO:0016043,GO:0016740,GO:0031589,GO:0044767,GO:0016301,GO:0032502,GO:0007155,GO:0022610,GO:0042995,GO:0032989,GO:0000902,GO:0048869,GO:0003006,GO:0016310,GO:0018212,GO:0048856,GO:0018108,GO:0042060,GO:0016773,GO:0043491,GO:0051130,GO:0016772,GO:…	sexual reproduction,spermatogenesis,male gamete generation,single organism reproductive process,gamete generation,multicellular organism reproduction,cytoplasm,intracellular,multicellular organismal reproductive process,intracellular part,reproductive process,reproduction,anatomical structure morphogenesis,cellular component organization or biogenesis,cellular component organization,transferase a…	--	--
ENSBTAT00000023969	ENSBTAG00000018007	NR2F2	66.8277	1.74735	10.3265	-2.56311	0.038207	0.191774	nuclear receptor subfamily 2 group F member 2 [Source:HGNC Symbol;Acc:HGNC:7976]	GO:0019953,GO:0044702,GO:0032504,GO:0005622,GO:0048609,GO:0044424,GO:0043226,GO:0043229,GO:0022414,GO:0000003,GO:0043227,GO:0072358,GO:0072359,GO:0043231,GO:0001944,GO:0006928,GO:0009566,GO:0001568,GO:0048514,GO:0048870,GO:0051674,GO:0009653,GO:0051270,GO:0040011,GO:2000145,GO:0040012,GO:0030334,GO:0009888,GO:0043542,GO:0001945,GO:0016477,GO:0044767,GO:0032502,GO:0060429,GO:0001935,GO:0048869,GO:…	sexual reproduction,single organism reproductive process,multicellular organism reproduction,intracellular,multicellular organismal reproductive process,intracellular part,organelle,intracellular organelle,reproductive process,reproduction,membrane-bounded organelle,cardiovascular system development,circulatory system development,intracellular membrane-bounded organelle,vasculature development,ce…	--	--
ENSBTAT00000002161	ENSBTAG00000001649	ZFPM2	14.6089	0.832629	5.05635	-2.60235	0.0273115	0.172042	zinc finger protein, FOG family member 2 [Source:HGNC Symbol;Acc:HGNC:16700]	GO:0005737,GO:0005622,GO:0044424,GO:0043226,GO:0043229,GO:0022414,GO:0000003,GO:0043227,GO:0072358,GO:0072359,GO:0043231,GO:0001944,GO:0001568,GO:0048514,GO:0009653,GO:0009888,GO:0007507,GO:0035295,GO:0030323,GO:0060412,GO:0030324,GO:0003279,GO:0044767,GO:0060541,GO:0044422,GO:0032502,GO:0060411,GO:0048589,GO:0048869,GO:0044446,GO:0003006,GO:2000243,GO:0043009,GO:0003281,GO:0001570,GO:0048856,GO:…	cytoplasm,intracellular,intracellular part,organelle,intracellular organelle,reproductive process,reproduction,membrane-bounded organelle,cardiovascular system development,circulatory system development,intracellular membrane-bounded organelle,vasculature development,blood vessel development,blood vessel morphogenesis,anatomical structure morphogenesis,tissue development,heart development,tube de…	bta05206	MicroRNAs in cancer
ENSBTAT00000011874	ENSBTAG00000009019	SH3PXD2B	12.6455	1.18233	7.57316	-2.67926	0.0162401	0.146019	SH3 and PX domains 2B [Source:HGNC Symbol;Acc:HGNC:29242]	GO:0032504,GO:0005737,GO:0005622,GO:0048609,GO:0044424,GO:0043226,GO:0043229,GO:0022414,GO:0000003,GO:0072358,GO:0072359,GO:0005856,GO:0009653,GO:0071840,GO:0043228,GO:0043232,GO:0016043,GO:0044430,GO:0044085,GO:0006461,GO:0070271,GO:0065003,GO:0071822,GO:0043933,GO:0009888,GO:0022607,GO:0007507,GO:0061448,GO:0044767,GO:0044422,GO:0032502,GO:0030198,GO:0048869,GO:0044446,GO:0043062,GO:0048856,GO:…	multicellular organism reproduction,cytoplasm,intracellular,multicellular organismal reproductive process,intracellular part,organelle,intracellular organelle,reproductive process,reproduction,cardiovascular system development,circulatory system development,cytoskeleton,anatomical structure morphogenesis,cellular component organization or biogenesis,non-membrane-bounded organelle,intracellular no…	--	--
ENSBTAT00000015929	ENSBTAG00000012007	SOCS2	23.7422	0.683931	4.45967	-2.70501	0.00124288	0.0937198	suppressor of cytokine signaling 2 [Source:HGNC Symbol;Acc:HGNC:19382]	GO:0032504,GO:0005737,GO:0005622,GO:0048609,GO:0044424,GO:0022414,GO:0000003,GO:0071840,GO:0007169,GO:0016043,GO:0007167,GO:0044767,GO:0032502,GO:0048869,GO:0008286,GO:0016310,GO:0048856,GO:0050793,GO:1901701,GO:0071495,GO:0005159,GO:1901652,GO:2000026,GO:0006468,GO:1900076,GO:0032869,GO:0006793,GO:0006796,GO:0051128,GO:0032868,GO:0006469,GO:0051094,GO:0071375,GO:0060396,GO:0071378,GO:0048468,GO:…	multicellular organism reproduction,cytoplasm,intracellular,multicellular organismal reproductive process,intracellular part,reproductive process,reproduction,cellular component organization or biogenesis,transmembrane receptor protein tyrosine kinase signaling pathway,cellular component organization,enzyme linked receptor protein signaling pathway,single-organism developmental process,developmen…	bta04910,bta04930,bta04917,bta04630	Insulin signaling pathway,Type II diabetes mellitus,Prolactin signaling pathway,Jak-STAT signaling pathway
ENSBTAT00000009422	ENSBTAG00000007159	ESR1	16.3409	0.304294	2.1108	-2.79425	0.00137697	0.0961162	estrogen receptor [Source:RefSeq peptide;Acc:NP_001001443]	GO:0044702,GO:0032504,GO:0005737,GO:0005622,GO:0048609,GO:0044424,GO:0043226,GO:0043229,GO:0022414,GO:0000003,GO:0043227,GO:0043231,GO:0009653,GO:0071840,GO:0043228,GO:0043232,GO:0016043,GO:0044085,GO:0006461,GO:0070271,GO:0065003,GO:0034622,GO:0071822,GO:0043933,GO:0060560,GO:0009888,GO:0022607,GO:0035295,GO:0022603,GO:0044767,GO:0002064,GO:0044422,GO:0032502,GO:0048589,GO:0060429,GO:0048869,GO:…	single organism reproductive process,multicellular organism reproduction,cytoplasm,intracellular,multicellular organismal reproductive process,intracellular part,organelle,intracellular organelle,reproductive process,reproduction,membrane-bounded organelle,intracellular membrane-bounded organelle,anatomical structure morphogenesis,cellular component organization or biogenesis,non-membrane-bounded…	bta05205,bta04919,bta04961,bta04917,bta04915	Proteoglycans in cancer,Thyroid hormone signaling pathway,Endocrine and other factor-regulated calcium reabsorption,Prolactin signaling pathway,Estrogen signaling pathway
ENSBTAT00000014236	ENSBTAG00000010745	THRA	17.4126	3.76734	27.4445	-2.8649	0.00401652	0.111353	thyroid hormone receptor, alpha [Source:HGNC Symbol;Acc:HGNC:11796]	GO:0032504,GO:0005737,GO:0005622,GO:0048609,GO:0044424,GO:0043226,GO:0043229,GO:0022414,GO:0000003,GO:0044444,GO:0043227,GO:0043231,GO:0009653,GO:0071840,GO:0016043,GO:0044085,GO:0006461,GO:0070271,GO:0065003,GO:0034622,GO:0071822,GO:0043933,GO:0009888,GO:0022607,GO:0035295,GO:0032403,GO:0030323,GO:0030324,GO:0061448,GO:0044767,GO:0060541,GO:0032502,GO:0007155,GO:0022610,GO:0060429,GO:0048869,GO:…	multicellular organism reproduction,cytoplasm,intracellular,multicellular organismal reproductive process,intracellular part,organelle,intracellular organelle,reproductive process,reproduction,cytoplasmic part,membrane-bounded organelle,intracellular membrane-bounded organelle,anatomical structure morphogenesis,cellular component organization or biogenesis,cellular component organization,cellular…	bta04919,bta04080	Thyroid hormone signaling pathway,Neuroactive ligand-receptor interaction
ENSBTAT00000013737	ENSBTAG00000010402	MYH9	35.8538	6.49144	49.3864	-2.9275	0.0263981	0.170855	myosin-9 [Source:RefSeq peptide;Acc:NP_001179691]	GO:0005737,GO:0005622,GO:0044424,GO:0043226,GO:0043229,GO:0048610,GO:0000003,GO:0044444,GO:0015630,GO:0043227,GO:0072358,GO:0072359,GO:0043231,GO:0001944,GO:0006928,GO:0001568,GO:0005912,GO:0048514,GO:0048646,GO:0070161,GO:0030055,GO:0005924,GO:0005925,GO:0005856,GO:0001525,GO:0048870,GO:0051674,GO:0009653,GO:0071840,GO:0043228,GO:0043232,GO:0040011,GO:0016043,GO:0044430,GO:0071822,GO:0043933,GO:…	cytoplasm,intracellular,intracellular part,organelle,intracellular organelle,cellular process involved in reproduction,reproduction,cytoplasmic part,microtubule cytoskeleton,membrane-bounded organelle,cardiovascular system development,circulatory system development,intracellular membrane-bounded organelle,vasculature development,cellular component movement,blood vessel development,adherens juncti…	bta04530	Tight junction
ENSBTAT00000026930	ENSBTAG00000020221	WNT5A	197.573	1.13691	8.77095	-2.94761	0.00883997	0.127067	Wnt family member 5A [Source:HGNC Symbol;Acc:HGNC:12784]	GO:0005622,GO:0022414,GO:0048610,GO:0000003,GO:0072358,GO:0072359,GO:0001944,GO:0006928,GO:0001568,GO:0048514,GO:0048646,GO:0001525,GO:0048870,GO:0051674,GO:0009653,GO:0071840,GO:0090175,GO:0007169,GO:0051270,GO:0040011,GO:0016043,GO:0071363,GO:2000145,GO:0070848,GO:0007167,GO:0060071,GO:0090178,GO:2000052,GO:0044085,GO:0040012,GO:0090177,GO:0030334,GO:0031012,GO:0060560,GO:0009888,GO:0043542,GO:…	intracellular,reproductive process,cellular process involved in reproduction,reproduction,cardiovascular system development,circulatory system development,vasculature development,cellular component movement,blood vessel development,blood vessel morphogenesis,anatomical structure formation involved in morphogenesis,angiogenesis,cell motility,localization of cell,anatomical structure morphogenesis,…
ENSBTAT00000014210	ENSBTAG00000010732	MMP23B	39.6023	4.31284	38.1771	-3.146	0.00825934	0.125176	matrix metallopeptidase 23B [Source:HGNC Symbol;Acc:HGNC:7171]	GO:0000003,GO:0031012,GO:0004222,GO:0008237,GO:0043167,GO:0046872,GO:0043169,GO:0003824,GO:0019538,GO:0005488,GO:0043170,GO:0016787,GO:0008270,GO:0005575,GO:0008233,GO:0006508,GO:0071704,GO:0008152,GO:0070011,GO:0044238,GO:0046914,GO:0004175,GO:0016020,GO:0044425,GO:0008150,GO:0031224,GO:0016021,GO:0003674	reproduction,extracellular matrix,metalloendopeptidase activity,metallopeptidase activity,ion binding,metal ion binding,cation binding,catalytic activity,protein metabolic process,binding,macromolecule metabolic process,hydrolase activity,zinc ion binding,cellular_component,peptidase activity,proteolysis,organic substance metabolic process,metabolic process,peptidase activity, acting on L-amino a…	--	--
ENSBTAT00000003783	ENSBTAG00000002912	INHBA	107.13	4.24829	38.0734	-3.16383	0.00108641	0.0937198	inhibin beta A subunit [Source:HGNC Symbol;Acc:HGNC:6066]	GO:0019953,GO:0044702,GO:0007276,GO:0032504,GO:0005737,GO:0005622,GO:0048609,GO:0044424,GO:0022414,GO:0022412,GO:0048610,GO:0000003,GO:0044444,GO:0048646,GO:0009653,GO:0071840,GO:0016043,GO:0007167,GO:0045683,GO:0009888,GO:0044767,GO:0032502,GO:0048869,GO:0003006,GO:2000243,GO:0016310,GO:0048856,GO:0009790,GO:0048729,GO:0050793,GO:0008584,GO:0051799,GO:0051325,GO:2000026,GO:0022403,GO:0006468,GO:…	sexual reproduction,single organism reproductive process,gamete generation,multicellular organism reproduction,cytoplasm,intracellular,multicellular organismal reproductive process,intracellular part,reproductive process,cellular process involved in reproduction in multicellular organism,cellular process involved in reproduction,reproduction,cytoplasmic part,anatomical structure formation involve…	bta04550,bta04350	Signaling pathways regulating pluripotency of stem cells,TGF-beta signaling pathway
ENSBTAT00000006947	ENSBTAG00000005280	ADA	5.60068	0.976949	8.7574	-3.16415	0.00221119	0.101573	adenosine deaminase [Source:HGNC Symbol;Acc:HGNC:186]	GO:0044702,GO:0032504,GO:0005737,GO:0005622,GO:0048609,GO:0044424,GO:0043226,GO:0043229,GO:0022414,GO:0000003,GO:0044444,GO:0043227,GO:0043231,GO:0006928,GO:0048646,GO:0048870,GO:0051674,GO:0009653,GO:0051270,GO:0040011,GO:2000145,GO:0040012,GO:0030334,GO:0035295,GO:0030323,GO:0030324,GO:0016477,GO:0044767,GO:0060541,GO:0032502,GO:0007155,GO:0022610,GO:0048869,GO:0043009,GO:0048856,GO:0009790,GO:…	single organism reproductive process,multicellular organism reproduction,cytoplasm,intracellular,multicellular organismal reproductive process,intracellular part,organelle,intracellular organelle,reproductive process,reproduction,cytoplasmic part,membrane-bounded organelle,intracellular membrane-bounded organelle,cellular component movement,anatomical structure formation involved in morphogenesis…	bta01100,bta00230,bta05340	Metabolic pathways,Purine metabolism,Primary immunodeficiency
ENSBTAT00000006400	ENSBTAG00000004869	CXADR	39.0228	2.61858	23.4959	-3.16555	0.00413218	0.111388	Coxsackievirus and adenovirus receptor homolog [Source:UniProtKB/Swiss-Prot;Acc:Q8WMV3]	GO:0097223,GO:0019953,GO:0044702,GO:0007276,GO:0032504,GO:0005737,GO:0001669,GO:0005622,GO:0048609,GO:0044424,GO:0043226,GO:0043229,GO:0022414,GO:0022412,GO:0048610,GO:0000003,GO:0044444,GO:0043227,GO:0072358,GO:0072359,GO:0043231,GO:0006928,GO:0005912,GO:0070161,GO:0048870,GO:0051674,GO:0071840,GO:0040011,GO:0016043,GO:0031982,GO:0009888,GO:0007507,GO:0030141,GO:0031988,GO:0016477,GO:0044767,GO:…	sperm part,sexual reproduction,single organism reproductive process,gamete generation,multicellular organism reproduction,cytoplasm,acrosomal vesicle,intracellular,multicellular organismal reproductive process,intracellular part,organelle,intracellular organelle,reproductive process,cellular process involved in reproduction in multicellular organism,cellular process involved in reproduction,repro…	bta05416	Viral myocarditis
ENSBTAT00000007016	ENSBTAG00000039888	MAGED2	46.9552	13.7432	127.757	-3.21662	0.02796	0.172864	MAGE family member D2 [Source:HGNC Symbol;Acc:HGNC:16353]	GO:0005737,GO:0005622,GO:0044424,GO:0043226,GO:0043229,GO:0022414,GO:0000003,GO:0044444,GO:0043227,GO:0043231,GO:0043228,GO:0043232,GO:0044422,GO:0044446,GO:0005829,GO:0070293,GO:0003014,GO:0005634,GO:0044464,GO:0005623,GO:0051179,GO:0005730,GO:0070294,GO:0005575,GO:0003096,GO:0044706,GO:0031974,GO:0070013,GO:0044703,GO:0043233,GO:0007565,GO:0031981,GO:0044428,GO:0006814,GO:0044765,GO:0015672,GO:…	cytoplasm,intracellular,intracellular part,organelle,intracellular organelle,reproductive process,reproduction,cytoplasmic part,membrane-bounded organelle,intracellular membrane-bounded organelle,non-membrane-bounded organelle,intracellular non-membrane-bounded organelle,organelle part,intracellular organelle part,cytosol,renal absorption,renal system process,nucleus,cell part,cell,localization,n…	--	--
ENSBTAT00000029010	ENSBTAG00000021764	GLRB	4.57845	0.30646	3.28133	-3.42051	0.0149987	0.142601	glycine receptor subunit beta precursor [Source:RefSeq peptide;Acc:NP_776496]	GO:0019953,GO:0044702,GO:0022414,GO:0048610,GO:0000003,GO:0009566,GO:0007338,GO:0071840,GO:0016043,GO:0044085,GO:0007340,GO:0022607,GO:0032502,GO:0017156,GO:0048856,GO:0016044,GO:0061024,GO:0043167,GO:0008144,GO:0031406,GO:0043169,GO:0043168,GO:0016597,GO:0007275,GO:0048731,GO:0044464,GO:0001941,GO:0005623,GO:0016192,GO:0034613,GO:0072578,GO:0072657,GO:0070727,GO:0016935,GO:0097112,GO:0005488,GO:…	sexual reproduction,single organism reproductive process,reproductive process,cellular process involved in reproduction,reproduction,fertilization,single fertilization,cellular component organization or biogenesis,cellular component organization,cellular component biogenesis,acrosome reaction,cellular component assembly,developmental process,calcium ion-dependent exocytosis,anatomical structure d…	bta04080	Neuroactive ligand-receptor interaction
ENSBTAT00000024139	ENSBTAG00000018133	SEMA3A	38.3472	0.506356	5.70224	-3.4933	0.00229641	0.10281	semaphorin-3A precursor [Source:RefSeq peptide;Acc:NP_001263630]	GO:0022414,GO:0000003,GO:0006928,GO:0048870,GO:0051674,GO:0009653,GO:0071840,GO:0051270,GO:0040011,GO:0016043,GO:2000145,GO:0040012,GO:0030334,GO:0060560,GO:0009888,GO:0051272,GO:2000147,GO:0030335,GO:0022603,GO:0016477,GO:0060485,GO:0044767,GO:0040017,GO:0032502,GO:0014031,GO:0032989,GO:0000902,GO:0048589,GO:0048762,GO:0060429,GO:0048869,GO:0003006,GO:2000243,GO:0001667,GO:0048856,GO:0048638,GO:…	reproductive process,reproduction,cellular component movement,cell motility,localization of cell,anatomical structure morphogenesis,cellular component organization or biogenesis,regulation of cellular component movement,locomotion,cellular component organization,regulation of cell motility,regulation of locomotion,regulation of cell migration,developmental growth involved in morphogenesis,tissue …	bta04360	Axon guidance
ENSBTAT00000039787	ENSBTAG00000027625	SFRP1	242.362	0.715145	9.23591	-3.69095	0.00694605	0.120577	secreted frizzled related protein 1 [Source:HGNC Symbol;Acc:HGNC:10776]	GO:0032504,GO:0005737,GO:0005622,GO:0044424,GO:0043226,GO:0022414,GO:0022412,GO:0048610,GO:0000003,GO:0044444,GO:0043227,GO:0006928,GO:0048646,GO:0048870,GO:0051674,GO:0009653,GO:0071840,GO:0090175,GO:0051270,GO:0040011,GO:0016043,GO:0071363,GO:2000145,GO:0070848,GO:0007167,GO:0060071,GO:0090178,GO:2000052,GO:0040012,GO:0090177,GO:0030334,GO:0031982,GO:0031012,GO:0060560,GO:0009888,GO:0090179,GO:…	multicellular organism reproduction,cytoplasm,intracellular,intracellular part,organelle,reproductive process,cellular process involved in reproduction in multicellular organism,cellular process involved in reproduction,reproduction,cytoplasmic part,membrane-bounded organelle,cellular component movement,anatomical structure formation involved in morphogenesis,cell motility,localization of cell,an…	bta04310	Wnt signaling pathway
ENSBTAT00000045168	ENSBTAG00000031849	TMEM119	54.8563	0.507299	7.86584	-3.95469	0.000485318	0.0892192	transmembrane protein 119 [Source:HGNC Symbol;Acc:HGNC:27884]	GO:0019953,GO:0007283,GO:0048232,GO:0044702,GO:0007276,GO:0032504,GO:0005737,GO:0005622,GO:0048609,GO:0044424,GO:0043226,GO:0043229,GO:0022414,GO:0022412,GO:0048610,GO:0000003,GO:0044444,GO:0043227,GO:0048515,GO:0043231,GO:0009888,GO:0032502,GO:0048869,GO:0003006,GO:0048856,GO:0050793,GO:0005783,GO:0001503,GO:2000026,GO:0001649,GO:0051094,GO:0030154,GO:0045597,GO:0007275,GO:0031214,GO:0030282,GO:…	sexual reproduction,spermatogenesis,male gamete generation,single organism reproductive process,gamete generation,multicellular organism reproduction,cytoplasm,intracellular,multicellular organismal reproductive process,intracellular part,organelle,intracellular organelle,reproductive process,cellular process involved in reproduction in multicellular organism,cellular process involved in reproduc…	--	--
ENSBTAT00000023863	ENSBTAG00000017948	SPIN4	25.0692	0.402619	6.4597	-4.00398	0.00762776	0.123074	spindlin family member 4 [Source:HGNC Symbol;Acc:HGNC:27040]	GO:0019953,GO:0044702,GO:0007276,GO:0032504,GO:0048609,GO:0022414,GO:0000003,GO:0044699,GO:0032501,GO:0008150	sexual reproduction,single organism reproductive process,gamete generation,multicellular organism reproduction,multicellular organismal reproductive process,reproductive process,reproduction,single-organism process,multicellular organismal process,biological_process	--	--
ENSBTAT00000061059	ENSBTAG00000005108	SLIT2	74.4829	0.25714	4.65291	-4.17751	0.0147302	0.142439	slit homolog 2 protein precursor [Source:RefSeq peptide;Acc:NP_001178445]	GO:0044702,GO:0032504,GO:0005737,GO:0005622,GO:0048609,GO:0044424,GO:0043226,GO:0022414,GO:0022412,GO:0048610,GO:0000003,GO:0043227,GO:0072358,GO:0072359,GO:0001944,GO:0006928,GO:0001568,GO:0048514,GO:0048646,GO:0001525,GO:0048870,GO:0051674,GO:0009653,GO:0071840,GO:0051270,GO:0040011,GO:0016043,GO:0071363,GO:2000145,GO:0070848,GO:0043623,GO:0044085,GO:0006461,GO:0070271,GO:0040012,GO:0065003,GO:…	single organism reproductive process,multicellular organism reproduction,cytoplasm,intracellular,multicellular organismal reproductive process,intracellular part,organelle,reproductive process,cellular process involved in reproduction in multicellular organism,cellular process involved in reproduction,reproduction,membrane-bounded organelle,cardiovascular system development,circulatory system dev…	bta04360	Axon guidance
ENSBTAT00000052196	ENSBTAG00000015475	MORC1	39.3386	0.547458	10.1364	-4.21066	0.0307734	0.177838	MORC family CW-type zinc finger 1 [Source:HGNC Symbol;Acc:HGNC:7198]	GO:0019953,GO:0007283,GO:0048232,GO:0044702,GO:0007276,GO:0032504,GO:0005622,GO:0048609,GO:0044424,GO:0043226,GO:0043229,GO:0022414,GO:0048610,GO:0000003,GO:0043227,GO:0043231,GO:0071840,GO:0016043,GO:0044085,GO:0006461,GO:0070271,GO:0065003,GO:0071822,GO:0043933,GO:0022607,GO:0043167,GO:0051128,GO:0046872,GO:0043254,GO:0043169,GO:0005634,GO:0031333,GO:0051052,GO:0044087,GO:0010528,GO:0010529,GO:…	sexual reproduction,spermatogenesis,male gamete generation,single organism reproductive process,gamete generation,multicellular organism reproduction,intracellular,multicellular organismal reproductive process,intracellular part,organelle,intracellular organelle,reproductive process,cellular process involved in reproduction,reproduction,membrane-bounded organelle,intracellular membrane-bounded or…	--	--
ENSBTAT00000029098	ENSBTAG00000021827	TCF21	195.791	2.01958	38.3734	-4.24798	0.00404333	0.111388	transcription factor 21 [Source:HGNC Symbol;Acc:HGNC:11632]	GO:0005622,GO:0044424,GO:0043226,GO:0043229,GO:0022414,GO:0048610,GO:0000003,GO:0043227,GO:0072358,GO:0072359,GO:0043231,GO:0001944,GO:0001568,GO:0048514,GO:0048646,GO:0009653,GO:0009888,GO:0061437,GO:0061440,GO:0035295,GO:0030323,GO:0072012,GO:0030324,GO:0060485,GO:0044767,GO:0060541,GO:0032502,GO:0032835,GO:0072006,GO:0048762,GO:0060429,GO:0048869,GO:0003006,GO:0048856,GO:0009790,GO:0060562,GO:…	intracellular,intracellular part,organelle,intracellular organelle,reproductive process,cellular process involved in reproduction,reproduction,membrane-bounded organelle,cardiovascular system development,circulatory system development,intracellular membrane-bounded organelle,vasculature development,blood vessel development,blood vessel morphogenesis,anatomical structure formation involved in morp…	--	--
ENSBTAT00000022940	ENSBTAG00000017260	PDE3A	69.4001	0.386584	8.98075	-4.53798	0.00117975	0.0937198	phosphodiesterase 3A [Source:HGNC Symbol;Acc:HGNC:8778]	GO:0019953,GO:0044702,GO:0007276,GO:0032504,GO:0005737,GO:0005622,GO:0048609,GO:0044424,GO:0022414,GO:0022412,GO:0048610,GO:0000003,GO:0044444,GO:0007281,GO:0071363,GO:0070848,GO:0044767,GO:0032502,GO:0048869,GO:0003006,GO:2000243,GO:0048856,GO:0005829,GO:0050793,GO:1901701,GO:0071495,GO:0043167,GO:0071560,GO:0071559,GO:0006793,GO:0006796,GO:2000241,GO:0046872,GO:0007049,GO:0051094,GO:0048468,GO:…	sexual reproduction,single organism reproductive process,gamete generation,multicellular organism reproduction,cytoplasm,intracellular,multicellular organismal reproductive process,intracellular part,reproductive process,cellular process involved in reproduction in multicellular organism,cellular process involved in reproduction,reproduction,cytoplasmic part,germ cell development,cellular respons…	bta00230,bta04914,bta04910,bta04022,bta04024,bta05032	Purine metabolism,Progesterone-mediated oocyte maturation,Insulin signaling pathway,cGMP-PKG signaling pathway,cAMP signaling pathway,Morphine addiction
ENSBTAT00000021336	ENSBTAG00000016033	HOXD9	30.6749	0.729088	21.1463	-4.85817	0.00535121	0.115577	homeobox D9 [Source:HGNC Symbol;Acc:HGNC:5140]	GO:0019953,GO:0044702,GO:0005622,GO:0044424,GO:0043226,GO:0043229,GO:0022414,GO:0000003,GO:0043227,GO:0043231,GO:0009566,GO:0007338,GO:0009653,GO:0043228,GO:0043232,GO:0009888,GO:0044767,GO:0044422,GO:0032502,GO:0048869,GO:0044446,GO:0043009,GO:0048856,GO:0009790,GO:0009792,GO:0001501,GO:0048705,GO:0007422,GO:0009887,GO:0061061,GO:0048468,GO:0060538,GO:0030154,GO:0048598,GO:0048568,GO:0005634,GO:…	sexual reproduction,single organism reproductive process,intracellular,intracellular part,organelle,intracellular organelle,reproductive process,reproduction,membrane-bounded organelle,intracellular membrane-bounded organelle,fertilization,single fertilization,anatomical structure morphogenesis,non-membrane-bounded organelle,intracellular non-membrane-bounded organelle,tissue development,single-o…	--	--
ENSBTAT00000038724	ENSBTAG00000007348	STRA6	132.784	0.387837	11.388	-4.87592	0.00786544	0.124002	stimulated by retinoic acid 6 [Source:HGNC Symbol;Acc:HGNC:30650]	GO:0022414,GO:0000003,GO:0072358,GO:0072359,GO:0001944,GO:0001568,GO:0048514,GO:0048646,GO:0009653,GO:0009888,GO:0007507,GO:0035295,GO:0030323,GO:0030324,GO:0003279,GO:0044767,GO:0060541,GO:0032502,GO:0048589,GO:0060429,GO:0003006,GO:0003281,GO:0048856,GO:0009790,GO:0060539,GO:0060428,GO:0001822,GO:0072001,GO:0003177,GO:0003184,GO:0003205,GO:0009887,GO:0061156,GO:0061061,GO:0055123,GO:0001655,GO:…	reproductive process,reproduction,cardiovascular system development,circulatory system development,vasculature development,blood vessel development,blood vessel morphogenesis,anatomical structure formation involved in morphogenesis,anatomical structure morphogenesis,tissue development,heart development,tube development,respiratory tube development,lung development,cardiac septum development,singl…	--	--
