# Supplementary material for: Analysis of Long Non-Coding RNA and mRNA Expression Profiling in Immature and Mature Bovine (Bos taurus) Testes
Source: Front Genet. 2019 Jul 5;10:646. doi: 10.3389/fgene.2019.00646 (PMC6624472; doi:10.3389/fgene.2019.00646)
Supplement: Supplementary file 8 [file Table_8.xlsx]

## Sheet: Sheet1
transcript_id	gene_id	gene_name	feature_id	adult_FPKM	neonatal_FPKM	log2(foldchange)	pvalue	qvalue	Gene_description	GO_id	GO_description	KO_id	KO_pathway
ENSBTAT00000013951	ENSBTAG00000038523	ATP1A4	0.0316743	30.4216	0.0289353	10.038	0.0052537	0.115481	ATPase Na+/K+ transporting subunit alpha 4 [Source:HGNC Symbol;Acc:HGNC:14073]	GO:0019953,GO:0007283,GO:0048232,GO:0044702,GO:0007276,GO:0032504,GO:0048609,GO:0022414,GO:0000003,GO:0006928,GO:0009566,GO:0048870,GO:0051674,GO:0030317,GO:0040011,GO:0043167,GO:0030554,GO:0032559,GO:0005524,GO:0046872,GO:0043169,GO:0043168,GO:0036094,GO:0001882,GO:0032549,GO:0032555,GO:0003824,GO:0017076,GO:0035639,GO:0032550,GO:0001883,GO:0032553,GO:0000166,GO:1901265,GO:0005623,GO:0042623,GO:…	sexual reproduction,spermatogenesis,male gamete generation,single organism reproductive process,gamete generation,multicellular organism reproduction,multicellular organismal reproductive process,reproductive process,reproduction,cellular component movement,fertilization,cell motility,localization of cell,sperm motility,locomotion,ion binding,adenyl nucleotide binding,adenyl ribonucleotide bindin…	bta04919,bta04022,bta04261,bta04976,bta04964,bta04024,bta04260,bta04961,bta04960,bta04974,bta04973,bta04918,bta04971,bta04978,bta04911,bta04970,bta04972	Thyroid hormone signaling pathway,cGMP-PKG signaling pathway,Adrenergic signaling in cardiomyocytes,Bile secretion,Proximal tubule bicarbonate reclamation,cAMP signaling pathway,Cardiac muscle contraction,Endocrine and other factor-regulated calcium reabsorption,Aldosterone-regulated sodium reabsorption,Protein digestion and absorption,Carbohydrate digestion and absorption,Thyroid hormone synthes…
ENSBTAT00000012001	ENSBTAG00000009105	ACSBG2	0.00488809	132.854	0.174619	9.57141	0.0159798	0.144874	acyl-CoA synthetase bubblegum family member 2 [Source:HGNC Symbol;Acc:HGNC:24174]	GO:0005737,GO:0005622,GO:0044424,GO:0043226,GO:0043229,GO:0044444,GO:0043227,GO:0043231,GO:0005829,GO:0016790,GO:0003824,GO:0005739,GO:0043436,GO:0016289,GO:0044281,GO:0016788,GO:0006082,GO:0044710,GO:0044464,GO:0005623,GO:0019752,GO:0047617,GO:0016787,GO:0005575,GO:0044255,GO:0071704,GO:0008152,GO:0044238,GO:0032787,GO:0044237,GO:0006629,GO:0016877,GO:0016874,GO:0004467,GO:0006631,GO:0001676,GO:…	cytoplasm,intracellular,intracellular part,organelle,intracellular organelle,cytoplasmic part,membrane-bounded organelle,intracellular membrane-bounded organelle,cytosol,thiolester hydrolase activity,catalytic activity,mitochondrion,oxoacid metabolic process,CoA hydrolase activity,small molecule metabolic process,hydrolase activity, acting on ester bonds,organic acid metabolic process,single-orga…	bta01100,bta01212,bta00071,bta00061,bta04920,bta03320	Metabolic pathways,Fatty acid metabolism,Fatty acid degradation,Fatty acid biosynthesis,Adipocytokine signaling pathway,PPAR signaling pathway
ENSBTAT00000046644	ENSBTAG00000039245	GK2	0.00302483	305.635	0.465439	9.359	0.0100008	0.130104	glycerol kinase 2 [Source:RefSeq peptide;Acc:NP_001243480]	GO:0005737,GO:0005622,GO:0044424,GO:0043226,GO:0043229,GO:0044444,GO:0043227,GO:0043231,GO:0016740,GO:0031982,GO:0031988,GO:0016301,GO:0016310,GO:0016773,GO:0016772,GO:0070062,GO:0043230,GO:0065010,GO:0006793,GO:0006796,GO:0004370,GO:0046167,GO:1901135,GO:0005975,GO:0003824,GO:0005739,GO:0044281,GO:0006071,GO:0044710,GO:0044464,GO:0019400,GO:0046486,GO:0006639,GO:1901137,GO:0019637,GO:0005623,GO:…	cytoplasm,intracellular,intracellular part,organelle,intracellular organelle,cytoplasmic part,membrane-bounded organelle,intracellular membrane-bounded organelle,transferase activity,vesicle,membrane-bounded vesicle,kinase activity,phosphorylation,phosphotransferase activity, alcohol group as acceptor,transferase activity, transferring phosphorus-containing groups,extracellular vesicular exosome,…	bta01100,bta00561,bta03320	Metabolic pathways,Glycerolipid metabolism,PPAR signaling pathway
ENSBTAT00000000378	ENSBTAG00000000301	-	0.0084013	194.089	0.431422	8.8134	0.00322858	0.110118	--	GO:0005737,GO:0005622,GO:0044424,GO:0043226,GO:0043229,GO:0044444,GO:0043227,GO:0043231,GO:0016740,GO:0016301,GO:0016310,GO:0016773,GO:0016772,GO:0006793,GO:0006796,GO:0004370,GO:0046167,GO:1901135,GO:0005975,GO:0003824,GO:0005739,GO:0044281,GO:0006071,GO:0044710,GO:0044464,GO:0019400,GO:0046486,GO:0006639,GO:1901137,GO:0019637,GO:0005623,GO:0006638,GO:0006641,GO:0006072,GO:0090407,GO:0044262,GO:…	cytoplasm,intracellular,intracellular part,organelle,intracellular organelle,cytoplasmic part,membrane-bounded organelle,intracellular membrane-bounded organelle,transferase activity,kinase activity,phosphorylation,phosphotransferase activity, alcohol group as acceptor,transferase activity, transferring phosphorus-containing groups,phosphorus metabolic process,phosphate-containing compound metabo…	bta01100,bta00561,bta03320	Metabolic pathways,Glycerolipid metabolism,PPAR signaling pathway
ENSBTAT00000017574	ENSBTAG00000013202	PLCZ1	0.0077429	91.6433	0.25577	8.48504	0.0121178	0.136519	phospholipase C zeta 1 [Source:HGNC Symbol;Acc:HGNC:19218]	GO:0019953,GO:0044702,GO:0005737,GO:0005622,GO:0044424,GO:0043226,GO:0043229,GO:0022414,GO:0048610,GO:0000003,GO:0044444,GO:0043227,GO:0043231,GO:0009566,GO:0007338,GO:0032502,GO:0005829,GO:0043167,GO:0005509,GO:0046872,GO:0043169,GO:0003824,GO:0005634,GO:0007275,GO:0016788,GO:0044710,GO:0042578,GO:0044464,GO:0007343,GO:0005623,GO:0035556,GO:0048471,GO:0004435,GO:0004629,GO:0005488,GO:0051179,GO:…	sexual reproduction,single organism reproductive process,cytoplasm,intracellular,intracellular part,organelle,intracellular organelle,reproductive process,cellular process involved in reproduction,reproduction,cytoplasmic part,membrane-bounded organelle,intracellular membrane-bounded organelle,fertilization,single fertilization,developmental process,cytosol,ion binding,calcium ion binding,metal i…	bta04919,bta01100,bta04114,bta04070,bta00562,bta04020	Thyroid hormone signaling pathway,Metabolic pathways,Oocyte meiosis,Phosphatidylinositol signaling system,Inositol phosphate metabolism,Calcium signaling pathway
ENSBTAT00000026782	ENSBTAG00000020105	-	0.00656887	100.694	0.329574	8.25516	0.00617885	0.117738	--	GO:0070293,GO:0070295,GO:0003097,GO:0003014,GO:0015793,GO:0003091,GO:0008643,GO:0015791,GO:0042044,GO:0006833,GO:0051179,GO:0050878,GO:0005575,GO:0071702,GO:0048878,GO:0042592,GO:0065008,GO:0044765,GO:0050891,GO:0051234,GO:0030104,GO:0006810,GO:0015850,GO:0005215,GO:0044699,GO:0032501,GO:0016020,GO:0044425,GO:0008150,GO:0031224,GO:0044707,GO:0016021,GO:0065007,GO:0003674,GO:0003008	renal absorption,renal water absorption,renal water transport,renal system process,glycerol transport,renal water homeostasis,carbohydrate transport,polyol transport,fluid transport,water transport,localization,regulation of body fluid levels,cellular_component,organic substance transport,chemical homeostasis,homeostatic process,regulation of biological quality,single-organism transport,multicell…	bta03320	PPAR signaling pathway
ENSBTAT00000004412	ENSBTAG00000003404	PFN4	0.035605	19.4002	0.079565	7.92972	0.0124257	0.136789	profilin family member 4 [Source:HGNC Symbol;Acc:HGNC:31103]	GO:0005737,GO:0005622,GO:0044424,GO:0043226,GO:0043229,GO:0044444,GO:0005856,GO:0071840,GO:0043228,GO:0043232,GO:0016043,GO:0043623,GO:0044085,GO:0006461,GO:0070271,GO:0065003,GO:0034622,GO:0071822,GO:0043933,GO:0022607,GO:0007010,GO:0051258,GO:0032535,GO:0030036,GO:0030041,GO:0007015,GO:0030029,GO:0051493,GO:0030833,GO:0032970,GO:0015629,GO:0032271,GO:0032956,GO:0051128,GO:0006996,GO:0008154,GO:…	cytoplasm,intracellular,intracellular part,organelle,intracellular organelle,cytoplasmic part,cytoskeleton,cellular component organization or biogenesis,non-membrane-bounded organelle,intracellular non-membrane-bounded organelle,cellular component organization,cellular protein complex assembly,cellular component biogenesis,protein complex assembly,protein complex biogenesis,macromolecular complex…	bta04015,bta04810,bta05132	Rap1 signaling pathway,Regulation of actin cytoskeleton,Salmonella infection
ENSBTAT00000012835	ENSBTAG00000009733	FBP1	0.0254448	184.795	1.21176	7.25268	0.0366309	0.188973	fructose-bisphosphatase 1 [Source:HGNC Symbol;Acc:HGNC:3606]	GO:0005737,GO:0005622,GO:0044424,GO:0043226,GO:0044444,GO:0043227,GO:0071840,GO:0016043,GO:0044085,GO:0006461,GO:0070271,GO:0065003,GO:0071822,GO:0043933,GO:0031982,GO:0022607,GO:0031988,GO:0034637,GO:0005829,GO:0070062,GO:0043230,GO:0065010,GO:0043167,GO:0016311,GO:0006793,GO:0030554,GO:0006796,GO:0032559,GO:0016051,GO:0051058,GO:0051128,GO:0046872,GO:0007264,GO:0007265,GO:1901135,GO:0046580,GO:…	cytoplasm,intracellular,intracellular part,organelle,cytoplasmic part,membrane-bounded organelle,cellular component organization or biogenesis,cellular component organization,cellular component biogenesis,protein complex assembly,protein complex biogenesis,macromolecular complex assembly,protein complex subunit organization,macromolecular complex subunit organization,vesicle,cellular component as…	bta01100,bta04152,bta04910,bta01200,bta00010,bta00030,bta00051	Metabolic pathways,AMPK signaling pathway,Insulin signaling pathway,Carbon metabolism,Glycolysis / Gluconeogenesis,Pentose phosphate pathway,Fructose and mannose metabolism
ENSBTAT00000065096	ENSBTAG00000003658	RELN	0.02512	29.6665	0.270126	6.77906	0.0415345	0.197799	reelin precursor [Source:RefSeq peptide;Acc:NP_001193387]	GO:0005737,GO:0005622,GO:0044424,GO:0006928,GO:0048646,GO:0048870,GO:0051674,GO:0009653,GO:0071840,GO:0051270,GO:0040011,GO:0016043,GO:2000145,GO:0044085,GO:0040012,GO:0030334,GO:0031012,GO:0022607,GO:0051272,GO:2000147,GO:0030335,GO:0022603,GO:0016477,GO:0044767,GO:0040017,GO:0032502,GO:0042995,GO:0032989,GO:0000902,GO:0048869,GO:0005578,GO:0016310,GO:0018212,GO:0014068,GO:0048856,GO:0018108,GO:…	cytoplasm,intracellular,intracellular part,cellular component movement,anatomical structure formation involved in morphogenesis,cell motility,localization of cell,anatomical structure morphogenesis,cellular component organization or biogenesis,regulation of cellular component movement,locomotion,cellular component organization,regulation of cell motility,cellular component biogenesis,regulation o…	bta04510,bta04512,bta04151	Focal adhesion,ECM-receptor interaction,PI3K-Akt signaling pathway
ENSBTAT00000006074	ENSBTAG00000004630	COMP	0.0652191	25.121	0.244066	6.68548	0.0298145	0.175155	cartilage oligomeric matrix protein precursor [Source:RefSeq peptide;Acc:NP_001159989]	GO:0043226,GO:0043227,GO:0009653,GO:0005518,GO:0031982,GO:0031012,GO:0060560,GO:0009888,GO:0031988,GO:0061448,GO:0044767,GO:0032502,GO:0007155,GO:0022610,GO:0048589,GO:0060351,GO:0048856,GO:0051216,GO:0060350,GO:0001501,GO:0060348,GO:0048705,GO:0003417,GO:0070062,GO:0043230,GO:0065010,GO:0043395,GO:0003416,GO:0043167,GO:0005509,GO:0009887,GO:0043394,GO:0060349,GO:0046872,GO:0043169,GO:1901681,GO:…	organelle,membrane-bounded organelle,anatomical structure morphogenesis,collagen binding,vesicle,extracellular matrix,developmental growth involved in morphogenesis,tissue development,membrane-bounded vesicle,connective tissue development,single-organism developmental process,developmental process,cell adhesion,biological adhesion,developmental growth,cartilage development involved in endochondra…	bta04510,bta04512,bta04151,bta05144,bta04145	Focal adhesion,ECM-receptor interaction,PI3K-Akt signaling pathway,Malaria,Phagosome
ENSBTAT00000056709	ENSBTAG00000046699	-	0.00798656	163.098	2.92414	5.80159	0.016269	0.146143	--	GO:0005622,GO:0044424,GO:0043226,GO:0043229,GO:0043227,GO:0043231,GO:0005634,GO:0070887,GO:0044464,GO:0071310,GO:0005623,GO:0043170,GO:0010033,GO:0005575,GO:0048522,GO:0010628,GO:0071704,GO:0044260,GO:0008152,GO:0044238,GO:0010557,GO:1901576,GO:0009058,GO:0044237,GO:0010604,GO:0045893,GO:0009891,GO:0045944,GO:0048518,GO:0031328,GO:0044249,GO:0009893,GO:0051254,GO:0051173,GO:0045935,GO:0009059,GO:…	intracellular,intracellular part,organelle,intracellular organelle,membrane-bounded organelle,intracellular membrane-bounded organelle,nucleus,cellular response to chemical stimulus,cell part,cellular response to organic substance,cell,macromolecule metabolic process,response to organic substance,cellular_component,positive regulation of cellular process,positive regulation of gene expression,org…	bta05161,bta05321,bta04630	Hepatitis B,Inflammatory bowel disease (IBD),Jak-STAT signaling pathway
ENSBTAT00000009579	ENSBTAG00000007284	CCNA1	0.0653007	80.2651	1.72584	5.5394	0.0241758	0.165085	cyclin A1 [Source:HGNC Symbol;Acc:HGNC:1577]	GO:0005622,GO:0044424,GO:0043226,GO:0043229,GO:0015630,GO:0043227,GO:0043231,GO:0005856,GO:0043228,GO:0043232,GO:0005634,GO:0044464,GO:0005623,GO:0097123,GO:0005575,GO:0032991,GO:0000307,GO:0043234	intracellular,intracellular part,organelle,intracellular organelle,microtubule cytoskeleton,membrane-bounded organelle,intracellular membrane-bounded organelle,cytoskeleton,non-membrane-bounded organelle,intracellular non-membrane-bounded organelle,nucleus,cell part,cell,cyclin A1-CDK2 complex,cellular_component,macromolecular complex,cyclin-dependent protein kinase holoenzyme complex,protein com…	bta04152,bta04914,bta04110,bta05161,bta05203,bta05169	AMPK signaling pathway,Progesterone-mediated oocyte maturation,Cell cycle,Hepatitis B,Viral carcinogenesis,Epstein-Barr virus infection
ENSBTAT00000029560	ENSBTAG00000022058	ACACB	0.0786887	12.2888	0.322759	5.25074	0.00247024	0.104009	acetyl-CoA carboxylase 2 [Source:RefSeq peptide;Acc:NP_001192262]	GO:0005737,GO:0005622,GO:0044424,GO:0043226,GO:0043229,GO:0044444,GO:0043227,GO:0072358,GO:0072359,GO:0043231,GO:0071840,GO:0016043,GO:0044085,GO:0006461,GO:0070271,GO:0065003,GO:0071822,GO:0043933,GO:0022607,GO:0007507,GO:0044767,GO:0032502,GO:0048589,GO:0048856,GO:0048638,GO:0050793,GO:0031998,GO:0043167,GO:2000026,GO:0006793,GO:0030554,GO:0006796,GO:0032559,GO:0005524,GO:0046872,GO:0051094,GO:…	cytoplasm,intracellular,intracellular part,organelle,intracellular organelle,cytoplasmic part,membrane-bounded organelle,cardiovascular system development,circulatory system development,intracellular membrane-bounded organelle,cellular component organization or biogenesis,cellular component organization,cellular component biogenesis,protein complex assembly,protein complex biogenesis,macromolecul…	bta01100,bta00640,bta04152,bta04910,bta00620,bta01212,bta00061	Metabolic pathways,Propanoate metabolism,AMPK signaling pathway,Insulin signaling pathway,Pyruvate metabolism,Fatty acid metabolism,Fatty acid biosynthesis
ENSBTAT00000046169	ENSBTAG00000019795	FBXO43	0.0742896	47.4405	1.29257	5.19781	0.0212703	0.157469	F-box protein 43 [Source:HGNC Symbol;Acc:HGNC:28521]	GO:0005622,GO:0044424,GO:0043226,GO:0043229,GO:0022414,GO:0048610,GO:0000003,GO:0043227,GO:0043231,GO:0071840,GO:0016043,GO:0031397,GO:0051128,GO:2000241,GO:0007049,GO:0006996,GO:0033043,GO:0000278,GO:0031400,GO:0019538,GO:0051726,GO:0005634,GO:0007346,GO:0031396,GO:0032269,GO:0043412,GO:0044464,GO:0048285,GO:0048523,GO:0044267,GO:0005623,GO:0051248,GO:0051436,GO:0051439,GO:0006464,GO:0036211,GO:…	intracellular,intracellular part,organelle,intracellular organelle,reproductive process,cellular process involved in reproduction,reproduction,membrane-bounded organelle,intracellular membrane-bounded organelle,cellular component organization or biogenesis,cellular component organization,negative regulation of protein ubiquitination,regulation of cellular component organization,regulation of repr…	bta04114	Oocyte meiosis
ENSBTAT00000044419	ENSBTAG00000031347	SPDYA	0.0791559	56.7295	1.57057	5.17473	0.0289257	0.174084	speedy/RINGO cell cycle regulator family member A [Source:HGNC Symbol;Acc:HGNC:30613]	GO:0005622,GO:0044424,GO:0043226,GO:0043229,GO:0048610,GO:0000003,GO:0043227,GO:0043231,GO:0044422,GO:0044446,GO:0016310,GO:0051325,GO:0022403,GO:0006468,GO:0006793,GO:0006796,GO:0000082,GO:0051329,GO:0007049,GO:0000278,GO:0019899,GO:0019538,GO:0051726,GO:0005515,GO:0005634,GO:0008284,GO:0051338,GO:0043412,GO:0044464,GO:0045859,GO:0043549,GO:0044267,GO:0005623,GO:0019220,GO:0001932,GO:0044772,GO:…	intracellular,intracellular part,organelle,intracellular organelle,cellular process involved in reproduction,reproduction,membrane-bounded organelle,intracellular membrane-bounded organelle,organelle part,intracellular organelle part,phosphorylation,interphase,cell cycle phase,protein phosphorylation,phosphorus metabolic process,phosphate-containing compound metabolic process,G1/S transition of m…	bta04114,bta04914	Oocyte meiosis,Progesterone-mediated oocyte maturation
ENSBTAT00000020153	ENSBTAG00000015150	IL12A	0.168178	29.0637	0.873748	5.05586	0.0310912	0.178847	interleukin 12A [Source:HGNC Symbol;Acc:HGNC:5969]	GO:0005737,GO:0005622,GO:0044424,GO:0006928,GO:0048870,GO:0051674,GO:0051270,GO:0040011,GO:2000145,GO:0040012,GO:0030334,GO:0051272,GO:2000147,GO:0030335,GO:0016477,GO:0044767,GO:0040017,GO:0010224,GO:0032502,GO:0007155,GO:0022610,GO:0048869,GO:0016310,GO:0018212,GO:0048856,GO:0018108,GO:0050793,GO:1901701,GO:0050920,GO:0032816,GO:0009411,GO:2000026,GO:0006468,GO:0033002,GO:0006793,GO:0006796,GO:…	cytoplasm,intracellular,intracellular part,cellular component movement,cell motility,localization of cell,regulation of cellular component movement,locomotion,regulation of cell motility,regulation of locomotion,regulation of cell migration,positive regulation of cellular component movement,positive regulation of cell motility,positive regulation of cell migration,cell migration,single-organism d…	bta05144,bta05146,bta05143,bta05330,bta05145,bta05140,bta05142,bta04940,bta05134,bta05152,bta05133,bta04622,bta05321,bta04630,bta05164,bta04620,bta04060,bta05162,bta05168	Malaria,Amoebiasis,African trypanosomiasis,Allograft rejection,Toxoplasmosis,Leishmaniasis,Chagas disease (American trypanosomiasis),Type I diabetes mellitus,Legionellosis,Tuberculosis,Pertussis,RIG-I-like receptor signaling pathway,Inflammatory bowel disease (IBD),Jak-STAT signaling pathway,Influenza A,Toll-like receptor signaling pathway,Cytokine-cytokine receptor interaction,Measles,Herpes sim…
ENSBTAT00000035913	ENSBTAG00000005269	CCNB2	0.0204578	78.0959	2.83122	4.78575	0.03508	0.186661	cyclin B2 [Source:HGNC Symbol;Acc:HGNC:1580]	GO:0005737,GO:0005622,GO:0044424,GO:0043226,GO:0043229,GO:0044444,GO:0015630,GO:0043227,GO:0043231,GO:0005856,GO:0043228,GO:0043232,GO:0044430,GO:0005815,GO:0005813,GO:0044767,GO:0044422,GO:0032502,GO:0044446,GO:0043009,GO:0048856,GO:0009790,GO:0009792,GO:0005829,GO:0045296,GO:0001701,GO:0005515,GO:0005634,GO:0050839,GO:0007275,GO:0048731,GO:0044464,GO:0005623,GO:0048872,GO:0005488,GO:0001776,GO:…	cytoplasm,intracellular,intracellular part,organelle,intracellular organelle,cytoplasmic part,microtubule cytoskeleton,membrane-bounded organelle,intracellular membrane-bounded organelle,cytoskeleton,non-membrane-bounded organelle,intracellular non-membrane-bounded organelle,cytoskeletal part,microtubule organizing center,centrosome,single-organism developmental process,organelle part,development…	bta04114,bta04914,bta04068,bta04110,bta04115	Oocyte meiosis,Progesterone-mediated oocyte maturation,FoxO signaling pathway,Cell cycle,p53 signaling pathway
ENSBTAT00000017728	ENSBTAG00000013333	GYS2	0.285494	2.81359	0.113071	4.63711	0.00500712	0.115083	glycogen synthase 2 [Source:HGNC Symbol;Acc:HGNC:4707]	GO:0016740,GO:0016757,GO:0000271,GO:0016758,GO:0034637,GO:0033692,GO:0008194,GO:0046527,GO:0016051,GO:0005976,GO:0005975,GO:0003824,GO:0015980,GO:0044710,GO:0005978,GO:0009250,GO:0044723,GO:0044264,GO:0006091,GO:0035251,GO:0004373,GO:0043170,GO:0044262,GO:0006112,GO:0071704,GO:0044260,GO:0005977,GO:0006073,GO:0044042,GO:0008152,GO:0044238,GO:1901576,GO:0009058,GO:0044237,GO:0044249,GO:0009059,GO:…	transferase activity,transferase activity, transferring glycosyl groups,polysaccharide biosynthetic process,transferase activity, transferring hexosyl groups,cellular carbohydrate biosynthetic process,cellular polysaccharide biosynthetic process,UDP-glycosyltransferase activity,glucosyltransferase activity,carbohydrate biosynthetic process,polysaccharide metabolic process,carbohydrate metabolic p…	bta04151,bta04152,bta04910,bta00500	PI3K-Akt signaling pathway,AMPK signaling pathway,Insulin signaling pathway,Starch and sucrose metabolism
ENSBTAT00000018046	ENSBTAG00000013573	BIRC5	0.039564	102.689	6.44388	3.9942	0.0394873	0.194392	baculoviral IAP repeat containing 5 [Source:HGNC Symbol;Acc:HGNC:593]	GO:0005737,GO:0005622,GO:0044424,GO:0043226,GO:0043229,GO:0044444,GO:0015630,GO:0043227,GO:0043231,GO:0005856,GO:0071840,GO:0043228,GO:0043232,GO:0016043,GO:0044430,GO:0044085,GO:0006461,GO:0070271,GO:0005815,GO:0065003,GO:0071822,GO:0043933,GO:0022607,GO:0005819,GO:0005813,GO:0061178,GO:0035773,GO:0044422,GO:0044446,GO:0071326,GO:0071331,GO:0071333,GO:0016310,GO:0044450,GO:0007010,GO:0005814,GO:…	cytoplasm,intracellular,intracellular part,organelle,intracellular organelle,cytoplasmic part,microtubule cytoskeleton,membrane-bounded organelle,intracellular membrane-bounded organelle,cytoskeleton,cellular component organization or biogenesis,non-membrane-bounded organelle,intracellular non-membrane-bounded organelle,cellular component organization,cytoskeletal part,cellular component biogenes…	bta05200,bta05210,bta05161,bta04390	Pathways in cancer,Colorectal cancer,Hepatitis B,Hippo signaling pathway
ENSBTAT00000028226	ENSBTAG00000021181	BUB1	0.140364	56.3233	4.32841	3.70182	0.00548559	0.116146	BUB1 mitotic checkpoint serine/threonine kinase [Source:HGNC Symbol;Acc:HGNC:1148]	GO:0005737,GO:0005622,GO:0044424,GO:0043226,GO:0043229,GO:0048610,GO:0000003,GO:0044444,GO:0043227,GO:0043231,GO:0071840,GO:0043228,GO:0043232,GO:0016043,GO:0016740,GO:0016301,GO:0044422,GO:0044446,GO:0016310,GO:0016773,GO:0005829,GO:0016772,GO:0004672,GO:0043167,GO:0006468,GO:0006793,GO:0030554,GO:0006796,GO:0032559,GO:0005524,GO:0051128,GO:0007063,GO:0007049,GO:0006996,GO:0033043,GO:0000278,GO:…	cytoplasm,intracellular,intracellular part,organelle,intracellular organelle,cellular process involved in reproduction,reproduction,cytoplasmic part,membrane-bounded organelle,intracellular membrane-bounded organelle,cellular component organization or biogenesis,non-membrane-bounded organelle,intracellular non-membrane-bounded organelle,cellular component organization,transferase activity,kinase …	bta04114,bta04914,bta04110	Oocyte meiosis,Progesterone-mediated oocyte maturation,Cell cycle
ENSBTAT00000044590	ENSBTAG00000013009	AURKA	0.125351	53.0597	4.46107	3.57215	0.00601031	0.117251	aurora kinase A [Source:HGNC Symbol;Acc:HGNC:11393]	GO:0019953,GO:0044702,GO:0007276,GO:0032504,GO:0005737,GO:0005622,GO:0048609,GO:0044424,GO:0043226,GO:0043229,GO:0022414,GO:0022412,GO:0005929,GO:0048610,GO:0000003,GO:0044444,GO:0015630,GO:0043227,GO:0043231,GO:0007281,GO:0005856,GO:0009653,GO:0071840,GO:0043228,GO:0043232,GO:0016043,GO:0016740,GO:0044430,GO:0044085,GO:0006461,GO:0070271,GO:0005815,GO:0065003,GO:0071822,GO:0043933,GO:0060560,GO:…	sexual reproduction,single organism reproductive process,gamete generation,multicellular organism reproduction,cytoplasm,intracellular,multicellular organismal reproductive process,intracellular part,organelle,intracellular organelle,reproductive process,cellular process involved in reproduction in multicellular organism,cilium,cellular process involved in reproduction,reproduction,cytoplasmic pa…	bta04114	Oocyte meiosis
ENSBTAT00000044026	ENSBTAG00000003809	PLCD4	0.124879	10.5296	0.88965	3.56506	0.00257714	0.105441	phospholipase C delta 4 [Source:HGNC Symbol;Acc:HGNC:9062]	GO:0019953,GO:0044702,GO:0005737,GO:0005622,GO:0044424,GO:0043226,GO:0043229,GO:0022414,GO:0048610,GO:0000003,GO:0044444,GO:0043227,GO:0043231,GO:0009566,GO:0007338,GO:0007340,GO:0044422,GO:0044446,GO:0017156,GO:0005829,GO:0043167,GO:0012505,GO:0005509,GO:0006793,GO:0006796,GO:0031967,GO:0031975,GO:0031090,GO:0046872,GO:0043169,GO:0003824,GO:0005634,GO:0016788,GO:0044710,GO:0042578,GO:0044464,GO:…	sexual reproduction,single organism reproductive process,cytoplasm,intracellular,intracellular part,organelle,intracellular organelle,reproductive process,cellular process involved in reproduction,reproduction,cytoplasmic part,membrane-bounded organelle,intracellular membrane-bounded organelle,fertilization,single fertilization,acrosome reaction,organelle part,intracellular organelle part,calcium…	bta04919,bta01100,bta04070,bta00562,bta04020	Thyroid hormone signaling pathway,Metabolic pathways,Phosphatidylinositol signaling system,Inositol phosphate metabolism,Calcium signaling pathway
ENSBTAT00000021953	ENSBTAG00000016515	EFNA5	0.115643	22.1194	2.19655	3.332	0.0383959	0.192226	ephrin A5 [Source:HGNC Symbol;Acc:HGNC:3225]	GO:0006928,GO:0005912,GO:0070161,GO:0009653,GO:0071840,GO:0007169,GO:0040011,GO:0016043,GO:0007167,GO:0044085,GO:0031012,GO:0060560,GO:0022607,GO:0007160,GO:0031589,GO:0022603,GO:0061178,GO:0035773,GO:0044767,GO:0032502,GO:0044420,GO:0007155,GO:0022610,GO:0032989,GO:0000902,GO:0048589,GO:0048869,GO:0071326,GO:0071331,GO:0071333,GO:0005578,GO:0016310,GO:0018212,GO:0048013,GO:0048856,GO:0018108,GO:…	cellular component movement,adherens junction,anchoring junction,anatomical structure morphogenesis,cellular component organization or biogenesis,transmembrane receptor protein tyrosine kinase signaling pathway,locomotion,cellular component organization,enzyme linked receptor protein signaling pathway,cellular component biogenesis,extracellular matrix,developmental growth involved in morphogenesi…	bta04151,bta04015,bta04360,bta04014	PI3K-Akt signaling pathway,Rap1 signaling pathway,Axon guidance,Ras signaling pathway
ENSBTAT00000049820	ENSBTAG00000035129	-	0.214755	147.043	15.4235	3.25304	0.00181962	0.099273	--	GO:0071840,GO:0016043,GO:0051128,GO:0007049,GO:0006996,GO:0033043,GO:0000278,GO:0051726,GO:0007346,GO:0045786,GO:0010639,GO:0051129,GO:0048285,GO:0048523,GO:0071173,GO:0044772,GO:1902100,GO:0010564,GO:0022402,GO:1901990,GO:0031577,GO:0000280,GO:0007067,GO:0007094,GO:1901987,GO:0045841,GO:0071174,GO:0044770,GO:0007088,GO:0051783,GO:0000075,GO:1902099,GO:0010948,GO:0048519,GO:1901988,GO:0044784,GO:…	cellular component organization or biogenesis,cellular component organization,regulation of cellular component organization,cell cycle,organelle organization,regulation of organelle organization,mitotic cell cycle,regulation of cell cycle,regulation of mitotic cell cycle,negative regulation of cell cycle,negative regulation of organelle organization,negative regulation of cellular component organ…	bta04114,bta04914,bta05166,bta04110	Oocyte meiosis,Progesterone-mediated oocyte maturation,HTLV-I infection,Cell cycle
ENSBTAT00000012770	ENSBTAG00000009681	PPP2R3C	0.0315108	127.684	17.5079	2.8665	0.0024152	0.103307	protein phosphatase 2 regulatory subunit B''gamma [Source:HGNC Symbol;Acc:HGNC:17485]	GO:0005737,GO:0005622,GO:0044424,GO:0043226,GO:0043229,GO:0044444,GO:0015630,GO:0043227,GO:0043231,GO:0005856,GO:0071840,GO:0043228,GO:0043232,GO:0016043,GO:0044430,GO:0005815,GO:0005819,GO:0005813,GO:0044767,GO:0044422,GO:0032502,GO:0048869,GO:0044446,GO:0016310,GO:0048856,GO:0007010,GO:0007017,GO:0005829,GO:0050793,GO:0043167,GO:2000026,GO:0006468,GO:0006793,GO:0006796,GO:0000226,GO:0046872,GO:…	cytoplasm,intracellular,intracellular part,organelle,intracellular organelle,cytoplasmic part,microtubule cytoskeleton,membrane-bounded organelle,intracellular membrane-bounded organelle,cytoskeleton,cellular component organization or biogenesis,non-membrane-bounded organelle,intracellular non-membrane-bounded organelle,cellular component organization,cytoskeletal part,microtubule organizing cent…	bta04151,bta04152,bta04261,bta04728,bta03015	PI3K-Akt signaling pathway,AMPK signaling pathway,Adrenergic signaling in cardiomyocytes,Dopaminergic synapse,mRNA surveillance pathway
ENSBTAT00000016504	ENSBTAG00000012432	FDFT1	0.0860993	116.233	16.4782	2.8184	0.00574832	0.116491	farnesyl-diphosphate farnesyltransferase 1 [Source:HGNC Symbol;Acc:HGNC:3629]	GO:0005737,GO:0005622,GO:0044424,GO:0043226,GO:0043229,GO:0044444,GO:0043227,GO:0043231,GO:0016740,GO:0016765,GO:0044422,GO:0044446,GO:0005783,GO:0012505,GO:0006793,GO:0006796,GO:0031090,GO:0004659,GO:0003824,GO:0044281,GO:0005789,GO:0016126,GO:0004311,GO:0042175,GO:0044432,GO:0004310,GO:0051996,GO:0044710,GO:0044464,GO:1901617,GO:0019637,GO:0005623,GO:0044711,GO:0006695,GO:0006696,GO:0008204,GO:…	cytoplasm,intracellular,intracellular part,organelle,intracellular organelle,cytoplasmic part,membrane-bounded organelle,intracellular membrane-bounded organelle,transferase activity,transferase activity, transferring alkyl or aryl (other than methyl) groups,organelle part,intracellular organelle part,endoplasmic reticulum,endomembrane system,phosphorus metabolic process,phosphate-containing comp…	bta01100,bta00100	Metabolic pathways,Steroid biosynthesis
ENSBTAT00000011513	ENSBTAG00000008736	CUL1	0.246546	195.86	28.2531	2.79334	0.0497262	0.212186	cullin 1 [Source:HGNC Symbol;Acc:HGNC:2551]	GO:0005622,GO:0044424,GO:0009653,GO:0044767,GO:0032502,GO:0048856,GO:0009887,GO:0042787,GO:0031625,GO:0019899,GO:0019538,GO:0005515,GO:0044389,GO:0007275,GO:0048731,GO:0043412,GO:0044464,GO:0010498,GO:0008219,GO:0016265,GO:0044267,GO:0043161,GO:0005623,GO:0012501,GO:0006915,GO:0006464,GO:0036211,GO:0019005,GO:0005488,GO:0008283,GO:0048513,GO:0043170,GO:0031461,GO:0031146,GO:0006513,GO:0005575,GO:…	intracellular,intracellular part,anatomical structure morphogenesis,single-organism developmental process,developmental process,anatomical structure development,organ morphogenesis,protein ubiquitination involved in ubiquitin-dependent protein catabolic process,ubiquitin protein ligase binding,enzyme binding,protein metabolic process,protein binding,small conjugating protein ligase binding,multic…	bta04114,bta04310,bta04141,bta04350,bta04110,bta04710,bta04120,bta05168	Oocyte meiosis,Wnt signaling pathway,Protein processing in endoplasmic reticulum,TGF-beta signaling pathway,Cell cycle,Circadian rhythm,Ubiquitin mediated proteolysis,Herpes simplex infection
ENSBTAT00000018478	ENSBTAG00000001937	-	0.13513	128.265	20.4895	2.64617	0.018199	0.151741	Anaphase-promoting complex subunit 11 [Source:UniProtKB/Swiss-Prot;Acc:Q3ZCF6]	GO:0005737,GO:0005622,GO:0044424,GO:0043226,GO:0043229,GO:0043227,GO:0043231,GO:0044422,GO:0044446,GO:0043167,GO:0046872,GO:0007049,GO:0043169,GO:0003824,GO:0019538,GO:0005634,GO:0043412,GO:0044464,GO:0044267,GO:0005623,GO:0006464,GO:0036211,GO:0005488,GO:0043170,GO:0051301,GO:0031461,GO:0008270,GO:0005575,GO:0071704,GO:0000151,GO:0044260,GO:0008152,GO:0016567,GO:0044238,GO:0032991,GO:0032446,GO:…	cytoplasm,intracellular,intracellular part,organelle,intracellular organelle,membrane-bounded organelle,intracellular membrane-bounded organelle,organelle part,intracellular organelle part,ion binding,metal ion binding,cell cycle,cation binding,catalytic activity,protein metabolic process,nucleus,macromolecule modification,cell part,cellular protein metabolic process,cell,cellular protein modific…	bta04114,bta04914,bta05166,bta04110,bta04120	Oocyte meiosis,Progesterone-mediated oocyte maturation,HTLV-I infection,Cell cycle,Ubiquitin mediated proteolysis
ENSBTAT00000010315	ENSBTAG00000007840	HMGCR	0.203147	60.5335	10.4906	2.52863	0.0377457	0.190453	3-hydroxy-3-methylglutaryl-CoA reductase [Source:HGNC Symbol;Acc:HGNC:5006]	GO:0044702,GO:0005737,GO:0005622,GO:0044424,GO:0043226,GO:0043229,GO:0022414,GO:0000003,GO:0044444,GO:0043227,GO:0043231,GO:0071840,GO:0016043,GO:0044085,GO:0006461,GO:0070271,GO:0065003,GO:0071822,GO:0043933,GO:0022607,GO:0044422,GO:0044446,GO:0016310,GO:0005783,GO:0043167,GO:0012505,GO:0006468,GO:0006793,GO:0006796,GO:0031090,GO:0006469,GO:0033865,GO:0033875,GO:0034032,GO:1901135,GO:0009116,GO:…	single organism reproductive process,cytoplasm,intracellular,intracellular part,organelle,intracellular organelle,reproductive process,reproduction,cytoplasmic part,membrane-bounded organelle,intracellular membrane-bounded organelle,cellular component organization or biogenesis,cellular component organization,cellular component biogenesis,protein complex assembly,protein complex biogenesis,macrom…	bta00900,bta01100,bta04152,bta04976	Terpenoid backbone biosynthesis,Metabolic pathways,AMPK signaling pathway,Bile secretion
ENSBTAT00000035150	ENSBTAG00000005326	-	0.000943949	199.807	34.7407	2.52391	0.0147695	0.14247	Casein kinase I isoform alpha [Source:UniProtKB/Swiss-Prot;Acc:P67827]	GO:0005737,GO:0005622,GO:0044424,GO:0043226,GO:0043229,GO:0031514,GO:0005929,GO:0044444,GO:0015630,GO:0043227,GO:0043231,GO:0005856,GO:0009653,GO:0071840,GO:0043228,GO:0043232,GO:0044441,GO:0016043,GO:0016740,GO:0044430,GO:0005815,GO:0022603,GO:0044767,GO:0016301,GO:0044422,GO:0032502,GO:0042995,GO:0032989,GO:0000902,GO:0048869,GO:0044446,GO:0016310,GO:0048856,GO:0016773,GO:0007010,GO:0016772,GO:…	cytoplasm,intracellular,intracellular part,organelle,intracellular organelle,motile cilium,cilium,cytoplasmic part,microtubule cytoskeleton,membrane-bounded organelle,intracellular membrane-bounded organelle,cytoskeleton,anatomical structure morphogenesis,cellular component organization or biogenesis,non-membrane-bounded organelle,intracellular non-membrane-bounded organelle,cilium part,cellular …	bta04310,bta04340	Wnt signaling pathway,Hedgehog signaling pathway
ENSBTAT00000027023	ENSBTAG00000020277	PPP2R1B	0.26083	82.8324	18.5546	2.15842	0.0145277	0.142235	protein phosphatase 2 scaffold subunit Abeta [Source:HGNC Symbol;Acc:HGNC:9303]	GO:0043226,GO:0043227,GO:0009653,GO:0031982,GO:0031988,GO:0044767,GO:0032502,GO:0048869,GO:0048856,GO:0070062,GO:0043230,GO:0065010,GO:0048468,GO:0030154,GO:0045121,GO:2001241,GO:0010941,GO:0009967,GO:2001238,GO:0042981,GO:0043067,GO:0008219,GO:0016265,GO:0012501,GO:0006915,GO:0023056,GO:0010647,GO:0044421,GO:0048584,GO:0005576,GO:2001235,GO:2001233,GO:0097191,GO:0097190,GO:0005575,GO:0048522,GO:…	organelle,membrane-bounded organelle,anatomical structure morphogenesis,vesicle,membrane-bounded vesicle,single-organism developmental process,developmental process,cellular developmental process,anatomical structure development,extracellular vesicular exosome,extracellular organelle,extracellular membrane-bounded organelle,cell development,cell differentiation,membrane raft,positive regulation o…	bta04151,bta04152,bta04114,bta04261,bta04530,bta04350,bta04728,bta05142,bta03015,bta04390,bta04730,bta05160	PI3K-Akt signaling pathway,AMPK signaling pathway,Oocyte meiosis,Adrenergic signaling in cardiomyocytes,Tight junction,TGF-beta signaling pathway,Dopaminergic synapse,Chagas disease (American trypanosomiasis),mRNA surveillance pathway,Hippo signaling pathway,Long-term depression,Hepatitis C
ENSBTAT00000026621	ENSBTAG00000019986	CSNK1D	0.0626315	17.1367	3.87757	2.14386	0.0396048	0.1946	casein kinase 1 delta [Source:HGNC Symbol;Acc:HGNC:2452]	GO:0005737,GO:0005622,GO:0044424,GO:0043226,GO:0043229,GO:0044444,GO:0015630,GO:0043227,GO:0043231,GO:0005856,GO:0009653,GO:0071840,GO:0043228,GO:0043232,GO:0016043,GO:0016740,GO:0044430,GO:2000052,GO:0044085,GO:0006461,GO:0070271,GO:0005815,GO:0065003,GO:0071822,GO:0043933,GO:0022607,GO:0005819,GO:0035567,GO:0005813,GO:0022603,GO:2000050,GO:0044767,GO:0016301,GO:0044422,GO:0032502,GO:0032989,GO:…	cytoplasm,intracellular,intracellular part,organelle,intracellular organelle,cytoplasmic part,microtubule cytoskeleton,membrane-bounded organelle,intracellular membrane-bounded organelle,cytoskeleton,anatomical structure morphogenesis,cellular component organization or biogenesis,non-membrane-bounded organelle,intracellular non-membrane-bounded organelle,cellular component organization,transferas…	bta04340,bta04710,bta04540,bta04390	Hedgehog signaling pathway,Circadian rhythm,Gap junction,Hippo signaling pathway
ENSBTAT00000049077	ENSBTAG00000024105	BCL2L11	0.189234	13.0656	3.38455	1.94874	0.00377114	0.110457	BCL2 like 11 [Source:HGNC Symbol;Acc:HGNC:994]	GO:0019953,GO:0007283,GO:0048232,GO:0044702,GO:0007276,GO:0032504,GO:0005737,GO:0005622,GO:0048609,GO:0044424,GO:0043226,GO:0043229,GO:0022414,GO:0000003,GO:0044444,GO:0015630,GO:0043227,GO:0043231,GO:0048646,GO:0005856,GO:0009653,GO:0071840,GO:0043228,GO:0043232,GO:0016043,GO:0044430,GO:0044085,GO:0006461,GO:0070271,GO:0065003,GO:0071822,GO:0043933,GO:0022607,GO:0007160,GO:0035295,GO:0032403,GO:…	sexual reproduction,spermatogenesis,male gamete generation,single organism reproductive process,gamete generation,multicellular organism reproduction,cytoplasm,intracellular,multicellular organismal reproductive process,intracellular part,organelle,intracellular organelle,reproductive process,reproduction,cytoplasmic part,microtubule cytoskeleton,membrane-bounded organelle,intracellular membrane-…	bta04151,bta04932,bta04068,bta05206	PI3K-Akt signaling pathway,Non-alcoholic fatty liver disease (NAFLD),FoxO signaling pathway,MicroRNAs in cancer
ENSBTAT00000040283	ENSBTAG00000009727	ADIPOR1	0.133901	72.7269	19.4686	1.90134	0.0160592	0.145196	adiponectin receptor 1 [Source:HGNC Symbol;Acc:HGNC:24040]	GO:0006928,GO:0048870,GO:0051674,GO:0009653,GO:0071840,GO:0051270,GO:0040011,GO:0016043,GO:2000145,GO:0040012,GO:0030334,GO:0009888,GO:0022603,GO:0016477,GO:0060485,GO:0044767,GO:0032502,GO:0014031,GO:0032989,GO:0000902,GO:0048762,GO:0048869,GO:0001667,GO:0001837,GO:0048856,GO:0050793,GO:0010631,GO:0090130,GO:0090132,GO:0051271,GO:0030336,GO:2000146,GO:0048863,GO:0010717,GO:0071495,GO:0040013,GO:…	cellular component movement,cell motility,localization of cell,anatomical structure morphogenesis,cellular component organization or biogenesis,regulation of cellular component movement,locomotion,cellular component organization,regulation of cell motility,regulation of locomotion,regulation of cell migration,tissue development,regulation of anatomical structure morphogenesis,cell migration,mesen…	bta04152,bta04932,bta04920	AMPK signaling pathway,Non-alcoholic fatty liver disease (NAFLD),Adipocytokine signaling pathway
ENSBTAT00000005600	ENSBTAG00000004279	RHOA	0.358715	179.314	48.834	1.87653	0.0235913	0.163212	ras homolog family member A [Source:HGNC Symbol;Acc:HGNC:667]	GO:0005737,GO:0005622,GO:0044424,GO:0043226,GO:0043229,GO:0044444,GO:0043227,GO:0072358,GO:0072359,GO:0043231,GO:0001944,GO:0006928,GO:0001568,GO:0005912,GO:0048514,GO:0048646,GO:0070161,GO:0030055,GO:0005924,GO:0005925,GO:0005856,GO:0001525,GO:0048870,GO:0051674,GO:0009653,GO:0071840,GO:0043228,GO:0043232,GO:0051270,GO:0040011,GO:0016043,GO:2000145,GO:0044085,GO:0006461,GO:0070271,GO:0040012,GO:…	cytoplasm,intracellular,intracellular part,organelle,intracellular organelle,cytoplasmic part,membrane-bounded organelle,cardiovascular system development,circulatory system development,intracellular membrane-bounded organelle,vasculature development,cellular component movement,blood vessel development,adherens junction,blood vessel morphogenesis,anatomical structure formation involved in morphog…	bta04510,bta05205,bta04015,bta04360,bta04310,bta04810,bta05200,bta04611,bta04022,bta04014,bta05100,bta04024,bta04530,bta04660,bta05210,bta04350,bta04921,bta04520,bta04670,bta04062,bta04270,bta04144,bta04722,bta05152,bta05133,bta05203,bta04972,bta05206	Focal adhesion,Proteoglycans in cancer,Rap1 signaling pathway,Axon guidance,Wnt signaling pathway,Regulation of actin cytoskeleton,Pathways in cancer,Platelet activation,cGMP-PKG signaling pathway,Ras signaling pathway,Bacterial invasion of epithelial cells,cAMP signaling pathway,Tight junction,T cell receptor signaling pathway,Colorectal cancer,TGF-beta signaling pathway,Oxytocin signaling pathw…
ENSBTAT00000000493	ENSBTAG00000000382	MED27	0.469876	31.1944	8.62918	1.85399	0.0184746	0.151993	mediator complex subunit 27 [Source:HGNC Symbol;Acc:HGNC:2377]	GO:0005737,GO:0005622,GO:0044424,GO:0043226,GO:0043229,GO:0044444,GO:0043227,GO:0043231,GO:0043228,GO:0043232,GO:0044767,GO:0044422,GO:0032502,GO:0048869,GO:0044446,GO:0048856,GO:0005829,GO:0050793,GO:0048863,GO:0048864,GO:0048468,GO:0030154,GO:0005634,GO:0051093,GO:0044464,GO:0048523,GO:0045595,GO:0019827,GO:0005623,GO:0005730,GO:0043170,GO:0045596,GO:0005575,GO:0048519,GO:0071704,GO:0044260,GO:…	cytoplasm,intracellular,intracellular part,organelle,intracellular organelle,cytoplasmic part,membrane-bounded organelle,intracellular membrane-bounded organelle,non-membrane-bounded organelle,intracellular non-membrane-bounded organelle,single-organism developmental process,organelle part,developmental process,cellular developmental process,intracellular organelle part,anatomical structure devel…	bta04919	Thyroid hormone signaling pathway
ENSBTAT00000009083	ENSBTAG00000006909	PIK3CB	0.219163	25.7873	7.61031	1.76063	0.0156276	0.144153	phosphatidylinositol 4,5-bisphosphate 3-kinase catalytic subunit beta isoform [Source:RefSeq peptide;Acc:NP_001192976]	GO:0005737,GO:0005622,GO:0044424,GO:0043226,GO:0043229,GO:0044444,GO:0043227,GO:0072358,GO:0072359,GO:0043231,GO:0001944,GO:0001568,GO:0048514,GO:0048646,GO:0001525,GO:0009653,GO:0043228,GO:0043232,GO:0016740,GO:0007160,GO:0031589,GO:0044767,GO:0016301,GO:0044422,GO:0032502,GO:0007155,GO:0022610,GO:0001935,GO:0044446,GO:0016310,GO:0048856,GO:0009790,GO:0014065,GO:0042060,GO:0001952,GO:0016773,GO:…	cytoplasm,intracellular,intracellular part,organelle,intracellular organelle,cytoplasmic part,membrane-bounded organelle,cardiovascular system development,circulatory system development,intracellular membrane-bounded organelle,vasculature development,blood vessel development,blood vessel morphogenesis,anatomical structure formation involved in morphogenesis,angiogenesis,anatomical structure morph…	bta04510,bta04151,bta05205,bta04015,bta04919,bta04150,bta05146,bta04152,bta04914,bta04810,bta04910,bta04666,bta05200,bta04611,bta05222,bta04022,bta05218,bta04261,bta04014,bta05145,bta04370,bta05100,bta05215,bta04012,bta04550,bta04070,bta05214,bta04932,bta04662,bta04024,bta04660,bta04066,bta05210,bta05212,bta05166,bta04921,bta00562,bta05213,bta04670,bta04960,bta04068,bta04664,bta04930,bta04973,bta…	Focal adhesion,PI3K-Akt signaling pathway,Proteoglycans in cancer,Rap1 signaling pathway,Thyroid hormone signaling pathway,mTOR signaling pathway,Amoebiasis,AMPK signaling pathway,Progesterone-mediated oocyte maturation,Regulation of actin cytoskeleton,Insulin signaling pathway,Fc gamma R-mediated phagocytosis,Pathways in cancer,Platelet activation,Small cell lung cancer,cGMP-PKG signaling pathwa…
ENSBTAT00000007228	ENSBTAG00000005498	SQLE	0.300445	29.6799	8.8757	1.74155	0.0273256	0.172055	squalene epoxidase [Source:HGNC Symbol;Acc:HGNC:11279]	GO:0005737,GO:0005622,GO:0044424,GO:0043226,GO:0043229,GO:0044444,GO:0043227,GO:0043231,GO:0005783,GO:0043167,GO:0043168,GO:0036094,GO:0003824,GO:0044281,GO:0000166,GO:1901265,GO:0016126,GO:0004506,GO:0044710,GO:0044464,GO:1901617,GO:0005623,GO:0044711,GO:0046165,GO:0005488,GO:0044283,GO:0016125,GO:0016709,GO:0008203,GO:0005575,GO:0048037,GO:0071704,GO:0008152,GO:0044238,GO:1901576,GO:0006694,GO:…	cytoplasm,intracellular,intracellular part,organelle,intracellular organelle,cytoplasmic part,membrane-bounded organelle,intracellular membrane-bounded organelle,endoplasmic reticulum,ion binding,anion binding,small molecule binding,catalytic activity,small molecule metabolic process,nucleotide binding,nucleoside phosphate binding,sterol biosynthetic process,squalene monooxygenase activity,single…	bta01100,bta00100	Metabolic pathways,Steroid biosynthesis
ENSBTAT00000018795	ENSBTAG00000014140	ATP1B3	0.137803	115.333	34.7318	1.73147	0.03054	0.177453	ATPase Na+/K+ transporting subunit beta 3 [Source:HGNC Symbol;Acc:HGNC:806]	GO:0005737,GO:0005622,GO:0044424,GO:0043226,GO:0043229,GO:0044444,GO:0043227,GO:0043231,GO:0071840,GO:0016043,GO:0031982,GO:0031988,GO:0031410,GO:0016044,GO:0070062,GO:0043230,GO:0065010,GO:0061024,GO:0016023,GO:0006793,GO:0006796,GO:0008047,GO:1901135,GO:0009116,GO:0032879,GO:1901657,GO:0051117,GO:0019899,GO:0003824,GO:1901564,GO:1901292,GO:0005515,GO:0009166,GO:0006195,GO:0044281,GO:0072659,GO:…	cytoplasm,intracellular,intracellular part,organelle,intracellular organelle,cytoplasmic part,membrane-bounded organelle,intracellular membrane-bounded organelle,cellular component organization or biogenesis,cellular component organization,vesicle,membrane-bounded vesicle,cytoplasmic vesicle,cellular membrane organization,extracellular vesicular exosome,extracellular organelle,extracellular membr…	bta04919,bta04022,bta04261,bta04976,bta04964,bta04024,bta04260,bta04961,bta04960,bta04974,bta04973,bta04918,bta04971,bta04978,bta04911,bta04970,bta04972	Thyroid hormone signaling pathway,cGMP-PKG signaling pathway,Adrenergic signaling in cardiomyocytes,Bile secretion,Proximal tubule bicarbonate reclamation,cAMP signaling pathway,Cardiac muscle contraction,Endocrine and other factor-regulated calcium reabsorption,Aldosterone-regulated sodium reabsorption,Protein digestion and absorption,Carbohydrate digestion and absorption,Thyroid hormone synthes…
ENSBTAT00000003923	ENSBTAG00000003016	PTPN7	0.20327	4.1299	1.26169	1.71075	0.0157594	0.144363	tyrosine-protein phosphatase non-receptor type 7 [Source:RefSeq peptide;Acc:NP_001035666]	GO:0005737,GO:0005622,GO:0044424,GO:0044444,GO:0005829,GO:0004725,GO:0035335,GO:0016311,GO:0006793,GO:0006796,GO:0006470,GO:0004721,GO:0003824,GO:0019538,GO:0016788,GO:0042578,GO:0016791,GO:0043412,GO:0044464,GO:0044267,GO:0005623,GO:0006464,GO:0036211,GO:0043170,GO:0016787,GO:0005575,GO:0009898,GO:0071704,GO:0044260,GO:0008152,GO:0044459,GO:0044238,GO:0044237,GO:0016020,GO:0009987,GO:0044425,GO:…	cytoplasm,intracellular,intracellular part,cytoplasmic part,cytosol,protein tyrosine phosphatase activity,peptidyl-tyrosine dephosphorylation,dephosphorylation,phosphorus metabolic process,phosphate-containing compound metabolic process,protein dephosphorylation,phosphoprotein phosphatase activity,catalytic activity,protein metabolic process,hydrolase activity, acting on ester bonds,phosphoric es…	bta04010	MAPK signaling pathway
ENSBTAT00000050064	ENSBTAG00000000223	PPM1B	0.304954	107.346	43.5665	1.30097	0.0266356	0.171238	protein phosphatase, Mg2+/Mn2+ dependent 1B [Source:HGNC Symbol;Acc:HGNC:9276]	GO:0005737,GO:0005622,GO:0044424,GO:0043226,GO:0043229,GO:0044444,GO:0043227,GO:0043231,GO:0043228,GO:0043232,GO:0044422,GO:0044446,GO:0000287,GO:0005829,GO:0043167,GO:0016311,GO:0006793,GO:0006796,GO:0090317,GO:0046872,GO:0006470,GO:0032879,GO:0043169,GO:0004721,GO:0006605,GO:0006886,GO:0003824,GO:0019538,GO:0032387,GO:0005634,GO:0016788,GO:0046823,GO:0042578,GO:0016791,GO:0043412,GO:0044464,GO:…	cytoplasm,intracellular,intracellular part,organelle,intracellular organelle,cytoplasmic part,membrane-bounded organelle,intracellular membrane-bounded organelle,non-membrane-bounded organelle,intracellular non-membrane-bounded organelle,organelle part,intracellular organelle part,magnesium ion binding,cytosol,ion binding,dephosphorylation,phosphorus metabolic process,phosphate-containing compoun…	bta04010	MAPK signaling pathway
ENSBTAT00000064047	ENSBTAG00000048306	-	0.27626	56.9193	25.0959	1.18146	0.00218168	0.101415	--	GO:0005622,GO:0006886,GO:0044464,GO:0005623,GO:0034613,GO:0070727,GO:0051179,GO:0015031,GO:0046907,GO:0051649,GO:0045184,GO:0051641,GO:0008104,GO:0005575,GO:0033036,GO:0071702,GO:0051234,GO:0006810,GO:0044699,GO:0044763,GO:0009987,GO:0008150	intracellular,intracellular protein transport,cell part,cell,cellular protein localization,cellular macromolecule localization,localization,protein transport,intracellular transport,establishment of localization in cell,establishment of protein localization,cellular localization,protein localization,cellular_component,macromolecule localization,organic substance transport,establishment of localiz…	bta04144,bta04630	Endocytosis,Jak-STAT signaling pathway
ENSBTAT00000029344	ENSBTAG00000022000	CACNB2	2.0912	6.32958	2.8132	1.1699	0.0189807	0.153057	calcium voltage-gated channel auxiliary subunit beta 2 [Source:HGNC Symbol;Acc:HGNC:1402]	GO:0071840,GO:0016043,GO:0009888,GO:0044767,GO:0032502,GO:0048869,GO:0048856,GO:0061061,GO:0042692,GO:0048468,GO:0086067,GO:0060538,GO:0030154,GO:0032879,GO:0070509,GO:0086056,GO:0048741,GO:0048747,GO:0005515,GO:0007275,GO:0007519,GO:1901385,GO:0086045,GO:0055001,GO:0051146,GO:0055002,GO:0008092,GO:0048731,GO:0060537,GO:0086065,GO:0044464,GO:0007517,GO:0086007,GO:0003779,GO:0086091,GO:0086036,GO:…	cellular component organization or biogenesis,cellular component organization,tissue development,single-organism developmental process,developmental process,cellular developmental process,anatomical structure development,muscle structure development,muscle cell differentiation,cell development,AV node cell to bundle of His cell communication,skeletal muscle organ development,cell differentiation,…	bta05410,bta05412,bta05414,bta04261,bta04260,bta04921,bta04010	Hypertrophic cardiomyopathy (HCM),Arrhythmogenic right ventricular cardiomyopathy (ARVC),Dilated cardiomyopathy,Adrenergic signaling in cardiomyocytes,Cardiac muscle contraction,Oxytocin signaling pathway,MAPK signaling pathway
ENSBTAT00000013173	ENSBTAG00000009987	-	0.0672903	3.7683	1.69274	1.15455	0.0352355	0.186775	--	GO:0072358,GO:0072359,GO:0001944,GO:0006928,GO:0001568,GO:0048514,GO:0048646,GO:0001525,GO:0048870,GO:0051674,GO:0009653,GO:0071840,GO:0007169,GO:0051270,GO:0040011,GO:0016043,GO:0071363,GO:2000145,GO:0070848,GO:0007167,GO:0044085,GO:0040012,GO:0030334,GO:0022607,GO:0007160,GO:0051272,GO:0032403,GO:0031589,GO:2000147,GO:0030335,GO:0022603,GO:0010763,GO:0016477,GO:0044767,GO:0040017,GO:0005178,GO:…	cardiovascular system development,circulatory system development,vasculature development,cellular component movement,blood vessel development,blood vessel morphogenesis,anatomical structure formation involved in morphogenesis,angiogenesis,cell motility,localization of cell,anatomical structure morphogenesis,cellular component organization or biogenesis,transmembrane receptor protein tyrosine kina…	bta04510,bta04512,bta04151,bta05205,bta04015,bta05410,bta04919,bta05412,bta05414,bta04810,bta04611,bta04640,bta04145,bta04380,bta05206	Focal adhesion,ECM-receptor interaction,PI3K-Akt signaling pathway,Proteoglycans in cancer,Rap1 signaling pathway,Hypertrophic cardiomyopathy (HCM),Thyroid hormone signaling pathway,Arrhythmogenic right ventricular cardiomyopathy (ARVC),Dilated cardiomyopathy,Regulation of actin cytoskeleton,Platelet activation,Hematopoietic cell lineage,Phagosome,Osteoclast differentiation,MicroRNAs in cancer
ENSBTAT00000002017	ENSBTAG00000001539	SAV1	0.249583	28.8526	17.962	0.683748	0.00578398	0.116491	salvador family WW domain containing protein 1 [Source:HGNC Symbol;Acc:HGNC:17795]	GO:0005737,GO:0005622,GO:0044424,GO:0043226,GO:0043229,GO:0044444,GO:0043227,GO:0072358,GO:0072359,GO:0043231,GO:0009653,GO:0009888,GO:0007507,GO:0035295,GO:0030323,GO:0060412,GO:0030324,GO:0003279,GO:0044767,GO:0060541,GO:0032502,GO:0060411,GO:0048589,GO:0060429,GO:0048869,GO:0003281,GO:0048856,GO:0060428,GO:0048638,GO:0005829,GO:0050793,GO:0048863,GO:0030855,GO:0003205,GO:0060479,GO:2000026,GO:…	cytoplasm,intracellular,intracellular part,organelle,intracellular organelle,cytoplasmic part,membrane-bounded organelle,cardiovascular system development,circulatory system development,intracellular membrane-bounded organelle,anatomical structure morphogenesis,tissue development,heart development,tube development,respiratory tube development,ventricular septum morphogenesis,lung development,card…	bta04390	Hippo signaling pathway
ENSBTAT00000012583	ENSBTAG00000009565	RASA1	2.3291	40.2266	27.2129	0.563857	0.00626127	0.117916	RAS p21 protein activator 1 [Source:HGNC Symbol;Acc:HGNC:9871]	GO:0072358,GO:0072359,GO:0001944,GO:0001568,GO:0048514,GO:0009653,GO:0071840,GO:0016043,GO:0043623,GO:0044085,GO:0006461,GO:0070271,GO:0065003,GO:0034622,GO:0071822,GO:0043933,GO:0022607,GO:0007160,GO:0031589,GO:0044767,GO:0032502,GO:0007155,GO:0022610,GO:0042995,GO:0048856,GO:0031252,GO:0001952,GO:0007010,GO:0051258,GO:0032535,GO:0010810,GO:0030036,GO:0030041,GO:0007015,GO:0001726,GO:0030029,GO:…	cardiovascular system development,circulatory system development,vasculature development,blood vessel development,blood vessel morphogenesis,anatomical structure morphogenesis,cellular component organization or biogenesis,cellular component organization,cellular protein complex assembly,cellular component biogenesis,protein complex assembly,protein complex biogenesis,macromolecular complex assemb…	bta04360,bta04014,bta04010	Axon guidance,Ras signaling pathway,MAPK signaling pathway
ENSBTAT00000006842	ENSBTAG00000005190	TSC1	2.74618	14.3997	10.4465	0.463021	0.0248196	0.167311	tuberous sclerosis 1 [Source:HGNC Symbol;Acc:HGNC:12362]	GO:0005737,GO:0005622,GO:0044424,GO:0043226,GO:0043229,GO:0044444,GO:0072358,GO:0072359,GO:0048646,GO:0005856,GO:0009653,GO:0071840,GO:0043228,GO:0043232,GO:0007169,GO:0016043,GO:0007167,GO:0044430,GO:0044085,GO:0071822,GO:0043933,GO:0009888,GO:0022607,GO:0007507,GO:0007160,GO:0035295,GO:0031589,GO:0044767,GO:0044422,GO:0032502,GO:0007155,GO:0022610,GO:0042995,GO:0060429,GO:0030027,GO:0048869,GO:…	cytoplasm,intracellular,intracellular part,organelle,intracellular organelle,cytoplasmic part,cardiovascular system development,circulatory system development,anatomical structure formation involved in morphogenesis,cytoskeleton,anatomical structure morphogenesis,cellular component organization or biogenesis,non-membrane-bounded organelle,intracellular non-membrane-bounded organelle,transmembrane…	bta04151,bta04150,bta04152,bta04910	PI3K-Akt signaling pathway,mTOR signaling pathway,AMPK signaling pathway,Insulin signaling pathway
ENSBTAT00000012530	ENSBTAG00000009522	EIF4E	0.377614	105.074	80.5974	0.382598	0.00853582	0.127067	Eukaryotic translation initiation factor 4E [Source:UniProtKB/Swiss-Prot;Acc:Q9N0T5]	GO:0005737,GO:0005622,GO:0044424,GO:0043226,GO:0043229,GO:0044444,GO:0043227,GO:0043228,GO:0043232,GO:0031982,GO:0031988,GO:0044767,GO:0032502,GO:0048869,GO:0048856,GO:0005829,GO:0050793,GO:0070062,GO:0048863,GO:0043230,GO:0065010,GO:1901701,GO:0071495,GO:0051325,GO:2000026,GO:0022403,GO:0048864,GO:1901655,GO:0030529,GO:0000082,GO:0051329,GO:0007049,GO:0005845,GO:0034518,GO:1901654,GO:0048468,GO:…	cytoplasm,intracellular,intracellular part,organelle,intracellular organelle,cytoplasmic part,membrane-bounded organelle,non-membrane-bounded organelle,intracellular non-membrane-bounded organelle,vesicle,membrane-bounded vesicle,single-organism developmental process,developmental process,cellular developmental process,anatomical structure development,cytosol,regulation of developmental process,e…	bta04151,bta04150,bta04910,bta04066,bta03013	PI3K-Akt signaling pathway,mTOR signaling pathway,Insulin signaling pathway,HIF-1 signaling pathway,RNA transport
ENSBTAT00000019742	ENSBTAG00000014825	NLK	7.12211	8.26064	6.36509	0.376073	0.00499623	0.115083	nemo like kinase [Source:HGNC Symbol;Acc:HGNC:29858]	GO:0005622,GO:0044424,GO:0043226,GO:0043229,GO:0043227,GO:0043231,GO:0071363,GO:0016740,GO:0070848,GO:0007167,GO:0016301,GO:0016310,GO:0000287,GO:0016773,GO:0016772,GO:0018210,GO:0004672,GO:0071495,GO:0019904,GO:0043167,GO:0071560,GO:0007179,GO:0006468,GO:0071559,GO:0018107,GO:0006793,GO:0030554,GO:0006796,GO:0032559,GO:0005524,GO:0004674,GO:0046872,GO:0030178,GO:0043169,GO:0046777,GO:0043168,GO:…	intracellular,intracellular part,organelle,intracellular organelle,membrane-bounded organelle,intracellular membrane-bounded organelle,cellular response to growth factor stimulus,transferase activity,response to growth factor stimulus,enzyme linked receptor protein signaling pathway,kinase activity,phosphorylation,magnesium ion binding,phosphotransferase activity, alcohol group as acceptor,transf…	bta04310,bta04520,bta04068,bta04010	Wnt signaling pathway,Adherens junction,FoxO signaling pathway,MAPK signaling pathway
ENSBTAT00000015797	ENSBTAG00000011909	ACVR1	3.02991	9.01018	7.18045	0.327483	0.0274439	0.172368	activin A receptor type 1 [Source:HGNC Symbol;Acc:HGNC:171]	GO:0019953,GO:0044702,GO:0007276,GO:0032504,GO:0048609,GO:0022414,GO:0022412,GO:0048610,GO:0000003,GO:0072358,GO:0072359,GO:0001944,GO:0006928,GO:0001568,GO:0007281,GO:0048514,GO:0048646,GO:0001525,GO:0048870,GO:0051674,GO:0009653,GO:0051270,GO:0040011,GO:0071363,GO:2000145,GO:0016740,GO:0070848,GO:0007167,GO:0040012,GO:0030334,GO:0009888,GO:0007507,GO:0051272,GO:0035295,GO:0032403,GO:2000147,GO:…	sexual reproduction,single organism reproductive process,gamete generation,multicellular organism reproduction,multicellular organismal reproductive process,reproductive process,cellular process involved in reproduction in multicellular organism,cellular process involved in reproduction,reproduction,cardiovascular system development,circulatory system development,vasculature development,cellular …	bta04550,bta04350,bta04060	Signaling pathways regulating pluripotency of stem cells,TGF-beta signaling pathway,Cytokine-cytokine receptor interaction
ENSBTAT00000061376	ENSBTAG00000003667	TLN2	7.81908	3.05803	2.7291	0.164174	0.036431	0.188645	talin 2 [Source:HGNC Symbol;Acc:HGNC:15447]	GO:0005622,GO:0044424,GO:0043226,GO:0043229,GO:0005912,GO:0070161,GO:0030055,GO:0005924,GO:0005925,GO:0005856,GO:0071840,GO:0043228,GO:0043232,GO:0016043,GO:0007155,GO:0022610,GO:0042995,GO:0031252,GO:0007010,GO:0030054,GO:0001726,GO:0006996,GO:0005515,GO:0008092,GO:0045185,GO:0044464,GO:0032507,GO:0003779,GO:0005623,GO:0051015,GO:0034613,GO:0070727,GO:0005198,GO:0005488,GO:0051179,GO:0051641,GO:…	intracellular,intracellular part,organelle,intracellular organelle,adherens junction,anchoring junction,cell-substrate junction,cell-substrate adherens junction,focal adhesion,cytoskeleton,cellular component organization or biogenesis,non-membrane-bounded organelle,intracellular non-membrane-bounded organelle,cellular component organization,cell adhesion,biological adhesion,cell projection,cell l…	bta04510,bta04015,bta04611,bta05166	Focal adhesion,Rap1 signaling pathway,Platelet activation,HTLV-I infection
ENSBTAT00000024301	ENSBTAG00000018255	ACTN1	10.2829	10.7546	9.8397	0.12827	0.0254395	0.169437	actinin alpha 1 [Source:HGNC Symbol;Acc:HGNC:163]	GO:0005737,GO:0005622,GO:0044424,GO:0043226,GO:0043229,GO:0044444,GO:0043227,GO:0006928,GO:0005912,GO:0048646,GO:0070161,GO:0030055,GO:0005924,GO:0005925,GO:0005856,GO:0009653,GO:0071840,GO:0043228,GO:0043232,GO:0051270,GO:0016043,GO:0044430,GO:0044085,GO:0071822,GO:0043933,GO:0031982,GO:0009888,GO:0022607,GO:0007160,GO:0032403,GO:0031589,GO:0031988,GO:0044767,GO:0044422,GO:0005178,GO:0032502,GO:…	cytoplasm,intracellular,intracellular part,organelle,intracellular organelle,cytoplasmic part,membrane-bounded organelle,cellular component movement,adherens junction,anatomical structure formation involved in morphogenesis,anchoring junction,cell-substrate junction,cell-substrate adherens junction,focal adhesion,cytoskeleton,anatomical structure morphogenesis,cellular component organization or b…	bta04510,bta05412,bta05146,bta04810,bta04530,bta04520,bta04670,bta05322,bta05203	Focal adhesion,Arrhythmogenic right ventricular cardiomyopathy (ARVC),Amoebiasis,Regulation of actin cytoskeleton,Tight junction,Adherens junction,Leukocyte transendothelial migration,Systemic lupus erythematosus,Viral carcinogenesis
ENSBTAT00000028616	ENSBTAG00000021468	MED24	4.3123	7.91246	7.26577	0.123011	0.00180875	0.099273	mediator complex subunit 24 [Source:HGNC Symbol;Acc:HGNC:22963]	GO:0005622,GO:0044424,GO:0043226,GO:0043229,GO:0043227,GO:0043231,GO:0044767,GO:0044422,GO:0032502,GO:0048869,GO:0044446,GO:0048856,GO:0050793,GO:0048863,GO:0048864,GO:0048468,GO:0030154,GO:0005634,GO:0051093,GO:0044464,GO:0048523,GO:0045595,GO:0019827,GO:0005623,GO:0043170,GO:0045596,GO:0005575,GO:0048519,GO:0071704,GO:0044260,GO:0008152,GO:0031974,GO:0044238,GO:0032991,GO:1901576,GO:0070013,GO:…	intracellular,intracellular part,organelle,intracellular organelle,membrane-bounded organelle,intracellular membrane-bounded organelle,single-organism developmental process,organelle part,developmental process,cellular developmental process,intracellular organelle part,anatomical structure development,regulation of developmental process,stem cell differentiation,stem cell development,cell develop…	bta04919	Thyroid hormone signaling pathway
ENSBTAT00000012605	ENSBTAG00000009578	PTK2	3.54	17.0632	16.2404	0.0713	0.026703	0.171461	PTK2 protein tyrosine kinase 2 [Source:RefSeq peptide;Acc:NP_001068718]	GO:0005737,GO:0005622,GO:0044424,GO:0043226,GO:0043229,GO:0044444,GO:0043227,GO:0072358,GO:0072359,GO:0043231,GO:0001944,GO:0006928,GO:0001568,GO:0005912,GO:0048514,GO:0048646,GO:0070161,GO:0030055,GO:0005924,GO:0005925,GO:0005856,GO:0001525,GO:0048870,GO:0051674,GO:0009653,GO:0071840,GO:0043228,GO:0043232,GO:0007169,GO:0051270,GO:0040011,GO:0016043,GO:0071363,GO:2000145,GO:0016740,GO:0070848,GO:…	cytoplasm,intracellular,intracellular part,organelle,intracellular organelle,cytoplasmic part,membrane-bounded organelle,cardiovascular system development,circulatory system development,intracellular membrane-bounded organelle,vasculature development,cellular component movement,blood vessel development,adherens junction,blood vessel morphogenesis,anatomical structure formation involved in morphog…	bta04510,bta04151,bta05205,bta04360,bta05146,bta04810,bta05200,bta05222,bta04370,bta05100,bta05202,bta04012,bta04670,bta04062	Focal adhesion,PI3K-Akt signaling pathway,Proteoglycans in cancer,Axon guidance,Amoebiasis,Regulation of actin cytoskeleton,Pathways in cancer,Small cell lung cancer,VEGF signaling pathway,Bacterial invasion of epithelial cells,Transcriptional misregulation in cancer,ErbB signaling pathway,Leukocyte transendothelial migration,Chemokine signaling pathway
ENSBTAT00000004002	ENSBTAG00000003075	DVL2	3.94191	17.5253	16.9105	0.0515169	0.0163781	0.146368	segment polarity protein dishevelled homolog DVL-2 [Source:RefSeq peptide;Acc:NP_001178311]	GO:0005737,GO:0005622,GO:0044424,GO:0043226,GO:0043229,GO:0044444,GO:0043227,GO:0072358,GO:0072359,GO:0043231,GO:0048646,GO:0009653,GO:0071840,GO:0090175,GO:0016043,GO:0060071,GO:0090178,GO:0044085,GO:0006461,GO:0070271,GO:0065003,GO:0090177,GO:0071822,GO:0043933,GO:0031982,GO:0009888,GO:0090179,GO:0022607,GO:0007507,GO:0035295,GO:0035567,GO:0042249,GO:0022603,GO:0031988,GO:0001736,GO:0007164,GO:…	cytoplasm,intracellular,intracellular part,organelle,intracellular organelle,cytoplasmic part,membrane-bounded organelle,cardiovascular system development,circulatory system development,intracellular membrane-bounded organelle,anatomical structure formation involved in morphogenesis,anatomical structure morphogenesis,cellular component organization or biogenesis,regulation of establishment of pla…	bta04330,bta04310,bta05200,bta04916,bta05217,bta04550,bta05166,bta04390	Notch signaling pathway,Wnt signaling pathway,Pathways in cancer,Melanogenesis,Basal cell carcinoma,Signaling pathways regulating pluripotency of stem cells,HTLV-I infection,Hippo signaling pathway
ENSBTAT00000027511	ENSBTAG00000020645	GNAI2	2.59616	42.9182	44.6583	-0.0573394	0.0234988	0.162977	G protein subunit alpha i2 [Source:HGNC Symbol;Acc:HGNC:4385]	GO:0005737,GO:0005622,GO:0044424,GO:0043226,GO:0043229,GO:0044444,GO:0015630,GO:0043227,GO:0043231,GO:0005856,GO:0043228,GO:0043232,GO:0044430,GO:0005815,GO:0031982,GO:0032403,GO:0005813,GO:0031988,GO:0044422,GO:0042995,GO:0044446,GO:0005829,GO:0070062,GO:0043230,GO:0065010,GO:0030496,GO:0035588,GO:0043167,GO:0035587,GO:0043168,GO:0036094,GO:0001882,GO:0032549,GO:0032555,GO:0003824,GO:0017076,GO:…	cytoplasm,intracellular,intracellular part,organelle,intracellular organelle,cytoplasmic part,microtubule cytoskeleton,membrane-bounded organelle,intracellular membrane-bounded organelle,cytoskeleton,non-membrane-bounded organelle,intracellular non-membrane-bounded organelle,cytoskeletal part,microtubule organizing center,vesicle,protein complex binding,centrosome,membrane-bounded vesicle,organel…	bta04015,bta04360,bta04914,bta04611,bta04022,bta04261,bta04916,bta05145,bta04024,bta04530,bta04921,bta05032,bta04728,bta04670,bta05142,bta04062,bta04725,bta04915,bta04540,bta05012,bta04724,bta04971,bta05133,bta05030,bta04723,bta04730,bta04727,bta04726,bta04713,bta05034	Rap1 signaling pathway,Axon guidance,Progesterone-mediated oocyte maturation,Platelet activation,cGMP-PKG signaling pathway,Adrenergic signaling in cardiomyocytes,Melanogenesis,Toxoplasmosis,cAMP signaling pathway,Tight junction,Oxytocin signaling pathway,Morphine addiction,Dopaminergic synapse,Leukocyte transendothelial migration,Chagas disease (American trypanosomiasis),Chemokine signaling path…
ENSBTAT00000025249	ENSBTAG00000018966	PLCE1	5.28277	5.40847	5.82303	-0.10655	0.0194151	0.15371	1-phosphatidylinositol-4,5-bisphosphate phosphodiesterase epsilon-1 [Source:RefSeq peptide;Acc:NP_001192781]	GO:0005737,GO:0005622,GO:0044424,GO:0044444,GO:0044767,GO:0032502,GO:0032835,GO:0072006,GO:0016310,GO:0048856,GO:0005829,GO:0001822,GO:0072001,GO:0006468,GO:0006793,GO:0006796,GO:0001655,GO:0007264,GO:0007265,GO:1901135,GO:0009116,GO:1901657,GO:0043405,GO:0019899,GO:0051056,GO:0003824,GO:0019538,GO:1901564,GO:1901292,GO:0005515,GO:0046578,GO:0009166,GO:0006195,GO:0007275,GO:0044281,GO:0009119,GO:…	cytoplasm,intracellular,intracellular part,cytoplasmic part,single-organism developmental process,developmental process,glomerulus development,nephron development,phosphorylation,anatomical structure development,cytosol,kidney development,renal system development,protein phosphorylation,phosphorus metabolic process,phosphate-containing compound metabolic process,urogenital system development,smal…	bta05205,bta04015,bta04919,bta01100,bta04014,bta04070,bta04024,bta00562,bta04020	Proteoglycans in cancer,Rap1 signaling pathway,Thyroid hormone signaling pathway,Metabolic pathways,Ras signaling pathway,Phosphatidylinositol signaling system,cAMP signaling pathway,Inositol phosphate metabolism,Calcium signaling pathway
ENSBTAT00000001474	ENSBTAG00000001114	PRKD3	2.17055	34.6035	39.4719	-0.189906	0.00670514	0.119159	serine/threonine-protein kinase D3 [Source:RefSeq peptide;Acc:NP_001192467]	GO:0005737,GO:0005622,GO:0044424,GO:0043226,GO:0043229,GO:0044444,GO:0043227,GO:0043231,GO:0016740,GO:0016301,GO:0044422,GO:0044446,GO:0016310,GO:0016773,GO:0005829,GO:0016772,GO:0004672,GO:0043167,GO:0006468,GO:0006793,GO:0030554,GO:0006796,GO:0032559,GO:0005524,GO:0004674,GO:0046872,GO:0043169,GO:0043168,GO:0036094,GO:0001882,GO:0032549,GO:0032555,GO:0003824,GO:0017076,GO:0019538,GO:0035639,GO:…	cytoplasm,intracellular,intracellular part,organelle,intracellular organelle,cytoplasmic part,membrane-bounded organelle,intracellular membrane-bounded organelle,transferase activity,kinase activity,organelle part,intracellular organelle part,phosphorylation,phosphotransferase activity, alcohol group as acceptor,cytosol,transferase activity, transferring phosphorus-containing groups,protein kinas…	bta04015	Rap1 signaling pathway
ENSBTAT00000008749	ENSBTAG00000006661	RALA	1.87165	30.7559	37.3077	-0.27861	0.0183473	0.151877	RAS like proto-oncogene A [Source:HGNC Symbol;Acc:HGNC:9839]	GO:0005737,GO:0005622,GO:0044424,GO:0043226,GO:0043229,GO:0044444,GO:0043227,GO:0043231,GO:0005912,GO:0048646,GO:0070161,GO:0030055,GO:0005924,GO:0005925,GO:0009653,GO:0071840,GO:0016043,GO:0044085,GO:0031982,GO:0009888,GO:0022607,GO:0035295,GO:0031988,GO:0044767,GO:0032502,GO:0060429,GO:0043009,GO:0031410,GO:0048856,GO:0009790,GO:0060562,GO:0035239,GO:0009792,GO:0007010,GO:0051130,GO:0048729,GO:…	cytoplasm,intracellular,intracellular part,organelle,intracellular organelle,cytoplasmic part,membrane-bounded organelle,intracellular membrane-bounded organelle,adherens junction,anatomical structure formation involved in morphogenesis,anchoring junction,cell-substrate junction,cell-substrate adherens junction,focal adhesion,anatomical structure morphogenesis,cellular component organization or b…	bta04015,bta05200,bta04014,bta05212	Rap1 signaling pathway,Pathways in cancer,Ras signaling pathway,Pancreatic cancer
ENSBTAT00000017746	ENSBTAG00000022799	NOTCH1	8.5498	2.23909	2.77087	-0.307426	0.00323466	0.110131	notch 1 [Source:HGNC Symbol;Acc:HGNC:7881]	GO:0005737,GO:0005622,GO:0044424,GO:0043226,GO:0043229,GO:0022414,GO:0048610,GO:0000003,GO:0044444,GO:0043227,GO:0072358,GO:0072359,GO:0043231,GO:0001944,GO:0006928,GO:0001568,GO:0005912,GO:0048514,GO:0048646,GO:0070161,GO:0001525,GO:0048870,GO:0051674,GO:0009653,GO:0071840,GO:0051270,GO:0040011,GO:0016043,GO:0071363,GO:2000145,GO:0070848,GO:0007167,GO:0044085,GO:0045683,GO:0040012,GO:0030334,GO:…	cytoplasm,intracellular,intracellular part,organelle,intracellular organelle,reproductive process,cellular process involved in reproduction,reproduction,cytoplasmic part,membrane-bounded organelle,cardiovascular system development,circulatory system development,intracellular membrane-bounded organelle,vasculature development,cellular component movement,blood vessel development,adherens junction,b…	bta04919,bta04320,bta04330,bta05206	Thyroid hormone signaling pathway,Dorso-ventral axis formation,Notch signaling pathway,MicroRNAs in cancer
ENSBTAT00000001839	ENSBTAG00000001400	AKT2	3.55965	22.9384	28.7395	-0.325274	0.0400147	0.195496	AKT serine/threonine kinase 2 [Source:HGNC Symbol;Acc:HGNC:392]	GO:0005737,GO:0005622,GO:0044424,GO:0043226,GO:0043229,GO:0044444,GO:0043227,GO:0043231,GO:0006928,GO:0048870,GO:0051674,GO:0071840,GO:0007169,GO:0051270,GO:0040011,GO:0016043,GO:2000145,GO:0016740,GO:0007167,GO:0040012,GO:0030334,GO:0051272,GO:2000147,GO:2001275,GO:0030335,GO:0016477,GO:0044767,GO:0016301,GO:0040017,GO:0000271,GO:0032502,GO:0042995,GO:2001273,GO:0065002,GO:0034637,GO:0048869,GO:…	cytoplasm,intracellular,intracellular part,organelle,intracellular organelle,cytoplasmic part,membrane-bounded organelle,intracellular membrane-bounded organelle,cellular component movement,cell motility,localization of cell,cellular component organization or biogenesis,transmembrane receptor protein tyrosine kinase signaling pathway,regulation of cellular component movement,locomotion,cellular c…	bta04510,bta04151,bta05205,bta04015,bta04919,bta04150,bta04152,bta04914,bta04910,bta04666,bta05200,bta04611,bta05222,bta04022,bta05218,bta04261,bta04014,bta05145,bta04370,bta05215,bta04012,bta04550,bta05214,bta04932,bta04662,bta04024,bta04530,bta04660,bta04066,bta05210,bta05212,bta05166,bta04728,bta05213,bta04068,bta04664,bta04973,bta04917,bta05221,bta05142,bta04062,bta05211,bta04725,bta04915,bta…	Focal adhesion,PI3K-Akt signaling pathway,Proteoglycans in cancer,Rap1 signaling pathway,Thyroid hormone signaling pathway,mTOR signaling pathway,AMPK signaling pathway,Progesterone-mediated oocyte maturation,Insulin signaling pathway,Fc gamma R-mediated phagocytosis,Pathways in cancer,Platelet activation,Small cell lung cancer,cGMP-PKG signaling pathway,Melanoma,Adrenergic signaling in cardiomyo…
ENSBTAT00000001407	ENSBTAG00000001061	PRKCA	4.30992	4.17628	5.33508	-0.353292	0.0290372	0.174177	protein kinase C alpha [Source:HGNC Symbol;Acc:HGNC:9393]	GO:0005737,GO:0005622,GO:0044424,GO:0043226,GO:0043229,GO:0044444,GO:0043227,GO:0072358,GO:0072359,GO:0043231,GO:0001944,GO:0006928,GO:0001568,GO:0048514,GO:0048646,GO:0001525,GO:0048870,GO:0051674,GO:0009653,GO:0071840,GO:0051270,GO:0040011,GO:0016043,GO:2000145,GO:0016740,GO:0044085,GO:0040012,GO:0030334,GO:0031982,GO:0043542,GO:0022607,GO:0051272,GO:2000147,GO:0045765,GO:0043534,GO:1901342,GO:…	cytoplasm,intracellular,intracellular part,organelle,intracellular organelle,cytoplasmic part,membrane-bounded organelle,cardiovascular system development,circulatory system development,intracellular membrane-bounded organelle,vasculature development,cellular component movement,blood vessel development,blood vessel morphogenesis,anatomical structure formation involved in morphogenesis,angiogenesi…	bta04510,bta05205,bta04015,bta04919,bta04150,bta05146,bta04310,bta05143,bta04666,bta05200,bta04014,bta04916,bta04370,bta04012,bta04070,bta05214,bta04530,bta04066,bta04921,bta04961,bta05032,bta04728,bta04670,bta04960,bta04918,bta04750,bta04725,bta04270,bta05223,bta04540,bta05161,bta04724,bta04971,bta04010,bta04911,bta04723,bta04730,bta05031,bta04727,bta04726,bta04720,bta04713,bta04970,bta04972,bta…	Focal adhesion,Proteoglycans in cancer,Rap1 signaling pathway,Thyroid hormone signaling pathway,mTOR signaling pathway,Amoebiasis,Wnt signaling pathway,African trypanosomiasis,Fc gamma R-mediated phagocytosis,Pathways in cancer,Ras signaling pathway,Melanogenesis,VEGF signaling pathway,ErbB signaling pathway,Phosphatidylinositol signaling system,Glioma,Tight junction,HIF-1 signaling pathway,Oxyto…
ENSBTAT00000004768	ENSBTAG00000003658	RELN	12.6097	7.32975	9.66177	-0.398524	0.0119834	0.136344	reelin precursor [Source:RefSeq peptide;Acc:NP_001193387]	GO:0005737,GO:0005622,GO:0044424,GO:0006928,GO:0048646,GO:0048870,GO:0051674,GO:0009653,GO:0071840,GO:0051270,GO:0040011,GO:0016043,GO:2000145,GO:0044085,GO:0040012,GO:0030334,GO:0031012,GO:0022607,GO:0051272,GO:2000147,GO:0030335,GO:0022603,GO:0016477,GO:0044767,GO:0040017,GO:0032502,GO:0042995,GO:0032989,GO:0000902,GO:0048869,GO:0005578,GO:0016310,GO:0018212,GO:0014068,GO:0048856,GO:0018108,GO:…	cytoplasm,intracellular,intracellular part,cellular component movement,anatomical structure formation involved in morphogenesis,cell motility,localization of cell,anatomical structure morphogenesis,cellular component organization or biogenesis,regulation of cellular component movement,locomotion,cellular component organization,regulation of cell motility,cellular component biogenesis,regulation o…	bta04510,bta04512,bta04151	Focal adhesion,ECM-receptor interaction,PI3K-Akt signaling pathway
ENSBTAT00000023163	ENSBTAG00000017422	TAOK2	6.34368	11.2466	14.8628	-0.402213	0.00461018	0.112832	serine/threonine-protein kinase TAO2 [Source:RefSeq peptide;Acc:NP_001180020]	GO:0005737,GO:0005622,GO:0044424,GO:0043226,GO:0043229,GO:0044444,GO:0043227,GO:0043231,GO:0009653,GO:0071840,GO:0043228,GO:0043232,GO:0016043,GO:0016740,GO:0044085,GO:0031982,GO:0022607,GO:0007160,GO:0031589,GO:0022603,GO:0044767,GO:0016301,GO:0044422,GO:0032502,GO:0007155,GO:0022610,GO:0032989,GO:0000902,GO:0048869,GO:0044446,GO:0016310,GO:0031410,GO:0048856,GO:0016773,GO:0007010,GO:0005829,GO:…	cytoplasm,intracellular,intracellular part,organelle,intracellular organelle,cytoplasmic part,membrane-bounded organelle,intracellular membrane-bounded organelle,anatomical structure morphogenesis,cellular component organization or biogenesis,non-membrane-bounded organelle,intracellular non-membrane-bounded organelle,cellular component organization,transferase activity,cellular component biogenes…	bta04010	MAPK signaling pathway
ENSBTAT00000030067	ENSBTAG00000022255	AR	11.3698	2.06084	2.72828	-0.404763	0.04773	0.208277	androgen receptor [Source:HGNC Symbol;Acc:HGNC:644]	GO:0019953,GO:0007283,GO:0048232,GO:0044702,GO:0007276,GO:0032504,GO:0005737,GO:0005622,GO:0048609,GO:0044424,GO:0043226,GO:0043229,GO:0022414,GO:0048610,GO:0000003,GO:0043227,GO:0043231,GO:0009566,GO:0007338,GO:0048646,GO:0009653,GO:0071840,GO:0043228,GO:0043232,GO:0007169,GO:0016043,GO:0007167,GO:0044085,GO:0006461,GO:0070271,GO:0065003,GO:0071822,GO:0043933,GO:0009888,GO:0022607,GO:0035295,GO:…	sexual reproduction,spermatogenesis,male gamete generation,single organism reproductive process,gamete generation,multicellular organism reproduction,cytoplasm,intracellular,multicellular organismal reproductive process,intracellular part,organelle,intracellular organelle,reproductive process,cellular process involved in reproduction,reproduction,membrane-bounded organelle,intracellular membrane-…	bta04114,bta05200,bta05215	Oocyte meiosis,Pathways in cancer,Prostate cancer
ENSBTAT00000003743	ENSBTAG00000002880	-	4.29822	3.3536	4.44185	-0.405451	0.0238111	0.16398	--	GO:0071840,GO:0007169,GO:0016043,GO:0007167,GO:0071822,GO:0043933,GO:0008286,GO:0007010,GO:1901701,GO:0071495,GO:0030036,GO:0007015,GO:1901652,GO:0030029,GO:0032869,GO:0032868,GO:0006996,GO:0071375,GO:0043434,GO:1901653,GO:0071417,GO:0009719,GO:0032870,GO:1901700,GO:1901699,GO:0010243,GO:0070887,GO:0071310,GO:0009725,GO:1901698,GO:0010033,GO:0044699,GO:0044763,GO:0009987,GO:0008150,GO:0051716,GO:…	cellular component organization or biogenesis,transmembrane receptor protein tyrosine kinase signaling pathway,cellular component organization,enzyme linked receptor protein signaling pathway,protein complex subunit organization,macromolecular complex subunit organization,insulin receptor signaling pathway,cytoskeleton organization,cellular response to oxygen-containing compound,cellular response…	bta04910,bta04520,bta03320	Insulin signaling pathway,Adherens junction,PPAR signaling pathway
ENSBTAT00000022042	ENSBTAG00000016566	ITGA9	6.7129	5.62194	7.45183	-0.406528	0.0317777	0.180309	integrin alpha-9 precursor [Source:RefSeq peptide;Acc:NP_001179647]	GO:0006928,GO:0048870,GO:0051674,GO:0040011,GO:0016477,GO:0007155,GO:0022610,GO:0045178,GO:0009925,GO:0008305,GO:0006935,GO:0042330,GO:0016323,GO:0070887,GO:0007229,GO:0044464,GO:0005623,GO:0050900,GO:0060326,GO:0051179,GO:0005575,GO:0030595,GO:0071621,GO:0044459,GO:0043235,GO:0032991,GO:0030593,GO:0031226,GO:0005887,GO:0009605,GO:0043234,GO:0002376,GO:0044699,GO:0044763,GO:0016020,GO:0009987,GO:…	cellular component movement,cell motility,localization of cell,locomotion,cell migration,cell adhesion,biological adhesion,basal part of cell,basal plasma membrane,integrin complex,chemotaxis,taxis,basolateral plasma membrane,cellular response to chemical stimulus,integrin-mediated signaling pathway,cell part,cell,leukocyte migration,cell chemotaxis,localization,cellular_component,leukocyte chemo…	bta04510,bta04512,bta04151,bta05410,bta05412,bta05414,bta04810,bta04514	Focal adhesion,ECM-receptor interaction,PI3K-Akt signaling pathway,Hypertrophic cardiomyopathy (HCM),Arrhythmogenic right ventricular cardiomyopathy (ARVC),Dilated cardiomyopathy,Regulation of actin cytoskeleton,Cell adhesion molecules (CAMs)
ENSBTAT00000024029	ENSBTAG00000018049	MKNK2	6.68111	11.0858	14.8284	-0.419648	0.0191176	0.153342	MAP kinase interacting serine/threonine kinase 2 [Source:HGNC Symbol;Acc:HGNC:7111]	GO:0005737,GO:0005622,GO:0044424,GO:0043226,GO:0043229,GO:0043227,GO:0043231,GO:0043228,GO:0043232,GO:0016740,GO:0044767,GO:0016301,GO:0044422,GO:0032502,GO:0044446,GO:0016310,GO:0048856,GO:0016773,GO:0016772,GO:0004672,GO:0043167,GO:0006468,GO:0006793,GO:0030554,GO:0006796,GO:0032559,GO:0005524,GO:0004674,GO:0005516,GO:0071243,GO:0046777,GO:0043168,GO:0036094,GO:0001882,GO:0032549,GO:0032555,GO:…	cytoplasm,intracellular,intracellular part,organelle,intracellular organelle,membrane-bounded organelle,intracellular membrane-bounded organelle,non-membrane-bounded organelle,intracellular non-membrane-bounded organelle,transferase activity,single-organism developmental process,kinase activity,organelle part,developmental process,intracellular organelle part,phosphorylation,anatomical structure …	bta04910,bta04066,bta04010	Insulin signaling pathway,HIF-1 signaling pathway,MAPK signaling pathway
ENSBTAT00000007277	ENSBTAG00000005533	PPP2R5D	4.90567	6.8175	9.39834	-0.463164	0.0171446	0.14875	serine/threonine-protein phosphatase 2A 56 kDa regulatory subunit delta isoform [Source:RefSeq peptide;Acc:NP_001193287]	GO:0005622,GO:0044424,GO:0019888,GO:0044464,GO:0019208,GO:0005623,GO:0008287,GO:0050790,GO:0000159,GO:0030234,GO:0065009,GO:0005575,GO:0008152,GO:0032991,GO:0043234,GO:0019222,GO:0044699,GO:0044763,GO:0009987,GO:0008150,GO:0051716,GO:0007165,GO:0050794,GO:0050896,GO:0065007,GO:0044700,GO:0007154,GO:0023052,GO:0050789,GO:0003674	intracellular,intracellular part,protein phosphatase regulator activity,cell part,phosphatase regulator activity,cell,protein serine/threonine phosphatase complex,regulation of catalytic activity,protein phosphatase type 2A complex,enzyme regulator activity,regulation of molecular function,cellular_component,metabolic process,macromolecular complex,protein complex,regulation of metabolic process,…	bta04151,bta04152,bta04114,bta04261,bta04728,bta03015	PI3K-Akt signaling pathway,AMPK signaling pathway,Oocyte meiosis,Adrenergic signaling in cardiomyocytes,Dopaminergic synapse,mRNA surveillance pathway
ENSBTAT00000000994	ENSBTAG00000000746	KAT2B	9.69146	14.8348	20.4554	-0.463494	0.0252885	0.168662	lysine acetyltransferase 2B [Source:HGNC Symbol;Acc:HGNC:8638]	GO:0005737,GO:0005622,GO:0044424,GO:0043226,GO:0043229,GO:0044444,GO:0043227,GO:0043231,GO:0005856,GO:0071840,GO:0043228,GO:0043232,GO:0016043,GO:0016740,GO:0044430,GO:0032403,GO:0044422,GO:0044446,GO:0016310,GO:0042641,GO:1901701,GO:0071495,GO:0005671,GO:1901652,GO:0006468,GO:0032869,GO:0006793,GO:0015629,GO:0006796,GO:0016051,GO:0009100,GO:0032868,GO:0006469,GO:0007049,GO:0006996,GO:0071375,GO:…	cytoplasm,intracellular,intracellular part,organelle,intracellular organelle,cytoplasmic part,membrane-bounded organelle,intracellular membrane-bounded organelle,cytoskeleton,cellular component organization or biogenesis,non-membrane-bounded organelle,intracellular non-membrane-bounded organelle,cellular component organization,transferase activity,cytoskeletal part,protein complex binding,organel…	bta04919,bta04330,bta05166,bta05203	Thyroid hormone signaling pathway,Notch signaling pathway,HTLV-I infection,Viral carcinogenesis
ENSBTAT00000054109	ENSBTAG00000047857	-	27.3558	4.7882	6.90395	-0.52794	0.0255296	0.169689	--	GO:0006928,GO:0048870,GO:0051674,GO:0071840,GO:0040011,GO:0016043,GO:0071822,GO:0043933,GO:0016477,GO:0007155,GO:0022610,GO:0007010,GO:0030036,GO:0007015,GO:0030029,GO:0006996,GO:0051179,GO:0044699,GO:0044763,GO:0009987,GO:0008150	cellular component movement,cell motility,localization of cell,cellular component organization or biogenesis,locomotion,cellular component organization,protein complex subunit organization,macromolecular complex subunit organization,cell migration,cell adhesion,biological adhesion,cytoskeleton organization,actin cytoskeleton organization,actin filament organization,actin filament-based process,or…	bta04910,bta04520,bta03320	Insulin signaling pathway,Adherens junction,PPAR signaling pathway
ENSBTAT00000015925	ENSBTAG00000012004	TGFB3	13.8586	8.18689	11.827	-0.530696	0.0285059	0.173773	transforming growth factor beta 3 [Source:HGNC Symbol;Acc:HGNC:11769]	GO:0005622,GO:0044424,GO:0043226,GO:0043229,GO:0043227,GO:0043231,GO:0009653,GO:0071840,GO:0016043,GO:0071363,GO:0070848,GO:0007167,GO:0044085,GO:0071822,GO:0043933,GO:0031012,GO:0009888,GO:0022607,GO:0019838,GO:0022603,GO:0060485,GO:0044767,GO:0032502,GO:0014031,GO:0050431,GO:0032989,GO:0000902,GO:0048762,GO:0048869,GO:0016310,GO:0001837,GO:0048856,GO:0007010,GO:0010718,GO:0051130,GO:0050793,GO:…	intracellular,intracellular part,organelle,intracellular organelle,membrane-bounded organelle,intracellular membrane-bounded organelle,anatomical structure morphogenesis,cellular component organization or biogenesis,cellular component organization,cellular response to growth factor stimulus,response to growth factor stimulus,enzyme linked receptor protein signaling pathway,cellular component biog…	bta05410,bta05144,bta05414,bta05146,bta05323,bta05200,bta05145,bta05140,bta05210,bta05212,bta04350,bta05166,bta04068,bta05142,bta04110,bta05211,bta04144,bta05161,bta05220,bta05152,bta04010,bta05321,bta04390,bta04060	Hypertrophic cardiomyopathy (HCM),Malaria,Dilated cardiomyopathy,Amoebiasis,Rheumatoid arthritis,Pathways in cancer,Toxoplasmosis,Leishmaniasis,Colorectal cancer,Pancreatic cancer,TGF-beta signaling pathway,HTLV-I infection,FoxO signaling pathway,Chagas disease (American trypanosomiasis),Cell cycle,Renal cell carcinoma,Endocytosis,Hepatitis B,Chronic myeloid leukemia,Tuberculosis,MAPK signaling p…
ENSBTAT00000029105	ENSBTAG00000021835	PRICKLE2	3.93037	2.6526	3.86656	-0.543645	0.0466233	0.206185	prickle planar cell polarity protein 2 [Source:HGNC Symbol;Acc:HGNC:20340]	GO:0043167,GO:0046872,GO:0043169,GO:0005488,GO:0008270,GO:0046914,GO:0003674	ion binding,metal ion binding,cation binding,binding,zinc ion binding,transition metal ion binding,molecular_function	bta04310	Wnt signaling pathway
ENSBTAT00000034719	ENSBTAG00000024918	BIRC3	0.0563289	22.868	34.5528	-0.595472	0.0122472	0.136762	baculoviral IAP repeat-containing protein 3 [Source:RefSeq peptide;Acc:NP_001030370]	GO:0005737,GO:0005622,GO:0044424,GO:0043226,GO:0043229,GO:0044444,GO:0043227,GO:0043231,GO:0044422,GO:0044446,GO:0005829,GO:0043167,GO:0046872,GO:0043028,GO:0043169,GO:0043027,GO:0004869,GO:0003824,GO:0019538,GO:0005634,GO:1990001,GO:0010941,GO:2000117,GO:0060546,GO:0042981,GO:0043154,GO:0031396,GO:0043412,GO:0044464,GO:0043067,GO:0048523,GO:0008219,GO:0016265,GO:0044267,GO:0060547,GO:0060548,GO:…	cytoplasm,intracellular,intracellular part,organelle,intracellular organelle,cytoplasmic part,membrane-bounded organelle,intracellular membrane-bounded organelle,organelle part,intracellular organelle part,cytosol,ion binding,metal ion binding,cysteine-type endopeptidase regulator activity involved in apoptotic process,cation binding,cysteine-type endopeptidase inhibitor activity involved in apop…	bta04510,bta05200,bta05222,bta05145,bta04621,bta04120,bta04210,bta04668,bta04064	Focal adhesion,Pathways in cancer,Small cell lung cancer,Toxoplasmosis,NOD-like receptor signaling pathway,Ubiquitin mediated proteolysis,Apoptosis,TNF signaling pathway,NF-kappa B signaling pathway
ENSBTAT00000049485	ENSBTAG00000020617	TSC2	7.00139	4.79019	7.26338	-0.600557	0.0459939	0.205207	tuberous sclerosis 2 [Source:HGNC Symbol;Acc:HGNC:12363]	GO:0005737,GO:0005622,GO:0044424,GO:0043226,GO:0043229,GO:0044444,GO:0043227,GO:0043231,GO:0007169,GO:0007167,GO:0008286,GO:0043491,GO:0005829,GO:1901701,GO:0071495,GO:0051896,GO:1901652,GO:0044445,GO:1900076,GO:0032869,GO:0006793,GO:0006796,GO:0008047,GO:0032868,GO:0007049,GO:0071375,GO:0030178,GO:0007264,GO:1901135,GO:0033596,GO:0009116,GO:0043434,GO:1901653,GO:0071417,GO:1901657,GO:0032103,GO:…	cytoplasm,intracellular,intracellular part,organelle,intracellular organelle,cytoplasmic part,membrane-bounded organelle,intracellular membrane-bounded organelle,transmembrane receptor protein tyrosine kinase signaling pathway,enzyme linked receptor protein signaling pathway,insulin receptor signaling pathway,protein kinase B signaling cascade,cytosol,cellular response to oxygen-containing compou…	bta04151,bta04919,bta04150,bta04152,bta04910,bta04115	PI3K-Akt signaling pathway,Thyroid hormone signaling pathway,mTOR signaling pathway,AMPK signaling pathway,Insulin signaling pathway,p53 signaling pathway
ENSBTAT00000001464	ENSBTAG00000001107	CACYBP	2.02035	75.624	116.006	-0.617278	0.00694105	0.120577	calcyclin binding protein [Source:HGNC Symbol;Acc:HGNC:30423]	GO:0005737,GO:0005622,GO:0044424,GO:0043226,GO:0043229,GO:0044444,GO:0043227,GO:0043231,GO:0031982,GO:0031988,GO:0044422,GO:0044446,GO:0005829,GO:0031970,GO:0070062,GO:0043230,GO:0065010,GO:0019904,GO:0012505,GO:0031967,GO:0031975,GO:0031625,GO:0019899,GO:0046983,GO:0030877,GO:0005515,GO:0005634,GO:0042803,GO:0044389,GO:0005641,GO:0044464,GO:0005635,GO:0005623,GO:0044421,GO:0005576,GO:0019005,GO:…	cytoplasm,intracellular,intracellular part,organelle,intracellular organelle,cytoplasmic part,membrane-bounded organelle,intracellular membrane-bounded organelle,vesicle,membrane-bounded vesicle,organelle part,intracellular organelle part,cytosol,organelle envelope lumen,extracellular vesicular exosome,extracellular organelle,extracellular membrane-bounded organelle,protein domain specific bindin…	bta04310	Wnt signaling pathway
ENSBTAT00000007201	ENSBTAG00000005474	CREB1	5.92877	8.72021	13.5385	-0.634633	0.0226344	0.160468	cyclic AMP-responsive element-binding protein 1 [Source:RefSeq peptide;Acc:NP_776710]	GO:0032504,GO:0005622,GO:0048609,GO:0044424,GO:0043226,GO:0043229,GO:0022414,GO:0000003,GO:0043227,GO:0072358,GO:0072359,GO:0043231,GO:0009653,GO:0071840,GO:0043228,GO:0043232,GO:0016043,GO:0071363,GO:0070848,GO:0009888,GO:0007507,GO:0035295,GO:0030323,GO:0030324,GO:0044767,GO:0060541,GO:0044422,GO:0032502,GO:0032989,GO:0000902,GO:0060429,GO:0048869,GO:0044446,GO:0016310,GO:0048856,GO:0060428,GO:…	multicellular organism reproduction,intracellular,multicellular organismal reproductive process,intracellular part,organelle,intracellular organelle,reproductive process,reproduction,membrane-bounded organelle,cardiovascular system development,circulatory system development,intracellular membrane-bounded organelle,anatomical structure morphogenesis,cellular component organization or biogenesis,no…	bta04151,bta04152,bta04022,bta04261,bta04916,bta05215,bta04024,bta05166,bta04728,bta04710,bta04918,bta04725,bta04915,bta04612,bta05161,bta05152,bta04668,bta05016,bta04911,bta05030,bta05031,bta05203,bta04713,bta05034,bta04962,bta04380	PI3K-Akt signaling pathway,AMPK signaling pathway,cGMP-PKG signaling pathway,Adrenergic signaling in cardiomyocytes,Melanogenesis,Prostate cancer,cAMP signaling pathway,HTLV-I infection,Dopaminergic synapse,Circadian rhythm,Thyroid hormone synthesis,Cholinergic synapse,Estrogen signaling pathway,Antigen processing and presentation,Hepatitis B,Tuberculosis,TNF signaling pathway,Huntington's diseas…
ENSBTAT00000063202	ENSBTAG00000014289	ZFYVE9	5.56411	11.6144	18.9544	-0.706625	0.00128008	0.0937198	zinc finger FYVE-type containing 9 [Source:HGNC Symbol;Acc:HGNC:6775]	GO:0005737,GO:0005622,GO:0044424,GO:0043226,GO:0043229,GO:0044444,GO:0043227,GO:0043231,GO:0071840,GO:0016043,GO:0071363,GO:0070848,GO:0007167,GO:0043623,GO:0044085,GO:0006461,GO:0070271,GO:0065003,GO:0034622,GO:0071822,GO:0043933,GO:0022607,GO:0044422,GO:0044446,GO:0005829,GO:0071495,GO:0019904,GO:0043167,GO:0071560,GO:0007179,GO:0071559,GO:0031090,GO:0046872,GO:0043169,GO:0006605,GO:0043168,GO:…	cytoplasm,intracellular,intracellular part,organelle,intracellular organelle,cytoplasmic part,membrane-bounded organelle,intracellular membrane-bounded organelle,cellular component organization or biogenesis,cellular component organization,cellular response to growth factor stimulus,response to growth factor stimulus,enzyme linked receptor protein signaling pathway,cellular protein complex assemb…	bta04350,bta04144	TGF-beta signaling pathway,Endocytosis
ENSBTAT00000046133	ENSBTAG00000014426	PRKAG1	4.58969	7.12354	11.6307	-0.707266	0.00773241	0.123257	5'-AMP-activated protein kinase subunit gamma-1 [Source:RefSeq peptide;Acc:NP_777011]	GO:0005622,GO:0044424,GO:0043226,GO:0043229,GO:0043227,GO:0043231,GO:0016740,GO:0031982,GO:0031988,GO:0016301,GO:0016310,GO:0016773,GO:0016772,GO:0004672,GO:0070062,GO:0043230,GO:0065010,GO:0006468,GO:0006793,GO:0006796,GO:0019899,GO:0003824,GO:0019538,GO:0005515,GO:0005634,GO:0043412,GO:0044464,GO:0044267,GO:0005623,GO:0044421,GO:0006464,GO:0036211,GO:0005576,GO:0005488,GO:0043170,GO:0005575,GO:…	intracellular,intracellular part,organelle,intracellular organelle,membrane-bounded organelle,intracellular membrane-bounded organelle,transferase activity,vesicle,membrane-bounded vesicle,kinase activity,phosphorylation,phosphotransferase activity, alcohol group as acceptor,transferase activity, transferring phosphorus-containing groups,protein kinase activity,extracellular vesicular exosome,ext…	bta05410,bta04152,bta04910,bta04932,bta04921,bta04068,bta04710,bta04920	Hypertrophic cardiomyopathy (HCM),AMPK signaling pathway,Insulin signaling pathway,Non-alcoholic fatty liver disease (NAFLD),Oxytocin signaling pathway,FoxO signaling pathway,Circadian rhythm,Adipocytokine signaling pathway
ENSBTAT00000029069	ENSBTAG00000021808	CACNB3	10.7487	1.81743	3.00486	-0.725403	0.0276072	0.17242	calcium voltage-gated channel auxiliary subunit beta 3 [Source:HGNC Symbol;Acc:HGNC:1403]	GO:0071840,GO:0016043,GO:0009888,GO:0044767,GO:0032502,GO:0048869,GO:0048856,GO:0061061,GO:0042692,GO:0048468,GO:0060538,GO:0030154,GO:0032879,GO:0048741,GO:0048747,GO:0007275,GO:0007519,GO:1901385,GO:0055001,GO:0051146,GO:0055002,GO:0048731,GO:0060537,GO:0044464,GO:0007517,GO:0014706,GO:0005623,GO:0048584,GO:0007528,GO:0008331,GO:2001257,GO:0051179,GO:0048513,GO:0050808,GO:1901019,GO:0065009,GO:…	cellular component organization or biogenesis,cellular component organization,tissue development,single-organism developmental process,developmental process,cellular developmental process,anatomical structure development,muscle structure development,muscle cell differentiation,cell development,skeletal muscle organ development,cell differentiation,regulation of localization,skeletal muscle fiber …	bta05410,bta05412,bta05414,bta04261,bta04260,bta04921,bta04010	Hypertrophic cardiomyopathy (HCM),Arrhythmogenic right ventricular cardiomyopathy (ARVC),Dilated cardiomyopathy,Adrenergic signaling in cardiomyocytes,Cardiac muscle contraction,Oxytocin signaling pathway,MAPK signaling pathway
ENSBTAT00000007798	ENSBTAG00000005940	PRKAB1	3.88585	5.65542	9.93215	-0.812472	0.0463219	0.205602	protein kinase AMP-activated non-catalytic subunit beta 1 [Source:HGNC Symbol;Acc:HGNC:9378]	GO:0005622,GO:0044424,GO:0043226,GO:0043229,GO:0043227,GO:0043231,GO:0016740,GO:0044767,GO:0016301,GO:0032502,GO:0016310,GO:0048856,GO:0016773,GO:0016772,GO:0004672,GO:0006468,GO:0006793,GO:0006796,GO:0003824,GO:0019538,GO:0005634,GO:0043436,GO:0007275,GO:0044281,GO:0006082,GO:0044710,GO:0035878,GO:0051338,GO:0043412,GO:0044464,GO:0045859,GO:0043549,GO:0044267,GO:0005623,GO:0044711,GO:0019220,GO:…	intracellular,intracellular part,organelle,intracellular organelle,membrane-bounded organelle,intracellular membrane-bounded organelle,transferase activity,single-organism developmental process,kinase activity,developmental process,phosphorylation,anatomical structure development,phosphotransferase activity, alcohol group as acceptor,transferase activity, transferring phosphorus-containing groups…	bta05410,bta04152,bta04910,bta04932,bta04921,bta04068,bta04710,bta04920	Hypertrophic cardiomyopathy (HCM),AMPK signaling pathway,Insulin signaling pathway,Non-alcoholic fatty liver disease (NAFLD),Oxytocin signaling pathway,FoxO signaling pathway,Circadian rhythm,Adipocytokine signaling pathway
ENSBTAT00000007691	ENSBTAG00000005847	ROCK2	9.76096	15.8249	28.9453	-0.871133	0.017219	0.14903	Rho associated coiled-coil containing protein kinase 2 [Source:HGNC Symbol;Acc:HGNC:10252]	GO:0005737,GO:0005622,GO:0044424,GO:0043226,GO:0043229,GO:0044444,GO:0015630,GO:0072358,GO:0072359,GO:0001944,GO:0006928,GO:0001568,GO:0048514,GO:0048646,GO:0005856,GO:0001525,GO:0048870,GO:0051674,GO:0009653,GO:0071840,GO:0043228,GO:0043232,GO:0051270,GO:0040011,GO:0016043,GO:2000145,GO:0016740,GO:0044430,GO:0005815,GO:0040012,GO:0030334,GO:0009888,GO:0043542,GO:0051272,GO:2000147,GO:0045765,GO:…	cytoplasm,intracellular,intracellular part,organelle,intracellular organelle,cytoplasmic part,microtubule cytoskeleton,cardiovascular system development,circulatory system development,vasculature development,cellular component movement,blood vessel development,blood vessel morphogenesis,anatomical structure formation involved in morphogenesis,cytoskeleton,angiogenesis,cell motility,localization o…	bta04510,bta05205,bta04360,bta04310,bta04810,bta04611,bta04022,bta04024,bta04921,bta04670,bta04062,bta04270,bta05132	Focal adhesion,Proteoglycans in cancer,Axon guidance,Wnt signaling pathway,Regulation of actin cytoskeleton,Platelet activation,cGMP-PKG signaling pathway,cAMP signaling pathway,Oxytocin signaling pathway,Leukocyte transendothelial migration,Chemokine signaling pathway,Vascular smooth muscle contraction,Salmonella infection
ENSBTAT00000012176	ENSBTAG00000009239	SLC16A10	9.93105	3.91163	7.1929	-0.878804	7.34e-05	0.076182	solute carrier family 16 member 10 [Source:HGNC Symbol;Acc:HGNC:17027]	GO:0072337,GO:0044464,GO:0005623,GO:0009914,GO:0072349,GO:0051179,GO:0015349,GO:0015173,GO:0015801,GO:0005575,GO:0006865,GO:0015171,GO:0015711,GO:0044459,GO:0010817,GO:0070327,GO:0006820,GO:0046943,GO:0008509,GO:0071702,GO:0008514,GO:0031226,GO:0005887,GO:0065008,GO:0005342,GO:0015849,GO:0046942,GO:0022804,GO:0044765,GO:0015291,GO:0051234,GO:0006810,GO:0006811,GO:0022892,GO:0015075,GO:0071705,GO:…	modified amino acid transport,cell part,cell,hormone transport,modified amino acid transmembrane transporter activity,localization,thyroid hormone transmembrane transporter activity,aromatic amino acid transmembrane transporter activity,aromatic amino acid transport,cellular_component,amino acid transport,amino acid transmembrane transporter activity,organic anion transport,plasma membrane part,r…	bta04919,bta04974	Thyroid hormone signaling pathway,Protein digestion and absorption
ENSBTAT00000046231	ENSBTAG00000013905	SMC3	7.05942	11.927	22.1241	-0.891388	0.00595848	0.117251	structural maintenance of chromosomes 3 [Source:HGNC Symbol;Acc:HGNC:2468]	GO:0005737,GO:0005622,GO:0044424,GO:0043226,GO:0043229,GO:0048610,GO:0000003,GO:0015630,GO:0043227,GO:0043231,GO:0005856,GO:0071840,GO:0043228,GO:0043232,GO:0016043,GO:0044430,GO:0032403,GO:0005819,GO:0044767,GO:0044422,GO:0032502,GO:2000104,GO:0048869,GO:0044446,GO:0048856,GO:0050793,GO:0048863,GO:0008156,GO:0043167,GO:0048864,GO:0030554,GO:0032559,GO:0005524,GO:0032876,GO:0006275,GO:0007049,GO:…	cytoplasm,intracellular,intracellular part,organelle,intracellular organelle,cellular process involved in reproduction,reproduction,microtubule cytoskeleton,membrane-bounded organelle,intracellular membrane-bounded organelle,cytoskeleton,cellular component organization or biogenesis,non-membrane-bounded organelle,intracellular non-membrane-bounded organelle,cellular component organization,cytoske…	bta04114,bta04110	Oocyte meiosis,Cell cycle
ENSBTAT00000031316	ENSBTAG00000012667	CAMK2G	5.179	2.05329	3.89938	-0.925309	0.00214732	0.101257	calcium/calmodulin-dependent protein kinase type II subunit gamma [Source:RefSeq peptide;Acc:NP_001091033]	GO:0005622,GO:0044424,GO:0043226,GO:0043229,GO:0005856,GO:0071840,GO:0043228,GO:0043232,GO:0016043,GO:0016740,GO:0044430,GO:0044085,GO:0006461,GO:0070271,GO:0065003,GO:0071822,GO:0043933,GO:0022607,GO:0016301,GO:0044422,GO:0042995,GO:0044446,GO:0016310,GO:0016773,GO:0016772,GO:0004672,GO:0044463,GO:0043167,GO:0051325,GO:0022403,GO:0006468,GO:0006793,GO:0030554,GO:0006796,GO:0032559,GO:0005524,GO:…	intracellular,intracellular part,organelle,intracellular organelle,cytoskeleton,cellular component organization or biogenesis,non-membrane-bounded organelle,intracellular non-membrane-bounded organelle,cellular component organization,transferase activity,cytoskeletal part,cellular component biogenesis,protein complex assembly,protein complex biogenesis,macromolecular complex assembly,protein comp…	bta05205,bta04114,bta04310,bta04261,bta04916,bta04012,bta05214,bta04024,bta04066,bta04921,bta04728,bta04750,bta04725,bta04722,bta04971,bta05152,bta04911,bta05031,bta04720,bta04713,bta04912,bta04020,bta04740	Proteoglycans in cancer,Oocyte meiosis,Wnt signaling pathway,Adrenergic signaling in cardiomyocytes,Melanogenesis,ErbB signaling pathway,Glioma,cAMP signaling pathway,HIF-1 signaling pathway,Oxytocin signaling pathway,Dopaminergic synapse,Inflammatory mediator regulation of TRP channels,Cholinergic synapse,Neurotrophin signaling pathway,Gastric acid secretion,Tuberculosis,Insulin secretion,Amphet…
ENSBTAT00000046117	ENSBTAG00000032518	SPRED1	5.8045	10.4617	20.2718	-0.954358	0.0456112	0.204687	sprouty related EVH1 domain containing 1 [Source:HGNC Symbol;Acc:HGNC:20249]	GO:0005622,GO:0044424,GO:0043226,GO:0043229,GO:0043227,GO:0043231,GO:0032502,GO:0016310,GO:0005173,GO:0018210,GO:0035303,GO:0006468,GO:0016311,GO:0018107,GO:0006793,GO:0006796,GO:0006469,GO:0010921,GO:0043407,GO:0010799,GO:0019210,GO:0051348,GO:0033673,GO:0031400,GO:0043405,GO:0010801,GO:0019899,GO:0019538,GO:0005515,GO:0005634,GO:0035601,GO:0071901,GO:0010563,GO:0045936,GO:0018193,GO:0007275,GO:…	intracellular,intracellular part,organelle,intracellular organelle,membrane-bounded organelle,intracellular membrane-bounded organelle,developmental process,phosphorylation,stem cell factor receptor binding,peptidyl-threonine modification,regulation of dephosphorylation,protein phosphorylation,dephosphorylation,peptidyl-threonine phosphorylation,phosphorus metabolic process,phosphate-containing c…	bta04630	Jak-STAT signaling pathway
ENSBTAT00000008224	ENSBTAG00000006268	IKBKG	5.83616	3.98445	7.87257	-0.982453	0.04574	0.204923	Bos taurus inhibitor of kappa light polypeptide gene enhancer in B-cells, kinase gamma (IKBKG), mRNA. [Source:RefSeq mRNA;Acc:NM_174354]	GO:0005737,GO:0005622,GO:0044424,GO:0043226,GO:0043229,GO:0044444,GO:0015630,GO:0043227,GO:0043231,GO:0005856,GO:0043228,GO:0043232,GO:0044430,GO:0005819,GO:0044422,GO:0072686,GO:0044446,GO:0005829,GO:0019904,GO:0043167,GO:0044445,GO:0046872,GO:0046982,GO:0043169,GO:0031625,GO:0019899,GO:0046983,GO:0005515,GO:0005634,GO:0042803,GO:0044389,GO:0000922,GO:0009967,GO:0044464,GO:0005623,GO:0010740,GO:…	cytoplasm,intracellular,intracellular part,organelle,intracellular organelle,cytoplasmic part,microtubule cytoskeleton,membrane-bounded organelle,intracellular membrane-bounded organelle,cytoskeleton,non-membrane-bounded organelle,intracellular non-membrane-bounded organelle,cytoskeletal part,spindle,organelle part,mitotic spindle,intracellular organelle part,cytosol,protein domain specific bindi…	bta04151,bta05200,bta05222,bta04014,bta05145,bta04621,bta05215,bta04662,bta04660,bta05212,bta05166,bta05340,bta05221,bta05142,bta04062,bta04623,bta05161,bta04210,bta04920,bta05220,bta04668,bta04010,bta04622,bta04064,bta04620,bta05203,bta05169,bta04380,bta05168,bta05160	PI3K-Akt signaling pathway,Pathways in cancer,Small cell lung cancer,Ras signaling pathway,Toxoplasmosis,NOD-like receptor signaling pathway,Prostate cancer,B cell receptor signaling pathway,T cell receptor signaling pathway,Pancreatic cancer,HTLV-I infection,Primary immunodeficiency,Acute myeloid leukemia,Chagas disease (American trypanosomiasis),Chemokine signaling pathway,Cytosolic DNA-sensing…
ENSBTAT00000023349	ENSBTAG00000017549	KITLG	9.74604	6.37942	12.8789	-1.01351	0.0363382	0.188645	Kit ligand Soluble KIT ligand [Source:UniProtKB/Swiss-Prot;Acc:Q28132]	GO:0032504,GO:0005737,GO:0005622,GO:0044424,GO:0043226,GO:0043229,GO:0022414,GO:0022412,GO:0048610,GO:0000003,GO:0006928,GO:0005856,GO:0048870,GO:0051674,GO:0043228,GO:0043232,GO:0051270,GO:0040011,GO:2000145,GO:0040012,GO:0030334,GO:0009888,GO:0051272,GO:2000147,GO:0030335,GO:0016477,GO:0060485,GO:0044767,GO:0040017,GO:0032502,GO:0014031,GO:0007155,GO:0022610,GO:0042995,GO:0048762,GO:0060429,GO:…	multicellular organism reproduction,cytoplasm,intracellular,intracellular part,organelle,intracellular organelle,reproductive process,cellular process involved in reproduction in multicellular organism,cellular process involved in reproduction,reproduction,cellular component movement,cytoskeleton,cell motility,localization of cell,non-membrane-bounded organelle,intracellular non-membrane-bounded …	bta04151,bta04015,bta05200,bta04014,bta04916,bta04640,bta04060	PI3K-Akt signaling pathway,Rap1 signaling pathway,Pathways in cancer,Ras signaling pathway,Melanogenesis,Hematopoietic cell lineage,Cytokine-cytokine receptor interaction
ENSBTAT00000027944	ENSBTAG00000020983	RRAS	8.86037	2.68319	5.42306	-1.01516	0.0277465	0.172475	related RAS viral (r-ras) oncogene homolog [Source:HGNC Symbol;Acc:HGNC:10447]	GO:0043226,GO:0043227,GO:0072358,GO:0072359,GO:0001944,GO:0006928,GO:0001568,GO:0005912,GO:0048514,GO:0048646,GO:0070161,GO:0030055,GO:0005924,GO:0005925,GO:0001525,GO:0048870,GO:0051674,GO:0009653,GO:0051270,GO:0040011,GO:2000145,GO:0040012,GO:0030334,GO:0031982,GO:0032403,GO:0045765,GO:1901342,GO:0022603,GO:0031988,GO:0016477,GO:0044767,GO:0032502,GO:0048869,GO:0048856,GO:0043491,GO:0050793,GO:…	organelle,membrane-bounded organelle,cardiovascular system development,circulatory system development,vasculature development,cellular component movement,blood vessel development,adherens junction,blood vessel morphogenesis,anatomical structure formation involved in morphogenesis,anchoring junction,cell-substrate junction,cell-substrate adherens junction,focal adhesion,angiogenesis,cell motility,…	bta05205,bta04015,bta04810,bta04014,bta04024,bta04530,bta05166,bta04010	Proteoglycans in cancer,Rap1 signaling pathway,Regulation of actin cytoskeleton,Ras signaling pathway,cAMP signaling pathway,Tight junction,HTLV-I infection,MAPK signaling pathway
ENSBTAT00000039425	ENSBTAG00000007602	ITGA8	20.5348	1.68058	3.47319	-1.0473	0.0321373	0.180962	integrin subunit alpha 8 [Source:HGNC Symbol;Acc:HGNC:6144]	GO:0005737,GO:0005622,GO:0044424,GO:0043226,GO:0043229,GO:0044444,GO:0043227,GO:0043231,GO:0005912,GO:0048646,GO:0070161,GO:0030055,GO:0005924,GO:0005925,GO:0009653,GO:0071840,GO:0016043,GO:0071363,GO:0070848,GO:0007167,GO:0009888,GO:0007160,GO:0031589,GO:0090287,GO:0044767,GO:0032502,GO:0007155,GO:0022610,GO:0032989,GO:0000902,GO:0030198,GO:0048869,GO:0043062,GO:0048856,GO:0009790,GO:0048729,GO:…	cytoplasm,intracellular,intracellular part,organelle,intracellular organelle,cytoplasmic part,membrane-bounded organelle,intracellular membrane-bounded organelle,adherens junction,anatomical structure formation involved in morphogenesis,anchoring junction,cell-substrate junction,cell-substrate adherens junction,focal adhesion,anatomical structure morphogenesis,cellular component organization or b…	bta04510,bta04512,bta04151,bta05410,bta05412,bta05414,bta04810,bta04514	Focal adhesion,ECM-receptor interaction,PI3K-Akt signaling pathway,Hypertrophic cardiomyopathy (HCM),Arrhythmogenic right ventricular cardiomyopathy (ARVC),Dilated cardiomyopathy,Regulation of actin cytoskeleton,Cell adhesion molecules (CAMs)
ENSBTAT00000029211	ENSBTAG00000021910	TBL1XR1	3.4905	29.1452	60.9305	-1.06391	0.000824961	0.0937198	transducin beta like 1 X-linked receptor 1 [Source:HGNC Symbol;Acc:HGNC:29529]	GO:0005622,GO:0044424,GO:0043226,GO:0043229,GO:0015630,GO:0043227,GO:0043231,GO:0005856,GO:0071840,GO:0043228,GO:0043232,GO:0016043,GO:0044430,GO:0009888,GO:0005819,GO:0061448,GO:0044422,GO:0032502,GO:0048869,GO:0044446,GO:0048856,GO:0005876,GO:0006793,GO:0006796,GO:0006996,GO:0030154,GO:1901135,GO:0019216,GO:0008013,GO:0019538,GO:1901564,GO:0005515,GO:0005874,GO:0005634,GO:0035601,GO:0007275,GO:…	intracellular,intracellular part,organelle,intracellular organelle,microtubule cytoskeleton,membrane-bounded organelle,intracellular membrane-bounded organelle,cytoskeleton,cellular component organization or biogenesis,non-membrane-bounded organelle,intracellular non-membrane-bounded organelle,cellular component organization,cytoskeletal part,tissue development,spindle,connective tissue developme…	bta04310	Wnt signaling pathway
ENSBTAT00000038491	ENSBTAG00000000754	PPP2R5A	3.08825	18.8763	40.2149	-1.09115	0.0248605	0.167413	protein phosphatase 2 regulatory subunit B'alpha [Source:HGNC Symbol;Acc:HGNC:9309]	GO:0005737,GO:0005622,GO:0044424,GO:0043226,GO:0043229,GO:0044444,GO:0071840,GO:0043228,GO:0043232,GO:0016043,GO:0044422,GO:0016310,GO:0005829,GO:0016044,GO:0035303,GO:0061024,GO:0016311,GO:0035306,GO:0035307,GO:0006793,GO:0006796,GO:0051128,GO:0006470,GO:0090003,GO:0032879,GO:0090002,GO:0051348,GO:0033673,GO:0019216,GO:0019899,GO:0035304,GO:0019538,GO:0005515,GO:0072659,GO:0044710,GO:0019888,GO:…	cytoplasm,intracellular,intracellular part,organelle,intracellular organelle,cytoplasmic part,cellular component organization or biogenesis,non-membrane-bounded organelle,intracellular non-membrane-bounded organelle,cellular component organization,organelle part,phosphorylation,cytosol,cellular membrane organization,regulation of dephosphorylation,membrane organization,dephosphorylation,positive …	bta04151,bta04152,bta04114,bta04261,bta04728,bta03015	PI3K-Akt signaling pathway,AMPK signaling pathway,Oocyte meiosis,Adrenergic signaling in cardiomyocytes,Dopaminergic synapse,mRNA surveillance pathway
ENSBTAT00000056825	ENSBTAG00000039160	VAV1	4.48244	1.3963	2.97756	-1.09252	0.0392412	0.193719	vav guanine nucleotide exchange factor 1 [Source:HGNC Symbol;Acc:HGNC:12657]	GO:0005622,GO:0006928,GO:0048870,GO:0051674,GO:0071840,GO:0040011,GO:0016043,GO:0016477,GO:0044767,GO:0032502,GO:0007155,GO:0022610,GO:0048869,GO:0048856,GO:0007266,GO:0032535,GO:0008361,GO:0030054,GO:0006793,GO:0006796,GO:0035023,GO:0030155,GO:0007264,GO:0005089,GO:0007265,GO:0006935,GO:0042330,GO:0030154,GO:1901135,GO:0009116,GO:1901657,GO:0051056,GO:1901564,GO:1901292,GO:0005515,GO:0046578,GO:…	intracellular,cellular component movement,cell motility,localization of cell,cellular component organization or biogenesis,locomotion,cellular component organization,cell migration,single-organism developmental process,developmental process,cell adhesion,biological adhesion,cellular developmental process,anatomical structure development,Rho protein signal transduction,regulation of cellular compo…	bta04510,bta04810,bta04666,bta04662,bta04024,bta04660,bta04670,bta04664,bta04062,bta04650	Focal adhesion,Regulation of actin cytoskeleton,Fc gamma R-mediated phagocytosis,B cell receptor signaling pathway,cAMP signaling pathway,T cell receptor signaling pathway,Leukocyte transendothelial migration,Fc epsilon RI signaling pathway,Chemokine signaling pathway,Natural killer cell mediated cytotoxicity
ENSBTAT00000012497	ENSBTAG00000010125	STAT5B	4.41538	3.58024	7.91706	-1.14491	0.0287976	0.173851	signal transducer and activator of transcription 5B [Source:HGNC Symbol;Acc:HGNC:11367]	GO:0044702,GO:0032504,GO:0005737,GO:0005622,GO:0048609,GO:0044424,GO:0043226,GO:0043229,GO:0022414,GO:0000003,GO:0043227,GO:0043231,GO:0006790,GO:0007169,GO:0071363,GO:0070848,GO:0007167,GO:0009888,GO:0032825,GO:0044767,GO:0043603,GO:0032502,GO:0007155,GO:0022610,GO:0060429,GO:0048869,GO:0003006,GO:0019530,GO:0048856,GO:0050793,GO:0032823,GO:1901701,GO:0030855,GO:0071495,GO:0006105,GO:0032816,GO:…	single organism reproductive process,multicellular organism reproduction,cytoplasm,intracellular,multicellular organismal reproductive process,intracellular part,organelle,intracellular organelle,reproductive process,reproduction,membrane-bounded organelle,intracellular membrane-bounded organelle,sulfur compound metabolic process,transmembrane receptor protein tyrosine kinase signaling pathway,ce…	bta05200,bta04012,bta05166,bta04917,bta05221,bta04062,bta05161,bta05220,bta04630,bta05203,bta05162	Pathways in cancer,ErbB signaling pathway,HTLV-I infection,Prolactin signaling pathway,Acute myeloid leukemia,Chemokine signaling pathway,Hepatitis B,Chronic myeloid leukemia,Jak-STAT signaling pathway,Viral carcinogenesis,Measles
ENSBTAT00000004896	ENSBTAG00000003762	GNB5	11.4914	4.27357	9.73696	-1.18803	0.00926964	0.128033	G protein subunit beta 5 [Source:HGNC Symbol;Acc:HGNC:4401]	GO:0005737,GO:0005622,GO:0044424,GO:0043226,GO:0043229,GO:0005929,GO:0044444,GO:0043227,GO:0043231,GO:0042995,GO:0005829,GO:0006793,GO:0006796,GO:0008047,GO:1901135,GO:0009116,GO:0032879,GO:0051087,GO:1901657,GO:1901564,GO:1901292,GO:0005515,GO:0005634,GO:0009166,GO:0006195,GO:0044281,GO:0009119,GO:0042278,GO:0009261,GO:1901385,GO:0046128,GO:0030811,GO:0033121,GO:0031682,GO:0046434,GO:0006163,GO:…	cytoplasm,intracellular,intracellular part,organelle,intracellular organelle,cilium,cytoplasmic part,membrane-bounded organelle,intracellular membrane-bounded organelle,cell projection,cytosol,phosphorus metabolic process,phosphate-containing compound metabolic process,enzyme activator activity,carbohydrate derivative metabolic process,nucleoside metabolic process,regulation of localization,chape…	bta04151,bta04014,bta05032,bta04728,bta04062,bta04725,bta04724,bta04723,bta04727,bta04726,bta04713,bta05034	PI3K-Akt signaling pathway,Ras signaling pathway,Morphine addiction,Dopaminergic synapse,Chemokine signaling pathway,Cholinergic synapse,Glutamatergic synapse,Retrograde endocannabinoid signaling,GABAergic synapse,Serotonergic synapse,Circadian entrainment,Alcoholism
ENSBTAT00000061164	ENSBTAG00000011761	LRP6	12.0225	11.1884	25.9352	-1.21291	0.0115102	0.134974	LDL receptor related protein 6 [Source:HGNC Symbol;Acc:HGNC:6698]	GO:0005737,GO:0005622,GO:0044424,GO:0043226,GO:0043229,GO:0022414,GO:0000003,GO:0044444,GO:0043227,GO:0072358,GO:0072359,GO:0043231,GO:0048646,GO:0009653,GO:0071840,GO:0016043,GO:0031982,GO:0060560,GO:0009888,GO:0007507,GO:0035295,GO:0061448,GO:0060485,GO:0044767,GO:0060541,GO:0032502,GO:0014031,GO:0060026,GO:0032989,GO:0000902,GO:0048589,GO:0048762,GO:0060429,GO:0048869,GO:0003006,GO:0016310,GO:…	cytoplasm,intracellular,intracellular part,organelle,intracellular organelle,reproductive process,reproduction,cytoplasmic part,membrane-bounded organelle,cardiovascular system development,circulatory system development,intracellular membrane-bounded organelle,anatomical structure formation involved in morphogenesis,anatomical structure morphogenesis,cellular component organization or biogenesis,…	bta04310	Wnt signaling pathway
ENSBTAT00000018863	ENSBTAG00000014182	CTNNA1	5.19625	47.5582	110.594	-1.21751	0.0212581	0.157469	Bos taurus catenin (cadherin-associated protein), alpha 1, 102kDa (CTNNA1), mRNA. [Source:RefSeq mRNA;Acc:NM_001035366]	GO:0005737,GO:0005622,GO:0044424,GO:0043226,GO:0043229,GO:0044444,GO:0043227,GO:0043231,GO:0006928,GO:0005912,GO:0070161,GO:0030055,GO:0005924,GO:0005925,GO:0005856,GO:0048870,GO:0051674,GO:0071840,GO:0043228,GO:0043232,GO:0051270,GO:0040011,GO:0016043,GO:2000145,GO:0044085,GO:0040012,GO:0071822,GO:0043933,GO:0022607,GO:0044767,GO:0032502,GO:0007155,GO:0022610,GO:0042995,GO:0030027,GO:0048869,GO:…	cytoplasm,intracellular,intracellular part,organelle,intracellular organelle,cytoplasmic part,membrane-bounded organelle,intracellular membrane-bounded organelle,cellular component movement,adherens junction,anchoring junction,cell-substrate junction,cell-substrate adherens junction,focal adhesion,cytoskeleton,cell motility,localization of cell,cellular component organization or biogenesis,non-me…	bta05412,bta05200,bta05100,bta04530,bta04520,bta05213,bta04670,bta04390	Arrhythmogenic right ventricular cardiomyopathy (ARVC),Pathways in cancer,Bacterial invasion of epithelial cells,Tight junction,Adherens junction,Endometrial cancer,Leukocyte transendothelial migration,Hippo signaling pathway
ENSBTAT00000003033	ENSBTAG00000002350	-	14.2255	1.45035	3.38301	-1.22191	0.0498048	0.212335	Phosphatidylinositol 3-kinase regulatory subunit beta [Source:UniProtKB/Swiss-Prot;Acc:P23726]	GO:0005737,GO:0005622,GO:0044424,GO:0043226,GO:0043229,GO:0044444,GO:0043227,GO:0043231,GO:0005912,GO:0070161,GO:0030055,GO:0005924,GO:0005925,GO:0071840,GO:0007169,GO:0016043,GO:0016740,GO:0007167,GO:0043623,GO:0044085,GO:0006461,GO:0070271,GO:0065003,GO:0034622,GO:0071822,GO:0043933,GO:0022607,GO:2001275,GO:0016301,GO:0007155,GO:0022610,GO:2001273,GO:0008286,GO:0016310,GO:1900078,GO:0014065,GO:…	cytoplasm,intracellular,intracellular part,organelle,intracellular organelle,cytoplasmic part,membrane-bounded organelle,intracellular membrane-bounded organelle,adherens junction,anchoring junction,cell-substrate junction,cell-substrate adherens junction,focal adhesion,cellular component organization or biogenesis,transmembrane receptor protein tyrosine kinase signaling pathway,cellular componen…	bta04510,bta04151,bta05205,bta04015,bta04919,bta04150,bta05146,bta04152,bta04914,bta04810,bta04910,bta04666,bta05200,bta04611,bta05222,bta04022,bta05218,bta04261,bta04014,bta05145,bta04370,bta05100,bta05215,bta04012,bta04550,bta04070,bta05214,bta04932,bta04662,bta04024,bta04660,bta04066,bta05210,bta05212,bta05166,bta04921,bta05213,bta04670,bta04960,bta04068,bta04664,bta04930,bta04973,bta04917,bta…	Focal adhesion,PI3K-Akt signaling pathway,Proteoglycans in cancer,Rap1 signaling pathway,Thyroid hormone signaling pathway,mTOR signaling pathway,Amoebiasis,AMPK signaling pathway,Progesterone-mediated oocyte maturation,Regulation of actin cytoskeleton,Insulin signaling pathway,Fc gamma R-mediated phagocytosis,Pathways in cancer,Platelet activation,Small cell lung cancer,cGMP-PKG signaling pathwa…
ENSBTAT00000049812	ENSBTAG00000008338	PLCB1	7.06992	1.42851	3.35033	-1.22979	0.0105783	0.132956	phospholipase C beta 1 [Source:HGNC Symbol;Acc:HGNC:15917]	GO:0019953,GO:0044702,GO:0005737,GO:0005622,GO:0044424,GO:0043226,GO:0043229,GO:0022414,GO:0048610,GO:0000003,GO:0044444,GO:0043227,GO:0043231,GO:0006928,GO:0009566,GO:0007338,GO:0048870,GO:0051674,GO:0043228,GO:0043232,GO:0007169,GO:0051270,GO:0040011,GO:2000145,GO:0007167,GO:0007340,GO:0040012,GO:0030334,GO:0031982,GO:0009888,GO:0031988,GO:0016477,GO:0044767,GO:0044422,GO:0032502,GO:0048589,GO:…	sexual reproduction,single organism reproductive process,cytoplasm,intracellular,intracellular part,organelle,intracellular organelle,reproductive process,cellular process involved in reproduction,reproduction,cytoplasmic part,membrane-bounded organelle,intracellular membrane-bounded organelle,cellular component movement,fertilization,single fertilization,cell motility,localization of cell,non-me…	bta04015,bta04919,bta01100,bta05146,bta04310,bta05143,bta04611,bta04022,bta04261,bta04916,bta04070,bta04921,bta00562,bta04961,bta04728,bta05142,bta04918,bta04062,bta04750,bta04725,bta04270,bta04915,bta04540,bta05010,bta04724,bta04971,bta05016,bta04911,bta04723,bta04730,bta04726,bta04720,bta04713,bta04970,bta04912,bta04972,bta04020	Rap1 signaling pathway,Thyroid hormone signaling pathway,Metabolic pathways,Amoebiasis,Wnt signaling pathway,African trypanosomiasis,Platelet activation,cGMP-PKG signaling pathway,Adrenergic signaling in cardiomyocytes,Melanogenesis,Phosphatidylinositol signaling system,Oxytocin signaling pathway,Inositol phosphate metabolism,Endocrine and other factor-regulated calcium reabsorption,Dopaminergic …
ENSBTAT00000021838	ENSBTAG00000016420	CTNNB1	7.72302	67.687	160.452	-1.24519	0.00769179	0.123159	catenin beta 1 [Source:HGNC Symbol;Acc:HGNC:2514]	GO:0019953,GO:0044702,GO:0007276,GO:0032504,GO:0005737,GO:0005622,GO:0048609,GO:0044424,GO:0043226,GO:0043229,GO:0022414,GO:0022412,GO:0048610,GO:0000003,GO:0044444,GO:0015630,GO:0043227,GO:0072358,GO:0072359,GO:0043231,GO:0001944,GO:0006928,GO:0001568,GO:0005912,GO:0007281,GO:0048514,GO:0006790,GO:0030201,GO:0048646,GO:0070161,GO:0030055,GO:0005924,GO:0005925,GO:0005856,GO:0001525,GO:0048870,GO:…	sexual reproduction,single organism reproductive process,gamete generation,multicellular organism reproduction,cytoplasm,intracellular,multicellular organismal reproductive process,intracellular part,organelle,intracellular organelle,reproductive process,cellular process involved in reproduction in multicellular organism,cellular process involved in reproduction,reproduction,cytoplasmic part,micr…	bta04510,bta05205,bta04015,bta04919,bta05412,bta04310,bta05200,bta04916,bta05100,bta05215,bta05217,bta04550,bta04530,bta05210,bta05166,bta04520,bta05213,bta04670,bta04390,bta05216	Focal adhesion,Proteoglycans in cancer,Rap1 signaling pathway,Thyroid hormone signaling pathway,Arrhythmogenic right ventricular cardiomyopathy (ARVC),Wnt signaling pathway,Pathways in cancer,Melanogenesis,Bacterial invasion of epithelial cells,Prostate cancer,Basal cell carcinoma,Signaling pathways regulating pluripotency of stem cells,Tight junction,Colorectal cancer,HTLV-I infection,Adherens j…
ENSBTAT00000049292	ENSBTAG00000034827	PDGFD	16.4611	4.67163	11.0793	-1.24586	0.0435243	0.201148	platelet derived growth factor D [Source:HGNC Symbol;Acc:HGNC:30620]	GO:0043226,GO:0043227,GO:0006928,GO:0048870,GO:0051674,GO:0007169,GO:0051270,GO:0040011,GO:2000145,GO:0007167,GO:0005161,GO:0040012,GO:0030334,GO:0031982,GO:0051272,GO:2000147,GO:0030335,GO:0031988,GO:0016477,GO:0040017,GO:0016310,GO:0018212,GO:0014068,GO:0018108,GO:0014065,GO:0042060,GO:0070062,GO:0043230,GO:0065010,GO:1901701,GO:0071495,GO:0048017,GO:0014066,GO:0006468,GO:0006793,GO:0006796,GO:…	organelle,membrane-bounded organelle,cellular component movement,cell motility,localization of cell,transmembrane receptor protein tyrosine kinase signaling pathway,regulation of cellular component movement,locomotion,regulation of cell motility,enzyme linked receptor protein signaling pathway,platelet-derived growth factor receptor binding,regulation of locomotion,regulation of cell migration,ve…	bta04510,bta04151,bta04015,bta04810,bta05218,bta04014,bta05215,bta04540	Focal adhesion,PI3K-Akt signaling pathway,Rap1 signaling pathway,Regulation of actin cytoskeleton,Melanoma,Ras signaling pathway,Prostate cancer,Gap junction
ENSBTAT00000004623	ENSBTAG00000003552	-	2.62173	23.1133	55.3589	-1.26009	0.000410915	0.0892192	--	GO:0005622,GO:0044424,GO:0043226,GO:0043229,GO:0043227,GO:0043231,GO:0044767,GO:0044422,GO:0032502,GO:0048869,GO:0044446,GO:0048856,GO:0050793,GO:0048863,GO:0048864,GO:0048468,GO:0030154,GO:0005634,GO:0051093,GO:0044464,GO:0048523,GO:0045595,GO:0019827,GO:0005623,GO:0043170,GO:0045596,GO:0005575,GO:0048519,GO:0071704,GO:0044260,GO:0008152,GO:0031974,GO:0044238,GO:0032991,GO:1901576,GO:0070013,GO:…	intracellular,intracellular part,organelle,intracellular organelle,membrane-bounded organelle,intracellular membrane-bounded organelle,single-organism developmental process,organelle part,developmental process,cellular developmental process,intracellular organelle part,anatomical structure development,regulation of developmental process,stem cell differentiation,stem cell development,cell develop…	bta04919	Thyroid hormone signaling pathway
ENSBTAT00000023487	ENSBTAG00000017662	EEF2K	7.87347	5.99274	14.4924	-1.27401	0.0194055	0.15371	eukaryotic elongation factor 2 kinase [Source:HGNC Symbol;Acc:HGNC:24615]	GO:0005737,GO:0005622,GO:0044424,GO:0016740,GO:0016301,GO:0016310,GO:0016773,GO:0016772,GO:0004672,GO:0043167,GO:0006468,GO:0005509,GO:0006793,GO:0030554,GO:0006796,GO:0032559,GO:0005524,GO:0004674,GO:0031952,GO:0046872,GO:0005516,GO:0043169,GO:0046777,GO:0043168,GO:0036094,GO:0001882,GO:0032549,GO:0032555,GO:0003824,GO:0017076,GO:0019538,GO:0035639,GO:0032550,GO:0001883,GO:0005515,GO:0032553,GO:…	cytoplasm,intracellular,intracellular part,transferase activity,kinase activity,phosphorylation,phosphotransferase activity, alcohol group as acceptor,transferase activity, transferring phosphorus-containing groups,protein kinase activity,ion binding,protein phosphorylation,calcium ion binding,phosphorus metabolic process,adenyl nucleotide binding,phosphate-containing compound metabolic process,a…	bta04152,bta04921	AMPK signaling pathway,Oxytocin signaling pathway
ENSBTAT00000061070	ENSBTAG00000043959	PDGFC	4.38456	3.90888	9.54591	-1.28813	0.0118548	0.135968	platelet derived growth factor C [Source:HGNC Symbol;Acc:HGNC:8801]	GO:0005737,GO:0005622,GO:0044424,GO:0043226,GO:0044444,GO:0043227,GO:0006928,GO:0048870,GO:0051674,GO:0009653,GO:0071840,GO:0007169,GO:0051270,GO:0040011,GO:0016043,GO:2000145,GO:0007167,GO:0005161,GO:0043623,GO:0044085,GO:0006461,GO:0070271,GO:0040012,GO:0065003,GO:0034622,GO:0071822,GO:0030334,GO:0043933,GO:0031982,GO:0022607,GO:0051272,GO:2000147,GO:0030335,GO:0031988,GO:0016477,GO:0044767,GO:…	cytoplasm,intracellular,intracellular part,organelle,cytoplasmic part,membrane-bounded organelle,cellular component movement,cell motility,localization of cell,anatomical structure morphogenesis,cellular component organization or biogenesis,transmembrane receptor protein tyrosine kinase signaling pathway,regulation of cellular component movement,locomotion,cellular component organization,regulati…	bta04510,bta04151,bta04015,bta04810,bta05218,bta04014,bta05215,bta04540	Focal adhesion,PI3K-Akt signaling pathway,Rap1 signaling pathway,Regulation of actin cytoskeleton,Melanoma,Ras signaling pathway,Prostate cancer,Gap junction
ENSBTAT00000023086	ENSBTAG00000017360	-	6.35505	11.7991	28.8782	-1.29131	0.00615238	0.117542	--	GO:0003824,GO:0016787,GO:0003674	catalytic activity,hydrolase activity,molecular_function	bta04919,bta05203,bta05034	Thyroid hormone signaling pathway,Viral carcinogenesis,Alcoholism
ENSBTAT00000001378	ENSBTAG00000001037	MAP4K2	12.4807	1.48835	3.6437	-1.29169	0.0240265	0.164678	mitogen-activated protein kinase kinase kinase kinase 2 [Source:RefSeq peptide;Acc:NP_001193204]	GO:0005737,GO:0005622,GO:0044424,GO:0016740,GO:0016301,GO:0016310,GO:0016773,GO:0016772,GO:0004672,GO:0043167,GO:0006468,GO:0006793,GO:0030554,GO:0006796,GO:0032559,GO:0005524,GO:0004674,GO:0043168,GO:0036094,GO:0043405,GO:0019899,GO:0001882,GO:0032549,GO:0032555,GO:0003824,GO:0017076,GO:0019538,GO:0035639,GO:0032550,GO:0001883,GO:0005515,GO:0032553,GO:0032874,GO:0070304,GO:0000166,GO:1901265,GO:…	cytoplasm,intracellular,intracellular part,transferase activity,kinase activity,phosphorylation,phosphotransferase activity, alcohol group as acceptor,transferase activity, transferring phosphorus-containing groups,protein kinase activity,ion binding,protein phosphorylation,phosphorus metabolic process,adenyl nucleotide binding,phosphate-containing compound metabolic process,adenyl ribonucleotide…	bta04010	MAPK signaling pathway
ENSBTAT00000037922	ENSBTAG00000014447	RPS6KA1	9.42116	1.60217	4.31569	-1.42956	0.029566	0.174962	ribosomal protein S6 kinase A1 [Source:HGNC Symbol;Acc:HGNC:10430]	GO:0005737,GO:0005622,GO:0044424,GO:0043226,GO:0043229,GO:0044444,GO:0043227,GO:0043231,GO:0016740,GO:0016301,GO:0016310,GO:0000287,GO:0016773,GO:0005829,GO:0016772,GO:0004672,GO:0043167,GO:0006468,GO:0006793,GO:0030554,GO:0006796,GO:0032559,GO:0005524,GO:0004674,GO:0046872,GO:0043028,GO:0043169,GO:0043027,GO:0043168,GO:0036094,GO:0001882,GO:0004869,GO:0032549,GO:0032555,GO:0003824,GO:0017076,GO:…	cytoplasm,intracellular,intracellular part,organelle,intracellular organelle,cytoplasmic part,membrane-bounded organelle,intracellular membrane-bounded organelle,transferase activity,kinase activity,phosphorylation,magnesium ion binding,phosphotransferase activity, alcohol group as acceptor,cytosol,transferase activity, transferring phosphorus-containing groups,protein kinase activity,ion binding…	bta04150,bta04114,bta04914,bta04722,bta04010,bta04720	mTOR signaling pathway,Oocyte meiosis,Progesterone-mediated oocyte maturation,Neurotrophin signaling pathway,MAPK signaling pathway,Long-term potentiation
ENSBTAT00000063564	ENSBTAG00000021697	PDGFB	4.52876	1.06379	2.86618	-1.42991	0.0231208	0.162301	platelet derived growth factor subunit B [Source:HGNC Symbol;Acc:HGNC:8800]	GO:0005622,GO:0072358,GO:0072359,GO:0001944,GO:0006928,GO:0001568,GO:0048870,GO:0051674,GO:0071840,GO:0007169,GO:0051270,GO:0040011,GO:0016043,GO:0071363,GO:2000145,GO:0070848,GO:0005518,GO:0007167,GO:0005161,GO:0040012,GO:0030334,GO:0031012,GO:0009888,GO:0043542,GO:0061437,GO:0061440,GO:0051272,GO:0072012,GO:2000147,GO:0043534,GO:1901342,GO:0019838,GO:0030335,GO:0061448,GO:0016477,GO:0044767,GO:…	intracellular,cardiovascular system development,circulatory system development,vasculature development,cellular component movement,blood vessel development,cell motility,localization of cell,cellular component organization or biogenesis,transmembrane receptor protein tyrosine kinase signaling pathway,regulation of cellular component movement,locomotion,cellular component organization,cellular res…	bta04510,bta04151,bta04015,bta04810,bta05200,bta05218,bta04014,bta05215,bta05214,bta05166,bta05211,bta04540,bta04010,bta04060,bta05206	Focal adhesion,PI3K-Akt signaling pathway,Rap1 signaling pathway,Regulation of actin cytoskeleton,Pathways in cancer,Melanoma,Ras signaling pathway,Prostate cancer,Glioma,HTLV-I infection,Renal cell carcinoma,Gap junction,MAPK signaling pathway,Cytokine-cytokine receptor interaction,MicroRNAs in cancer
ENSBTAT00000017500	ENSBTAG00000025441	-	11.795	18.687	51.0301	-1.44931	0.000817092	0.0937198	Heat shock 70 kDa protein 1A [Source:UniProtKB/Swiss-Prot;Acc:Q27975]	GO:0005737,GO:0005622,GO:0044424,GO:0043226,GO:0043229,GO:0015630,GO:0043227,GO:0043231,GO:0005856,GO:0071840,GO:0043228,GO:0043232,GO:0016043,GO:0044430,GO:0044085,GO:0006461,GO:0070271,GO:0005815,GO:0065003,GO:0071822,GO:0043933,GO:0022607,GO:0005813,GO:0044422,GO:0044446,GO:0007010,GO:0007017,GO:0051130,GO:0032886,GO:0070925,GO:0043167,GO:0051225,GO:0051493,GO:0030554,GO:0090307,GO:0032559,GO:…	cytoplasm,intracellular,intracellular part,organelle,intracellular organelle,microtubule cytoskeleton,membrane-bounded organelle,intracellular membrane-bounded organelle,cytoskeleton,cellular component organization or biogenesis,non-membrane-bounded organelle,intracellular non-membrane-bounded organelle,cellular component organization,cytoskeletal part,cellular component biogenesis,protein comple…	bta04141,bta05145,bta04144,bta04915,bta04612,bta05134,bta04010,bta03040,bta05164,bta05162,bta05169	Protein processing in endoplasmic reticulum,Toxoplasmosis,Endocytosis,Estrogen signaling pathway,Antigen processing and presentation,Legionellosis,MAPK signaling pathway,Spliceosome,Influenza A,Measles,Epstein-Barr virus infection
ENSBTAT00000062959	ENSBTAG00000046817	-	12.2326	1.23614	3.38561	-1.45357	0.0129853	0.137948	--	--	--	bta04510,bta04512,bta04151	Focal adhesion,ECM-receptor interaction,PI3K-Akt signaling pathway
ENSBTAT00000016111	ENSBTAG00000012146	-	3.93395	21.7146	60.6657	-1.48221	0.0403687	0.195827	serine/threonine-protein phosphatase PP1-alpha catalytic subunit [Source:RefSeq peptide;Acc:NP_001030393]	GO:0016311,GO:0006793,GO:0006796,GO:0006470,GO:0004721,GO:0003824,GO:0019538,GO:0016788,GO:0042578,GO:0016791,GO:0043412,GO:0044267,GO:0006464,GO:0036211,GO:0043170,GO:0016787,GO:0071704,GO:0044260,GO:0008152,GO:0044238,GO:0044237,GO:0009987,GO:0008150,GO:0003674	dephosphorylation,phosphorus metabolic process,phosphate-containing compound metabolic process,protein dephosphorylation,phosphoprotein phosphatase activity,catalytic activity,protein metabolic process,hydrolase activity, acting on ester bonds,phosphoric ester hydrolase activity,phosphatase activity,macromolecule modification,cellular protein metabolic process,cellular protein modification proces…	bta04510,bta05205,bta04114,bta04810,bta04910,bta04611,bta04022,bta04261,bta04024,bta04921,bta04728,bta04750,bta04270,bta03015,bta04390,bta05031,bta04720,bta05034,bta05168	Focal adhesion,Proteoglycans in cancer,Oocyte meiosis,Regulation of actin cytoskeleton,Insulin signaling pathway,Platelet activation,cGMP-PKG signaling pathway,Adrenergic signaling in cardiomyocytes,cAMP signaling pathway,Oxytocin signaling pathway,Dopaminergic synapse,Inflammatory mediator regulation of TRP channels,Vascular smooth muscle contraction,mRNA surveillance pathway,Hippo signaling pat…
ENSBTAT00000014152	ENSBTAG00000010696	DVL1	9.13404	4.06347	11.4696	-1.49703	0.00674234	0.11937	dishevelled segment polarity protein 1 [Source:HGNC Symbol;Acc:HGNC:3084]	GO:0005737,GO:0005622,GO:0044424,GO:0043226,GO:0043229,GO:0044444,GO:0015630,GO:0043227,GO:0043231,GO:0006928,GO:0048646,GO:0005856,GO:0009653,GO:0071840,GO:0043228,GO:0043232,GO:0090175,GO:0040011,GO:0016043,GO:0060071,GO:0090178,GO:0090177,GO:0071822,GO:0043933,GO:0031982,GO:0060560,GO:0009888,GO:0090179,GO:0035295,GO:0035567,GO:0042249,GO:0022603,GO:0031988,GO:0001736,GO:0007164,GO:0044767,GO:…	cytoplasm,intracellular,intracellular part,organelle,intracellular organelle,cytoplasmic part,microtubule cytoskeleton,membrane-bounded organelle,intracellular membrane-bounded organelle,cellular component movement,anatomical structure formation involved in morphogenesis,cytoskeleton,anatomical structure morphogenesis,cellular component organization or biogenesis,non-membrane-bounded organelle,in…	bta04330,bta04310,bta05200,bta04916,bta05217,bta04550,bta05166,bta04390	Notch signaling pathway,Wnt signaling pathway,Pathways in cancer,Melanogenesis,Basal cell carcinoma,Signaling pathways regulating pluripotency of stem cells,HTLV-I infection,Hippo signaling pathway
ENSBTAT00000007187	ENSBTAG00000005464	ADCY6	20.5934	2.07475	5.86651	-1.49957	0.00214186	0.101257	adenylate cyclase 6 [Source:HGNC Symbol;Acc:HGNC:237]	GO:0005737,GO:0005622,GO:0044424,GO:0044444,GO:0005829,GO:1901701,GO:0071495,GO:0044445,GO:1901655,GO:0006793,GO:0006796,GO:1901654,GO:1901135,GO:0071417,GO:0036094,GO:0003824,GO:0009719,GO:1901564,GO:0044281,GO:0071398,GO:0000166,GO:1901265,GO:0032870,GO:1901700,GO:1901699,GO:0070542,GO:0010243,GO:0070887,GO:0006163,GO:0044710,GO:0034695,GO:0009117,GO:0044464,GO:0071310,GO:0034694,GO:0006753,GO:…	cytoplasm,intracellular,intracellular part,cytoplasmic part,cytosol,cellular response to oxygen-containing compound,cellular response to endogenous stimulus,cytosolic part,cellular response to ketone,phosphorus metabolic process,phosphate-containing compound metabolic process,response to ketone,carbohydrate derivative metabolic process,cellular response to organonitrogen compound,small molecule b…	bta04015,bta05414,bta00230,bta04114,bta04914,bta04611,bta04022,bta04261,bta04916,bta04976,bta04024,bta05166,bta04921,bta04961,bta05032,bta04918,bta04062,bta04750,bta04725,bta04270,bta04915,bta04540,bta04724,bta04971,bta04911,bta04723,bta04727,bta04713,bta04970,bta04913,bta04962,bta04912,bta04972,bta04742	Rap1 signaling pathway,Dilated cardiomyopathy,Purine metabolism,Oocyte meiosis,Progesterone-mediated oocyte maturation,Platelet activation,cGMP-PKG signaling pathway,Adrenergic signaling in cardiomyocytes,Melanogenesis,Bile secretion,cAMP signaling pathway,HTLV-I infection,Oxytocin signaling pathway,Endocrine and other factor-regulated calcium reabsorption,Morphine addiction,Thyroid hormone synth…
ENSBTAT00000056716	ENSBTAG00000015910	ITGB1	6.38219	104.369	303.413	-1.53959	0.0423148	0.19935	integrin subunit beta 1 [Source:HGNC Symbol;Acc:HGNC:6153]	GO:0019953,GO:0044702,GO:0007276,GO:0032504,GO:0005737,GO:0005622,GO:0048609,GO:0044424,GO:0043226,GO:0043229,GO:0022414,GO:0022412,GO:0048610,GO:0000003,GO:0044444,GO:0043227,GO:0072358,GO:0072359,GO:0043231,GO:0001944,GO:0006928,GO:0001568,GO:0005912,GO:0048514,GO:0048646,GO:0070161,GO:0030055,GO:0005924,GO:0005925,GO:0001525,GO:0048870,GO:0051674,GO:0009653,GO:0071840,GO:0040011,GO:0016043,GO:…	sexual reproduction,single organism reproductive process,gamete generation,multicellular organism reproduction,cytoplasm,intracellular,multicellular organismal reproductive process,intracellular part,organelle,intracellular organelle,reproductive process,cellular process involved in reproduction in multicellular organism,cellular process involved in reproduction,reproduction,cytoplasmic part,memb…	bta04510,bta04512,bta04151,bta05205,bta04015,bta04360,bta05410,bta05412,bta05414,bta04810,bta05200,bta04611,bta05222,bta05145,bta05100,bta05140,bta04670,bta04514,bta05133,bta04145	Focal adhesion,ECM-receptor interaction,PI3K-Akt signaling pathway,Proteoglycans in cancer,Rap1 signaling pathway,Axon guidance,Hypertrophic cardiomyopathy (HCM),Arrhythmogenic right ventricular cardiomyopathy (ARVC),Dilated cardiomyopathy,Regulation of actin cytoskeleton,Pathways in cancer,Platelet activation,Small cell lung cancer,Toxoplasmosis,Bacterial invasion of epithelial cells,Leishmanias…
ENSBTAT00000025918	ENSBTAG00000019456	SPRED2	8.9719	0.80448	2.4236	-1.59103	0.00877984	0.127067	sprouty related EVH1 domain containing 2 [Source:HGNC Symbol;Acc:HGNC:17722]	GO:0005737,GO:0005622,GO:0044424,GO:0043226,GO:0043229,GO:0044444,GO:0031982,GO:0032502,GO:0016310,GO:0005173,GO:0031410,GO:0018210,GO:0006468,GO:0018107,GO:0006793,GO:0006796,GO:0006469,GO:0043407,GO:0010799,GO:0019210,GO:0051348,GO:0033673,GO:0031400,GO:0043405,GO:0010801,GO:0019899,GO:0019538,GO:0005515,GO:0035601,GO:0071901,GO:0010563,GO:0045936,GO:0018193,GO:0007275,GO:0004860,GO:0042326,GO:…	cytoplasm,intracellular,intracellular part,organelle,intracellular organelle,cytoplasmic part,vesicle,developmental process,phosphorylation,stem cell factor receptor binding,cytoplasmic vesicle,peptidyl-threonine modification,protein phosphorylation,peptidyl-threonine phosphorylation,phosphorus metabolic process,phosphate-containing compound metabolic process,negative regulation of protein kinase…	bta04630	Jak-STAT signaling pathway
ENSBTAT00000007841	ENSBTAG00000005976	HSD17B7	28.1344	3.36006	10.1304	-1.59213	0.00457851	0.112832	hydroxysteroid 17-beta dehydrogenase 7 [Source:HGNC Symbol;Acc:HGNC:5215]	GO:0005737,GO:0005622,GO:0044424,GO:0043226,GO:0043229,GO:0044444,GO:0043227,GO:0043231,GO:0005783,GO:0003824,GO:0044281,GO:0016126,GO:0000253,GO:0044710,GO:0044464,GO:1901617,GO:0005623,GO:0044711,GO:0006695,GO:0046165,GO:0044283,GO:0016125,GO:0008203,GO:0005575,GO:0071704,GO:0008152,GO:0044238,GO:1901576,GO:0006694,GO:0009058,GO:0008610,GO:1901615,GO:0008202,GO:0006629,GO:0006066,GO:0016614,GO:…	cytoplasm,intracellular,intracellular part,organelle,intracellular organelle,cytoplasmic part,membrane-bounded organelle,intracellular membrane-bounded organelle,endoplasmic reticulum,catalytic activity,small molecule metabolic process,sterol biosynthetic process,3-keto sterol reductase activity,single-organism metabolic process,cell part,organic hydroxy compound biosynthetic process,cell,single-…	bta01100,bta00100,bta04913,bta00140	Metabolic pathways,Steroid biosynthesis,Ovarian steroidogenesis,Steroid hormone biosynthesis
ENSBTAT00000027046	ENSBTAG00000020294	PTPN6	6.4752	1.76111	5.35635	-1.60477	0.0424054	0.19935	protein tyrosine phosphatase, non-receptor type 6 [Source:HGNC Symbol;Acc:HGNC:9658]	GO:0005737,GO:0005622,GO:0044424,GO:0043226,GO:0043229,GO:0043227,GO:0043231,GO:0048646,GO:0009653,GO:0071840,GO:0043228,GO:0043232,GO:0016043,GO:0031982,GO:0031988,GO:0044767,GO:0044422,GO:0032502,GO:0007155,GO:0022610,GO:0032989,GO:0000902,GO:0048869,GO:0044446,GO:0016310,GO:0018212,GO:0014068,GO:0048856,GO:0018108,GO:0014065,GO:0042060,GO:0050793,GO:0070062,GO:0043230,GO:0065010,GO:0019904,GO:…	cytoplasm,intracellular,intracellular part,organelle,intracellular organelle,membrane-bounded organelle,intracellular membrane-bounded organelle,anatomical structure formation involved in morphogenesis,anatomical structure morphogenesis,cellular component organization or biogenesis,non-membrane-bounded organelle,intracellular non-membrane-bounded organelle,cellular component organization,vesicle,…	bta05205,bta05140,bta04662,bta04660,bta04520,bta04630,bta04650	Proteoglycans in cancer,Leishmaniasis,B cell receptor signaling pathway,T cell receptor signaling pathway,Adherens junction,Jak-STAT signaling pathway,Natural killer cell mediated cytotoxicity
ENSBTAT00000056305	ENSBTAG00000010658	PFKL	8.15713	5.1451	15.6699	-1.60673	0.0223837	0.1602	phosphofructokinase, liver type [Source:HGNC Symbol;Acc:HGNC:8876]	GO:0005737,GO:0005622,GO:0044424,GO:0043226,GO:0044444,GO:0043227,GO:0071840,GO:0016043,GO:0016740,GO:0044085,GO:0006461,GO:0070271,GO:0065003,GO:0071822,GO:0043933,GO:0031982,GO:0022607,GO:0031988,GO:0016301,GO:0016310,GO:0016773,GO:0005829,GO:0016772,GO:0070062,GO:0043230,GO:0065010,GO:0009746,GO:0009749,GO:0034284,GO:0043167,GO:0044445,GO:0006793,GO:0030554,GO:0006796,GO:0032559,GO:0005524,GO:…	cytoplasm,intracellular,intracellular part,organelle,cytoplasmic part,membrane-bounded organelle,cellular component organization or biogenesis,cellular component organization,transferase activity,cellular component biogenesis,protein complex assembly,protein complex biogenesis,macromolecular complex assembly,protein complex subunit organization,macromolecular complex subunit organization,vesicle,…	bta01100,bta04152,bta01230,bta01200,bta00010,bta00052,bta00030,bta00051	Metabolic pathways,AMPK signaling pathway,Biosynthesis of amino acids,Carbon metabolism,Glycolysis / Gluconeogenesis,Galactose metabolism,Pentose phosphate pathway,Fructose and mannose metabolism
ENSBTAT00000000742	ENSBTAG00000000569	HES1	124.803	2.18446	6.84697	-1.64819	0.000900352	0.0937198	hes family bHLH transcription factor 1 [Source:HGNC Symbol;Acc:HGNC:5192]	GO:0005737,GO:0005622,GO:0044424,GO:0043226,GO:0043229,GO:0043227,GO:0072358,GO:0072359,GO:0043231,GO:0001944,GO:0006928,GO:0001568,GO:0048514,GO:0048646,GO:0048870,GO:0051674,GO:0009653,GO:0071840,GO:0040011,GO:0016043,GO:0007167,GO:0044085,GO:0006461,GO:0070271,GO:0045683,GO:0065003,GO:0071822,GO:0043933,GO:0009888,GO:0061437,GO:0061440,GO:0022607,GO:0007507,GO:0035295,GO:0030323,GO:0072012,GO:…	cytoplasm,intracellular,intracellular part,organelle,intracellular organelle,membrane-bounded organelle,cardiovascular system development,circulatory system development,intracellular membrane-bounded organelle,vasculature development,cellular component movement,blood vessel development,blood vessel morphogenesis,anatomical structure formation involved in morphogenesis,cell motility,localization o…	bta04330,bta03460,bta04950	Notch signaling pathway,Fanconi anemia pathway,Maturity onset diabetes of the young
ENSBTAT00000038527	ENSBTAG00000001083	ZAK	8.20696	2.23514	7.29066	-1.70569	0.0318586	0.180444	mitogen-activated protein kinase kinase kinase MLT [Source:RefSeq peptide;Acc:NP_001192422]	GO:0005737,GO:0005622,GO:0044424,GO:0043226,GO:0043229,GO:0044444,GO:0043227,GO:0043231,GO:0009653,GO:0071840,GO:0016043,GO:0016740,GO:0044767,GO:0016301,GO:0032502,GO:0016310,GO:0000287,GO:0048856,GO:0009790,GO:0016773,GO:0007010,GO:0005829,GO:0016772,GO:0004672,GO:0043167,GO:0006468,GO:0006793,GO:0030554,GO:0006796,GO:0032559,GO:0005524,GO:0004674,GO:0046872,GO:0007049,GO:0006996,GO:0043169,GO:…	cytoplasm,intracellular,intracellular part,organelle,intracellular organelle,cytoplasmic part,membrane-bounded organelle,intracellular membrane-bounded organelle,anatomical structure morphogenesis,cellular component organization or biogenesis,cellular component organization,transferase activity,single-organism developmental process,kinase activity,developmental process,phosphorylation,magnesium i…	bta04530,bta04010	Tight junction,MAPK signaling pathway
ENSBTAT00000010926	ENSBTAG00000008300	FN1	48.7483	1.13083	3.71912	-1.71758	0.0413203	0.197259	fibronectin 1 [Source:HGNC Symbol;Acc:HGNC:3778]	GO:0005737,GO:0005622,GO:0044424,GO:0043226,GO:0043229,GO:0044444,GO:0043227,GO:0043231,GO:0048646,GO:0009653,GO:0071840,GO:0016043,GO:0044085,GO:0006461,GO:0070271,GO:0065003,GO:0071822,GO:0043933,GO:0031982,GO:0031012,GO:0060560,GO:0009888,GO:0022607,GO:0007160,GO:0032403,GO:0031589,GO:0022603,GO:0031988,GO:0044767,GO:0005178,GO:0032502,GO:0044420,GO:0007155,GO:0022610,GO:0032989,GO:0000902,GO:…	cytoplasm,intracellular,intracellular part,organelle,intracellular organelle,cytoplasmic part,membrane-bounded organelle,intracellular membrane-bounded organelle,anatomical structure formation involved in morphogenesis,anatomical structure morphogenesis,cellular component organization or biogenesis,cellular component organization,cellular component biogenesis,protein complex assembly,protein comp…	bta04510,bta04512,bta04151,bta05205,bta05146,bta04810,bta05200,bta05222,bta05100	Focal adhesion,ECM-receptor interaction,PI3K-Akt signaling pathway,Proteoglycans in cancer,Amoebiasis,Regulation of actin cytoskeleton,Pathways in cancer,Small cell lung cancer,Bacterial invasion of epithelial cells
ENSBTAT00000013448	ENSBTAG00000010191	PAK1	13.3335	2.31261	7.65811	-1.72746	0.0116264	0.135071	p21 (RAC1) activated kinase 1 [Source:HGNC Symbol;Acc:HGNC:8590]	GO:0005737,GO:0005622,GO:0044424,GO:0043226,GO:0043229,GO:0044444,GO:0043227,GO:0043231,GO:0006928,GO:0005912,GO:0070161,GO:0030055,GO:0005924,GO:0005925,GO:0048870,GO:0051674,GO:0009653,GO:0071840,GO:0007169,GO:0051270,GO:0040011,GO:0016043,GO:2000145,GO:0016740,GO:0005518,GO:0007167,GO:0043623,GO:0044085,GO:0006461,GO:0070271,GO:0040012,GO:0065003,GO:0034622,GO:0071822,GO:0030334,GO:0043933,GO:…	cytoplasm,intracellular,intracellular part,organelle,intracellular organelle,cytoplasmic part,membrane-bounded organelle,intracellular membrane-bounded organelle,cellular component movement,adherens junction,anchoring junction,cell-substrate junction,cell-substrate adherens junction,focal adhesion,cell motility,localization of cell,anatomical structure morphogenesis,cellular component organizatio…	bta04510,bta05205,bta04360,bta04810,bta04666,bta04014,bta04012,bta04024,bta04660,bta04062,bta05211,bta04010,bta04650	Focal adhesion,Proteoglycans in cancer,Axon guidance,Regulation of actin cytoskeleton,Fc gamma R-mediated phagocytosis,Ras signaling pathway,ErbB signaling pathway,cAMP signaling pathway,T cell receptor signaling pathway,Chemokine signaling pathway,Renal cell carcinoma,MAPK signaling pathway,Natural killer cell mediated cytotoxicity
ENSBTAT00000015532	ENSBTAG00000011698	TYK2	9.54271	1.43328	4.78499	-1.73919	0.0152125	0.142855	tyrosine kinase 2 [Source:HGNC Symbol;Acc:HGNC:12440]	GO:0005737,GO:0005622,GO:0044424,GO:0043226,GO:0043229,GO:0043227,GO:0043231,GO:0006928,GO:0005856,GO:0048870,GO:0051674,GO:0043228,GO:0043232,GO:0007169,GO:0040011,GO:0016740,GO:0007167,GO:0031982,GO:0031988,GO:0016477,GO:0016301,GO:0032502,GO:0048869,GO:0016310,GO:0018212,GO:0018108,GO:0016773,GO:0016772,GO:0004672,GO:0070062,GO:0043230,GO:0065010,GO:0004713,GO:0043167,GO:0006468,GO:0006793,GO:…	cytoplasm,intracellular,intracellular part,organelle,intracellular organelle,membrane-bounded organelle,intracellular membrane-bounded organelle,cellular component movement,cytoskeleton,cell motility,localization of cell,non-membrane-bounded organelle,intracellular non-membrane-bounded organelle,transmembrane receptor protein tyrosine kinase signaling pathway,locomotion,transferase activity,enzym…	bta05145,bta04630,bta05164,bta05162,bta05169,bta04380,bta05168,bta05160	Toxoplasmosis,Jak-STAT signaling pathway,Influenza A,Measles,Epstein-Barr virus infection,Osteoclast differentiation,Herpes simplex infection,Hepatitis C
ENSBTAT00000030542	ENSBTAG00000048049	-	38.5259	0.808278	2.80812	-1.79668	0.0347453	0.186004	--	GO:0005575,GO:0016020,GO:0044425,GO:0031224,GO:0016021	cellular_component,membrane,membrane part,intrinsic to membrane,integral to membrane	bta04151,bta05414,bta04672,bta05146,bta05143,bta05323,bta04666,bta05330,bta05140,bta05202,bta04640,bta04662,bta05310,bta05320,bta04664,bta05340,bta05416,bta05150,bta05152,bta05322,bta04145,bta04064,bta05162,bta05169,bta04650,bta04020	PI3K-Akt signaling pathway,Dilated cardiomyopathy,Intestinal immune network for IgA production,Amoebiasis,African trypanosomiasis,Rheumatoid arthritis,Fc gamma R-mediated phagocytosis,Allograft rejection,Leishmaniasis,Transcriptional misregulation in cancer,Hematopoietic cell lineage,B cell receptor signaling pathway,Asthma,Autoimmune thyroid disease,Fc epsilon RI signaling pathway,Primary immuno…
ENSBTAT00000032730	ENSBTAG00000031890	DOCK1	12.8225	3.41279	12.203	-1.83821	0.0474843	0.207744	dedicator of cytokinesis 1 [Source:HGNC Symbol;Acc:HGNC:2987]	GO:0005622,GO:0006928,GO:0048870,GO:0051674,GO:0071840,GO:0040011,GO:0016043,GO:0016477,GO:0044767,GO:0032502,GO:0048869,GO:0048856,GO:0007010,GO:0006793,GO:0006796,GO:0008047,GO:0006996,GO:0007264,GO:0030154,GO:1901135,GO:0009116,GO:1901657,GO:1901564,GO:1901292,GO:0009166,GO:0006195,GO:0007275,GO:0044281,GO:0009119,GO:0042278,GO:0009261,GO:0046128,GO:0030811,GO:0033121,GO:0046434,GO:0006163,GO:…	intracellular,cellular component movement,cell motility,localization of cell,cellular component organization or biogenesis,locomotion,cellular component organization,cell migration,single-organism developmental process,developmental process,cellular developmental process,anatomical structure development,cytoskeleton organization,phosphorus metabolic process,phosphate-containing compound metabolic…	bta04510,bta04810,bta05100	Focal adhesion,Regulation of actin cytoskeleton,Bacterial invasion of epithelial cells
ENSBTAT00000048212	ENSBTAG00000033983	MAP2K1	22.5489	5.54183	20.0399	-1.85444	0.00541216	0.115689	mitogen-activated protein kinase kinase 1 [Source:HGNC Symbol;Acc:HGNC:6840]	GO:0005737,GO:0005622,GO:0044424,GO:0043226,GO:0043229,GO:0044444,GO:0043227,GO:0072358,GO:0072359,GO:0043231,GO:0001944,GO:0006928,GO:0001568,GO:0048646,GO:0048870,GO:0051674,GO:0009653,GO:0071840,GO:0040011,GO:0016043,GO:0016740,GO:0031982,GO:0009888,GO:0007507,GO:0035295,GO:0030323,GO:0030324,GO:0022603,GO:0031988,GO:0044767,GO:0060541,GO:0016301,GO:0032502,GO:0032989,GO:0000902,GO:0060429,GO:…	cytoplasm,intracellular,intracellular part,organelle,intracellular organelle,cytoplasmic part,membrane-bounded organelle,cardiovascular system development,circulatory system development,intracellular membrane-bounded organelle,vasculature development,cellular component movement,blood vessel development,anatomical structure formation involved in morphogenesis,cell motility,localization of cell,ana…	bta04510,bta04151,bta05205,bta04015,bta04919,bta04320,bta04114,bta04914,bta04810,bta04910,bta04666,bta05200,bta04022,bta05218,bta04014,bta04916,bta04370,bta05215,bta04012,bta04550,bta05214,bta04662,bta04024,bta04660,bta04066,bta05210,bta05212,bta04921,bta05219,bta05213,bta04068,bta04664,bta04917,bta05221,bta04062,bta05211,bta04725,bta04270,bta04915,bta05223,bta04540,bta05161,bta04722,bta05220,bta…	Focal adhesion,PI3K-Akt signaling pathway,Proteoglycans in cancer,Rap1 signaling pathway,Thyroid hormone signaling pathway,Dorso-ventral axis formation,Oocyte meiosis,Progesterone-mediated oocyte maturation,Regulation of actin cytoskeleton,Insulin signaling pathway,Fc gamma R-mediated phagocytosis,Pathways in cancer,cGMP-PKG signaling pathway,Melanoma,Ras signaling pathway,Melanogenesis,VEGF sign…
ENSBTAT00000023461	ENSBTAG00000017636	AKT1	10.1729	13.1366	47.6	-1.85737	0.0262327	0.170826	AKT serine/threonine kinase 1 [Source:HGNC Symbol;Acc:HGNC:391]	GO:0019953,GO:0044702,GO:0007276,GO:0032504,GO:0005737,GO:0005622,GO:0048609,GO:0044424,GO:0043226,GO:0043229,GO:0031514,GO:0022414,GO:0022412,GO:0005929,GO:0048610,GO:0000003,GO:0044444,GO:0015630,GO:0043227,GO:0072358,GO:0072359,GO:0043231,GO:0001944,GO:0006928,GO:0001568,GO:0007281,GO:0005856,GO:0048870,GO:0051674,GO:0071840,GO:0043228,GO:0043232,GO:0007169,GO:0051270,GO:0044441,GO:0040011,GO:…	sexual reproduction,single organism reproductive process,gamete generation,multicellular organism reproduction,cytoplasm,intracellular,multicellular organismal reproductive process,intracellular part,organelle,intracellular organelle,motile cilium,reproductive process,cellular process involved in reproduction in multicellular organism,cilium,cellular process involved in reproduction,reproduction,…	bta04510,bta04151,bta05205,bta04015,bta04919,bta04150,bta04152,bta04914,bta04910,bta04666,bta05200,bta04611,bta05222,bta04022,bta05218,bta04261,bta04014,bta05145,bta04370,bta05215,bta04012,bta04550,bta05214,bta04932,bta04662,bta04024,bta04530,bta04660,bta04066,bta05210,bta05212,bta05166,bta04728,bta05213,bta04068,bta04664,bta04973,bta04917,bta05221,bta05142,bta04062,bta05211,bta04725,bta04915,bta…	Focal adhesion,PI3K-Akt signaling pathway,Proteoglycans in cancer,Rap1 signaling pathway,Thyroid hormone signaling pathway,mTOR signaling pathway,AMPK signaling pathway,Progesterone-mediated oocyte maturation,Insulin signaling pathway,Fc gamma R-mediated phagocytosis,Pathways in cancer,Platelet activation,Small cell lung cancer,cGMP-PKG signaling pathway,Melanoma,Adrenergic signaling in cardiomyo…
ENSBTAT00000009044	ENSBTAG00000006883	EIF4B	3.3298	154.773	573.576	-1.88983	0.000946843	0.0937198	eukaryotic translation initiation factor 4B [Source:HGNC Symbol;Acc:HGNC:3285]	GO:0005737,GO:0005622,GO:0044424,GO:0044444,GO:0071840,GO:0016043,GO:0043623,GO:0044085,GO:0006461,GO:0070271,GO:0065003,GO:0034622,GO:0071822,GO:0043933,GO:0022607,GO:0022613,GO:0022618,GO:0071826,GO:0005844,GO:0030529,GO:0019538,GO:0001731,GO:0002181,GO:0016281,GO:0003727,GO:0006412,GO:0044464,GO:0033592,GO:0044267,GO:0005623,GO:0034057,GO:0097010,GO:0005488,GO:0043170,GO:0003743,GO:0043024,GO:…	cytoplasm,intracellular,intracellular part,cytoplasmic part,cellular component organization or biogenesis,cellular component organization,cellular protein complex assembly,cellular component biogenesis,protein complex assembly,protein complex biogenesis,macromolecular complex assembly,cellular macromolecular complex assembly,protein complex subunit organization,macromolecular complex subunit orga…	bta04151,bta05205,bta04150,bta03013	PI3K-Akt signaling pathway,Proteoglycans in cancer,mTOR signaling pathway,RNA transport
ENSBTAT00000006938	ENSBTAG00000005273	IL1R1	3.48475	1.14459	4.24574	-1.89119	0.0185548	0.152149	interleukin-1 receptor type 1 precursor [Source:RefSeq peptide;Acc:NP_001193664]	GO:0005622,GO:0044424,GO:0043226,GO:0043229,GO:0043227,GO:0043231,GO:0006928,GO:0048870,GO:0051674,GO:0051270,GO:0040011,GO:2000145,GO:0005161,GO:0040012,GO:0030334,GO:0051272,GO:2000147,GO:0019838,GO:0030335,GO:0016477,GO:0040017,GO:0009986,GO:0002685,GO:0002687,GO:0001961,GO:0032879,GO:0060760,GO:0019899,GO:0005515,GO:0009967,GO:0070887,GO:2000661,GO:2000659,GO:0044464,GO:0071310,GO:0005623,GO:…	intracellular,intracellular part,organelle,intracellular organelle,membrane-bounded organelle,intracellular membrane-bounded organelle,cellular component movement,cell motility,localization of cell,regulation of cellular component movement,locomotion,regulation of cell motility,platelet-derived growth factor receptor binding,regulation of locomotion,regulation of cell migration,positive regulatio…	bta05146,bta04640,bta05166,bta04750,bta04210,bta04010,bta04064,bta04060,bta04380	Amoebiasis,Hematopoietic cell lineage,HTLV-I infection,Inflammatory mediator regulation of TRP channels,Apoptosis,MAPK signaling pathway,NF-kappa B signaling pathway,Cytokine-cytokine receptor interaction,Osteoclast differentiation
ENSBTAT00000024657	ENSBTAG00000018524	AMHR2	26.2842	4.73725	17.85	-1.9138	0.0333974	0.182494	anti-Mullerian hormone receptor type 2 [Source:HGNC Symbol;Acc:HGNC:465]	GO:0022414,GO:0000003,GO:0016740,GO:0007167,GO:0016301,GO:0032502,GO:0003006,GO:0016310,GO:0016773,GO:0016772,GO:0004672,GO:0043167,GO:0006468,GO:0006793,GO:0030554,GO:0006796,GO:0032559,GO:0005524,GO:0004674,GO:0043168,GO:0036094,GO:0001882,GO:0032549,GO:0032555,GO:0003824,GO:0017076,GO:0019538,GO:0035639,GO:0032550,GO:0001883,GO:0032553,GO:0000166,GO:1901265,GO:0043412,GO:0007548,GO:0007178,GO:…	reproductive process,reproduction,transferase activity,enzyme linked receptor protein signaling pathway,kinase activity,developmental process,developmental process involved in reproduction,phosphorylation,phosphotransferase activity, alcohol group as acceptor,transferase activity, transferring phosphorus-containing groups,protein kinase activity,ion binding,protein phosphorylation,phosphorus meta…	bta04350,bta04060	TGF-beta signaling pathway,Cytokine-cytokine receptor interaction
ENSBTAT00000044059	ENSBTAG00000031134	-	4.65138	13.6695	51.9607	-1.92646	0.00767164	0.123159	--	GO:0019904,GO:0005515,GO:0005488,GO:0003674	protein domain specific binding,protein binding,binding,molecular_function	bta04151,bta04114,bta04110,bta04390,bta05203,bta05169	PI3K-Akt signaling pathway,Oocyte meiosis,Cell cycle,Hippo signaling pathway,Viral carcinogenesis,Epstein-Barr virus infection
ENSBTAT00000023619	ENSBTAG00000017761	SMC1A	30.2252	3.47902	13.3307	-1.938	0.0142992	0.141742	structural maintenance of chromosomes protein 1A [Source:RefSeq peptide;Acc:NP_777039]	GO:0005737,GO:0005622,GO:0044424,GO:0043226,GO:0043229,GO:0048610,GO:0000003,GO:0044444,GO:0043227,GO:0043231,GO:0071840,GO:0043228,GO:0043232,GO:0016043,GO:0032403,GO:0044767,GO:0044422,GO:0032502,GO:2000104,GO:0048869,GO:0044446,GO:0048856,GO:0005829,GO:0050793,GO:0048863,GO:0008156,GO:0071495,GO:0043167,GO:0048864,GO:0030554,GO:0032559,GO:0005524,GO:0032876,GO:0006275,GO:0007049,GO:0006996,GO:…	cytoplasm,intracellular,intracellular part,organelle,intracellular organelle,cellular process involved in reproduction,reproduction,cytoplasmic part,membrane-bounded organelle,intracellular membrane-bounded organelle,cellular component organization or biogenesis,non-membrane-bounded organelle,intracellular non-membrane-bounded organelle,cellular component organization,protein complex binding,sing…	bta04114,bta04110	Oocyte meiosis,Cell cycle
ENSBTAT00000040219	ENSBTAG00000001462	FLT4	36.8734	0.663563	2.58515	-1.96194	0.00483155	0.114267	fms related tyrosine kinase 4 [Source:HGNC Symbol;Acc:HGNC:3767]	GO:0072358,GO:0072359,GO:0001944,GO:0006928,GO:0001568,GO:0048514,GO:0048646,GO:0001525,GO:0048870,GO:0051674,GO:0009653,GO:0007169,GO:0051270,GO:0040011,GO:0071363,GO:2000145,GO:0016740,GO:0070848,GO:0007167,GO:0040012,GO:0030334,GO:0043542,GO:0002040,GO:0051272,GO:0035295,GO:0030323,GO:2000147,GO:0030324,GO:0019838,GO:0030335,GO:0022603,GO:0001945,GO:0016477,GO:0044767,GO:0060541,GO:0016301,GO:…	cardiovascular system development,circulatory system development,vasculature development,cellular component movement,blood vessel development,blood vessel morphogenesis,anatomical structure formation involved in morphogenesis,angiogenesis,cell motility,localization of cell,anatomical structure morphogenesis,transmembrane receptor protein tyrosine kinase signaling pathway,regulation of cellular co…	bta04510,bta04151,bta04015,bta04014,bta04060	Focal adhesion,PI3K-Akt signaling pathway,Rap1 signaling pathway,Ras signaling pathway,Cytokine-cytokine receptor interaction
ENSBTAT00000046852	ENSBTAG00000008006	RASGRP3	70.7211	1.87736	7.35288	-1.96961	0.00531864	0.115577	RAS guanyl releasing protein 3 [Source:HGNC Symbol;Acc:HGNC:14545]	GO:0005737,GO:0005622,GO:0044424,GO:0044444,GO:0043167,GO:0005509,GO:0006793,GO:0006796,GO:0008047,GO:0046872,GO:0007264,GO:0007265,GO:1901135,GO:0009116,GO:0043169,GO:1901657,GO:0019899,GO:1901564,GO:1901292,GO:0005515,GO:0009166,GO:0006195,GO:0044281,GO:0009119,GO:0042278,GO:0009261,GO:0046128,GO:0030811,GO:0033121,GO:0046434,GO:0006163,GO:0009154,GO:0044710,GO:0072523,GO:0009143,GO:0009117,GO:…	cytoplasm,intracellular,intracellular part,cytoplasmic part,ion binding,calcium ion binding,phosphorus metabolic process,phosphate-containing compound metabolic process,enzyme activator activity,metal ion binding,small GTPase mediated signal transduction,Ras protein signal transduction,carbohydrate derivative metabolic process,nucleoside metabolic process,cation binding,glycosyl compound metaboli…	bta04015,bta04014,bta04662,bta04010	Rap1 signaling pathway,Ras signaling pathway,B cell receptor signaling pathway,MAPK signaling pathway
ENSBTAT00000057452	ENSBTAG00000022635	LAMB2	17.6625	4.25531	16.6864	-1.97133	0.0242854	0.16551	laminin subunit beta 2 [Source:HGNC Symbol;Acc:HGNC:6487]	GO:0043226,GO:0043227,GO:0006928,GO:0009653,GO:0071840,GO:0040011,GO:0016043,GO:0031982,GO:0031012,GO:0060560,GO:0009888,GO:0032403,GO:0031988,GO:0044767,GO:0002064,GO:0005178,GO:0032502,GO:0044420,GO:0032835,GO:0072006,GO:0032989,GO:0000902,GO:0048589,GO:0060429,GO:0030198,GO:0048869,GO:0005578,GO:0043062,GO:0048856,GO:0001822,GO:0070062,GO:0072001,GO:0043230,GO:0065010,GO:0030855,GO:0030030,GO:…	organelle,membrane-bounded organelle,cellular component movement,anatomical structure morphogenesis,cellular component organization or biogenesis,locomotion,cellular component organization,vesicle,extracellular matrix,developmental growth involved in morphogenesis,tissue development,protein complex binding,membrane-bounded vesicle,single-organism developmental process,epithelial cell development,…	bta04510,bta04512,bta04151,bta05146,bta05200,bta05222,bta05145	Focal adhesion,ECM-receptor interaction,PI3K-Akt signaling pathway,Amoebiasis,Pathways in cancer,Small cell lung cancer,Toxoplasmosis
ENSBTAT00000023988	ENSBTAG00000020783	MAPK14	15.8533	4.14461	16.6136	-2.00306	0.0222599	0.159859	mitogen-activated protein kinase 14 [Source:HGNC Symbol;Acc:HGNC:6876]	GO:0005737,GO:0005622,GO:0044424,GO:0043226,GO:0043229,GO:0044444,GO:0015630,GO:0043227,GO:0072358,GO:0072359,GO:0043231,GO:0001944,GO:0006928,GO:0001568,GO:0048514,GO:0048646,GO:0005856,GO:0001525,GO:0048870,GO:0051674,GO:0009653,GO:0071840,GO:0043228,GO:0043232,GO:0007169,GO:0051270,GO:0040011,GO:0016043,GO:0071363,GO:2000145,GO:0016740,GO:0070848,GO:0007167,GO:0044430,GO:0040012,GO:0030334,GO:…	cytoplasm,intracellular,intracellular part,organelle,intracellular organelle,cytoplasmic part,microtubule cytoskeleton,membrane-bounded organelle,cardiovascular system development,circulatory system development,intracellular membrane-bounded organelle,vasculature development,cellular component movement,blood vessel development,blood vessel morphogenesis,anatomical structure formation involved in …	bta05205,bta04015,bta04914,bta04611,bta04261,bta05145,bta04621,bta04370,bta05140,bta04550,bta04660,bta04728,bta04670,bta04068,bta04664,bta04917,bta05142,bta04750,bta04722,bta05152,bta04668,bta04010,bta05133,bta04622,bta04723,bta05164,bta05132,bta04620,bta05169,bta04912,bta04380,bta05014,bta05160	Proteoglycans in cancer,Rap1 signaling pathway,Progesterone-mediated oocyte maturation,Platelet activation,Adrenergic signaling in cardiomyocytes,Toxoplasmosis,NOD-like receptor signaling pathway,VEGF signaling pathway,Leishmaniasis,Signaling pathways regulating pluripotency of stem cells,T cell receptor signaling pathway,Dopaminergic synapse,Leukocyte transendothelial migration,FoxO signaling pa…
ENSBTAT00000015508	ENSBTAG00000011683	NUMB	8.73032	1.31883	5.34234	-2.01822	0.041542	0.197799	protein numb homolog [Source:RefSeq peptide;Acc:NP_001095421]	GO:0005737,GO:0005622,GO:0044424,GO:0043226,GO:0043229,GO:0044444,GO:0043227,GO:0043231,GO:0006928,GO:0005912,GO:0070161,GO:0030055,GO:0005924,GO:0005925,GO:0048870,GO:0051674,GO:0009653,GO:0071840,GO:0051270,GO:0040011,GO:0016043,GO:2000145,GO:0040012,GO:0030334,GO:0031982,GO:0009888,GO:0051272,GO:0035295,GO:0030323,GO:2000147,GO:0030324,GO:0030335,GO:0022603,GO:0031988,GO:0007219,GO:0016477,GO:…	cytoplasm,intracellular,intracellular part,organelle,intracellular organelle,cytoplasmic part,membrane-bounded organelle,intracellular membrane-bounded organelle,cellular component movement,adherens junction,anchoring junction,cell-substrate junction,cell-substrate adherens junction,focal adhesion,cell motility,localization of cell,anatomical structure morphogenesis,cellular component organizatio…	bta04330	Notch signaling pathway
ENSBTAT00000026432	ENSBTAG00000019838	SHC1	21.2109	5.28944	22.1901	-2.06873	0.0402439	0.195693	SHC adaptor protein 1 [Source:HGNC Symbol;Acc:HGNC:10840]	GO:0005737,GO:0005622,GO:0044424,GO:0072358,GO:0072359,GO:0001944,GO:0001568,GO:0048514,GO:0048646,GO:0001525,GO:0009653,GO:0071840,GO:0007169,GO:0016043,GO:0071363,GO:0070848,GO:0007167,GO:0007507,GO:0032403,GO:0019838,GO:0044767,GO:0032502,GO:0007155,GO:0022610,GO:0008286,GO:0016310,GO:0048856,GO:0007010,GO:1901701,GO:0071495,GO:0005159,GO:0030036,GO:1901652,GO:0005158,GO:0006468,GO:0030029,GO:…	cytoplasm,intracellular,intracellular part,cardiovascular system development,circulatory system development,vasculature development,blood vessel development,blood vessel morphogenesis,anatomical structure formation involved in morphogenesis,angiogenesis,anatomical structure morphogenesis,cellular component organization or biogenesis,transmembrane receptor protein tyrosine kinase signaling pathway…	bta04510,bta04910,bta04014,bta05100,bta04012,bta05214,bta04917,bta04062,bta04915,bta04722,bta05220,bta05034,bta04650,bta05206	Focal adhesion,Insulin signaling pathway,Ras signaling pathway,Bacterial invasion of epithelial cells,ErbB signaling pathway,Glioma,Prolactin signaling pathway,Chemokine signaling pathway,Estrogen signaling pathway,Neurotrophin signaling pathway,Chronic myeloid leukemia,Alcoholism,Natural killer cell mediated cytotoxicity,MicroRNAs in cancer
ENSBTAT00000056003	ENSBTAG00000040361	LFNG	13.1655	1.92348	8.09061	-2.07253	0.0137481	0.14006	LFNG O-fucosylpeptide 3-beta-N-acetylglucosaminyltransferase [Source:HGNC Symbol;Acc:HGNC:6560]	GO:0044702,GO:0032504,GO:0005737,GO:0005622,GO:0048609,GO:0044424,GO:0043226,GO:0043229,GO:0022414,GO:0048610,GO:0000003,GO:0044444,GO:0043227,GO:0043231,GO:0048646,GO:0009653,GO:0016740,GO:0022603,GO:0007219,GO:0016757,GO:0044767,GO:0044422,GO:0016758,GO:0032502,GO:0045747,GO:0048869,GO:0044446,GO:0003006,GO:2000243,GO:0043009,GO:0048856,GO:0009790,GO:0009792,GO:0008375,GO:0050793,GO:0007386,GO:…	single organism reproductive process,multicellular organism reproduction,cytoplasm,intracellular,multicellular organismal reproductive process,intracellular part,organelle,intracellular organelle,reproductive process,cellular process involved in reproduction,reproduction,cytoplasmic part,membrane-bounded organelle,intracellular membrane-bounded organelle,anatomical structure formation involved in…	bta00514,bta04330	Other types of O-glycan biosynthesis,Notch signaling pathway
ENSBTAT00000025974	ENSBTAG00000019498	ITGA3	15.2941	0.55835	2.37386	-2.08799	0.0176382	0.150209	Integrin alpha-3 Integrin alpha-3 heavy chain Integrin alpha-3 light chain [Source:UniProtKB/Swiss-Prot;Acc:F1MMS9]	GO:0043226,GO:0043227,GO:0006928,GO:0005912,GO:0048646,GO:0070161,GO:0030055,GO:0005924,GO:0005925,GO:0048870,GO:0051674,GO:0009653,GO:0071840,GO:0040011,GO:0016043,GO:0071363,GO:0070848,GO:0007167,GO:0031982,GO:0009888,GO:0097205,GO:0035295,GO:0030323,GO:0030324,GO:0090287,GO:0031988,GO:0016477,GO:0044767,GO:0060541,GO:0032502,GO:0072006,GO:0007155,GO:0022610,GO:0042995,GO:0048869,GO:0048856,GO:…	organelle,membrane-bounded organelle,cellular component movement,adherens junction,anatomical structure formation involved in morphogenesis,anchoring junction,cell-substrate junction,cell-substrate adherens junction,focal adhesion,cell motility,localization of cell,anatomical structure morphogenesis,cellular component organization or biogenesis,locomotion,cellular component organization,cellular …	bta04510,bta04512,bta04151,bta05410,bta05412,bta05414,bta04810,bta05200,bta05222,bta04640	Focal adhesion,ECM-receptor interaction,PI3K-Akt signaling pathway,Hypertrophic cardiomyopathy (HCM),Arrhythmogenic right ventricular cardiomyopathy (ARVC),Dilated cardiomyopathy,Regulation of actin cytoskeleton,Pathways in cancer,Small cell lung cancer,Hematopoietic cell lineage
ENSBTAT00000006022	ENSBTAG00000004587	DUSP6	47.8909	2.4933	11.246	-2.17329	0.0443836	0.202603	dual specificity phosphatase 6 [Source:HGNC Symbol;Acc:HGNC:3072]	GO:0005737,GO:0005622,GO:0044424,GO:0072358,GO:0072359,GO:0048646,GO:0009653,GO:0007169,GO:0071363,GO:0070848,GO:0007167,GO:0009888,GO:0007507,GO:0090287,GO:0022603,GO:0044767,GO:0032502,GO:0048589,GO:0048869,GO:0016310,GO:0048856,GO:0009790,GO:0048638,GO:0050793,GO:0045995,GO:0071495,GO:0040036,GO:0004725,GO:2000026,GO:0006468,GO:0035335,GO:0016311,GO:0006793,GO:0006796,GO:0006469,GO:0006470,GO:…	cytoplasm,intracellular,intracellular part,cardiovascular system development,circulatory system development,anatomical structure formation involved in morphogenesis,anatomical structure morphogenesis,transmembrane receptor protein tyrosine kinase signaling pathway,cellular response to growth factor stimulus,response to growth factor stimulus,enzyme linked receptor protein signaling pathway,tissue…	bta04010	MAPK signaling pathway
ENSBTAT00000012092	ENSBTAG00000009175	RPS6KB2	6.87461	2.53207	11.4961	-2.18276	0.0473229	0.207291	ribosomal protein S6 kinase B2 [Source:HGNC Symbol;Acc:HGNC:10437]	GO:0005737,GO:0005622,GO:0044424,GO:0043226,GO:0043229,GO:0043227,GO:0043231,GO:0016740,GO:0016301,GO:0016310,GO:0016773,GO:0043491,GO:0016772,GO:0004672,GO:0043167,GO:0006468,GO:0006793,GO:0030554,GO:0006796,GO:0032559,GO:0005524,GO:0004674,GO:0043168,GO:0036094,GO:0001882,GO:0032549,GO:0032555,GO:0003824,GO:0017076,GO:0019538,GO:0035639,GO:0032550,GO:0001883,GO:0005634,GO:0032553,GO:0000166,GO:…	cytoplasm,intracellular,intracellular part,organelle,intracellular organelle,membrane-bounded organelle,intracellular membrane-bounded organelle,transferase activity,kinase activity,phosphorylation,phosphotransferase activity, alcohol group as acceptor,protein kinase B signaling cascade,transferase activity, transferring phosphorus-containing groups,protein kinase activity,ion binding,protein pho…	bta04151,bta05205,bta04150,bta04152,bta04910,bta04666,bta04012,bta04066,bta04350,bta05221	PI3K-Akt signaling pathway,Proteoglycans in cancer,mTOR signaling pathway,AMPK signaling pathway,Insulin signaling pathway,Fc gamma R-mediated phagocytosis,ErbB signaling pathway,HIF-1 signaling pathway,TGF-beta signaling pathway,Acute myeloid leukemia
ENSBTAT00000032274	ENSBTAG00000018777	ADCY5	14.0644	0.960053	4.39284	-2.19397	0.0366379	0.188973	adenylate cyclase type 5 [Source:RefSeq peptide;Acc:NP_001178998]	GO:0005737,GO:0005622,GO:0044424,GO:0043226,GO:0043229,GO:0005929,GO:0044444,GO:0043227,GO:0043231,GO:0005856,GO:0043228,GO:0043232,GO:0061178,GO:0035773,GO:0042995,GO:0071326,GO:0071331,GO:0071333,GO:0005829,GO:0071322,GO:1901701,GO:0009746,GO:0009749,GO:0034284,GO:0035588,GO:0044445,GO:0001678,GO:0006793,GO:0006796,GO:0009743,GO:0035587,GO:1901135,GO:0046982,GO:0032879,GO:0050796,GO:0036094,GO:…	cytoplasm,intracellular,intracellular part,organelle,intracellular organelle,cilium,cytoplasmic part,membrane-bounded organelle,intracellular membrane-bounded organelle,cytoskeleton,non-membrane-bounded organelle,intracellular non-membrane-bounded organelle,regulation of insulin secretion involved in cellular response to glucose stimulus,insulin secretion involved in cellular response to glucose …	bta04015,bta05414,bta00230,bta04114,bta04914,bta04611,bta04022,bta04261,bta04916,bta04976,bta04024,bta05166,bta04921,bta05032,bta04728,bta04918,bta04062,bta04750,bta04725,bta04270,bta04915,bta04540,bta05012,bta04724,bta04971,bta04911,bta05030,bta04723,bta05031,bta04727,bta04726,bta04713,bta05034,bta04970,bta04913,bta04912,bta04972	Rap1 signaling pathway,Dilated cardiomyopathy,Purine metabolism,Oocyte meiosis,Progesterone-mediated oocyte maturation,Platelet activation,cGMP-PKG signaling pathway,Adrenergic signaling in cardiomyocytes,Melanogenesis,Bile secretion,cAMP signaling pathway,HTLV-I infection,Oxytocin signaling pathway,Morphine addiction,Dopaminergic synapse,Thyroid hormone synthesis,Chemokine signaling pathway,Infl…
ENSBTAT00000008100	ENSBTAG00000006159	KCNJ3	8.73868	0.818112	3.78545	-2.2101	0.0361381	0.188476	potassium voltage-gated channel subfamily J member 3 [Source:HGNC Symbol;Acc:HGNC:6264]	GO:0032879,GO:0005515,GO:0005242,GO:0044464,GO:0005623,GO:0005488,GO:0051179,GO:0010107,GO:0015467,GO:0005575,GO:0015079,GO:0034705,GO:0044459,GO:0071804,GO:0071805,GO:0051049,GO:0032991,GO:0006813,GO:0008076,GO:0005249,GO:0034702,GO:0034703,GO:0031226,GO:0034765,GO:0005267,GO:0034762,GO:0005887,GO:0015276,GO:0022834,GO:0022843,GO:0015077,GO:0005244,GO:0022832,GO:0022890,GO:0044765,GO:0015672,GO:…	regulation of localization,protein binding,inward rectifier potassium channel activity,cell part,cell,binding,localization,potassium ion import,G-protein activated inward rectifier potassium channel activity,cellular_component,potassium ion transmembrane transporter activity,potassium channel complex,plasma membrane part,cellular potassium ion transport,potassium ion transmembrane transport,regul…	bta04921,bta05032,bta04728,bta04725,bta04915,bta04724,bta04723,bta04726,bta04713	Oxytocin signaling pathway,Morphine addiction,Dopaminergic synapse,Cholinergic synapse,Estrogen signaling pathway,Glutamatergic synapse,Retrograde endocannabinoid signaling,Serotonergic synapse,Circadian entrainment
ENSBTAT00000011612	ENSBTAG00000008817	LAMA4	75.2222	2.12806	9.96908	-2.22792	0.00770156	0.123159	Bos taurus laminin, alpha 4 (LAMA4), mRNA. [Source:RefSeq mRNA;Acc:NM_001205965]	GO:0072358,GO:0072359,GO:0001944,GO:0006928,GO:0001568,GO:0048870,GO:0051674,GO:0051270,GO:0040011,GO:2000145,GO:0040012,GO:0030334,GO:0031012,GO:0016477,GO:0044767,GO:0032502,GO:0044420,GO:0007155,GO:0022610,GO:0048869,GO:0005578,GO:0048856,GO:0009790,GO:0050793,GO:0045995,GO:2000026,GO:0030155,GO:0005604,GO:0030154,GO:0032879,GO:0005515,GO:0007275,GO:0005605,GO:0048731,GO:0005102,GO:0044421,GO:…	cardiovascular system development,circulatory system development,vasculature development,cellular component movement,blood vessel development,cell motility,localization of cell,regulation of cellular component movement,locomotion,regulation of cell motility,regulation of locomotion,regulation of cell migration,extracellular matrix,cell migration,single-organism developmental process,developmental…	bta04510,bta04512,bta04151,bta05146,bta05143,bta05200,bta05222,bta05145	Focal adhesion,ECM-receptor interaction,PI3K-Akt signaling pathway,Amoebiasis,African trypanosomiasis,Pathways in cancer,Small cell lung cancer,Toxoplasmosis
ENSBTAT00000017685	ENSBTAG00000013298	PLA2G4A	9.42732	0.93149	4.45874	-2.25903	0.00606568	0.117251	phospholipase A2 group IVA [Source:HGNC Symbol;Acc:HGNC:9035]	GO:0005737,GO:0005622,GO:0044424,GO:0043226,GO:0043229,GO:0044444,GO:0043227,GO:0043231,GO:0031982,GO:0031410,GO:0005829,GO:0005783,GO:0043167,GO:0005509,GO:0006793,GO:0006796,GO:0046872,GO:0043169,GO:0043168,GO:0046677,GO:0003824,GO:0043436,GO:0044281,GO:0016788,GO:0008289,GO:0006082,GO:0070887,GO:0046434,GO:0005794,GO:0044710,GO:0071236,GO:0044464,GO:0005543,GO:0019637,GO:0005623,GO:0044711,GO:…	cytoplasm,intracellular,intracellular part,organelle,intracellular organelle,cytoplasmic part,membrane-bounded organelle,intracellular membrane-bounded organelle,vesicle,cytoplasmic vesicle,cytosol,endoplasmic reticulum,ion binding,calcium ion binding,phosphorus metabolic process,phosphate-containing compound metabolic process,metal ion binding,cation binding,anion binding,response to antibiotic,…	bta01100,bta00564,bta04611,bta04014,bta04370,bta00565,bta04921,bta04664,bta04750,bta04270,bta00590,bta04724,bta04010,bta04730,bta04726,bta00591,bta04913,bta04912,bta00592	Metabolic pathways,Glycerophospholipid metabolism,Platelet activation,Ras signaling pathway,VEGF signaling pathway,Ether lipid metabolism,Oxytocin signaling pathway,Fc epsilon RI signaling pathway,Inflammatory mediator regulation of TRP channels,Vascular smooth muscle contraction,Arachidonic acid metabolism,Glutamatergic synapse,MAPK signaling pathway,Long-term depression,Serotonergic synapse,Lin…
ENSBTAT00000020023	ENSBTAG00000015043	MFNG	11.5165	0.668511	3.20873	-2.26298	0.00726599	0.121882	MFNG O-fucosylpeptide 3-beta-N-acetylglucosaminyltransferase [Source:HGNC Symbol;Acc:HGNC:7038]	GO:0005737,GO:0005622,GO:0044424,GO:0043226,GO:0043229,GO:0044444,GO:0043227,GO:0043231,GO:0016740,GO:0007219,GO:0016757,GO:0044767,GO:0044422,GO:0016758,GO:0032502,GO:0045747,GO:0048869,GO:0044446,GO:0048856,GO:0008375,GO:0008593,GO:0002315,GO:0043167,GO:0008194,GO:0033829,GO:0012505,GO:0031090,GO:0046872,GO:0031300,GO:0032092,GO:0030154,GO:0043169,GO:0051099,GO:0002313,GO:0003824,GO:0031301,GO:…	cytoplasm,intracellular,intracellular part,organelle,intracellular organelle,cytoplasmic part,membrane-bounded organelle,intracellular membrane-bounded organelle,transferase activity,Notch signaling pathway,transferase activity, transferring glycosyl groups,single-organism developmental process,organelle part,transferase activity, transferring hexosyl groups,developmental process,positive regulat…	bta00514,bta04330	Other types of O-glycan biosynthesis,Notch signaling pathway
ENSBTAT00000025279	ENSBTAG00000018993	ITGB7	13.6069	1.52899	7.34056	-2.26331	0.0430372	0.200275	integrin subunit beta 7 [Source:HGNC Symbol;Acc:HGNC:6162]	GO:0043226,GO:0043227,GO:0006928,GO:0048870,GO:0051674,GO:0009653,GO:0071840,GO:0040011,GO:0016043,GO:0031982,GO:0007160,GO:0031589,GO:0031988,GO:0016477,GO:0044767,GO:0032502,GO:0007155,GO:0022610,GO:0032989,GO:0000902,GO:0048869,GO:0001667,GO:0048856,GO:0016044,GO:0070062,GO:0043230,GO:0065010,GO:0061024,GO:0008305,GO:0009986,GO:0000904,GO:0048468,GO:0034446,GO:0030154,GO:0005515,GO:0050839,GO:…	organelle,membrane-bounded organelle,cellular component movement,cell motility,localization of cell,anatomical structure morphogenesis,cellular component organization or biogenesis,locomotion,cellular component organization,vesicle,cell-matrix adhesion,cell-substrate adhesion,membrane-bounded vesicle,cell migration,single-organism developmental process,developmental process,cell adhesion,biologic…	bta04510,bta04512,bta04151,bta05410,bta05412,bta05414,bta04672,bta04810,bta05202,bta04514	Focal adhesion,ECM-receptor interaction,PI3K-Akt signaling pathway,Hypertrophic cardiomyopathy (HCM),Arrhythmogenic right ventricular cardiomyopathy (ARVC),Dilated cardiomyopathy,Intestinal immune network for IgA production,Regulation of actin cytoskeleton,Transcriptional misregulation in cancer,Cell adhesion molecules (CAMs)
ENSBTAT00000006080	ENSBTAG00000004635	LLGL1	24.1608	1.07149	5.23508	-2.2886	0.00819542	0.12488	LLGL1, scribble cell polarity complex component [Source:HGNC Symbol;Acc:HGNC:6628]	GO:0005737,GO:0005622,GO:0044424,GO:0043226,GO:0043229,GO:0044444,GO:0005856,GO:0071840,GO:0043228,GO:0043232,GO:0016043,GO:0044430,GO:0044085,GO:0006461,GO:0070271,GO:0065003,GO:0071822,GO:0043933,GO:0022607,GO:0044422,GO:0044446,GO:0007010,GO:0030036,GO:0030029,GO:0015629,GO:0006996,GO:0019899,GO:0005515,GO:0044464,GO:0005623,GO:0030864,GO:0005488,GO:0005938,GO:0030863,GO:0030865,GO:0030866,GO:…	cytoplasm,intracellular,intracellular part,organelle,intracellular organelle,cytoplasmic part,cytoskeleton,cellular component organization or biogenesis,non-membrane-bounded organelle,intracellular non-membrane-bounded organelle,cellular component organization,cytoskeletal part,cellular component biogenesis,protein complex assembly,protein complex biogenesis,macromolecular complex assembly,protei…	bta04530,bta04390	Tight junction,Hippo signaling pathway
ENSBTAT00000020987	ENSBTAG00000015802	CREB3L2	15.9603	2.24692	11.0887	-2.30307	0.0150232	0.142643	cyclic AMP-responsive element-binding protein 3-like protein 2 [Source:RefSeq peptide;Acc:NP_001096003]	GO:0005737,GO:0005622,GO:0044424,GO:0043226,GO:0043229,GO:0044444,GO:0043227,GO:0043231,GO:0009888,GO:0061448,GO:0044422,GO:0032502,GO:0048869,GO:0044446,GO:0048856,GO:0051216,GO:0001501,GO:0005783,GO:0006888,GO:0048193,GO:0002062,GO:0030154,GO:0005634,GO:0007275,GO:0070887,GO:0048731,GO:0044464,GO:0071310,GO:0005623,GO:0016192,GO:0035497,GO:0005488,GO:0033554,GO:0051179,GO:0048513,GO:0006984,GO:…	cytoplasm,intracellular,intracellular part,organelle,intracellular organelle,cytoplasmic part,membrane-bounded organelle,intracellular membrane-bounded organelle,tissue development,connective tissue development,organelle part,developmental process,cellular developmental process,intracellular organelle part,anatomical structure development,cartilage development,skeletal system development,endoplas…	bta04151,bta04152,bta04022,bta04261,bta04916,bta05215,bta04024,bta04728,bta04918,bta04725,bta04915,bta05161,bta04668,bta05016,bta04911,bta05030,bta05031,bta05203,bta05034,bta04962	PI3K-Akt signaling pathway,AMPK signaling pathway,cGMP-PKG signaling pathway,Adrenergic signaling in cardiomyocytes,Melanogenesis,Prostate cancer,cAMP signaling pathway,Dopaminergic synapse,Thyroid hormone synthesis,Cholinergic synapse,Estrogen signaling pathway,Hepatitis B,TNF signaling pathway,Huntington's disease,Insulin secretion,Cocaine addiction,Amphetamine addiction,Viral carcinogenesis,Al…
ENSBTAT00000016306	ENSBTAG00000012295	NKD1	28.6883	0.373666	1.85772	-2.31371	0.00691802	0.120577	naked cuticle homolog 1 [Source:HGNC Symbol;Acc:HGNC:17045]	GO:0005737,GO:0005622,GO:0044424,GO:0009653,GO:0090175,GO:0060071,GO:2000052,GO:0060560,GO:0009888,GO:0035567,GO:0022603,GO:2000050,GO:0001736,GO:0007164,GO:0044767,GO:0032502,GO:0060026,GO:2000095,GO:0001738,GO:0048589,GO:0060429,GO:0048856,GO:0048638,GO:0048729,GO:0050793,GO:2000096,GO:0019904,GO:0002009,GO:0043167,GO:2000026,GO:0005509,GO:0009887,GO:0003401,GO:0046872,GO:2000027,GO:0030178,GO:…	cytoplasm,intracellular,intracellular part,anatomical structure morphogenesis,regulation of establishment of planar polarity,Wnt receptor signaling pathway, planar cell polarity pathway,positive regulation of non-canonical Wnt receptor signaling pathway,developmental growth involved in morphogenesis,tissue development,non-canonical Wnt receptor signaling pathway,regulation of anatomical structure…	bta04310	Wnt signaling pathway
ENSBTAT00000015166	ENSBTAG00000011412	LAMB1	38.8609	17.9218	90.3031	-2.33306	0.0151091	0.142855	laminin subunit beta-1 precursor [Source:RefSeq peptide;Acc:NP_001193448]	GO:0043226,GO:0043227,GO:0006928,GO:0048646,GO:0048870,GO:0051674,GO:0009653,GO:0071840,GO:0051270,GO:0040011,GO:0016043,GO:2000145,GO:0040012,GO:0030334,GO:0031982,GO:0031012,GO:0009888,GO:0051272,GO:0031589,GO:2000147,GO:0030335,GO:0031988,GO:0016477,GO:0044767,GO:0040017,GO:0032502,GO:0044420,GO:0007155,GO:0022610,GO:0032989,GO:0000902,GO:0048869,GO:0005578,GO:0048856,GO:0009790,GO:0070062,GO:…	organelle,membrane-bounded organelle,cellular component movement,anatomical structure formation involved in morphogenesis,cell motility,localization of cell,anatomical structure morphogenesis,cellular component organization or biogenesis,regulation of cellular component movement,locomotion,cellular component organization,regulation of cell motility,regulation of locomotion,regulation of cell migr…	bta04510,bta04512,bta04151,bta05146,bta05200,bta05222,bta05145	Focal adhesion,ECM-receptor interaction,PI3K-Akt signaling pathway,Amoebiasis,Pathways in cancer,Small cell lung cancer,Toxoplasmosis
ENSBTAT00000018329	ENSBTAG00000015996	GPC1	33.0296	2.67769	13.7243	-2.35767	0.0257672	0.170164	glypican 1 [Source:HGNC Symbol;Acc:HGNC:4449]	GO:0005737,GO:0005622,GO:0044424,GO:0043226,GO:0043229,GO:0044444,GO:0043227,GO:0043231,GO:0006790,GO:0030201,GO:0007169,GO:0071363,GO:0070848,GO:0007167,GO:0031982,GO:0031012,GO:0009888,GO:0006029,GO:0090287,GO:0019838,GO:0031988,GO:0044767,GO:0044422,GO:0032502,GO:0048869,GO:0044446,GO:0005578,GO:0048856,GO:0005829,GO:0050793,GO:0070062,GO:0090288,GO:0043230,GO:0065010,GO:0051149,GO:0043395,GO:…	cytoplasm,intracellular,intracellular part,organelle,intracellular organelle,cytoplasmic part,membrane-bounded organelle,intracellular membrane-bounded organelle,sulfur compound metabolic process,heparan sulfate proteoglycan metabolic process,transmembrane receptor protein tyrosine kinase signaling pathway,cellular response to growth factor stimulus,response to growth factor stimulus,enzyme linke…	bta04310	Wnt signaling pathway
ENSBTAT00000001038	ENSBTAG00000000782	KDR	14.9941	4.01249	20.6111	-2.36085	0.0408539	0.1965	kinase insert domain receptor [Source:HGNC Symbol;Acc:HGNC:6307]	GO:0005737,GO:0005622,GO:0044424,GO:0043226,GO:0043229,GO:0044444,GO:0043227,GO:0072358,GO:0072359,GO:0043231,GO:0001944,GO:0006928,GO:0001568,GO:0048514,GO:0048646,GO:0001525,GO:0048870,GO:0051674,GO:0009653,GO:0071840,GO:0007169,GO:0051270,GO:0040011,GO:0016043,GO:0071363,GO:2000145,GO:0016740,GO:0070848,GO:0007167,GO:0044085,GO:0040012,GO:0030334,GO:0043542,GO:0022607,GO:0007160,GO:0051272,GO:…	cytoplasm,intracellular,intracellular part,organelle,intracellular organelle,cytoplasmic part,membrane-bounded organelle,cardiovascular system development,circulatory system development,intracellular membrane-bounded organelle,vasculature development,cellular component movement,blood vessel development,blood vessel morphogenesis,anatomical structure formation involved in morphogenesis,angiogenesi…	bta04510,bta04151,bta05205,bta04015,bta04014,bta04370,bta04144,bta04060	Focal adhesion,PI3K-Akt signaling pathway,Proteoglycans in cancer,Rap1 signaling pathway,Ras signaling pathway,VEGF signaling pathway,Endocytosis,Cytokine-cytokine receptor interaction
ENSBTAT00000029073	ENSBTAG00000021811	ANGPT4	11.1298	2.88084	14.8053	-2.36155	0.0213163	0.157518	angiopoietin 4 [Source:HGNC Symbol;Acc:HGNC:487]	GO:0072358,GO:0072359,GO:0001944,GO:0006928,GO:0001568,GO:0048514,GO:0048646,GO:0001525,GO:0048870,GO:0051674,GO:0009653,GO:0071840,GO:0007169,GO:0051270,GO:0040011,GO:0016043,GO:2000145,GO:0007167,GO:0043623,GO:0044085,GO:0006461,GO:0070271,GO:0040012,GO:0065003,GO:0034622,GO:0071822,GO:0030334,GO:0043933,GO:0043542,GO:0022607,GO:0051272,GO:2000147,GO:0045765,GO:0043534,GO:1901342,GO:0030335,GO:…	cardiovascular system development,circulatory system development,vasculature development,cellular component movement,blood vessel development,blood vessel morphogenesis,anatomical structure formation involved in morphogenesis,angiogenesis,cell motility,localization of cell,anatomical structure morphogenesis,cellular component organization or biogenesis,transmembrane receptor protein tyrosine kina…	bta04151,bta04015,bta04014,bta04066	PI3K-Akt signaling pathway,Rap1 signaling pathway,Ras signaling pathway,HIF-1 signaling pathway
ENSBTAT00000000935	ENSBTAG00000000700	PARVA	21.9987	1.53536	8.04718	-2.38991	0.00921116	0.128033	alpha-parvin [Source:RefSeq peptide;Acc:NP_001092614]	GO:0005737,GO:0005622,GO:0044424,GO:0043226,GO:0043229,GO:0044444,GO:0043227,GO:0072358,GO:0072359,GO:0043231,GO:0001944,GO:0006928,GO:0001568,GO:0005912,GO:0048514,GO:0048646,GO:0070161,GO:0030055,GO:0005924,GO:0005925,GO:0005856,GO:0001525,GO:0048870,GO:0051674,GO:0009653,GO:0071840,GO:0043228,GO:0043232,GO:0040011,GO:0016043,GO:0007507,GO:0002040,GO:0031589,GO:0003279,GO:0016477,GO:0044767,GO:…	cytoplasm,intracellular,intracellular part,organelle,intracellular organelle,cytoplasmic part,membrane-bounded organelle,cardiovascular system development,circulatory system development,intracellular membrane-bounded organelle,vasculature development,cellular component movement,blood vessel development,adherens junction,blood vessel morphogenesis,anatomical structure formation involved in morphog…	bta04510	Focal adhesion
ENSBTAT00000002324	ENSBTAG00000001774	SPRY2	16.4725	0.92713	4.93171	-2.41124	0.0102013	0.130981	sprouty RTK signaling antagonist 2 [Source:HGNC Symbol;Acc:HGNC:11270]	GO:0005737,GO:0005622,GO:0044424,GO:0043226,GO:0043229,GO:0044444,GO:0015630,GO:0043227,GO:0043231,GO:0006928,GO:0005856,GO:0048870,GO:0051674,GO:0009653,GO:0071840,GO:0043228,GO:0043232,GO:0007169,GO:0051270,GO:0040011,GO:0016043,GO:0071363,GO:2000145,GO:0070848,GO:0007167,GO:0044430,GO:0040012,GO:0030334,GO:0060560,GO:0009888,GO:0051272,GO:0035295,GO:0030323,GO:2000147,GO:0030324,GO:0090287,GO:…	cytoplasm,intracellular,intracellular part,organelle,intracellular organelle,cytoplasmic part,microtubule cytoskeleton,membrane-bounded organelle,intracellular membrane-bounded organelle,cellular component movement,cytoskeleton,cell motility,localization of cell,anatomical structure morphogenesis,cellular component organization or biogenesis,non-membrane-bounded organelle,intracellular non-membra…	bta04630,bta05206	Jak-STAT signaling pathway,MicroRNAs in cancer
ENSBTAT00000001613	ENSBTAG00000001219	-	9.05643	0.321406	1.72474	-2.42391	0.0410277	0.196775	--	GO:0071840,GO:0016043,GO:0016044,GO:0061024,GO:0008037,GO:0009986,GO:0019538,GO:0005515,GO:0006910,GO:0006911,GO:0006909,GO:0009897,GO:0010324,GO:0044464,GO:0003823,GO:0005623,GO:0034987,GO:0016192,GO:0042742,GO:0005102,GO:0044421,GO:0042571,GO:0048584,GO:0005576,GO:0050867,GO:0005488,GO:0050871,GO:0051179,GO:0002696,GO:0043170,GO:0019814,GO:0050865,GO:0050864,GO:0005575,GO:0006958,GO:0048522,GO:…	cellular component organization or biogenesis,cellular component organization,cellular membrane organization,membrane organization,cell recognition,cell surface,protein metabolic process,protein binding,phagocytosis, recognition,phagocytosis, engulfment,phagocytosis,external side of plasma membrane,membrane invagination,cell part,antigen binding,cell,immunoglobulin receptor binding,vesicle-mediat…	bta04151,bta05414,bta04672,bta05146,bta05143,bta05323,bta04666,bta05330,bta05140,bta05202,bta04640,bta04662,bta05310,bta05320,bta04664,bta05340,bta05416,bta05150,bta05152,bta05322,bta04145,bta04064,bta05162,bta05169,bta04650,bta04020	PI3K-Akt signaling pathway,Dilated cardiomyopathy,Intestinal immune network for IgA production,Amoebiasis,African trypanosomiasis,Rheumatoid arthritis,Fc gamma R-mediated phagocytosis,Allograft rejection,Leishmaniasis,Transcriptional misregulation in cancer,Hematopoietic cell lineage,B cell receptor signaling pathway,Asthma,Autoimmune thyroid disease,Fc epsilon RI signaling pathway,Primary immuno…
ENSBTAT00000009284	ENSBTAG00000007061	PPP2R5B	13.3385	0.869877	4.73468	-2.44438	0.0335514	0.182824	protein phosphatase 2 regulatory subunit B'beta [Source:HGNC Symbol;Acc:HGNC:9310]	GO:0005622,GO:0044424,GO:0019888,GO:0044464,GO:0019208,GO:0005623,GO:0008287,GO:0050790,GO:0000159,GO:0030234,GO:0065009,GO:0005575,GO:0008152,GO:0032991,GO:0043234,GO:0019222,GO:0044699,GO:0044763,GO:0009987,GO:0008150,GO:0051716,GO:0007165,GO:0050794,GO:0050896,GO:0065007,GO:0044700,GO:0007154,GO:0023052,GO:0050789,GO:0003674	intracellular,intracellular part,protein phosphatase regulator activity,cell part,phosphatase regulator activity,cell,protein serine/threonine phosphatase complex,regulation of catalytic activity,protein phosphatase type 2A complex,enzyme regulator activity,regulation of molecular function,cellular_component,metabolic process,macromolecular complex,protein complex,regulation of metabolic process,…	bta04151,bta04152,bta04114,bta04261,bta04728,bta03015	PI3K-Akt signaling pathway,AMPK signaling pathway,Oocyte meiosis,Adrenergic signaling in cardiomyocytes,Dopaminergic synapse,mRNA surveillance pathway
ENSBTAT00000054092	ENSBTAG00000002259	-	77.1989	0.389593	2.13993	-2.45752	0.0488542	0.210448	--	GO:0071840,GO:0016043,GO:0016044,GO:0061024,GO:0008037,GO:0009986,GO:0019538,GO:0005515,GO:0006910,GO:0006911,GO:0006909,GO:0009897,GO:0010324,GO:0044464,GO:0003823,GO:0005623,GO:0034987,GO:0016192,GO:0042742,GO:0005102,GO:0044421,GO:0042571,GO:0048584,GO:0005576,GO:0050867,GO:0005488,GO:0050871,GO:0051179,GO:0002696,GO:0043170,GO:0019814,GO:0050865,GO:0050864,GO:0005575,GO:0006958,GO:0048522,GO:…	cellular component organization or biogenesis,cellular component organization,cellular membrane organization,membrane organization,cell recognition,cell surface,protein metabolic process,protein binding,phagocytosis, recognition,phagocytosis, engulfment,phagocytosis,external side of plasma membrane,membrane invagination,cell part,antigen binding,cell,immunoglobulin receptor binding,vesicle-mediat…	bta04015,bta05144,bta04672,bta05323,bta05330,bta04014,bta05202,bta05332,bta04660,bta05310,bta05320,bta05166,bta05416,bta05142,bta04940,bta04612,bta05150,bta04514,bta05322,bta05321,bta04064,bta05162,bta04020	Rap1 signaling pathway,Malaria,Intestinal immune network for IgA production,Rheumatoid arthritis,Allograft rejection,Ras signaling pathway,Transcriptional misregulation in cancer,Graft-versus-host disease,T cell receptor signaling pathway,Asthma,Autoimmune thyroid disease,HTLV-I infection,Viral myocarditis,Chagas disease (American trypanosomiasis),Type I diabetes mellitus,Antigen processing and p…
ENSBTAT00000027940	ENSBTAG00000020979	NGFR	60.3643	0.928846	5.13629	-2.46722	0.003436	0.110457	nerve growth factor receptor [Source:HGNC Symbol;Acc:HGNC:7809]	GO:0005622,GO:0044424,GO:0043226,GO:0043229,GO:0043227,GO:0043231,GO:0006928,GO:0009653,GO:0071840,GO:0040011,GO:0016043,GO:0019838,GO:0044767,GO:0032502,GO:0042995,GO:0032989,GO:0000902,GO:0048869,GO:0048856,GO:0007266,GO:0050793,GO:0030030,GO:2000026,GO:0051128,GO:0000904,GO:0005516,GO:0048468,GO:0007264,GO:0007265,GO:0006935,GO:0042330,GO:0030154,GO:0032879,GO:0048858,GO:0031625,GO:0019899,GO:…	intracellular,intracellular part,organelle,intracellular organelle,membrane-bounded organelle,intracellular membrane-bounded organelle,cellular component movement,anatomical structure morphogenesis,cellular component organization or biogenesis,locomotion,cellular component organization,growth factor binding,single-organism developmental process,developmental process,cell projection,cellular compo…	bta04151,bta04015,bta04014,bta05202,bta04722,bta04060	PI3K-Akt signaling pathway,Rap1 signaling pathway,Ras signaling pathway,Transcriptional misregulation in cancer,Neurotrophin signaling pathway,Cytokine-cytokine receptor interaction
ENSBTAT00000026836	ENSBTAG00000020148	TEK	13.2429	2.03213	11.2462	-2.46838	0.00565664	0.116491	TEK receptor tyrosine kinase [Source:HGNC Symbol;Acc:HGNC:11724]	GO:0005737,GO:0005622,GO:0044424,GO:0043226,GO:0043229,GO:0015630,GO:0072358,GO:0072359,GO:0001944,GO:0006928,GO:0001568,GO:0005912,GO:0048514,GO:0048646,GO:0070161,GO:0030055,GO:0005924,GO:0005925,GO:0005856,GO:0001525,GO:0048870,GO:0051674,GO:0009653,GO:0071840,GO:0043228,GO:0043232,GO:0007169,GO:0051270,GO:0040011,GO:0016043,GO:2000145,GO:0016740,GO:0007167,GO:0044430,GO:0044085,GO:0006461,GO:…	cytoplasm,intracellular,intracellular part,organelle,intracellular organelle,microtubule cytoskeleton,cardiovascular system development,circulatory system development,vasculature development,cellular component movement,blood vessel development,adherens junction,blood vessel morphogenesis,anatomical structure formation involved in morphogenesis,anchoring junction,cell-substrate junction,cell-subst…	bta04151,bta04015,bta05323,bta04014,bta04066	PI3K-Akt signaling pathway,Rap1 signaling pathway,Rheumatoid arthritis,Ras signaling pathway,HIF-1 signaling pathway
ENSBTAT00000009631	ENSBTAG00000012817	JAG1	37.7645	1.7417	9.64693	-2.46957	0.00297485	0.109518	jagged 1 [Source:HGNC Symbol;Acc:HGNC:6188]	GO:0072358,GO:0072359,GO:0001944,GO:0001568,GO:0005912,GO:0048514,GO:0070161,GO:0009653,GO:0009888,GO:0007507,GO:0035295,GO:0007219,GO:0003279,GO:0060485,GO:0044767,GO:0002064,GO:0032502,GO:0014031,GO:0060411,GO:0032835,GO:0072006,GO:0030857,GO:0048762,GO:0060429,GO:0045747,GO:0048869,GO:0048856,GO:0072070,GO:0048729,GO:0050793,GO:0001822,GO:0072001,GO:0048863,GO:0003151,GO:0032495,GO:0001503,GO:…	cardiovascular system development,circulatory system development,vasculature development,blood vessel development,adherens junction,blood vessel morphogenesis,anchoring junction,anatomical structure morphogenesis,tissue development,heart development,tube development,Notch signaling pathway,cardiac septum development,mesenchyme development,single-organism developmental process,epithelial cell deve…	bta04330	Notch signaling pathway
ENSBTAT00000039158	ENSBTAG00000006366	NFATC4	9.11913	0.58507	3.2961	-2.49408	0.0141145	0.141419	nuclear factor of activated T-cells 4 [Source:HGNC Symbol;Acc:HGNC:7778]	GO:0005737,GO:0005622,GO:0044424,GO:0043226,GO:0043229,GO:0044444,GO:0043227,GO:0072358,GO:0072359,GO:0043231,GO:0001944,GO:0001568,GO:0048514,GO:0048646,GO:0001525,GO:0009653,GO:0071840,GO:0016043,GO:0009888,GO:0007507,GO:0035295,GO:0022603,GO:0044767,GO:0044422,GO:0032502,GO:0032989,GO:0000902,GO:0060429,GO:0048869,GO:0044446,GO:0048856,GO:0060562,GO:0035239,GO:0005829,GO:0048729,GO:0050793,GO:…	cytoplasm,intracellular,intracellular part,organelle,intracellular organelle,cytoplasmic part,membrane-bounded organelle,cardiovascular system development,circulatory system development,intracellular membrane-bounded organelle,vasculature development,blood vessel development,blood vessel morphogenesis,anatomical structure formation involved in morphogenesis,angiogenesis,anatomical structure morph…	bta04360,bta04310,bta04022,bta05166,bta04921,bta05161	Axon guidance,Wnt signaling pathway,cGMP-PKG signaling pathway,HTLV-I infection,Oxytocin signaling pathway,Hepatitis B
ENSBTAT00000001893	ENSBTAG00000001444	TNXB	27.1924	0.361429	2.05052	-2.5042	0.0148805	0.142547	tenascin-X precursor [Source:RefSeq peptide;Acc:NP_777128]	GO:0071840,GO:0016043,GO:0005518,GO:0031012,GO:0007160,GO:0031589,GO:0007155,GO:0022610,GO:0030198,GO:0005578,GO:0016310,GO:0043062,GO:0030199,GO:0043167,GO:0006468,GO:0006793,GO:0006796,GO:1901681,GO:0043168,GO:0043405,GO:0019538,GO:0005515,GO:0043436,GO:0044281,GO:0006082,GO:0008201,GO:0044710,GO:0043506,GO:0051338,GO:0046328,GO:0043412,GO:0046486,GO:0006639,GO:0045859,GO:0043549,GO:0044267,GO:…	cellular component organization or biogenesis,cellular component organization,collagen binding,extracellular matrix,cell-matrix adhesion,cell-substrate adhesion,cell adhesion,biological adhesion,extracellular matrix organization,proteinaceous extracellular matrix,phosphorylation,extracellular structure organization,collagen fibril organization,ion binding,protein phosphorylation,phosphorus metabo…	bta04510,bta04512,bta04151,bta05206	Focal adhesion,ECM-receptor interaction,PI3K-Akt signaling pathway,MicroRNAs in cancer
ENSBTAT00000044610	ENSBTAG00000031476	DLL1	11.275	0.428299	2.44358	-2.51231	0.018995	0.153057	delta like canonical Notch ligand 1 [Source:HGNC Symbol;Acc:HGNC:2908]	GO:0005737,GO:0005622,GO:0044424,GO:0043226,GO:0043229,GO:0044444,GO:0072358,GO:0072359,GO:0001944,GO:0001568,GO:0005912,GO:0048514,GO:0048646,GO:0070161,GO:0001525,GO:0009653,GO:0071840,GO:0007169,GO:0016043,GO:0071363,GO:0070848,GO:0007167,GO:0045683,GO:0031982,GO:0009888,GO:0007507,GO:0002040,GO:0035295,GO:0090287,GO:0022603,GO:0007219,GO:0044767,GO:0002064,GO:0032502,GO:0070986,GO:0045608,GO:…	cytoplasm,intracellular,intracellular part,organelle,intracellular organelle,cytoplasmic part,cardiovascular system development,circulatory system development,vasculature development,blood vessel development,adherens junction,blood vessel morphogenesis,anatomical structure formation involved in morphogenesis,anchoring junction,angiogenesis,anatomical structure morphogenesis,cellular component org…	bta04330	Notch signaling pathway
ENSBTAT00000035237	ENSBTAG00000013392	PLD2	49.1963	0.924315	5.39377	-2.54484	0.0003596	0.0892192	phospholipase D2 [Source:RefSeq peptide;Acc:NP_001069295]	GO:0005622,GO:0043167,GO:0048017,GO:0006793,GO:0006796,GO:0043168,GO:0003824,GO:0045017,GO:0016788,GO:0008289,GO:0044710,GO:0042578,GO:0035091,GO:0044464,GO:0006654,GO:0046473,GO:0046486,GO:0046474,GO:0005543,GO:0019637,GO:0005623,GO:0008654,GO:0035556,GO:0006650,GO:0005488,GO:0090407,GO:0008081,GO:0016787,GO:0006644,GO:0004630,GO:0005575,GO:0044255,GO:0071704,GO:0008152,GO:0044238,GO:1901576,GO:…	intracellular,ion binding,inositol lipid-mediated signaling,phosphorus metabolic process,phosphate-containing compound metabolic process,anion binding,catalytic activity,glycerolipid biosynthetic process,hydrolase activity, acting on ester bonds,lipid binding,single-organism metabolic process,phosphoric ester hydrolase activity,phosphatidylinositol binding,cell part,phosphatidic acid biosynthetic…	bta01100,bta00564,bta04666,bta04014,bta00565,bta04024,bta04144,bta04724,bta04912	Metabolic pathways,Glycerophospholipid metabolism,Fc gamma R-mediated phagocytosis,Ras signaling pathway,Ether lipid metabolism,cAMP signaling pathway,Endocytosis,Glutamatergic synapse,GnRH signaling pathway
ENSBTAT00000029957	ENSBTAG00000002015	RPS6KA6	12.2411	4.96003	29.1939	-2.55725	0.0272534	0.17204	ribosomal protein S6 kinase alpha-6 [Source:RefSeq peptide;Acc:NP_001192855]	GO:0005737,GO:0005622,GO:0044424,GO:0043226,GO:0043229,GO:0044444,GO:0043227,GO:0043231,GO:0043228,GO:0043232,GO:0016740,GO:0016301,GO:0044422,GO:0044446,GO:0016310,GO:0000287,GO:0016773,GO:0016772,GO:0004672,GO:0043167,GO:0006468,GO:0044452,GO:0006793,GO:0030554,GO:0006796,GO:0032559,GO:0005524,GO:0004674,GO:0046872,GO:0043169,GO:0001650,GO:0043168,GO:0036094,GO:0001882,GO:0032549,GO:0032555,GO:…	cytoplasm,intracellular,intracellular part,organelle,intracellular organelle,cytoplasmic part,membrane-bounded organelle,intracellular membrane-bounded organelle,non-membrane-bounded organelle,intracellular non-membrane-bounded organelle,transferase activity,kinase activity,organelle part,intracellular organelle part,phosphorylation,magnesium ion binding,phosphotransferase activity, alcohol group…	bta04150,bta04114,bta04914,bta04722,bta04010,bta04720	mTOR signaling pathway,Oocyte meiosis,Progesterone-mediated oocyte maturation,Neurotrophin signaling pathway,MAPK signaling pathway,Long-term potentiation
ENSBTAT00000060960	ENSBTAG00000043971	NOTCH3	43.64	0.542336	3.24512	-2.58102	0.00599048	0.117251	notch 3 [Source:HGNC Symbol;Acc:HGNC:7883]	GO:0005737,GO:0005622,GO:0044424,GO:0043226,GO:0043229,GO:0044444,GO:0043227,GO:0072358,GO:0072359,GO:0043231,GO:0001944,GO:0001568,GO:0048514,GO:0048646,GO:0005856,GO:0009653,GO:0043228,GO:0043232,GO:0061437,GO:0061440,GO:0072012,GO:0007219,GO:0044767,GO:0044422,GO:0032502,GO:0032835,GO:0072006,GO:0048869,GO:0044446,GO:0048856,GO:0005829,GO:0050793,GO:0001822,GO:0072001,GO:0043167,GO:2000026,GO:…	cytoplasm,intracellular,intracellular part,organelle,intracellular organelle,cytoplasmic part,membrane-bounded organelle,cardiovascular system development,circulatory system development,intracellular membrane-bounded organelle,vasculature development,blood vessel development,blood vessel morphogenesis,anatomical structure formation involved in morphogenesis,cytoskeleton,anatomical structure morph…	bta04919,bta04320,bta04330,bta05206	Thyroid hormone signaling pathway,Dorso-ventral axis formation,Notch signaling pathway,MicroRNAs in cancer
ENSBTAT00000027296	ENSBTAG00000020485	ARRB1	8.28045	1.08469	6.85155	-2.65914	0.0346123	0.185901	arrestin beta 1 [Source:HGNC Symbol;Acc:HGNC:711]	GO:0005737,GO:0005622,GO:0044424,GO:0043226,GO:0043229,GO:0044444,GO:0043227,GO:0043231,GO:0071840,GO:0043228,GO:0043232,GO:0016043,GO:0044085,GO:0071822,GO:0043933,GO:0031982,GO:0022607,GO:0032403,GO:0061178,GO:0035773,GO:0044422,GO:0042995,GO:0044446,GO:0071326,GO:0071331,GO:0071333,GO:0016310,GO:0031410,GO:0007266,GO:0007010,GO:0005829,GO:0051130,GO:0071322,GO:1901701,GO:0009746,GO:0009749,GO:…	cytoplasm,intracellular,intracellular part,organelle,intracellular organelle,cytoplasmic part,membrane-bounded organelle,intracellular membrane-bounded organelle,cellular component organization or biogenesis,non-membrane-bounded organelle,intracellular non-membrane-bounded organelle,cellular component organization,cellular component biogenesis,protein complex subunit organization,macromolecular c…	bta05032,bta04062,bta04144,bta04010,bta04744	Morphine addiction,Chemokine signaling pathway,Endocytosis,MAPK signaling pathway,Phototransduction
ENSBTAT00000013198	ENSBTAG00000010007	MAPK13	23.0226	1.58377	10.0889	-2.67133	0.0460838	0.205373	mitogen-activated protein kinase 13 [Source:HGNC Symbol;Acc:HGNC:6875]	GO:0005622,GO:0016740,GO:0016301,GO:0016310,GO:0016773,GO:0016772,GO:0004672,GO:0043167,GO:0006468,GO:0006793,GO:0030554,GO:0006796,GO:0032559,GO:0005524,GO:0004674,GO:0043168,GO:0036094,GO:0001882,GO:0032549,GO:0032555,GO:0003824,GO:0017076,GO:0019538,GO:0035639,GO:0032550,GO:0001883,GO:0018193,GO:0032553,GO:0000166,GO:1901265,GO:0043412,GO:0044464,GO:0044267,GO:0005623,GO:0035556,GO:0006464,GO:…	intracellular,transferase activity,kinase activity,phosphorylation,phosphotransferase activity, alcohol group as acceptor,transferase activity, transferring phosphorus-containing groups,protein kinase activity,ion binding,protein phosphorylation,phosphorus metabolic process,adenyl nucleotide binding,phosphate-containing compound metabolic process,adenyl ribonucleotide binding,ATP binding,protein …	bta05205,bta04015,bta04914,bta04611,bta04261,bta05145,bta04621,bta04370,bta05140,bta04550,bta04660,bta04728,bta04670,bta04068,bta04664,bta04917,bta05142,bta04750,bta04722,bta05152,bta04668,bta04010,bta05133,bta04622,bta04723,bta05164,bta05132,bta04620,bta05169,bta04912,bta04380,bta05014,bta05160	Proteoglycans in cancer,Rap1 signaling pathway,Progesterone-mediated oocyte maturation,Platelet activation,Adrenergic signaling in cardiomyocytes,Toxoplasmosis,NOD-like receptor signaling pathway,VEGF signaling pathway,Leishmaniasis,Signaling pathways regulating pluripotency of stem cells,T cell receptor signaling pathway,Dopaminergic synapse,Leukocyte transendothelial migration,FoxO signaling pa…
ENSBTAT00000061074	ENSBTAG00000020984	RAPGEF4	13.0536	0.32834	2.11699	-2.68876	0.0104644	0.132579	rap guanine nucleotide exchange factor 4 [Source:RefSeq peptide;Acc:NP_001179831]	GO:0005737,GO:0005622,GO:0044424,GO:0044444,GO:0017156,GO:0005829,GO:0043167,GO:0006793,GO:0030554,GO:0006796,GO:0032559,GO:0007264,GO:1901135,GO:0009116,GO:0032879,GO:0043168,GO:0036094,GO:1901657,GO:0019899,GO:0032555,GO:0017076,GO:1901564,GO:1901292,GO:0005515,GO:0009166,GO:0032553,GO:0006195,GO:0060627,GO:0044281,GO:0009119,GO:0000166,GO:1901265,GO:0042278,GO:0009261,GO:0030073,GO:0046128,GO:…	cytoplasm,intracellular,intracellular part,cytoplasmic part,calcium ion-dependent exocytosis,cytosol,ion binding,phosphorus metabolic process,adenyl nucleotide binding,phosphate-containing compound metabolic process,adenyl ribonucleotide binding,small GTPase mediated signal transduction,carbohydrate derivative metabolic process,nucleoside metabolic process,regulation of localization,anion binding…	bta04015,bta04261,bta04024,bta04670,bta04911	Rap1 signaling pathway,Adrenergic signaling in cardiomyocytes,cAMP signaling pathway,Leukocyte transendothelial migration,Insulin secretion
ENSBTAT00000007987	ENSBTAG00000006078	-	13.1766	0.657535	4.2715	-2.6996	6.12e-07	0.00596285	--	GO:0005737,GO:0005622,GO:0044424,GO:0043226,GO:0043229,GO:0044444,GO:0031982,GO:0032825,GO:0044767,GO:0032502,GO:0048869,GO:0031410,GO:0048856,GO:0050793,GO:0032823,GO:0032816,GO:2000026,GO:0001779,GO:0051094,GO:0030154,GO:0045597,GO:0007275,GO:0032814,GO:0048731,GO:0044464,GO:0045621,GO:0045619,GO:0045595,GO:0005623,GO:0050867,GO:0048513,GO:0002696,GO:0050865,GO:0005575,GO:0048522,GO:0051251,GO:…	cytoplasm,intracellular,intracellular part,organelle,intracellular organelle,cytoplasmic part,vesicle,positive regulation of natural killer cell differentiation,single-organism developmental process,developmental process,cellular developmental process,cytoplasmic vesicle,anatomical structure development,regulation of developmental process,regulation of natural killer cell differentiation,positive…	bta04672,bta05166,bta04630,bta04060	Intestinal immune network for IgA production,HTLV-I infection,Jak-STAT signaling pathway,Cytokine-cytokine receptor interaction
ENSBTAT00000018592	ENSBTAG00000013990	WNT6	8.85913	4.14073	26.9463	-2.70213	0.00158723	0.0965017	Wnt family member 6 [Source:HGNC Symbol;Acc:HGNC:12785]	GO:0048646,GO:0009653,GO:0031012,GO:0009888,GO:0035295,GO:0022603,GO:0044767,GO:0032502,GO:0072006,GO:0060429,GO:0048869,GO:0005578,GO:0048856,GO:0009790,GO:0060562,GO:0035239,GO:0048729,GO:0050793,GO:0001822,GO:0035148,GO:0016331,GO:0001838,GO:0072175,GO:0072001,GO:0072080,GO:0002009,GO:2000026,GO:0072073,GO:0009986,GO:0009887,GO:0072009,GO:0061326,GO:0001655,GO:0051094,GO:2000027,GO:0030154,GO:…	anatomical structure formation involved in morphogenesis,anatomical structure morphogenesis,extracellular matrix,tissue development,tube development,regulation of anatomical structure morphogenesis,single-organism developmental process,developmental process,nephron development,epithelium development,cellular developmental process,proteinaceous extracellular matrix,anatomical structure development…	bta05205,bta04310,bta05200,bta04916,bta05217,bta04550,bta05166,bta04340,bta04390	Proteoglycans in cancer,Wnt signaling pathway,Pathways in cancer,Melanogenesis,Basal cell carcinoma,Signaling pathways regulating pluripotency of stem cells,HTLV-I infection,Hedgehog signaling pathway,Hippo signaling pathway
ENSBTAT00000015929	ENSBTAG00000012007	SOCS2	23.7422	0.683931	4.45967	-2.70501	0.00124288	0.0937198	suppressor of cytokine signaling 2 [Source:HGNC Symbol;Acc:HGNC:19382]	GO:0032504,GO:0005737,GO:0005622,GO:0048609,GO:0044424,GO:0022414,GO:0000003,GO:0071840,GO:0007169,GO:0016043,GO:0007167,GO:0044767,GO:0032502,GO:0048869,GO:0008286,GO:0016310,GO:0048856,GO:0050793,GO:1901701,GO:0071495,GO:0005159,GO:1901652,GO:2000026,GO:0006468,GO:1900076,GO:0032869,GO:0006793,GO:0006796,GO:0051128,GO:0032868,GO:0006469,GO:0051094,GO:0071375,GO:0060396,GO:0071378,GO:0048468,GO:…	multicellular organism reproduction,cytoplasm,intracellular,multicellular organismal reproductive process,intracellular part,reproductive process,reproduction,cellular component organization or biogenesis,transmembrane receptor protein tyrosine kinase signaling pathway,cellular component organization,enzyme linked receptor protein signaling pathway,single-organism developmental process,developmen…	bta04910,bta04930,bta04917,bta04630	Insulin signaling pathway,Type II diabetes mellitus,Prolactin signaling pathway,Jak-STAT signaling pathway
ENSBTAT00000019865	ENSBTAG00000014921	IL6	0.000233267	1.6315	10.6779	-2.71036	0.0146621	0.142235	interleukin 6 [Source:HGNC Symbol;Acc:HGNC:6018]	GO:0009653,GO:0071840,GO:0016043,GO:0071363,GO:0070848,GO:0009888,GO:0044767,GO:0032502,GO:0060429,GO:0048869,GO:0016310,GO:0018212,GO:0048856,GO:0018108,GO:0048729,GO:0050793,GO:0032964,GO:1901701,GO:0032963,GO:0030030,GO:0002009,GO:0044259,GO:2000026,GO:0009986,GO:0006468,GO:0033002,GO:0006793,GO:0006796,GO:0001780,GO:0048661,GO:0008083,GO:0010712,GO:0070741,GO:0051094,GO:0071838,GO:0048468,GO:…	anatomical structure morphogenesis,cellular component organization or biogenesis,cellular component organization,cellular response to growth factor stimulus,response to growth factor stimulus,tissue development,single-organism developmental process,developmental process,epithelium development,cellular developmental process,phosphorylation,peptidyl-tyrosine modification,anatomical structure develo…	bta04151,bta05410,bta05144,bta04672,bta05146,bta05143,bta05323,bta05200,bta04621,bta05202,bta04640,bta05332,bta04932,bta04066,bta05166,bta04068,bta05142,bta04623,bta05161,bta05134,bta05152,bta04668,bta05133,bta05321,bta04630,bta05164,bta05132,bta04620,bta04060,bta05162,bta05020,bta05168	PI3K-Akt signaling pathway,Hypertrophic cardiomyopathy (HCM),Malaria,Intestinal immune network for IgA production,Amoebiasis,African trypanosomiasis,Rheumatoid arthritis,Pathways in cancer,NOD-like receptor signaling pathway,Transcriptional misregulation in cancer,Hematopoietic cell lineage,Graft-versus-host disease,Non-alcoholic fatty liver disease (NAFLD),HIF-1 signaling pathway,HTLV-I infectio…
ENSBTAT00000004269	ENSBTAG00000003299	LPAR4	9.08412	0.306676	2.02705	-2.72459	0.00666041	0.119159	lysophosphatidic acid receptor 4 [Source:HGNC Symbol;Acc:HGNC:4478]	GO:0007266,GO:0043167,GO:0031406,GO:0035023,GO:0007264,GO:0007265,GO:0043168,GO:0051056,GO:0046578,GO:0008289,GO:0009967,GO:0033293,GO:0044464,GO:0005623,GO:0023056,GO:0010647,GO:0048584,GO:0035556,GO:0045125,GO:0005488,GO:0051057,GO:0035025,GO:0035727,GO:0055082,GO:0046579,GO:0005575,GO:0070915,GO:0048522,GO:0050801,GO:0019725,GO:0044459,GO:0009966,GO:0005504,GO:0006873,GO:0051482,GO:0055080,GO:…	Rho protein signal transduction,ion binding,carboxylic acid binding,regulation of Rho protein signal transduction,small GTPase mediated signal transduction,Ras protein signal transduction,anion binding,regulation of small GTPase mediated signal transduction,regulation of Ras protein signal transduction,lipid binding,positive regulation of signal transduction,monocarboxylic acid binding,cell part,…	bta04151,bta04015,bta04080	PI3K-Akt signaling pathway,Rap1 signaling pathway,Neuroactive ligand-receptor interaction
ENSBTAT00000063218	ENSBTAG00000021351	MED12	9.7221	0.463636	3.11879	-2.74992	0.00885995	0.127067	mediator of RNA polymerase II transcription subunit 12 [Source:RefSeq peptide;Acc:NP_001192807]	GO:0005622,GO:0044424,GO:0043226,GO:0043229,GO:0043227,GO:0072358,GO:0072359,GO:0043231,GO:0048646,GO:0009653,GO:0090175,GO:0060071,GO:0060560,GO:0009888,GO:0007507,GO:0035295,GO:0035567,GO:0022603,GO:0001736,GO:0007164,GO:0044767,GO:0044422,GO:0032502,GO:0001738,GO:0048589,GO:0060429,GO:0048869,GO:0044446,GO:0043009,GO:0048856,GO:0009790,GO:0060562,GO:0035239,GO:0009792,GO:0001501,GO:0048729,GO:…	intracellular,intracellular part,organelle,intracellular organelle,membrane-bounded organelle,cardiovascular system development,circulatory system development,intracellular membrane-bounded organelle,anatomical structure formation involved in morphogenesis,anatomical structure morphogenesis,regulation of establishment of planar polarity,Wnt receptor signaling pathway, planar cell polarity pathway…	bta04919	Thyroid hormone signaling pathway
ENSBTAT00000009796	ENSBTAG00000007446	NGF	8.48907	0.427748	2.96551	-2.79345	0.00419546	0.111902	nerve growth factor [Source:HGNC Symbol;Acc:HGNC:7808]	GO:0005737,GO:0005622,GO:0044424,GO:0043226,GO:0043229,GO:0044444,GO:0009653,GO:0071840,GO:0007169,GO:0016043,GO:0007167,GO:0031982,GO:0044767,GO:0032502,GO:0032989,GO:0000902,GO:0048869,GO:0031410,GO:0048856,GO:0050793,GO:0030030,GO:2000026,GO:0008083,GO:0048468,GO:0030154,GO:0048858,GO:0005163,GO:0032990,GO:0005515,GO:0007275,GO:0010941,GO:0042981,GO:0048731,GO:0044464,GO:0005165,GO:0043067,GO:…	cytoplasm,intracellular,intracellular part,organelle,intracellular organelle,cytoplasmic part,anatomical structure morphogenesis,cellular component organization or biogenesis,transmembrane receptor protein tyrosine kinase signaling pathway,cellular component organization,enzyme linked receptor protein signaling pathway,vesicle,single-organism developmental process,developmental process,cellular c…	bta04151,bta04015,bta04014,bta04750,bta04722,bta04210,bta04010	PI3K-Akt signaling pathway,Rap1 signaling pathway,Ras signaling pathway,Inflammatory mediator regulation of TRP channels,Neurotrophin signaling pathway,Apoptosis,MAPK signaling pathway
ENSBTAT00000009422	ENSBTAG00000007159	ESR1	16.3409	0.304294	2.1108	-2.79425	0.00137697	0.0961162	estrogen receptor [Source:RefSeq peptide;Acc:NP_001001443]	GO:0044702,GO:0032504,GO:0005737,GO:0005622,GO:0048609,GO:0044424,GO:0043226,GO:0043229,GO:0022414,GO:0000003,GO:0043227,GO:0043231,GO:0009653,GO:0071840,GO:0043228,GO:0043232,GO:0016043,GO:0044085,GO:0006461,GO:0070271,GO:0065003,GO:0034622,GO:0071822,GO:0043933,GO:0060560,GO:0009888,GO:0022607,GO:0035295,GO:0022603,GO:0044767,GO:0002064,GO:0044422,GO:0032502,GO:0048589,GO:0060429,GO:0048869,GO:…	single organism reproductive process,multicellular organism reproduction,cytoplasm,intracellular,multicellular organismal reproductive process,intracellular part,organelle,intracellular organelle,reproductive process,reproduction,membrane-bounded organelle,intracellular membrane-bounded organelle,anatomical structure morphogenesis,cellular component organization or biogenesis,non-membrane-bounded…	bta05205,bta04919,bta04961,bta04917,bta04915	Proteoglycans in cancer,Thyroid hormone signaling pathway,Endocrine and other factor-regulated calcium reabsorption,Prolactin signaling pathway,Estrogen signaling pathway
ENSBTAT00000036467	ENSBTAG00000014907	IL11RA	25.4014	2.45332	17.1272	-2.80348	0.00165294	0.0971585	interleukin 11 receptor subunit alpha [Source:HGNC Symbol;Acc:HGNC:5967]	GO:0044767,GO:0032502,GO:0048856,GO:0060322,GO:0070887,GO:0071310,GO:0010033,GO:0005575,GO:0071345,GO:0034097,GO:0019221,GO:0004896,GO:0044699,GO:0044763,GO:0016020,GO:0009987,GO:0044425,GO:0008150,GO:0031224,GO:0051716,GO:0016021,GO:0007165,GO:0050794,GO:0050896,GO:0065007,GO:0042221,GO:0044700,GO:0007154,GO:0023052,GO:0050789,GO:0007166,GO:0003674,GO:0004871,GO:0004872,GO:0004888,GO:0038023,GO:…	single-organism developmental process,developmental process,anatomical structure development,head development,cellular response to chemical stimulus,cellular response to organic substance,response to organic substance,cellular_component,cellular response to cytokine stimulus,response to cytokine stimulus,cytokine-mediated signaling pathway,cytokine receptor activity,single-organism process,single…	bta04640,bta04630,bta04060	Hematopoietic cell lineage,Jak-STAT signaling pathway,Cytokine-cytokine receptor interaction
ENSBTAT00000048774	ENSBTAG00000034435	NKD2	9.75302	0.800497	5.6821	-2.82746	0.0346637	0.186004	naked cuticle homolog 2 [Source:HGNC Symbol;Acc:HGNC:17046]	GO:0005737,GO:0005622,GO:0044424,GO:0043226,GO:0043229,GO:0044444,GO:0043227,GO:0043231,GO:0071840,GO:0016043,GO:0031982,GO:0019838,GO:0031988,GO:0031410,GO:0051130,GO:0016044,GO:0061024,GO:0016023,GO:0016328,GO:0006612,GO:0048193,GO:0006944,GO:0051128,GO:0006996,GO:0051604,GO:0030178,GO:0090003,GO:0032879,GO:0090002,GO:0006605,GO:0032436,GO:1901800,GO:0006886,GO:0031625,GO:0051117,GO:0019899,GO:…	cytoplasm,intracellular,intracellular part,organelle,intracellular organelle,cytoplasmic part,membrane-bounded organelle,intracellular membrane-bounded organelle,cellular component organization or biogenesis,cellular component organization,vesicle,growth factor binding,membrane-bounded vesicle,cytoplasmic vesicle,positive regulation of cellular component organization,cellular membrane organizatio…	bta04310	Wnt signaling pathway
ENSBTAT00000001766	ENSBTAG00000001341	WNT5B	12.9139	0.225147	1.60203	-2.83096	0.0385404	0.192288	protein Wnt-5b precursor [Source:RefSeq peptide;Acc:NP_001192557]	GO:0043226,GO:0043227,GO:0006928,GO:0048870,GO:0051674,GO:0051270,GO:0040011,GO:2000145,GO:0040012,GO:0030334,GO:0031982,GO:0031012,GO:0009888,GO:0051272,GO:2000147,GO:0030335,GO:0031988,GO:0061448,GO:0016477,GO:0040017,GO:0032502,GO:0048869,GO:0005578,GO:0048856,GO:0051216,GO:0001501,GO:0050793,GO:0070062,GO:0043230,GO:0065010,GO:0009986,GO:0002062,GO:0051094,GO:0045600,GO:0030178,GO:0045598,GO:…	organelle,membrane-bounded organelle,cellular component movement,cell motility,localization of cell,regulation of cellular component movement,locomotion,regulation of cell motility,regulation of locomotion,regulation of cell migration,vesicle,extracellular matrix,tissue development,positive regulation of cellular component movement,positive regulation of cell motility,positive regulation of cell …	bta05205,bta04310,bta05200,bta04916,bta05217,bta04550,bta05166,bta04340,bta04390	Proteoglycans in cancer,Wnt signaling pathway,Pathways in cancer,Melanogenesis,Basal cell carcinoma,Signaling pathways regulating pluripotency of stem cells,HTLV-I infection,Hedgehog signaling pathway,Hippo signaling pathway
ENSBTAT00000008311	ENSBTAG00000006335	STAT6	17.1253	1.14291	8.13832	-2.83202	0.0105887	0.132956	signal transducer and activator of transcription 6 [Source:HGNC Symbol;Acc:HGNC:11368]	GO:0005737,GO:0005622,GO:0044424,GO:0043226,GO:0043229,GO:0044444,GO:0043227,GO:0043231,GO:0009653,GO:0043228,GO:0043232,GO:0009888,GO:0044767,GO:0044422,GO:0032502,GO:0060429,GO:0048869,GO:0044446,GO:0048856,GO:0005829,GO:0050793,GO:2000026,GO:0012505,GO:0031967,GO:0031975,GO:0031090,GO:0030154,GO:0035771,GO:0019899,GO:0005515,GO:0005634,GO:0051054,GO:0051052,GO:0007275,GO:0002829,GO:0070887,GO:…	cytoplasm,intracellular,intracellular part,organelle,intracellular organelle,cytoplasmic part,membrane-bounded organelle,intracellular membrane-bounded organelle,anatomical structure morphogenesis,non-membrane-bounded organelle,intracellular non-membrane-bounded organelle,tissue development,single-organism developmental process,organelle part,developmental process,epithelium development,cellular …	bta05161,bta05321,bta04630	Hepatitis B,Inflammatory bowel disease (IBD),Jak-STAT signaling pathway
ENSBTAT00000014236	ENSBTAG00000010745	THRA	17.4126	3.76734	27.4445	-2.8649	0.00401652	0.111353	thyroid hormone receptor, alpha [Source:HGNC Symbol;Acc:HGNC:11796]	GO:0032504,GO:0005737,GO:0005622,GO:0048609,GO:0044424,GO:0043226,GO:0043229,GO:0022414,GO:0000003,GO:0044444,GO:0043227,GO:0043231,GO:0009653,GO:0071840,GO:0016043,GO:0044085,GO:0006461,GO:0070271,GO:0065003,GO:0034622,GO:0071822,GO:0043933,GO:0009888,GO:0022607,GO:0035295,GO:0032403,GO:0030323,GO:0030324,GO:0061448,GO:0044767,GO:0060541,GO:0032502,GO:0007155,GO:0022610,GO:0060429,GO:0048869,GO:…	multicellular organism reproduction,cytoplasm,intracellular,multicellular organismal reproductive process,intracellular part,organelle,intracellular organelle,reproductive process,reproduction,cytoplasmic part,membrane-bounded organelle,intracellular membrane-bounded organelle,anatomical structure morphogenesis,cellular component organization or biogenesis,cellular component organization,cellular…	bta04919,bta04080	Thyroid hormone signaling pathway,Neuroactive ligand-receptor interaction
ENSBTAT00000013461	ENSBTAG00000010195	PKN3	8.40721	0.244724	1.80236	-2.88066	0.0081009	0.12465	protein kinase N3 [Source:HGNC Symbol;Acc:HGNC:17999]	GO:0005622,GO:0006928,GO:0048870,GO:0051674,GO:0040011,GO:0016740,GO:0016477,GO:0016301,GO:0016310,GO:0001667,GO:0016773,GO:0016772,GO:0010631,GO:0090130,GO:0090132,GO:0004672,GO:0043167,GO:0006468,GO:0006793,GO:0030554,GO:0006796,GO:0032559,GO:0005524,GO:0004674,GO:0043168,GO:0036094,GO:0001882,GO:0032549,GO:0032555,GO:0003824,GO:0017076,GO:0019538,GO:0035639,GO:0032550,GO:0001883,GO:0018193,GO:…	intracellular,cellular component movement,cell motility,localization of cell,locomotion,transferase activity,cell migration,kinase activity,phosphorylation,ameboidal cell migration,phosphotransferase activity, alcohol group as acceptor,transferase activity, transferring phosphorus-containing groups,epithelial cell migration,tissue migration,epithelium migration,protein kinase activity,ion binding…	bta04151,bta05132	PI3K-Akt signaling pathway,Salmonella infection
ENSBTAT00000003960	ENSBTAG00000003045	BAMBI	33.2153	2.15376	16.023	-2.89522	0.0129273	0.137948	BMP and activin membrane bound inhibitor [Source:HGNC Symbol;Acc:HGNC:30251]	GO:0005737,GO:0005622,GO:0044424,GO:0006928,GO:0048870,GO:0051674,GO:0009653,GO:0071840,GO:0040011,GO:0016043,GO:0071363,GO:0070848,GO:0007167,GO:0009888,GO:0090287,GO:0022603,GO:0016477,GO:0060485,GO:0044767,GO:0032502,GO:0014031,GO:0032989,GO:0000902,GO:0048762,GO:0048869,GO:0001837,GO:0048856,GO:0010718,GO:0051130,GO:0050793,GO:0048863,GO:0090288,GO:0010717,GO:0071495,GO:0071560,GO:2000026,GO:…	cytoplasm,intracellular,intracellular part,cellular component movement,cell motility,localization of cell,anatomical structure morphogenesis,cellular component organization or biogenesis,locomotion,cellular component organization,cellular response to growth factor stimulus,response to growth factor stimulus,enzyme linked receptor protein signaling pathway,tissue development,regulation of cellular…	bta04310,bta04350	Wnt signaling pathway,TGF-beta signaling pathway
ENSBTAT00000026930	ENSBTAG00000020221	WNT5A	197.573	1.13691	8.77095	-2.94761	0.00883997	0.127067	Wnt family member 5A [Source:HGNC Symbol;Acc:HGNC:12784]	GO:0005622,GO:0022414,GO:0048610,GO:0000003,GO:0072358,GO:0072359,GO:0001944,GO:0006928,GO:0001568,GO:0048514,GO:0048646,GO:0001525,GO:0048870,GO:0051674,GO:0009653,GO:0071840,GO:0090175,GO:0007169,GO:0051270,GO:0040011,GO:0016043,GO:0071363,GO:2000145,GO:0070848,GO:0007167,GO:0060071,GO:0090178,GO:2000052,GO:0044085,GO:0040012,GO:0090177,GO:0030334,GO:0031012,GO:0060560,GO:0009888,GO:0043542,GO:…	intracellular,reproductive process,cellular process involved in reproduction,reproduction,cardiovascular system development,circulatory system development,vasculature development,cellular component movement,blood vessel development,blood vessel morphogenesis,anatomical structure formation involved in morphogenesis,angiogenesis,cell motility,localization of cell,anatomical structure morphogenesis,…
ENSBTAT00000027434	ENSBTAG00000020590	FZD2	3.81571	0.375527	2.97281	-2.98484	0.0401156	0.195496	frizzled class receptor 2 [Source:HGNC Symbol;Acc:HGNC:4040]	GO:0005737,GO:0005622,GO:0044424,GO:0072358,GO:0072359,GO:0005912,GO:0048646,GO:0070161,GO:0030055,GO:0005924,GO:0005925,GO:0009653,GO:0090175,GO:0060071,GO:0090178,GO:0090177,GO:0009888,GO:0090179,GO:0007507,GO:0035295,GO:0060412,GO:0035567,GO:0042249,GO:0022603,GO:0003279,GO:0001736,GO:0007164,GO:0044767,GO:0032502,GO:0060411,GO:0001738,GO:0060429,GO:0048869,GO:0043009,GO:0003281,GO:0048856,GO:…	cytoplasm,intracellular,intracellular part,cardiovascular system development,circulatory system development,adherens junction,anatomical structure formation involved in morphogenesis,anchoring junction,cell-substrate junction,cell-substrate adherens junction,focal adhesion,anatomical structure morphogenesis,regulation of establishment of planar polarity,Wnt receptor signaling pathway, planar cell…	bta05205,bta04310,bta05200,bta04916,bta05217,bta04550,bta05166,bta04390	Proteoglycans in cancer,Wnt signaling pathway,Pathways in cancer,Melanogenesis,Basal cell carcinoma,Signaling pathways regulating pluripotency of stem cells,HTLV-I infection,Hippo signaling pathway
ENSBTAT00000048333	ENSBTAG00000020194	FGF13	12.8852	1.35241	10.9731	-3.02037	0.0037699	0.110457	fibroblast growth factor 13 [Source:HGNC Symbol;Acc:HGNC:3670]	GO:0005737,GO:0005622,GO:0044424,GO:0043226,GO:0043229,GO:0044444,GO:0015630,GO:0043227,GO:0043231,GO:0006928,GO:0005856,GO:0048870,GO:0051674,GO:0071840,GO:0043228,GO:0043232,GO:0040011,GO:0016043,GO:0044430,GO:0043623,GO:0044085,GO:0006461,GO:0070271,GO:0065003,GO:0034622,GO:0071822,GO:0043933,GO:0022607,GO:0016477,GO:0044767,GO:0044422,GO:0032502,GO:0042995,GO:0044446,GO:0016310,GO:0048856,GO:…	cytoplasm,intracellular,intracellular part,organelle,intracellular organelle,cytoplasmic part,microtubule cytoskeleton,membrane-bounded organelle,intracellular membrane-bounded organelle,cellular component movement,cytoskeleton,cell motility,localization of cell,cellular component organization or biogenesis,non-membrane-bounded organelle,intracellular non-membrane-bounded organelle,locomotion,cel…	bta04151,bta04015,bta04810,bta05200,bta05218,bta04014,bta04010	PI3K-Akt signaling pathway,Rap1 signaling pathway,Regulation of actin cytoskeleton,Pathways in cancer,Melanoma,Ras signaling pathway,MAPK signaling pathway
ENSBTAT00000006458	ENSBTAG00000013023	MAP4K4	30.0651	1.6062	13.2366	-3.04281	0.0144604	0.142235	mitogen-activated protein kinase kinase kinase kinase 4 [Source:HGNC Symbol;Acc:HGNC:6866]	GO:0005737,GO:0005622,GO:0044424,GO:0016740,GO:0016301,GO:0016310,GO:0016773,GO:0016772,GO:0004672,GO:0043167,GO:0006468,GO:0006793,GO:0030554,GO:0006796,GO:0032559,GO:0005524,GO:0004674,GO:0043168,GO:0036094,GO:0001882,GO:0032549,GO:0032555,GO:0003824,GO:0017076,GO:0019538,GO:0035639,GO:0032550,GO:0001883,GO:0032553,GO:0000166,GO:1901265,GO:0043412,GO:0044464,GO:0044267,GO:0005623,GO:0006464,GO:…	cytoplasm,intracellular,intracellular part,transferase activity,kinase activity,phosphorylation,phosphotransferase activity, alcohol group as acceptor,transferase activity, transferring phosphorus-containing groups,protein kinase activity,ion binding,protein phosphorylation,phosphorus metabolic process,adenyl nucleotide binding,phosphate-containing compound metabolic process,adenyl ribonucleotide…	bta04010	MAPK signaling pathway
ENSBTAT00000021198	ENSBTAG00000015938	ARAP3	7.9343	0.265492	2.204	-3.05338	0.00932755	0.128033	ArfGAP with RhoGAP domain, ankyrin repeat and PH domain 3 [Source:HGNC Symbol;Acc:HGNC:24097]	GO:0005737,GO:0005622,GO:0044424,GO:0006928,GO:0048870,GO:0051674,GO:0009653,GO:0071840,GO:0051270,GO:0040011,GO:0016043,GO:2000145,GO:0040012,GO:0030334,GO:0022603,GO:0016477,GO:0044767,GO:0032502,GO:0042995,GO:0032989,GO:0000902,GO:0030027,GO:0048869,GO:0048856,GO:0031252,GO:0007266,GO:0050793,GO:0051271,GO:0030336,GO:2000146,GO:0040013,GO:0043167,GO:0001726,GO:0006793,GO:0006796,GO:0051058,GO:…	cytoplasm,intracellular,intracellular part,cellular component movement,cell motility,localization of cell,anatomical structure morphogenesis,cellular component organization or biogenesis,regulation of cellular component movement,locomotion,cellular component organization,regulation of cell motility,regulation of locomotion,regulation of cell migration,regulation of anatomical structure morphogene…	bta04015,bta04024,bta04144	Rap1 signaling pathway,cAMP signaling pathway,Endocytosis
ENSBTAT00000017145	ENSBTAG00000012897	ITGA7	22.9488	0.332982	2.81223	-3.0782	0.0020969	0.100584	integrin subunit alpha 7 [Source:HGNC Symbol;Acc:HGNC:6143]	GO:0048646,GO:0009653,GO:0009888,GO:0044767,GO:0032502,GO:0007155,GO:0022610,GO:0048869,GO:0048856,GO:0009790,GO:0030154,GO:0048598,GO:0007492,GO:0007369,GO:0035987,GO:0007275,GO:0034113,GO:0007229,GO:0001706,GO:0001704,GO:0005575,GO:0016337,GO:0044699,GO:0032501,GO:0044763,GO:0016020,GO:0009987,GO:0044425,GO:0008150,GO:0031224,GO:0051716,GO:0044707,GO:0016021,GO:0007165,GO:0050794,GO:0050896,GO:…	anatomical structure formation involved in morphogenesis,anatomical structure morphogenesis,tissue development,single-organism developmental process,developmental process,cell adhesion,biological adhesion,cellular developmental process,anatomical structure development,embryo development,cell differentiation,embryonic morphogenesis,endoderm development,gastrulation,endodermal cell differentiation,…	bta04510,bta04512,bta04151,bta05410,bta05412,bta05414,bta04810	Focal adhesion,ECM-receptor interaction,PI3K-Akt signaling pathway,Hypertrophic cardiomyopathy (HCM),Arrhythmogenic right ventricular cardiomyopathy (ARVC),Dilated cardiomyopathy,Regulation of actin cytoskeleton
ENSBTAT00000007772	ENSBTAG00000005917	PARD6G	36.4323	0.437191	3.70767	-3.08418	4.73e-06	0.0306972	par-6 family cell polarity regulator gamma [Source:HGNC Symbol;Acc:HGNC:16076]	--	--	bta04015,bta04530,bta04144,bta04390	Rap1 signaling pathway,Tight junction,Endocytosis,Hippo signaling pathway
ENSBTAT00000024226	ENSBTAG00000018200	IL15	70.1939	0.852111	7.39167	-3.11679	0.0133111	0.13885	interleukin 15 [Source:HGNC Symbol;Acc:HGNC:5977]	GO:0005737,GO:0005622,GO:0044424,GO:0043226,GO:0043229,GO:0044444,GO:0043227,GO:0043231,GO:0032825,GO:0044767,GO:0044422,GO:0032502,GO:0048869,GO:0044446,GO:0016310,GO:0018212,GO:0048856,GO:0018108,GO:0005829,GO:0050793,GO:0032823,GO:0032816,GO:2000026,GO:0006468,GO:0001779,GO:0006793,GO:0006796,GO:0070672,GO:0051094,GO:0048468,GO:0030154,GO:0045597,GO:0035723,GO:0019538,GO:0005515,GO:0005634,GO:…	cytoplasm,intracellular,intracellular part,organelle,intracellular organelle,cytoplasmic part,membrane-bounded organelle,intracellular membrane-bounded organelle,positive regulation of natural killer cell differentiation,single-organism developmental process,organelle part,developmental process,cellular developmental process,intracellular organelle part,phosphorylation,peptidyl-tyrosine modificat…	bta04672,bta05323,bta05166,bta04668,bta04630,bta04060,bta05168	Intestinal immune network for IgA production,Rheumatoid arthritis,HTLV-I infection,TNF signaling pathway,Jak-STAT signaling pathway,Cytokine-cytokine receptor interaction,Herpes simplex infection
ENSBTAT00000016471	ENSBTAG00000012413	FGF12	9.96499	0.667708	5.83512	-3.12747	0.000536228	0.0896396	fibroblast growth factor 12 [Source:RefSeq peptide;Acc:NP_001073257]	GO:0005622,GO:0044424,GO:0043226,GO:0043229,GO:0043227,GO:0043231,GO:0007169,GO:0071363,GO:0070848,GO:0007167,GO:0071495,GO:0008083,GO:0032879,GO:0009719,GO:0005515,GO:0044344,GO:0071774,GO:0005634,GO:0008543,GO:0070887,GO:0010765,GO:0044464,GO:0071310,GO:0005623,GO:0005102,GO:0005488,GO:0051179,GO:0051050,GO:0010033,GO:0005575,GO:0010959,GO:0050905,GO:0043270,GO:0051049,GO:0002028,GO:0048518,GO:…	intracellular,intracellular part,organelle,intracellular organelle,membrane-bounded organelle,intracellular membrane-bounded organelle,transmembrane receptor protein tyrosine kinase signaling pathway,cellular response to growth factor stimulus,response to growth factor stimulus,enzyme linked receptor protein signaling pathway,cellular response to endogenous stimulus,growth factor activity,regulat…	bta04151,bta04015,bta04810,bta05200,bta05218,bta04014,bta04010	PI3K-Akt signaling pathway,Rap1 signaling pathway,Regulation of actin cytoskeleton,Pathways in cancer,Melanoma,Ras signaling pathway,MAPK signaling pathway
ENSBTAT00000019323	ENSBTAG00000014541	PDGFA	55.1078	2.78923	24.4143	-3.12979	0.00730378	0.122167	platelet derived growth factor subunit A [Source:HGNC Symbol;Acc:HGNC:8799]	GO:0006928,GO:0048870,GO:0051674,GO:0007169,GO:0051270,GO:0040011,GO:2000145,GO:0005518,GO:0007167,GO:0005161,GO:0040012,GO:0030334,GO:0051272,GO:2000147,GO:0019838,GO:0030335,GO:0016477,GO:0044767,GO:0040017,GO:0032502,GO:0051897,GO:0014812,GO:0016310,GO:0014068,GO:0048146,GO:0048856,GO:0014065,GO:0042060,GO:0014909,GO:0043491,GO:0050793,GO:0001822,GO:0035791,GO:0072001,GO:0050919,GO:0071072,GO:…	cellular component movement,cell motility,localization of cell,transmembrane receptor protein tyrosine kinase signaling pathway,regulation of cellular component movement,locomotion,regulation of cell motility,collagen binding,enzyme linked receptor protein signaling pathway,platelet-derived growth factor receptor binding,regulation of locomotion,regulation of cell migration,positive regulation of…	bta04510,bta04151,bta04015,bta04810,bta05200,bta05218,bta04014,bta05215,bta05202,bta05214,bta05166,bta04540,bta04010,bta04060,bta05206	Focal adhesion,PI3K-Akt signaling pathway,Rap1 signaling pathway,Regulation of actin cytoskeleton,Pathways in cancer,Melanoma,Ras signaling pathway,Prostate cancer,Transcriptional misregulation in cancer,Glioma,HTLV-I infection,Gap junction,MAPK signaling pathway,Cytokine-cytokine receptor interaction,MicroRNAs in cancer
ENSBTAT00000042542	ENSBTAG00000030162	AXIN2	3.16933	0.348379	3.05075	-3.13043	0.0261576	0.17066	axin 2 [Source:HGNC Symbol;Acc:HGNC:904]	GO:0005737,GO:0005622,GO:0044424,GO:0043226,GO:0043229,GO:0015630,GO:0043227,GO:0072358,GO:0072359,GO:0043231,GO:0048646,GO:0005856,GO:0009653,GO:0071840,GO:0043228,GO:0043232,GO:0016043,GO:0044430,GO:0005815,GO:0009888,GO:0007507,GO:0005813,GO:0022603,GO:0061448,GO:0060485,GO:0044767,GO:0044422,GO:0032502,GO:0014031,GO:0032989,GO:0000902,GO:0048762,GO:0060351,GO:0048869,GO:0044446,GO:0016310,GO:…	cytoplasm,intracellular,intracellular part,organelle,intracellular organelle,microtubule cytoskeleton,membrane-bounded organelle,cardiovascular system development,circulatory system development,intracellular membrane-bounded organelle,anatomical structure formation involved in morphogenesis,cytoskeleton,anatomical structure morphogenesis,cellular component organization or biogenesis,non-membrane-…	bta04310,bta05200,bta05217,bta04550,bta05210,bta05213,bta04390	Wnt signaling pathway,Pathways in cancer,Basal cell carcinoma,Signaling pathways regulating pluripotency of stem cells,Colorectal cancer,Endometrial cancer,Hippo signaling pathway
ENSBTAT00000012232	ENSBTAG00000009282	PORCN	3.5434	0.248436	2.17909	-3.13278	0.00082694	0.0937198	porcupine homolog (Drosophila) [Source:HGNC Symbol;Acc:HGNC:17652]	GO:0005737,GO:0005622,GO:0044424,GO:0043226,GO:0043229,GO:0044444,GO:0043227,GO:0043231,GO:0044422,GO:0044446,GO:0005783,GO:0012505,GO:0009100,GO:0031090,GO:0017147,GO:0031300,GO:0031227,GO:1901135,GO:0030176,GO:0019538,GO:0005515,GO:0031301,GO:0005789,GO:0042175,GO:0044432,GO:0045234,GO:0016055,GO:0043412,GO:0044464,GO:0044267,GO:0005623,GO:0006464,GO:0036211,GO:0005488,GO:0060070,GO:0043170,GO:…	cytoplasm,intracellular,intracellular part,organelle,intracellular organelle,cytoplasmic part,membrane-bounded organelle,intracellular membrane-bounded organelle,organelle part,intracellular organelle part,endoplasmic reticulum,endomembrane system,glycoprotein metabolic process,organelle membrane,Wnt-protein binding,intrinsic to organelle membrane,intrinsic to endoplasmic reticulum membrane,carbo…	bta04310	Wnt signaling pathway
ENSBTAT00000002720	ENSBTAG00000002107	FZD1	42.6245	1.68425	14.8379	-3.13912	0.0158748	0.144738	frizzled class receptor 1 [Source:HGNC Symbol;Acc:HGNC:4038]	GO:0072358,GO:0072359,GO:0005912,GO:0048646,GO:0070161,GO:0030055,GO:0005924,GO:0005925,GO:0009653,GO:0090175,GO:0007167,GO:0060071,GO:0090178,GO:0090177,GO:0009888,GO:0090179,GO:0007507,GO:0035295,GO:0060412,GO:0035567,GO:0042249,GO:0022603,GO:0003279,GO:0001736,GO:0007164,GO:0044767,GO:0032502,GO:0060411,GO:0001738,GO:0060429,GO:0048869,GO:0016310,GO:0043009,GO:0003281,GO:0048856,GO:0009790,GO:…	cardiovascular system development,circulatory system development,adherens junction,anatomical structure formation involved in morphogenesis,anchoring junction,cell-substrate junction,cell-substrate adherens junction,focal adhesion,anatomical structure morphogenesis,regulation of establishment of planar polarity,enzyme linked receptor protein signaling pathway,Wnt receptor signaling pathway, plana…	bta05205,bta04310,bta05200,bta04916,bta05217,bta04550,bta05166,bta04390	Proteoglycans in cancer,Wnt signaling pathway,Pathways in cancer,Melanogenesis,Basal cell carcinoma,Signaling pathways regulating pluripotency of stem cells,HTLV-I infection,Hippo signaling pathway
ENSBTAT00000019214	ENSBTAG00000014449	-	3.92698	2.17527	19.456	-3.16094	0.0246006	0.166597	--	GO:0005737,GO:0005622,GO:0044424,GO:0043226,GO:0043229,GO:0044444,GO:0071840,GO:0043228,GO:0043232,GO:0005840,GO:0044085,GO:0022626,GO:0022627,GO:0044422,GO:0044446,GO:0005829,GO:0022613,GO:0044391,GO:0034660,GO:0044445,GO:0003735,GO:0034470,GO:0042254,GO:0030529,GO:0015935,GO:0042274,GO:0019538,GO:0006364,GO:0016072,GO:0006412,GO:0044464,GO:0044267,GO:0005623,GO:0005198,GO:0043170,GO:0005575,GO:…	cytoplasm,intracellular,intracellular part,organelle,intracellular organelle,cytoplasmic part,cellular component organization or biogenesis,non-membrane-bounded organelle,intracellular non-membrane-bounded organelle,ribosome,cellular component biogenesis,cytosolic ribosome,cytosolic small ribosomal subunit,organelle part,intracellular organelle part,cytosol,ribonucleoprotein complex biogenesis,ri…	bta03010,bta04151,bta05205,bta04150,bta04910,bta04066	Ribosome,PI3K-Akt signaling pathway,Proteoglycans in cancer,mTOR signaling pathway,Insulin signaling pathway,HIF-1 signaling pathway
ENSBTAT00000003783	ENSBTAG00000002912	INHBA	107.13	4.24829	38.0734	-3.16383	0.00108641	0.0937198	inhibin beta A subunit [Source:HGNC Symbol;Acc:HGNC:6066]	GO:0019953,GO:0044702,GO:0007276,GO:0032504,GO:0005737,GO:0005622,GO:0048609,GO:0044424,GO:0022414,GO:0022412,GO:0048610,GO:0000003,GO:0044444,GO:0048646,GO:0009653,GO:0071840,GO:0016043,GO:0007167,GO:0045683,GO:0009888,GO:0044767,GO:0032502,GO:0048869,GO:0003006,GO:2000243,GO:0016310,GO:0048856,GO:0009790,GO:0048729,GO:0050793,GO:0008584,GO:0051799,GO:0051325,GO:2000026,GO:0022403,GO:0006468,GO:…	sexual reproduction,single organism reproductive process,gamete generation,multicellular organism reproduction,cytoplasm,intracellular,multicellular organismal reproductive process,intracellular part,reproductive process,cellular process involved in reproduction in multicellular organism,cellular process involved in reproduction,reproduction,cytoplasmic part,anatomical structure formation involve…	bta04550,bta04350	Signaling pathways regulating pluripotency of stem cells,TGF-beta signaling pathway
ENSBTAT00000064345	ENSBTAG00000045948	CSF2RA	21.7422	0.761414	7.26242	-3.2537	0.00763787	0.123135	colony stimulating factor 2 receptor alpha subunit [Source:HGNC Symbol;Acc:HGNC:2435]	GO:0070887,GO:0071310,GO:0010033,GO:0005575,GO:0071345,GO:0034097,GO:0019221,GO:0004896,GO:0044699,GO:0044763,GO:0016020,GO:0009987,GO:0044425,GO:0008150,GO:0031224,GO:0051716,GO:0016021,GO:0007165,GO:0050794,GO:0050896,GO:0065007,GO:0042221,GO:0044700,GO:0007154,GO:0023052,GO:0050789,GO:0007166,GO:0003674,GO:0004871,GO:0004872,GO:0004888,GO:0038023,GO:0060089	cellular response to chemical stimulus,cellular response to organic substance,response to organic substance,cellular_component,cellular response to cytokine stimulus,response to cytokine stimulus,cytokine-mediated signaling pathway,cytokine receptor activity,single-organism process,single-organism cellular process,membrane,cellular process,membrane part,biological_process,intrinsic to membrane,ce…	bta05200,bta04640,bta04630,bta04060	Pathways in cancer,Hematopoietic cell lineage,Jak-STAT signaling pathway,Cytokine-cytokine receptor interaction
ENSBTAT00000022960	ENSBTAG00000017266	ITGA6	95.8756	7.41879	72.6643	-3.29199	0.00110814	0.0937198	integrin subunit alpha 6 [Source:HGNC Symbol;Acc:HGNC:6142]	GO:0006928,GO:0005912,GO:0070161,GO:0030055,GO:0005924,GO:0005925,GO:0048870,GO:0051674,GO:0009653,GO:0071840,GO:0051270,GO:0040011,GO:0016043,GO:2000145,GO:0044085,GO:0040012,GO:0030334,GO:0031012,GO:0009888,GO:0022607,GO:0007160,GO:0051272,GO:0032403,GO:0031589,GO:2000147,GO:0019838,GO:0030335,GO:0016477,GO:0044767,GO:0040017,GO:0005178,GO:0032502,GO:0044420,GO:0007155,GO:0022610,GO:0048869,GO:…	cellular component movement,adherens junction,anchoring junction,cell-substrate junction,cell-substrate adherens junction,focal adhesion,cell motility,localization of cell,anatomical structure morphogenesis,cellular component organization or biogenesis,regulation of cellular component movement,locomotion,cellular component organization,regulation of cell motility,cellular component biogenesis,reg…	bta04510,bta04512,bta04151,bta05410,bta05412,bta05414,bta04810,bta05200,bta05222,bta05145,bta04640,bta04514	Focal adhesion,ECM-receptor interaction,PI3K-Akt signaling pathway,Hypertrophic cardiomyopathy (HCM),Arrhythmogenic right ventricular cardiomyopathy (ARVC),Dilated cardiomyopathy,Regulation of actin cytoskeleton,Pathways in cancer,Small cell lung cancer,Toxoplasmosis,Hematopoietic cell lineage,Cell adhesion molecules (CAMs)
ENSBTAT00000025685	ENSBTAG00000019289	ITGA2	12.9225	0.413296	4.0685	-3.29925	0.00947787	0.12893	integrin subunit alpha 2 [Source:HGNC Symbol;Acc:HGNC:6137]	GO:0006928,GO:0005912,GO:0048646,GO:0070161,GO:0030055,GO:0005924,GO:0005925,GO:0048870,GO:0051674,GO:0009653,GO:0040011,GO:0005518,GO:0009888,GO:0007160,GO:0032403,GO:0031589,GO:0016477,GO:0044767,GO:0032502,GO:0007155,GO:0022610,GO:0048869,GO:0048856,GO:0009790,GO:0045178,GO:0048729,GO:0008305,GO:0030054,GO:0009986,GO:0034666,GO:0030154,GO:0033627,GO:0048598,GO:0006929,GO:0005515,GO:0007369,GO:…	cellular component movement,adherens junction,anatomical structure formation involved in morphogenesis,anchoring junction,cell-substrate junction,cell-substrate adherens junction,focal adhesion,cell motility,localization of cell,anatomical structure morphogenesis,locomotion,collagen binding,tissue development,cell-matrix adhesion,protein complex binding,cell-substrate adhesion,cell migration,sing…	bta04510,bta04512,bta04151,bta05205,bta05410,bta05412,bta05414,bta04810,bta05200,bta04611,bta05222,bta04640,bta04145	Focal adhesion,ECM-receptor interaction,PI3K-Akt signaling pathway,Proteoglycans in cancer,Hypertrophic cardiomyopathy (HCM),Arrhythmogenic right ventricular cardiomyopathy (ARVC),Dilated cardiomyopathy,Regulation of actin cytoskeleton,Pathways in cancer,Platelet activation,Small cell lung cancer,Hematopoietic cell lineage,Phagosome
ENSBTAT00000017593	ENSBTAG00000033803	FABP7	19.6778	0.307676	3.05396	-3.31119	0.0103984	0.132272	fatty acid binding protein 7 [Source:HGNC Symbol;Acc:HGNC:3562]	GO:0005737,GO:0005622,GO:0044424,GO:0043226,GO:0043229,GO:0044444,GO:0043227,GO:0043231,GO:0044767,GO:0044422,GO:0032502,GO:0042995,GO:0048869,GO:0044446,GO:0048856,GO:0005829,GO:0030054,GO:0030154,GO:0005634,GO:0007275,GO:0008289,GO:0048731,GO:0044464,GO:0005623,GO:0005488,GO:0051179,GO:0008283,GO:0048513,GO:0060134,GO:0022008,GO:0021846,GO:0001964,GO:0005575,GO:0048519,GO:0050905,GO:0007399,GO:…	cytoplasm,intracellular,intracellular part,organelle,intracellular organelle,cytoplasmic part,membrane-bounded organelle,intracellular membrane-bounded organelle,single-organism developmental process,organelle part,developmental process,cell projection,cellular developmental process,intracellular organelle part,anatomical structure development,cytosol,cell junction,cell differentiation,nucleus,mu…	bta03320	PPAR signaling pathway
ENSBTAT00000018196	ENSBTAG00000013688	PGF	29.9951	0.180028	1.83508	-3.34955	0.00581966	0.116491	placental growth factor [Source:HGNC Symbol;Acc:HGNC:8893]	GO:0072358,GO:0072359,GO:0001944,GO:0006928,GO:0001568,GO:0048514,GO:0048646,GO:0001525,GO:0048870,GO:0051674,GO:0009653,GO:0007169,GO:0051270,GO:0040011,GO:2000145,GO:0007167,GO:0040012,GO:0030334,GO:0009888,GO:0051272,GO:0035295,GO:2000147,GO:0045765,GO:1901342,GO:0030335,GO:0022603,GO:0016477,GO:0044767,GO:0040017,GO:0032502,GO:0060429,GO:0001935,GO:0048869,GO:0048010,GO:0048856,GO:0060562,GO:…	cardiovascular system development,circulatory system development,vasculature development,cellular component movement,blood vessel development,blood vessel morphogenesis,anatomical structure formation involved in morphogenesis,angiogenesis,cell motility,localization of cell,anatomical structure morphogenesis,transmembrane receptor protein tyrosine kinase signaling pathway,regulation of cellular co…	bta04510,bta04151,bta04015,bta05200,bta04014	Focal adhesion,PI3K-Akt signaling pathway,Rap1 signaling pathway,Pathways in cancer,Ras signaling pathway
ENSBTAT00000061140	ENSBTAG00000002804	PDGFRB	85.8864	1.5974	16.4702	-3.36606	0.000509467	0.0896396	platelet derived growth factor receptor beta [Source:HGNC Symbol;Acc:HGNC:8804]	GO:0005737,GO:0005622,GO:0044424,GO:0043226,GO:0043229,GO:0044444,GO:0043227,GO:0043231,GO:0006928,GO:0005912,GO:0070161,GO:0030055,GO:0005924,GO:0005925,GO:0048870,GO:0051674,GO:0007169,GO:0051270,GO:0040011,GO:0071363,GO:2000145,GO:0016740,GO:0070848,GO:0007167,GO:0005161,GO:0040012,GO:0030334,GO:0031982,GO:0051272,GO:2000147,GO:0019838,GO:0030335,GO:0031988,GO:0016477,GO:0016301,GO:0044422,GO:…	cytoplasm,intracellular,intracellular part,organelle,intracellular organelle,cytoplasmic part,membrane-bounded organelle,intracellular membrane-bounded organelle,cellular component movement,adherens junction,anchoring junction,cell-substrate junction,cell-substrate adherens junction,focal adhesion,cell motility,localization of cell,transmembrane receptor protein tyrosine kinase signaling pathway,…	bta04510,bta04151,bta04015,bta04810,bta05200,bta05218,bta04014,bta05215,bta05214,bta05166,bta04540,bta04010,bta04060,bta04020,bta05206	Focal adhesion,PI3K-Akt signaling pathway,Rap1 signaling pathway,Regulation of actin cytoskeleton,Pathways in cancer,Melanoma,Ras signaling pathway,Prostate cancer,Glioma,HTLV-I infection,Gap junction,MAPK signaling pathway,Cytokine-cytokine receptor interaction,Calcium signaling pathway,MicroRNAs in cancer
ENSBTAT00000007026	ENSBTAG00000005339	-	23.2225	0.695588	7.21834	-3.37536	0.026924	0.17158	--	GO:0072358,GO:0072359,GO:0001944,GO:0006928,GO:0001568,GO:0048514,GO:0048646,GO:0001525,GO:0048870,GO:0051674,GO:0009653,GO:0007169,GO:0051270,GO:0040011,GO:2000145,GO:0007167,GO:0040012,GO:0030334,GO:0051272,GO:2000147,GO:0045765,GO:1901342,GO:0030335,GO:0022603,GO:0016477,GO:0044767,GO:0040017,GO:0032502,GO:0001935,GO:0048010,GO:0048856,GO:0050793,GO:0050920,GO:0043167,GO:0001938,GO:0005172,GO:…	cardiovascular system development,circulatory system development,vasculature development,cellular component movement,blood vessel development,blood vessel morphogenesis,anatomical structure formation involved in morphogenesis,angiogenesis,cell motility,localization of cell,anatomical structure morphogenesis,transmembrane receptor protein tyrosine kinase signaling pathway,regulation of cellular co…	bta04510,bta04151,bta05205,bta04015,bta04150,bta05323,bta05200,bta04014,bta04370,bta04066,bta05212,bta05219,bta05211,bta04060,bta05206	Focal adhesion,PI3K-Akt signaling pathway,Proteoglycans in cancer,Rap1 signaling pathway,mTOR signaling pathway,Rheumatoid arthritis,Pathways in cancer,Ras signaling pathway,VEGF signaling pathway,HIF-1 signaling pathway,Pancreatic cancer,Bladder cancer,Renal cell carcinoma,Cytokine-cytokine receptor interaction,MicroRNAs in cancer
ENSBTAT00000028392	ENSBTAG00000021308	IRS1	7.17559	0.250402	2.7749	-3.47012	0.0107058	0.133327	insulin receptor substrate 1 [Source:HGNC Symbol;Acc:HGNC:6125]	GO:0005737,GO:0005622,GO:0044424,GO:0044444,GO:0007169,GO:0007167,GO:0032403,GO:2001275,GO:0000271,GO:2001273,GO:0034637,GO:0008286,GO:1900078,GO:0014065,GO:0005829,GO:0044381,GO:0031998,GO:1901701,GO:0071495,GO:0005159,GO:0048017,GO:0033692,GO:1901652,GO:0010828,GO:0005158,GO:1900076,GO:0046326,GO:0032869,GO:0016051,GO:0032000,GO:0048015,GO:0032868,GO:0046676,GO:0071375,GO:0005976,GO:0043434,GO:…	cytoplasm,intracellular,intracellular part,cytoplasmic part,transmembrane receptor protein tyrosine kinase signaling pathway,enzyme linked receptor protein signaling pathway,protein complex binding,positive regulation of glucose import in response to insulin stimulus,polysaccharide biosynthetic process,regulation of glucose import in response to insulin stimulus,cellular carbohydrate biosynthetic…	bta04151,bta04150,bta04152,bta04910,bta04022,bta04932,bta04960,bta04068,bta04930,bta04722,bta04920,bta05206	PI3K-Akt signaling pathway,mTOR signaling pathway,AMPK signaling pathway,Insulin signaling pathway,cGMP-PKG signaling pathway,Non-alcoholic fatty liver disease (NAFLD),Aldosterone-regulated sodium reabsorption,FoxO signaling pathway,Type II diabetes mellitus,Neurotrophin signaling pathway,Adipocytokine signaling pathway,MicroRNAs in cancer
ENSBTAT00000010925	ENSBTAG00000008300	FN1	75.3864	0.17364	1.95644	-3.49406	0.0215023	0.158112	fibronectin 1 [Source:HGNC Symbol;Acc:HGNC:3778]	GO:0005737,GO:0005622,GO:0044424,GO:0043226,GO:0043229,GO:0044444,GO:0043227,GO:0043231,GO:0048646,GO:0009653,GO:0071840,GO:0016043,GO:0044085,GO:0006461,GO:0070271,GO:0065003,GO:0071822,GO:0043933,GO:0031982,GO:0031012,GO:0060560,GO:0009888,GO:0022607,GO:0007160,GO:0032403,GO:0031589,GO:0022603,GO:0031988,GO:0044767,GO:0005178,GO:0032502,GO:0044420,GO:0007155,GO:0022610,GO:0032989,GO:0000902,GO:…	cytoplasm,intracellular,intracellular part,organelle,intracellular organelle,cytoplasmic part,membrane-bounded organelle,intracellular membrane-bounded organelle,anatomical structure formation involved in morphogenesis,anatomical structure morphogenesis,cellular component organization or biogenesis,cellular component organization,cellular component biogenesis,protein complex assembly,protein comp…	bta04510,bta04512,bta04151,bta05205,bta05146,bta04810,bta05200,bta05222,bta05100	Focal adhesion,ECM-receptor interaction,PI3K-Akt signaling pathway,Proteoglycans in cancer,Amoebiasis,Regulation of actin cytoskeleton,Pathways in cancer,Small cell lung cancer,Bacterial invasion of epithelial cells
ENSBTAT00000038684	ENSBTAG00000027020	COL5A2	95.7537	3.74885	43.0459	-3.52136	0.0437772	0.201535	collagen type V alpha 2 chain [Source:HGNC Symbol;Acc:HGNC:2210]	GO:0009653,GO:0071840,GO:0016043,GO:0031012,GO:0044767,GO:0032502,GO:0044420,GO:0005583,GO:0030198,GO:0005578,GO:0043062,GO:0048856,GO:0001501,GO:1901701,GO:0030199,GO:0071495,GO:0009887,GO:0005581,GO:0005201,GO:0005588,GO:0071417,GO:0009719,GO:0005515,GO:0007275,GO:1901700,GO:1901699,GO:0010243,GO:0070887,GO:0046332,GO:0048731,GO:0071310,GO:0071229,GO:0071230,GO:0044421,GO:0005198,GO:0048592,GO:…	anatomical structure morphogenesis,cellular component organization or biogenesis,cellular component organization,extracellular matrix,single-organism developmental process,developmental process,extracellular matrix part,fibrillar collagen,extracellular matrix organization,proteinaceous extracellular matrix,extracellular structure organization,anatomical structure development,skeletal system devel…	bta04510,bta04512,bta04151,bta05146,bta04611,bta04974	Focal adhesion,ECM-receptor interaction,PI3K-Akt signaling pathway,Amoebiasis,Platelet activation,Protein digestion and absorption
ENSBTAT00000001758	ENSBTAG00000001335	GHR	9.29729	0.640662	7.63363	-3.57473	0.00707115	0.120942	growth hormone receptor [Source:HGNC Symbol;Acc:HGNC:4263]	GO:0005737,GO:0005622,GO:0044424,GO:0043226,GO:0043229,GO:0044444,GO:0043228,GO:0043232,GO:0005829,GO:0030529,GO:0070887,GO:0000932,GO:0044464,GO:0071310,GO:0005623,GO:0035770,GO:0010033,GO:0005575,GO:0032991,GO:0071345,GO:0034097,GO:0019221,GO:0004896,GO:0044699,GO:0044763,GO:0016020,GO:0009987,GO:0044425,GO:0008150,GO:0031224,GO:0051716,GO:0016021,GO:0005886,GO:0071944,GO:0007165,GO:0050794,GO:…	cytoplasm,intracellular,intracellular part,organelle,intracellular organelle,cytoplasmic part,non-membrane-bounded organelle,intracellular non-membrane-bounded organelle,cytosol,ribonucleoprotein complex,cellular response to chemical stimulus,cytoplasmic mRNA processing body,cell part,cellular response to organic substance,cell,ribonucleoprotein granule,response to organic substance,cellular_comp…	bta04151,bta04630,bta04060,bta04080	PI3K-Akt signaling pathway,Jak-STAT signaling pathway,Cytokine-cytokine receptor interaction,Neuroactive ligand-receptor interaction
ENSBTAT00000017420	ENSBTAG00000013103	COL1A1	2717.99	8.39732	103.957	-3.62992	0.0443666	0.202603	collagen type I alpha 1 chain [Source:HGNC Symbol;Acc:HGNC:2197]	GO:0005737,GO:0005622,GO:0044424,GO:0072358,GO:0072359,GO:0001944,GO:0006928,GO:0001568,GO:0048646,GO:0048870,GO:0051674,GO:0009653,GO:0071840,GO:0051270,GO:0040011,GO:0016043,GO:2000145,GO:0044085,GO:0006461,GO:0070271,GO:0040012,GO:0065003,GO:0071822,GO:0030334,GO:0043933,GO:0031012,GO:0009888,GO:0022607,GO:0051272,GO:0031589,GO:2000147,GO:0019838,GO:0030335,GO:0022603,GO:0061448,GO:0016477,GO:…	cytoplasm,intracellular,intracellular part,cardiovascular system development,circulatory system development,vasculature development,cellular component movement,blood vessel development,anatomical structure formation involved in morphogenesis,cell motility,localization of cell,anatomical structure morphogenesis,cellular component organization or biogenesis,regulation of cellular component movement…	bta04510,bta04512,bta04151,bta05146,bta04611,bta04974	Focal adhesion,ECM-receptor interaction,PI3K-Akt signaling pathway,Amoebiasis,Platelet activation,Protein digestion and absorption
ENSBTAT00000039787	ENSBTAG00000027625	SFRP1	242.362	0.715145	9.23591	-3.69095	0.00694605	0.120577	secreted frizzled related protein 1 [Source:HGNC Symbol;Acc:HGNC:10776]	GO:0032504,GO:0005737,GO:0005622,GO:0044424,GO:0043226,GO:0022414,GO:0022412,GO:0048610,GO:0000003,GO:0044444,GO:0043227,GO:0006928,GO:0048646,GO:0048870,GO:0051674,GO:0009653,GO:0071840,GO:0090175,GO:0051270,GO:0040011,GO:0016043,GO:0071363,GO:2000145,GO:0070848,GO:0007167,GO:0060071,GO:0090178,GO:2000052,GO:0040012,GO:0090177,GO:0030334,GO:0031982,GO:0031012,GO:0060560,GO:0009888,GO:0090179,GO:…	multicellular organism reproduction,cytoplasm,intracellular,intracellular part,organelle,reproductive process,cellular process involved in reproduction in multicellular organism,cellular process involved in reproduction,reproduction,cytoplasmic part,membrane-bounded organelle,cellular component movement,anatomical structure formation involved in morphogenesis,cell motility,localization of cell,an…	bta04310	Wnt signaling pathway
ENSBTAT00000012985	ENSBTAG00000009835	CACNA1G	38.9198	0.115662	1.53561	-3.73082	0.0167815	0.147615	calcium voltage-gated channel subunit alpha1 G [Source:HGNC Symbol;Acc:HGNC:1394]	GO:0005737,GO:0005622,GO:0044424,GO:0006928,GO:0051270,GO:0017156,GO:0030029,GO:0032970,GO:0086067,GO:0032879,GO:0070509,GO:0086056,GO:0003254,GO:0005515,GO:0045956,GO:0060627,GO:0086045,GO:0010045,GO:0086065,GO:0044464,GO:0017158,GO:0086007,GO:0086091,GO:0086036,GO:0005623,GO:0016192,GO:0086015,GO:0086018,GO:0086070,GO:0032844,GO:0060371,GO:0086016,GO:0086027,GO:0010038,GO:0086059,GO:0030048,GO:…	cytoplasm,intracellular,intracellular part,cellular component movement,regulation of cellular component movement,calcium ion-dependent exocytosis,actin filament-based process,regulation of actin filament-based process,AV node cell to bundle of His cell communication,regulation of localization,calcium ion import,voltage-gated calcium channel activity involved in regulation of AV node cell action p…	bta04930,bta04010,bta04713,bta04020	Type II diabetes mellitus,MAPK signaling pathway,Circadian entrainment,Calcium signaling pathway
ENSBTAT00000045006	ENSBTAG00000020485	ARRB1	18.9856	0.270209	3.62072	-3.74413	0.0163824	0.146368	arrestin beta 1 [Source:HGNC Symbol;Acc:HGNC:711]	GO:0005737,GO:0005622,GO:0044424,GO:0043226,GO:0043229,GO:0044444,GO:0043227,GO:0043231,GO:0071840,GO:0043228,GO:0043232,GO:0016043,GO:0044085,GO:0071822,GO:0043933,GO:0031982,GO:0022607,GO:0032403,GO:0061178,GO:0035773,GO:0044422,GO:0042995,GO:0044446,GO:0071326,GO:0071331,GO:0071333,GO:0016310,GO:0031410,GO:0007266,GO:0007010,GO:0005829,GO:0051130,GO:0071322,GO:1901701,GO:0009746,GO:0009749,GO:…	cytoplasm,intracellular,intracellular part,organelle,intracellular organelle,cytoplasmic part,membrane-bounded organelle,intracellular membrane-bounded organelle,cellular component organization or biogenesis,non-membrane-bounded organelle,intracellular non-membrane-bounded organelle,cellular component organization,cellular component biogenesis,protein complex subunit organization,macromolecular c…	bta05032,bta04062,bta04144,bta04010,bta04744	Morphine addiction,Chemokine signaling pathway,Endocytosis,MAPK signaling pathway,Phototransduction
ENSBTAT00000004562	ENSBTAG00000003505	DCN	98.7635	36.9258	550.845	-3.89895	0.0161579	0.145719	decorin [Source:HGNC Symbol;Acc:HGNC:2705]	GO:0005737,GO:0005622,GO:0044424,GO:0072358,GO:0072359,GO:0001944,GO:0006928,GO:0001568,GO:0048514,GO:0006790,GO:0048646,GO:0001525,GO:0048870,GO:0051674,GO:0009653,GO:0071840,GO:0007169,GO:0051270,GO:0040011,GO:0016043,GO:0071363,GO:2000145,GO:0070848,GO:0005518,GO:0007167,GO:0040012,GO:0030334,GO:0031012,GO:0043542,GO:0006029,GO:0045765,GO:0090287,GO:1901342,GO:0022603,GO:0016477,GO:0044767,GO:…	cytoplasm,intracellular,intracellular part,cardiovascular system development,circulatory system development,vasculature development,cellular component movement,blood vessel development,blood vessel morphogenesis,sulfur compound metabolic process,anatomical structure formation involved in morphogenesis,angiogenesis,cell motility,localization of cell,anatomical structure morphogenesis,cellular comp…	bta05205,bta04350	Proteoglycans in cancer,TGF-beta signaling pathway
ENSBTAT00000005289	ENSBTAG00000004046	DTX4	16.3029	0.198421	3.17735	-4.00119	0.0415504	0.197799	deltex E3 ubiquitin ligase 4 [Source:HGNC Symbol;Acc:HGNC:29151]	GO:0043167,GO:0046872,GO:0043169,GO:0005488,GO:0008270,GO:0046914,GO:0003674	ion binding,metal ion binding,cation binding,binding,zinc ion binding,transition metal ion binding,molecular_function	bta04330	Notch signaling pathway
ENSBTAT00000063052	ENSBTAG00000047998	COL5A1	207.769	0.665064	10.7427	-4.01372	0.00553085	0.116447	collagen type V alpha 1 chain [Source:HGNC Symbol;Acc:HGNC:2209]	GO:0043226,GO:0043227,GO:0072358,GO:0072359,GO:0001944,GO:0006928,GO:0001568,GO:0048870,GO:0051674,GO:0009653,GO:0071840,GO:0040011,GO:0016043,GO:0031982,GO:0031012,GO:0009888,GO:0007507,GO:0019838,GO:0031988,GO:0061448,GO:0016477,GO:0044767,GO:0032502,GO:0044420,GO:0005583,GO:0007155,GO:0022610,GO:0060429,GO:0030198,GO:0005578,GO:0043062,GO:0048856,GO:0042060,GO:0048729,GO:0016044,GO:0032964,GO:…	organelle,membrane-bounded organelle,cardiovascular system development,circulatory system development,vasculature development,cellular component movement,blood vessel development,cell motility,localization of cell,anatomical structure morphogenesis,cellular component organization or biogenesis,locomotion,cellular component organization,vesicle,extracellular matrix,tissue development,heart develop…	bta04510,bta04512,bta04151,bta05146,bta04611,bta04974	Focal adhesion,ECM-receptor interaction,PI3K-Akt signaling pathway,Amoebiasis,Platelet activation,Protein digestion and absorption
ENSBTAT00000028276	ENSBTAG00000021217	COL11A1	15.1057	0.216342	3.50314	-4.01726	0.0176158	0.150209	collagen alpha-1(XI) chain [Source:RefSeq peptide;Acc:NP_001159981]	GO:0072358,GO:0072359,GO:0048646,GO:0009653,GO:0071840,GO:0016043,GO:0031012,GO:0009888,GO:0007507,GO:0006029,GO:0061448,GO:0044767,GO:0032502,GO:0044420,GO:0005583,GO:0007155,GO:0022610,GO:0030198,GO:0048869,GO:0005578,GO:0043062,GO:0043009,GO:0048856,GO:0009790,GO:0051216,GO:0009792,GO:0001501,GO:0048729,GO:0048705,GO:0030199,GO:0003205,GO:0003007,GO:0009887,GO:0005581,GO:0061061,GO:0001502,GO:…	cardiovascular system development,circulatory system development,anatomical structure formation involved in morphogenesis,anatomical structure morphogenesis,cellular component organization or biogenesis,cellular component organization,extracellular matrix,tissue development,heart development,proteoglycan metabolic process,connective tissue development,single-organism developmental process,develop…	bta04510,bta04512,bta04151,bta05146,bta04611,bta04974	Focal adhesion,ECM-receptor interaction,PI3K-Akt signaling pathway,Amoebiasis,Platelet activation,Protein digestion and absorption
ENSBTAT00000017086	ENSBTAG00000012855	LPL	41.5358	3.22655	55.739	-4.11062	0.0141004	0.141419	Bos taurus lipoprotein lipase (LPL), mRNA. [Source:RefSeq mRNA;Acc:NM_001075120]	GO:0043226,GO:0043227,GO:0071840,GO:0016043,GO:0043933,GO:0031982,GO:0031988,GO:0032502,GO:0048869,GO:0050793,GO:0070062,GO:0043230,GO:0065010,GO:0009746,GO:0009749,GO:0034284,GO:0071495,GO:0043167,GO:0009986,GO:0034185,GO:0006793,GO:0006796,GO:0051094,GO:0009743,GO:0030154,GO:0032879,GO:0045597,GO:1901681,GO:0043168,GO:0003824,GO:0009719,GO:0045017,GO:0005515,GO:0043436,GO:0044281,GO:0016788,GO:…	organelle,membrane-bounded organelle,cellular component organization or biogenesis,cellular component organization,macromolecular complex subunit organization,vesicle,membrane-bounded vesicle,developmental process,cellular developmental process,regulation of developmental process,extracellular vesicular exosome,extracellular organelle,extracellular membrane-bounded organelle,response to hexose st…	bta00561,bta05010,bta03320	Glycerolipid metabolism,Alzheimer's disease,PPAR signaling pathway
ENSBTAT00000001080	ENSBTAG00000000815	EPHA2	4.93938	0.292491	5.09902	-4.12375	0.000554277	0.0899545	EPH receptor A2 [Source:HGNC Symbol;Acc:HGNC:3386]	GO:0005622,GO:0072358,GO:0072359,GO:0001944,GO:0006928,GO:0001568,GO:0005912,GO:0048514,GO:0048646,GO:0070161,GO:0030055,GO:0005924,GO:0005925,GO:0001525,GO:0048870,GO:0051674,GO:0009653,GO:0071840,GO:0007169,GO:0051270,GO:0040011,GO:0016043,GO:2000145,GO:0016740,GO:0070848,GO:0007167,GO:0044085,GO:0040012,GO:0030334,GO:0009888,GO:0043542,GO:0022607,GO:0002040,GO:0035295,GO:0045765,GO:0043534,GO:…	intracellular,cardiovascular system development,circulatory system development,vasculature development,cellular component movement,blood vessel development,adherens junction,blood vessel morphogenesis,anatomical structure formation involved in morphogenesis,anchoring junction,cell-substrate junction,cell-substrate adherens junction,focal adhesion,angiogenesis,cell motility,localization of cell,an…	bta04151,bta04015,bta04360,bta04014	PI3K-Akt signaling pathway,Rap1 signaling pathway,Axon guidance,Ras signaling pathway
ENSBTAT00000028235	ENSBTAG00000021187	ID2	70.7765	3.04914	53.4665	-4.13216	0.0194881	0.153769	inhibitor of DNA binding 2, HLH protein [Source:HGNC Symbol;Acc:HGNC:5361]	GO:0005737,GO:0005622,GO:0044424,GO:0043226,GO:0043229,GO:0044444,GO:0043227,GO:0043231,GO:0009653,GO:0009888,GO:0044767,GO:0032502,GO:0060429,GO:0048869,GO:0048856,GO:0009790,GO:0005829,GO:0050793,GO:0030855,GO:0051325,GO:2000026,GO:0022403,GO:0009887,GO:0033002,GO:0055123,GO:0048661,GO:0000082,GO:0051329,GO:0048565,GO:0007049,GO:0048468,GO:0000278,GO:0030154,GO:0048598,GO:0048568,GO:0048659,GO:…	cytoplasm,intracellular,intracellular part,organelle,intracellular organelle,cytoplasmic part,membrane-bounded organelle,intracellular membrane-bounded organelle,anatomical structure morphogenesis,tissue development,single-organism developmental process,developmental process,epithelium development,cellular developmental process,anatomical structure development,embryo development,cytosol,regulatio…	bta05202,bta04550,bta04350,bta04390	Transcriptional misregulation in cancer,Signaling pathways regulating pluripotency of stem cells,TGF-beta signaling pathway,Hippo signaling pathway
ENSBTAT00000001200	ENSBTAG00000019807	COL27A1	101.423	0.387094	6.92753	-4.16159	0.00534467	0.115577	collagen type XXVII alpha 1 chain [Source:HGNC Symbol;Acc:HGNC:22986]	GO:0009653,GO:0071840,GO:0016043,GO:0031012,GO:0060560,GO:0009888,GO:0061448,GO:0044767,GO:0032502,GO:0044420,GO:0005583,GO:0048589,GO:0060351,GO:0030198,GO:0048869,GO:0005578,GO:0043062,GO:0048856,GO:0051216,GO:0060350,GO:0001501,GO:0060348,GO:0048705,GO:0003417,GO:0003416,GO:0009887,GO:0005581,GO:0005201,GO:0002063,GO:0060349,GO:0002062,GO:0048468,GO:0030154,GO:0003413,GO:0007275,GO:0003418,GO:…	anatomical structure morphogenesis,cellular component organization or biogenesis,cellular component organization,extracellular matrix,developmental growth involved in morphogenesis,tissue development,connective tissue development,single-organism developmental process,developmental process,extracellular matrix part,fibrillar collagen,developmental growth,cartilage development involved in endochond…	bta04510,bta04512,bta04151,bta05146,bta04611,bta04974	Focal adhesion,ECM-receptor interaction,PI3K-Akt signaling pathway,Amoebiasis,Platelet activation,Protein digestion and absorption
ENSBTAT00000029056	ENSBTAG00000021798	ERBB2	16.0641	0.794011	15.1703	-4.25595	0.00854282	0.127067	receptor tyrosine-protein kinase erbB-2 precursor [Source:RefSeq peptide;Acc:NP_001290558]	GO:0005737,GO:0005622,GO:0044424,GO:0043226,GO:0043229,GO:0044444,GO:0043227,GO:0072358,GO:0072359,GO:0043231,GO:0006928,GO:0009653,GO:0071840,GO:0007169,GO:0040011,GO:0016043,GO:0071363,GO:0016740,GO:0070848,GO:0007167,GO:0031982,GO:0009888,GO:0007507,GO:0019838,GO:0044767,GO:0016301,GO:0044422,GO:0032502,GO:0007155,GO:0022610,GO:0032989,GO:0000902,GO:0048869,GO:0044446,GO:0016310,GO:0018212,GO:…	cytoplasm,intracellular,intracellular part,organelle,intracellular organelle,cytoplasmic part,membrane-bounded organelle,cardiovascular system development,circulatory system development,intracellular membrane-bounded organelle,cellular component movement,anatomical structure morphogenesis,cellular component organization or biogenesis,transmembrane receptor protein tyrosine kinase signaling pathwa…	bta04510,bta05205,bta05200,bta05215,bta04012,bta04066,bta05212,bta04520,bta05219,bta05213,bta05223,bta04020,bta05206	Focal adhesion,Proteoglycans in cancer,Pathways in cancer,Prostate cancer,ErbB signaling pathway,HIF-1 signaling pathway,Pancreatic cancer,Adherens junction,Bladder cancer,Endometrial cancer,Non-small cell lung cancer,Calcium signaling pathway,MicroRNAs in cancer
ENSBTAT00000025622	ENSBTAG00000019241	FGF11	11.9844	0.165962	3.52752	-4.40973	0.000321799	0.0892192	fibroblast growth factor 11 [Source:HGNC Symbol;Acc:HGNC:3667]	GO:0008083,GO:0005515,GO:0005102,GO:0005576,GO:0005488,GO:0005575,GO:0003674	growth factor activity,protein binding,receptor binding,extracellular region,binding,cellular_component,molecular_function	bta04151,bta04015,bta04810,bta05200,bta05218,bta04014,bta04010	PI3K-Akt signaling pathway,Rap1 signaling pathway,Regulation of actin cytoskeleton,Pathways in cancer,Melanoma,Ras signaling pathway,MAPK signaling pathway
ENSBTAT00000018292	ENSBTAG00000013760	COL4A6	28.9968	1.18216	28.538	-4.59339	0.0387335	0.192569	collagen type IV alpha 6 chain [Source:HGNC Symbol;Acc:HGNC:2208]	GO:0071840,GO:0007169,GO:0016043,GO:0007167,GO:0031012,GO:0044420,GO:0030198,GO:0005578,GO:0043062,GO:1901701,GO:0071495,GO:0005581,GO:0005201,GO:0005604,GO:0071417,GO:0009719,GO:1901700,GO:1901699,GO:0010243,GO:0070887,GO:0071310,GO:0071229,GO:0071230,GO:0044421,GO:0005198,GO:0005576,GO:1901698,GO:0001101,GO:0043200,GO:0038065,GO:0010033,GO:0005575,GO:0038063,GO:0005587,GO:0030935,GO:0044699,GO:…	cellular component organization or biogenesis,transmembrane receptor protein tyrosine kinase signaling pathway,cellular component organization,enzyme linked receptor protein signaling pathway,extracellular matrix,extracellular matrix part,extracellular matrix organization,proteinaceous extracellular matrix,extracellular structure organization,cellular response to oxygen-containing compound,cellul…	bta04510,bta04512,bta04151,bta05146,bta05200,bta05222,bta04974	Focal adhesion,ECM-receptor interaction,PI3K-Akt signaling pathway,Amoebiasis,Pathways in cancer,Small cell lung cancer,Protein digestion and absorption
ENSBTAT00000012474	ENSBTAG00000009476	VEGFD	35.9052	0.172689	5.38975	-4.96397	0.00750102	0.122655	vascular endothelial growth factor D [Source:HGNC Symbol;Acc:HGNC:3708]	GO:0072358,GO:0072359,GO:0001944,GO:0006928,GO:0001568,GO:0048514,GO:0048646,GO:0001525,GO:0048870,GO:0051674,GO:0009653,GO:0007169,GO:0051270,GO:0040011,GO:2000145,GO:0007167,GO:0005161,GO:0040012,GO:0030334,GO:0051272,GO:2000147,GO:0045765,GO:1901342,GO:0030335,GO:0022603,GO:0016477,GO:0044767,GO:0040017,GO:0032502,GO:0001935,GO:0048869,GO:0048010,GO:0048856,GO:0050793,GO:0050920,GO:0001938,GO:…	cardiovascular system development,circulatory system development,vasculature development,cellular component movement,blood vessel development,blood vessel morphogenesis,anatomical structure formation involved in morphogenesis,angiogenesis,cell motility,localization of cell,anatomical structure morphogenesis,transmembrane receptor protein tyrosine kinase signaling pathway,regulation of cellular co…	bta04510,bta04151,bta04015,bta05200,bta04014,bta04060	Focal adhesion,PI3K-Akt signaling pathway,Rap1 signaling pathway,Pathways in cancer,Ras signaling pathway,Cytokine-cytokine receptor interaction
ENSBTAT00000019148	ENSBTAG00000030425	ID3	26.4555	2.52985	84.8568	-5.06791	0.0180171	0.151373	inhibitor of DNA binding 3, HLH protein [Source:HGNC Symbol;Acc:HGNC:5362]	GO:0005737,GO:0005622,GO:0044424,GO:0043226,GO:0043229,GO:0043227,GO:0072358,GO:0072359,GO:0043231,GO:0009653,GO:0009888,GO:0007507,GO:0044767,GO:0032502,GO:0060429,GO:0048869,GO:0048856,GO:0009790,GO:0050793,GO:0001822,GO:0072001,GO:1901701,GO:0001503,GO:0030855,GO:0019904,GO:0043167,GO:2000026,GO:0001656,GO:0009887,GO:0061061,GO:0001655,GO:0042692,GO:0031406,GO:0001649,GO:0048468,GO:0060538,GO:…	cytoplasm,intracellular,intracellular part,organelle,intracellular organelle,membrane-bounded organelle,cardiovascular system development,circulatory system development,intracellular membrane-bounded organelle,anatomical structure morphogenesis,tissue development,heart development,single-organism developmental process,developmental process,epithelium development,cellular developmental process,ana…	bta04550,bta04350	Signaling pathways regulating pluripotency of stem cells,TGF-beta signaling pathway
ENSBTAT00000002600	ENSBTAG00000002006	THBS1	85.3265	0.28554	20.0664	-6.13494	0.0492403	0.211179	thrombospondin 1 [Source:HGNC Symbol;Acc:HGNC:11785]	GO:0005737,GO:0005622,GO:0044424,GO:0043226,GO:0043229,GO:0044444,GO:0043227,GO:0072358,GO:0072359,GO:0043231,GO:0001944,GO:0006928,GO:0001568,GO:0048514,GO:0048646,GO:0001525,GO:0048870,GO:0051674,GO:0009653,GO:0071840,GO:0007169,GO:0051270,GO:0040011,GO:0016043,GO:0071363,GO:2000145,GO:0070848,GO:0005518,GO:0007167,GO:0040012,GO:0030334,GO:0031982,GO:0031012,GO:0043542,GO:0007160,GO:0002040,GO:…	cytoplasm,intracellular,intracellular part,organelle,intracellular organelle,cytoplasmic part,membrane-bounded organelle,cardiovascular system development,circulatory system development,intracellular membrane-bounded organelle,vasculature development,cellular component movement,blood vessel development,blood vessel morphogenesis,anatomical structure formation involved in morphogenesis,angiogenesi…	bta04510,bta04512,bta04151,bta05205,bta04015,bta05144,bta04350,bta05219,bta04145,bta04115,bta05206	Focal adhesion,ECM-receptor interaction,PI3K-Akt signaling pathway,Proteoglycans in cancer,Rap1 signaling pathway,Malaria,TGF-beta signaling pathway,Bladder cancer,Phagosome,p53 signaling pathway,MicroRNAs in cancer
ENSBTAT00000008574	ENSBTAG00000006535	IRS4	154.869	0.177595	14.9676	-6.3971	0.00865216	0.127067	insulin receptor substrate 4 [Source:HGNC Symbol;Acc:HGNC:6128]	GO:0005737,GO:0005622,GO:0044424,GO:0044444,GO:0007169,GO:0007167,GO:0032403,GO:0008286,GO:0005829,GO:1901701,GO:0071495,GO:1901652,GO:0005158,GO:0032869,GO:0032868,GO:0071375,GO:0043434,GO:1901653,GO:0071417,GO:0019216,GO:0009719,GO:0005515,GO:0032870,GO:1901700,GO:1901699,GO:0010243,GO:0070887,GO:0044710,GO:0044464,GO:0071310,GO:0009725,GO:0005623,GO:0005102,GO:1901698,GO:0005488,GO:0010033,GO:…	cytoplasm,intracellular,intracellular part,cytoplasmic part,transmembrane receptor protein tyrosine kinase signaling pathway,enzyme linked receptor protein signaling pathway,protein complex binding,insulin receptor signaling pathway,cytosol,cellular response to oxygen-containing compound,cellular response to endogenous stimulus,response to peptide,insulin receptor binding,cellular response to ins…	bta04152,bta04910,bta04022,bta04068,bta04930,bta04920	AMPK signaling pathway,Insulin signaling pathway,cGMP-PKG signaling pathway,FoxO signaling pathway,Type II diabetes mellitus,Adipocytokine signaling pathway
ENSBTAT00000047589	ENSBTAG00000005260	SPP1	5384.82	0.267705	39.6768	-7.21151	0.0113184	0.134619	osteopontin precursor [Source:RefSeq peptide;Acc:NP_776612]	GO:0005737,GO:0005622,GO:0044424,GO:0043226,GO:0043229,GO:0044444,GO:0043227,GO:0043231,GO:0031982,GO:0031988,GO:0007155,GO:0022610,GO:0071394,GO:0070062,GO:0043230,GO:0065010,GO:1901701,GO:0001503,GO:0071495,GO:0033574,GO:1901655,GO:1901654,GO:0032879,GO:0009719,GO:0097306,GO:0032870,GO:1901700,GO:0070887,GO:0005794,GO:0044710,GO:0044464,GO:0071310,GO:0009725,GO:0005623,GO:0046883,GO:0044421,GO:…	cytoplasm,intracellular,intracellular part,organelle,intracellular organelle,cytoplasmic part,membrane-bounded organelle,intracellular membrane-bounded organelle,vesicle,membrane-bounded vesicle,cell adhesion,biological adhesion,cellular response to testosterone stimulus,extracellular vesicular exosome,extracellular organelle,extracellular membrane-bounded organelle,cellular response to oxygen-co…	bta04510,bta04512,bta04151,bta04620	Focal adhesion,ECM-receptor interaction,PI3K-Akt signaling pathway,Toll-like receptor signaling pathway
ENSBTAT00000028610	ENSBTAG00000021462	CSF3	0.0026566	0.0151877	4.74308	-8.28678	0.0315223	0.179881	colony stimulating factor 3 [Source:HGNC Symbol;Acc:HGNC:2438]	GO:0071840,GO:0016043,GO:0043623,GO:0044085,GO:0006461,GO:0070271,GO:0065003,GO:0034622,GO:0071822,GO:0043933,GO:0022607,GO:0044767,GO:0032502,GO:0051897,GO:0048869,GO:0016310,GO:0018212,GO:0014068,GO:0048856,GO:0018108,GO:0014065,GO:0007010,GO:0043491,GO:0051130,GO:0050793,GO:0051258,GO:0032535,GO:0030036,GO:0030041,GO:0048017,GO:0051896,GO:0007015,GO:0014066,GO:2000026,GO:0006468,GO:0030029,GO:…	cellular component organization or biogenesis,cellular component organization,cellular protein complex assembly,cellular component biogenesis,protein complex assembly,protein complex biogenesis,macromolecular complex assembly,cellular macromolecular complex assembly,protein complex subunit organization,macromolecular complex subunit organization,cellular component assembly,single-organism develop…	bta04151,bta05144,bta04640,bta04630,bta04060	PI3K-Akt signaling pathway,Malaria,Hematopoietic cell lineage,Jak-STAT signaling pathway,Cytokine-cytokine receptor interaction
ENSBTAT00000066234	ENSBTAG00000005760	TBC1D4	133.436	0.000642	2.21471	-11.7523	0.00603045	0.117251	TBC1 domain family member 4 [Source:RefSeq peptide;Acc:NP_001193239]	GO:0005737,GO:0005622,GO:0044424,GO:0043226,GO:0044444,GO:0043227,GO:0071840,GO:0016043,GO:0031982,GO:0031988,GO:0005829,GO:0016044,GO:0070062,GO:0043230,GO:0065010,GO:1901701,GO:0071495,GO:0061024,GO:1901652,GO:0012505,GO:0032869,GO:0006793,GO:0006796,GO:0008047,GO:0006944,GO:0051128,GO:0032868,GO:0006996,GO:0071375,GO:0033043,GO:1901135,GO:0009116,GO:0043434,GO:0032879,GO:1901653,GO:0006886,GO:…	cytoplasm,intracellular,intracellular part,organelle,cytoplasmic part,membrane-bounded organelle,cellular component organization or biogenesis,cellular component organization,vesicle,membrane-bounded vesicle,cytosol,cellular membrane organization,extracellular vesicular exosome,extracellular organelle,extracellular membrane-bounded organelle,cellular response to oxygen-containing compound,cellula…	bta04919	Thyroid hormone signaling pathway
