# Supplementary material for: Analysis of Long Non-Coding RNA and mRNA Expression Profiling in Immature and Mature Bovine (Bos taurus) Testes
Source: Front Genet. 2019 Jul 5;10:646. doi: 10.3389/fgene.2019.00646 (PMC6624472; doi:10.3389/fgene.2019.00646)
Supplement: Supplementary file 9 [file Table_9.xlsx]

## Sheet: Sheet1
transcript_id	gene_id	gene_name	feature_id	adult_FPKM	neonatal_FPKM	log2(foldchange)	pvalue	qvalue	Gene_description	GO_id	GO_description	KO_id	KO_pathway
ENSBTAT00000013422	ENSBTAG00000010174	SPATA46	0.0179393	47.5283	0	inf	0.00120379	0.0937198	spermatogenesis associated 46 [Source:HGNC Symbol;Acc:HGNC:27648]	GO:0019953,GO:0007283,GO:0048232,GO:0044702,GO:0007276,GO:0032504,GO:0005622,GO:0048609,GO:0044424,GO:0043226,GO:0043229,GO:0022414,GO:0022412,GO:0048610,GO:0000003,GO:0043227,GO:0043231,GO:0009566,GO:0007338,GO:0045026,GO:0007342,GO:0071840,GO:0016043,GO:0044422,GO:0032502,GO:0048869,GO:0044446,GO:0016044,GO:0061024,GO:0012505,GO:0031967,GO:0031975,GO:0006944,GO:0031090,GO:0030154,GO:0061025,GO:…	sexual reproduction,spermatogenesis,male gamete generation,single organism reproductive process,gamete generation,multicellular organism reproduction,intracellular,multicellular organismal reproductive process,intracellular part,organelle,intracellular organelle,reproductive process,cellular process involved in reproduction in multicellular organism,cellular process involved in reproduction,repro…	--	--
ENSBTAT00000000449	ENSBTAG00000000344	SPACA3	0.00925962	85.6534	0	inf	0.00218191	0.101415	sperm acrosome membrane-associated protein 3 precursor [Source:RefSeq peptide;Acc:NP_001098477]	GO:0019953,GO:0044702,GO:0022414,GO:0000003,GO:0009566,GO:0003796,GO:0003824,GO:0016798,GO:0004553,GO:0016787,GO:0044699,GO:0008150,GO:0003674	sexual reproduction,single organism reproductive process,reproductive process,reproduction,fertilization,lysozyme activity,catalytic activity,hydrolase activity, acting on glycosyl bonds,hydrolase activity, hydrolyzing O-glycosyl compounds,hydrolase activity,single-organism process,biological_process,molecular_function	--	--
ENSBTAT00000044163	ENSBTAG00000031188	ADIG	0.0193577	31.3608	0	inf	0.0328493	0.182071	adipogenin [Source:HGNC Symbol;Acc:HGNC:28606]	GO:0019953,GO:0007283,GO:0048232,GO:0044702,GO:0007276,GO:0032504,GO:0005737,GO:0005622,GO:0048609,GO:0044424,GO:0043226,GO:0043229,GO:0022414,GO:0000003,GO:0043227,GO:0043231,GO:0032502,GO:0048869,GO:0050793,GO:0051094,GO:0045600,GO:0045598,GO:0030154,GO:0045597,GO:0005634,GO:0044464,GO:0045595,GO:0005623,GO:0045444,GO:0050872,GO:0050873,GO:0005575,GO:0048522,GO:0048518,GO:0044699,GO:0032501,GO:…	sexual reproduction,spermatogenesis,male gamete generation,single organism reproductive process,gamete generation,multicellular organism reproduction,cytoplasm,intracellular,multicellular organismal reproductive process,intracellular part,organelle,intracellular organelle,reproductive process,reproduction,membrane-bounded organelle,intracellular membrane-bounded organelle,developmental process,ce…	--	--
ENSBTAT00000065372	ENSBTAG00000009365	FSCN3	0.00523495	132.184	0.0504023	11.3568	0.0198382	0.155161	fascin actin-bundling protein 3 [Source:HGNC Symbol;Acc:HGNC:3961]	GO:0019953,GO:0007283,GO:0048232,GO:0044702,GO:0007276,GO:0032504,GO:0005737,GO:0005622,GO:0048609,GO:0044424,GO:0043226,GO:0043229,GO:0022414,GO:0022412,GO:0048610,GO:0000003,GO:0048515,GO:0007286,GO:0006928,GO:0007281,GO:0005856,GO:0048870,GO:0051674,GO:0009653,GO:0071840,GO:0043228,GO:0043232,GO:0040011,GO:0016043,GO:0044430,GO:0044085,GO:0071822,GO:0043933,GO:0009888,GO:0022607,GO:0016477,GO:…	sexual reproduction,spermatogenesis,male gamete generation,single organism reproductive process,gamete generation,multicellular organism reproduction,cytoplasm,intracellular,multicellular organismal reproductive process,intracellular part,organelle,intracellular organelle,reproductive process,cellular process involved in reproduction in multicellular organism,cellular process involved in reproduc…	--	--
ENSBTAT00000047491	ENSBTAG00000033384	ACRV1	0.0438693	23.9264	0.00989767	11.2392	0.000544401	0.0896396	acrosomal vesicle protein 1 [Source:HGNC Symbol;Acc:HGNC:127]	GO:0097223,GO:0005737,GO:0001669,GO:0005622,GO:0044424,GO:0043226,GO:0043229,GO:0044444,GO:0043227,GO:0043231,GO:0031982,GO:0030141,GO:0031988,GO:0031410,GO:0016023,GO:0044464,GO:0005623,GO:0005575	sperm part,cytoplasm,acrosomal vesicle,intracellular,intracellular part,organelle,intracellular organelle,cytoplasmic part,membrane-bounded organelle,intracellular membrane-bounded organelle,vesicle,secretory granule,membrane-bounded vesicle,cytoplasmic vesicle,cytoplasmic membrane-bounded vesicle,cell part,cell,cellular_component	--	--
ENSBTAT00000054025	ENSBTAG00000032884	Tnp2	0.00106993	370.615	0.169252	11.0965	0.0105703	0.132956	Nuclear transition protein 2 [Source:UniProtKB/Swiss-Prot;Acc:P26377]	GO:0019953,GO:0007283,GO:0048232,GO:0044702,GO:0007276,GO:0032504,GO:0005622,GO:0048609,GO:0044424,GO:0043226,GO:0043229,GO:0022414,GO:0048610,GO:0000003,GO:0043227,GO:0043231,GO:0009566,GO:0007338,GO:0043228,GO:0043232,GO:0007340,GO:0044422,GO:0032502,GO:0048869,GO:0044446,GO:0017156,GO:0043167,GO:0000786,GO:0043073,GO:0046872,GO:0030154,GO:0043169,GO:0001673,GO:0007341,GO:0005634,GO:0007275,GO:…	sexual reproduction,spermatogenesis,male gamete generation,single organism reproductive process,gamete generation,multicellular organism reproduction,intracellular,multicellular organismal reproductive process,intracellular part,organelle,intracellular organelle,reproductive process,cellular process involved in reproduction,reproduction,membrane-bounded organelle,intracellular membrane-bounded or…	--	--
ENSBTAT00000026444	ENSBTAG00000019849	CABS1	0.00116349	387.212	0.186505	11.0197	0.00968875	0.12915	calcium binding protein, spermatid associated 1 [Source:HGNC Symbol;Acc:HGNC:30710]	GO:0019953,GO:0007283,GO:0048232,GO:0044702,GO:0007276,GO:0032504,GO:0005737,GO:0005622,GO:0048609,GO:0044424,GO:0043226,GO:0043229,GO:0031514,GO:0022414,GO:0005929,GO:0000003,GO:0044444,GO:0043227,GO:0043231,GO:0044422,GO:0042995,GO:0044446,GO:0043167,GO:0005509,GO:0031967,GO:0031975,GO:0031090,GO:0046872,GO:0005740,GO:0043169,GO:0005739,GO:0044429,GO:0031966,GO:0005743,GO:0044464,GO:0005623,GO:…	sexual reproduction,spermatogenesis,male gamete generation,single organism reproductive process,gamete generation,multicellular organism reproduction,cytoplasm,intracellular,multicellular organismal reproductive process,intracellular part,organelle,intracellular organelle,motile cilium,reproductive process,cilium,reproduction,cytoplasmic part,membrane-bounded organelle,intracellular membrane-boun…	--	--
ENSBTAT00000001065	ENSBTAG00000000805	IQCF1	0.00198334	374.676	0.220029	10.7337	0.0114379	0.134967	IQ motif containing F1 [Source:HGNC Symbol;Acc:HGNC:28607]	GO:0097223,GO:0019953,GO:0007283,GO:0048232,GO:0044702,GO:0007276,GO:0032504,GO:0005737,GO:0001669,GO:0005622,GO:0048609,GO:0044424,GO:0043226,GO:0043229,GO:0022414,GO:0022412,GO:0048610,GO:0000003,GO:0044444,GO:0043227,GO:0048515,GO:0007286,GO:0043231,GO:0006928,GO:0009566,GO:0007338,GO:0007281,GO:0048870,GO:0051674,GO:0030317,GO:0051270,GO:0040011,GO:2000145,GO:0007340,GO:0040012,GO:0031982,GO:…	sperm part,sexual reproduction,spermatogenesis,male gamete generation,single organism reproductive process,gamete generation,multicellular organism reproduction,cytoplasm,acrosomal vesicle,intracellular,multicellular organismal reproductive process,intracellular part,organelle,intracellular organelle,reproductive process,cellular process involved in reproduction in multicellular organism,cellular…	--	--
ENSBTAT00000047313	ENSBTAG00000007800	TBC1D21	0.0066305	127.567	0.0798857	10.641	0.0169256	0.148307	TBC1 domain family member 21 [Source:HGNC Symbol;Acc:HGNC:28536]	GO:0097223,GO:0005737,GO:0001669,GO:0005622,GO:0044424,GO:0043226,GO:0043229,GO:0044444,GO:0043227,GO:0043231,GO:0071840,GO:0016043,GO:0031982,GO:0030141,GO:0031988,GO:0031410,GO:0016044,GO:0070062,GO:0043230,GO:0065010,GO:0061024,GO:0016023,GO:0012505,GO:0008047,GO:0006944,GO:0051128,GO:0006996,GO:0033043,GO:0032879,GO:0006886,GO:0019899,GO:0031338,GO:0005515,GO:0061025,GO:0060627,GO:0008092,GO:…	sperm part,cytoplasm,acrosomal vesicle,intracellular,intracellular part,organelle,intracellular organelle,cytoplasmic part,membrane-bounded organelle,intracellular membrane-bounded organelle,cellular component organization or biogenesis,cellular component organization,vesicle,secretory granule,membrane-bounded vesicle,cytoplasmic vesicle,cellular membrane organization,extracellular vesicular exos…	--	--
ENSBTAT00000025292	ENSBTAG00000019003	Tnp1	4.69e-05	3420.81	2.16095	10.6285	0.00836123	0.125936	Spermatid nuclear transition protein 1 [Source:UniProtKB/Swiss-Prot;Acc:P17305]	GO:0019953,GO:0007283,GO:0048232,GO:0044702,GO:0007276,GO:0032504,GO:0005622,GO:0048609,GO:0044424,GO:0043226,GO:0043229,GO:0022414,GO:0022412,GO:0048610,GO:0000003,GO:0043227,GO:0048515,GO:0007286,GO:0043231,GO:0006928,GO:0007281,GO:0048870,GO:0051674,GO:0071840,GO:0030317,GO:0043228,GO:0043232,GO:0040011,GO:0016043,GO:0043933,GO:0009888,GO:0044767,GO:0002064,GO:0044422,GO:0032502,GO:0060429,GO:…	sexual reproduction,spermatogenesis,male gamete generation,single organism reproductive process,gamete generation,multicellular organism reproduction,intracellular,multicellular organismal reproductive process,intracellular part,organelle,intracellular organelle,reproductive process,cellular process involved in reproduction in multicellular organism,cellular process involved in reproduction,repro…	--	--
ENSBTAT00000046490	ENSBTAG00000021591	OAZ3	0.00174151	510.303	0.351788	10.5024	0.015278	0.143048	Bos taurus ornithine decarboxylase antizyme 3 (OAZ3), mRNA. [Source:RefSeq mRNA;Acc:NM_001172708]	GO:0019953,GO:0007283,GO:0048232,GO:0044702,GO:0007276,GO:0032504,GO:0005737,GO:0005622,GO:0048609,GO:0044424,GO:0043226,GO:0043229,GO:0022414,GO:0000003,GO:0043227,GO:0043231,GO:0019538,GO:1901564,GO:0005634,GO:0045732,GO:0044464,GO:0009894,GO:0006595,GO:0005623,GO:0042176,GO:0006576,GO:0008073,GO:0009896,GO:0050790,GO:0044092,GO:0030234,GO:0043170,GO:0065009,GO:0005575,GO:0042979,GO:0043086,GO:…	sexual reproduction,spermatogenesis,male gamete generation,single organism reproductive process,gamete generation,multicellular organism reproduction,cytoplasm,intracellular,multicellular organismal reproductive process,intracellular part,organelle,intracellular organelle,reproductive process,reproduction,membrane-bounded organelle,intracellular membrane-bounded organelle,protein metabolic proces…	--	--
ENSBTAT00000037464	ENSBTAG00000032880	PRM2	0.00124113	664.349	0.477039	10.4436	0.0226231	0.160468	Bos taurus protamine 2 (PRM2), mRNA. [Source:RefSeq mRNA;Acc:NM_174157]	GO:0019953,GO:0007283,GO:0048232,GO:0044702,GO:0007276,GO:0032504,GO:0005622,GO:0048609,GO:0044424,GO:0043226,GO:0043229,GO:0022414,GO:0000003,GO:0043227,GO:0043231,GO:0043228,GO:0043232,GO:0044422,GO:0044446,GO:0000786,GO:0005634,GO:0044464,GO:0005623,GO:0032993,GO:0000785,GO:0005488,GO:0005694,GO:0005575,GO:0032991,GO:0044427,GO:0097159,GO:0003677,GO:1901363,GO:0003676,GO:0044699,GO:0032501,GO:…	sexual reproduction,spermatogenesis,male gamete generation,single organism reproductive process,gamete generation,multicellular organism reproduction,intracellular,multicellular organismal reproductive process,intracellular part,organelle,intracellular organelle,reproductive process,reproduction,membrane-bounded organelle,intracellular membrane-bounded organelle,non-membrane-bounded organelle,int…	--	--
ENSBTAT00000046692	ENSBTAG00000021493	PRM1	4.03e-05	10359.4	7.59369	10.4139	0.0140926	0.141419	Sperm protamine P1 [Source:UniProtKB/Swiss-Prot;Acc:P02318]	GO:0019953,GO:0007283,GO:0048232,GO:0044702,GO:0007276,GO:0032504,GO:0005622,GO:0048609,GO:0044424,GO:0043226,GO:0043229,GO:0022414,GO:0000003,GO:0043227,GO:0043231,GO:0071840,GO:0043228,GO:0043232,GO:0016043,GO:0044422,GO:0032502,GO:0048869,GO:0044446,GO:0000786,GO:0006996,GO:0030154,GO:0005634,GO:0007275,GO:0044464,GO:0005623,GO:0032993,GO:0000785,GO:0006259,GO:0005488,GO:0043170,GO:0005694,GO:…	sexual reproduction,spermatogenesis,male gamete generation,single organism reproductive process,gamete generation,multicellular organism reproduction,intracellular,multicellular organismal reproductive process,intracellular part,organelle,intracellular organelle,reproductive process,reproduction,membrane-bounded organelle,intracellular membrane-bounded organelle,cellular component organization or…	--	--
ENSBTAT00000013434	ENSBTAG00000010182	ACR	0.0283267	40.6388	0.0297997	10.4133	0.00243959	0.103636	acrosin [Source:HGNC Symbol;Acc:HGNC:126]	GO:0097223,GO:0019953,GO:0044702,GO:0032504,GO:0005737,GO:0001669,GO:0005622,GO:0048609,GO:0044424,GO:0043226,GO:0043229,GO:0022414,GO:0048610,GO:0000003,GO:0044444,GO:0043227,GO:0043231,GO:0009566,GO:0007338,GO:0035036,GO:0007340,GO:0031982,GO:0007339,GO:0030141,GO:0031988,GO:0044422,GO:0009988,GO:0044446,GO:0017156,GO:0031410,GO:0016023,GO:0008037,GO:0006793,GO:0006796,GO:1901135,GO:0043159,GO:…	sperm part,sexual reproduction,single organism reproductive process,multicellular organism reproduction,cytoplasm,acrosomal vesicle,intracellular,multicellular organismal reproductive process,intracellular part,organelle,intracellular organelle,reproductive process,cellular process involved in reproduction,reproduction,cytoplasmic part,membrane-bounded organelle,intracellular membrane-bounded org…	--	--
ENSBTAT00000017347	ENSBTAG00000013051	PRM3	0.00117949	330.034	0.251325	10.3588	0.0075521	0.122791	Protamine-3 [Source:UniProtKB/Swiss-Prot;Acc:Q32PA2]	GO:0019953,GO:0007283,GO:0048232,GO:0044702,GO:0007276,GO:0032504,GO:0005737,GO:0005622,GO:0048609,GO:0044424,GO:0043226,GO:0043229,GO:0022414,GO:0000003,GO:0043227,GO:0043231,GO:0006928,GO:0048870,GO:0051674,GO:0071840,GO:0030317,GO:0043228,GO:0043232,GO:0040011,GO:0016043,GO:0044422,GO:0032502,GO:0048869,GO:0044446,GO:0000786,GO:0006996,GO:0030154,GO:0005634,GO:0007275,GO:0044464,GO:0005623,GO:…	sexual reproduction,spermatogenesis,male gamete generation,single organism reproductive process,gamete generation,multicellular organism reproduction,cytoplasm,intracellular,multicellular organismal reproductive process,intracellular part,organelle,intracellular organelle,reproductive process,reproduction,membrane-bounded organelle,intracellular membrane-bounded organelle,cellular component movem…	--	--
ENSBTAT00000008738	ENSBTAG00000006649	TSSK6	0.00241226	216.349	0.166658	10.3423	0.038655	0.192484	testis specific serine kinase 6 [Source:HGNC Symbol;Acc:HGNC:30410]	GO:0019953,GO:0007283,GO:0048232,GO:0044702,GO:0007276,GO:0032504,GO:0005737,GO:0005622,GO:0048609,GO:0044424,GO:0043226,GO:0043229,GO:0022414,GO:0022412,GO:0048610,GO:0000003,GO:0043227,GO:0048515,GO:0007286,GO:0043231,GO:0007281,GO:0071840,GO:0016043,GO:0016740,GO:0009888,GO:0044767,GO:0002064,GO:0016301,GO:0032502,GO:0060429,GO:0048869,GO:0003006,GO:0016310,GO:0000287,GO:0048856,GO:0016773,GO:…	sexual reproduction,spermatogenesis,male gamete generation,single organism reproductive process,gamete generation,multicellular organism reproduction,cytoplasm,intracellular,multicellular organismal reproductive process,intracellular part,organelle,intracellular organelle,reproductive process,cellular process involved in reproduction in multicellular organism,cellular process involved in reproduc…	--	--
ENSBTAT00000024756	ENSBTAG00000018601	LYZL4	0.0118963	69.6655	0.0548683	10.3103	0.0252723	0.168662	lysozyme like 4 [Source:HGNC Symbol;Acc:HGNC:28387]	GO:0097223,GO:0019953,GO:0044702,GO:0005737,GO:0001669,GO:0005622,GO:0044424,GO:0043226,GO:0043229,GO:0031514,GO:0022414,GO:0005929,GO:0000003,GO:0044444,GO:0043227,GO:0036126,GO:0043231,GO:0009566,GO:0031982,GO:0030141,GO:0031988,GO:0042995,GO:0031410,GO:0016023,GO:0003796,GO:0003824,GO:0005634,GO:0016798,GO:0044464,GO:0005623,GO:0044421,GO:0004553,GO:0005576,GO:0016787,GO:0005575,GO:0005615,GO:…	sperm part,sexual reproduction,single organism reproductive process,cytoplasm,acrosomal vesicle,intracellular,intracellular part,organelle,intracellular organelle,motile cilium,reproductive process,cilium,reproduction,cytoplasmic part,membrane-bounded organelle,sperm flagellum,intracellular membrane-bounded organelle,fertilization,vesicle,secretory granule,membrane-bounded vesicle,cell projection…	--	--
ENSBTAT00000007086	ENSBTAG00000024582	RPL10L	0.0048115	199.148	0.171285	10.1832	0.00287978	0.108479	ribosomal protein L10 like [Source:HGNC Symbol;Acc:HGNC:17976]	GO:0019953,GO:0007283,GO:0048232,GO:0044702,GO:0007276,GO:0032504,GO:0005737,GO:0005622,GO:0048609,GO:0044424,GO:0043226,GO:0043229,GO:0022414,GO:0000003,GO:0044444,GO:0043227,GO:0043231,GO:0071840,GO:0043228,GO:0043232,GO:0016043,GO:0005840,GO:0044085,GO:0065003,GO:0034622,GO:0043933,GO:0022607,GO:0022626,GO:0044422,GO:0044446,GO:0005829,GO:0022613,GO:0070925,GO:0044391,GO:0022618,GO:0044445,GO:…	sexual reproduction,spermatogenesis,male gamete generation,single organism reproductive process,gamete generation,multicellular organism reproduction,cytoplasm,intracellular,multicellular organismal reproductive process,intracellular part,organelle,intracellular organelle,reproductive process,reproduction,cytoplasmic part,membrane-bounded organelle,intracellular membrane-bounded organelle,cellula…	bta03010	Ribosome
ENSBTAT00000036408	ENSBTAG00000011459	KLHL10	0.00676137	144.996	0.135334	10.0653	0.0066271	0.119159	kelch like family member 10 [Source:HGNC Symbol;Acc:HGNC:18829]	GO:0019953,GO:0007283,GO:0048232,GO:0044702,GO:0007276,GO:0032504,GO:0005737,GO:0005622,GO:0048609,GO:0044424,GO:0022414,GO:0022412,GO:0048610,GO:0000003,GO:0048515,GO:0007286,GO:0009566,GO:0007281,GO:0009653,GO:0071840,GO:0016043,GO:0009888,GO:0044767,GO:0002064,GO:0032502,GO:0032989,GO:0000902,GO:0060429,GO:0048869,GO:0003006,GO:0048856,GO:0008584,GO:0030855,GO:0009887,GO:0046546,GO:0046661,GO:…	sexual reproduction,spermatogenesis,male gamete generation,single organism reproductive process,gamete generation,multicellular organism reproduction,cytoplasm,intracellular,multicellular organismal reproductive process,intracellular part,reproductive process,cellular process involved in reproduction in multicellular organism,cellular process involved in reproduction,reproduction,spermatid differ…	--	--
ENSBTAT00000063843	ENSBTAG00000048123	TSSK2	0.0064603	121.373	0.114935	10.0444	0.0184811	0.151993	testis specific serine kinase 2 [Source:HGNC Symbol;Acc:HGNC:11401]	GO:0097223,GO:0019953,GO:0007283,GO:0048232,GO:0044702,GO:0007276,GO:0032504,GO:0005737,GO:0001669,GO:0005622,GO:0048609,GO:0044424,GO:0043226,GO:0043229,GO:0022414,GO:0022412,GO:0048610,GO:0000003,GO:0044444,GO:0015630,GO:0043227,GO:0048515,GO:0007286,GO:0043231,GO:0007281,GO:0005856,GO:0043228,GO:0043232,GO:0016740,GO:0044430,GO:0005815,GO:0031982,GO:0009888,GO:0030141,GO:0005813,GO:0031988,GO:…	sperm part,sexual reproduction,spermatogenesis,male gamete generation,single organism reproductive process,gamete generation,multicellular organism reproduction,cytoplasm,acrosomal vesicle,intracellular,multicellular organismal reproductive process,intracellular part,organelle,intracellular organelle,reproductive process,cellular process involved in reproduction in multicellular organism,cellular…	--	--
ENSBTAT00000013951	ENSBTAG00000038523	ATP1A4	0.0316743	30.4216	0.0289353	10.038	0.0052537	0.115481	ATPase Na+/K+ transporting subunit alpha 4 [Source:HGNC Symbol;Acc:HGNC:14073]	GO:0019953,GO:0007283,GO:0048232,GO:0044702,GO:0007276,GO:0032504,GO:0048609,GO:0022414,GO:0000003,GO:0006928,GO:0009566,GO:0048870,GO:0051674,GO:0030317,GO:0040011,GO:0043167,GO:0030554,GO:0032559,GO:0005524,GO:0046872,GO:0043169,GO:0043168,GO:0036094,GO:0001882,GO:0032549,GO:0032555,GO:0003824,GO:0017076,GO:0035639,GO:0032550,GO:0001883,GO:0032553,GO:0000166,GO:1901265,GO:0005623,GO:0042623,GO:…	sexual reproduction,spermatogenesis,male gamete generation,single organism reproductive process,gamete generation,multicellular organism reproduction,multicellular organismal reproductive process,reproductive process,reproduction,cellular component movement,fertilization,cell motility,localization of cell,sperm motility,locomotion,ion binding,adenyl nucleotide binding,adenyl ribonucleotide bindin…	bta04919,bta04022,bta04261,bta04976,bta04964,bta04024,bta04260,bta04961,bta04960,bta04974,bta04973,bta04918,bta04971,bta04978,bta04911,bta04970,bta04972	Thyroid hormone signaling pathway,cGMP-PKG signaling pathway,Adrenergic signaling in cardiomyocytes,Bile secretion,Proximal tubule bicarbonate reclamation,cAMP signaling pathway,Cardiac muscle contraction,Endocrine and other factor-regulated calcium reabsorption,Aldosterone-regulated sodium reabsorption,Protein digestion and absorption,Carbohydrate digestion and absorption,Thyroid hormone synthes…
ENSBTAT00000013931	ENSBTAG00000010535	TXNDC8	0.00167597	335.07	0.325184	10.009	0.0192305	0.153678	thioredoxin domain containing 8 [Source:HGNC Symbol;Acc:HGNC:31454]	GO:0097223,GO:0019953,GO:0007283,GO:0048232,GO:0044702,GO:0007276,GO:0032504,GO:0005737,GO:0001669,GO:0005622,GO:0048609,GO:0044424,GO:0043226,GO:0043229,GO:0022414,GO:0000003,GO:0044444,GO:0043227,GO:0043231,GO:0031982,GO:0030141,GO:0031988,GO:0031410,GO:0070062,GO:0043230,GO:0065010,GO:0016023,GO:0003824,GO:0044281,GO:0015035,GO:0070887,GO:0015036,GO:0005794,GO:0044710,GO:0044464,GO:0018904,GO:…	sperm part,sexual reproduction,spermatogenesis,male gamete generation,single organism reproductive process,gamete generation,multicellular organism reproduction,cytoplasm,acrosomal vesicle,intracellular,multicellular organismal reproductive process,intracellular part,organelle,intracellular organelle,reproductive process,reproduction,cytoplasmic part,membrane-bounded organelle,intracellular membr…	--	--
ENSBTAT00000009113	ENSBTAG00000006947	ROPN1	0.0022349	493.165	0.509239	9.91951	0.00350609	0.110457	Bos taurus rhophilin associated tail protein 1 (ROPN1), mRNA. [Source:RefSeq mRNA;Acc:NM_001075900]	GO:0097223,GO:0019953,GO:0007283,GO:0048232,GO:0044702,GO:0007276,GO:0032504,GO:0005737,GO:0005622,GO:0048609,GO:0044424,GO:0043226,GO:0043229,GO:0031514,GO:0022414,GO:0022412,GO:0005929,GO:0048610,GO:0000003,GO:0043227,GO:0036126,GO:0048515,GO:0007286,GO:0043231,GO:0006928,GO:0007281,GO:0048870,GO:0051674,GO:0071840,GO:0030317,GO:0044441,GO:0040011,GO:0016043,GO:0009888,GO:0044767,GO:0002064,GO:…	sperm part,sexual reproduction,spermatogenesis,male gamete generation,single organism reproductive process,gamete generation,multicellular organism reproduction,cytoplasm,intracellular,multicellular organismal reproductive process,intracellular part,organelle,intracellular organelle,motile cilium,reproductive process,cellular process involved in reproduction in multicellular organism,cilium,cellu…	--	--
ENSBTAT00000064511	ENSBTAG00000045535	GALNTL5	0.00492771	139.263	0.148626	9.8719	0.00773402	0.123257	inactive polypeptide N-acetylgalactosaminyltransferase-like protein 5 [Source:RefSeq peptide;Acc:NP_001069909]	GO:0019953,GO:0007283,GO:0048232,GO:0044702,GO:0007276,GO:0032504,GO:0048609,GO:0022414,GO:0022412,GO:0048610,GO:0000003,GO:0048515,GO:0007286,GO:0007281,GO:0009888,GO:0044767,GO:0002064,GO:0032502,GO:0060429,GO:0048869,GO:0003006,GO:0048856,GO:0030855,GO:0048468,GO:0030154,GO:0044699,GO:0032501,GO:0044763,GO:0009987,GO:0008150	sexual reproduction,spermatogenesis,male gamete generation,single organism reproductive process,gamete generation,multicellular organism reproduction,multicellular organismal reproductive process,reproductive process,cellular process involved in reproduction in multicellular organism,cellular process involved in reproduction,reproduction,spermatid differentiation,spermatid development,germ cell d…	bta00512,bta01100	Mucin type O-Glycan biosynthesis,Metabolic pathways
ENSBTAT00000056907	ENSBTAG00000033312	ADAM3A	0.00207874	380.359	0.408914	9.86135	0.00316747	0.110118	Bos taurus ADAM metallopeptidase domain 3A (cyritestin 1) (ADAM3A), mRNA. [Source:RefSeq mRNA;Acc:NM_001098166]	GO:0019953,GO:0044702,GO:0022414,GO:0048610,GO:0000003,GO:0009566,GO:0007338,GO:0035036,GO:0007339,GO:0004222,GO:0008237,GO:0009988,GO:0008037,GO:0009986,GO:0045121,GO:0003824,GO:0019538,GO:0044464,GO:0005623,GO:0043170,GO:0016787,GO:0005575,GO:0008233,GO:0006508,GO:0071704,GO:0008152,GO:0070011,GO:0044238,GO:0004175,GO:0044699,GO:0032501,GO:0044763,GO:0016020,GO:0009987,GO:0044425,GO:0008150,GO:…	sexual reproduction,single organism reproductive process,reproductive process,cellular process involved in reproduction,reproduction,fertilization,single fertilization,sperm-egg recognition,binding of sperm to zona pellucida,metalloendopeptidase activity,metallopeptidase activity,cell-cell recognition,cell recognition,cell surface,membrane raft,catalytic activity,protein metabolic process,cell pa…	--	--
ENSBTAT00000021722	ENSBTAG00000016330	2019-09-12	0.0153943	67.0028	0.0723127	9.85576	0.00077517	0.0936945	septin 12 [Source:HGNC Symbol;Acc:HGNC:26348]	GO:0097223,GO:0005737,GO:0005622,GO:0044424,GO:0043226,GO:0043229,GO:0031514,GO:0005929,GO:0044444,GO:0015630,GO:0043227,GO:0036126,GO:0043231,GO:0005856,GO:0043228,GO:0043232,GO:0044441,GO:0044430,GO:0005819,GO:0044422,GO:0042995,GO:0044446,GO:0044463,GO:0030496,GO:0043167,GO:0007049,GO:0043168,GO:0036094,GO:0001882,GO:0032549,GO:0032555,GO:0017076,GO:0046983,GO:0035639,GO:0032550,GO:0001883,GO:…	sperm part,cytoplasm,intracellular,intracellular part,organelle,intracellular organelle,motile cilium,cilium,cytoplasmic part,microtubule cytoskeleton,membrane-bounded organelle,sperm flagellum,intracellular membrane-bounded organelle,cytoskeleton,non-membrane-bounded organelle,intracellular non-membrane-bounded organelle,cilium part,cytoskeletal part,spindle,organelle part,cell projection,intrac…	bta05100	Bacterial invasion of epithelial cells
ENSBTAT00000017354	ENSBTAG00000013056	SUN5	0.0336191	22.0118	0.0241563	9.83166	0.00709532	0.121031	Sad1 and UNC84 domain containing 5 [Source:HGNC Symbol;Acc:HGNC:16252]	GO:0019953,GO:0007283,GO:0048232,GO:0044702,GO:0007276,GO:0032504,GO:0005622,GO:0048609,GO:0044424,GO:0043226,GO:0043229,GO:0022414,GO:0000003,GO:0043227,GO:0043231,GO:0071840,GO:0016043,GO:0044422,GO:0044446,GO:0007010,GO:0016044,GO:0061024,GO:0012505,GO:0031967,GO:0031975,GO:0031090,GO:0006996,GO:0090286,GO:0006998,GO:0006997,GO:0005634,GO:0045185,GO:0044464,GO:0032507,GO:0005635,GO:0005623,GO:…	sexual reproduction,spermatogenesis,male gamete generation,single organism reproductive process,gamete generation,multicellular organism reproduction,intracellular,multicellular organismal reproductive process,intracellular part,organelle,intracellular organelle,reproductive process,reproduction,membrane-bounded organelle,intracellular membrane-bounded organelle,cellular component organization or…	--	--
ENSBTAT00000019506	ENSBTAG00000014651	SPATA19	0.00282509	163.758	0.194624	9.71666	0.0144859	0.142235	spermatogenesis associated 19 [Source:HGNC Symbol;Acc:HGNC:30614]	GO:0019953,GO:0007283,GO:0048232,GO:0044702,GO:0007276,GO:0032504,GO:0005737,GO:0005622,GO:0048609,GO:0044424,GO:0043226,GO:0043229,GO:0022414,GO:0000003,GO:0044444,GO:0043227,GO:0043231,GO:0044422,GO:0032502,GO:0048869,GO:0044446,GO:0031967,GO:0031975,GO:0031090,GO:0005740,GO:0030154,GO:0005739,GO:0044429,GO:0031966,GO:0007275,GO:0044464,GO:0005623,GO:0005741,GO:0005575,GO:0031968,GO:0019867,GO:…	sexual reproduction,spermatogenesis,male gamete generation,single organism reproductive process,gamete generation,multicellular organism reproduction,cytoplasm,intracellular,multicellular organismal reproductive process,intracellular part,organelle,intracellular organelle,reproductive process,reproduction,cytoplasmic part,membrane-bounded organelle,intracellular membrane-bounded organelle,organel…	--	--
ENSBTAT00000063918	ENSBTAG00000047417	CYLC1	0.0126216	54.5326	0.064841	9.716	0.0250082	0.167944	Bos taurus cylicin, basic protein of sperm head cytoskeleton 1 (CYLC1), mRNA. [Source:RefSeq mRNA;Acc:NM_174302]	GO:0097223,GO:0005737,GO:0001669,GO:0005622,GO:0044424,GO:0043226,GO:0043229,GO:0044444,GO:0043227,GO:0043231,GO:0071840,GO:0016043,GO:0031982,GO:0030141,GO:0031988,GO:0044422,GO:0044446,GO:0031410,GO:0007010,GO:0016023,GO:0006996,GO:0043159,GO:0005634,GO:0044464,GO:0005623,GO:0005198,GO:0044433,GO:0005575,GO:0044437,GO:0005773,GO:0005200,GO:0044699,GO:0044763,GO:0009987,GO:0008150,GO:0003674	sperm part,cytoplasm,acrosomal vesicle,intracellular,intracellular part,organelle,intracellular organelle,cytoplasmic part,membrane-bounded organelle,intracellular membrane-bounded organelle,cellular component organization or biogenesis,cellular component organization,vesicle,secretory granule,membrane-bounded vesicle,organelle part,intracellular organelle part,cytoplasmic vesicle,cytoskeleton or…	--	--
ENSBTAT00000021853	ENSBTAG00000016434	PDILT	0.0062169	103.581	0.123478	9.7123	0.011357	0.1347	protein disulfide isomerase like, testis expressed [Source:HGNC Symbol;Acc:HGNC:27338]	GO:0019953,GO:0007283,GO:0048232,GO:0044702,GO:0007276,GO:0032504,GO:0005737,GO:0005622,GO:0048609,GO:0044424,GO:0043226,GO:0043229,GO:0022414,GO:0022412,GO:0048610,GO:0000003,GO:0044444,GO:0043227,GO:0048515,GO:0007286,GO:0043231,GO:0006928,GO:0007281,GO:0048870,GO:0051674,GO:0040011,GO:0009888,GO:0016477,GO:0044767,GO:0002064,GO:0032502,GO:0060429,GO:0048869,GO:0003006,GO:0048856,GO:0005783,GO:…	sexual reproduction,spermatogenesis,male gamete generation,single organism reproductive process,gamete generation,multicellular organism reproduction,cytoplasm,intracellular,multicellular organismal reproductive process,intracellular part,organelle,intracellular organelle,reproductive process,cellular process involved in reproduction in multicellular organism,cellular process involved in reproduc…	--	--
ENSBTAT00000016726	ENSBTAG00000012601	TEKT4	0.0164218	49.8278	0.0638177	9.60878	0.000250087	0.0892192	Tektin-4 [Source:UniProtKB/Swiss-Prot;Acc:Q2TA38]	GO:0097223,GO:0005737,GO:0005622,GO:0044424,GO:0043226,GO:0043229,GO:0031514,GO:0005929,GO:0015630,GO:0043227,GO:0036126,GO:0043231,GO:0006928,GO:0003341,GO:0005856,GO:0048870,GO:0051674,GO:0009653,GO:0071840,GO:0030317,GO:0043228,GO:0043232,GO:0040011,GO:0016043,GO:0044430,GO:0044767,GO:0044422,GO:0032502,GO:0042995,GO:0032989,GO:0000902,GO:0048869,GO:0044446,GO:0007018,GO:0048856,GO:0001539,GO:…	sperm part,cytoplasm,intracellular,intracellular part,organelle,intracellular organelle,motile cilium,cilium,microtubule cytoskeleton,membrane-bounded organelle,sperm flagellum,intracellular membrane-bounded organelle,cellular component movement,cilium movement,cytoskeleton,cell motility,localization of cell,anatomical structure morphogenesis,cellular component organization or biogenesis,sperm mo…	--	--
ENSBTAT00000012001	ENSBTAG00000009105	ACSBG2	0.00488809	132.854	0.174619	9.57141	0.0159798	0.144874	acyl-CoA synthetase bubblegum family member 2 [Source:HGNC Symbol;Acc:HGNC:24174]	GO:0005737,GO:0005622,GO:0044424,GO:0043226,GO:0043229,GO:0044444,GO:0043227,GO:0043231,GO:0005829,GO:0016790,GO:0003824,GO:0005739,GO:0043436,GO:0016289,GO:0044281,GO:0016788,GO:0006082,GO:0044710,GO:0044464,GO:0005623,GO:0019752,GO:0047617,GO:0016787,GO:0005575,GO:0044255,GO:0071704,GO:0008152,GO:0044238,GO:0032787,GO:0044237,GO:0006629,GO:0016877,GO:0016874,GO:0004467,GO:0006631,GO:0001676,GO:…	cytoplasm,intracellular,intracellular part,organelle,intracellular organelle,cytoplasmic part,membrane-bounded organelle,intracellular membrane-bounded organelle,cytosol,thiolester hydrolase activity,catalytic activity,mitochondrion,oxoacid metabolic process,CoA hydrolase activity,small molecule metabolic process,hydrolase activity, acting on ester bonds,organic acid metabolic process,single-orga…	bta01100,bta01212,bta00071,bta00061,bta04920,bta03320	Metabolic pathways,Fatty acid metabolism,Fatty acid degradation,Fatty acid biosynthesis,Adipocytokine signaling pathway,PPAR signaling pathway
ENSBTAT00000054266	ENSBTAG00000040485	THEG	0.0053029	94.8709	0.127301	9.54158	0.0289147	0.174084	theg spermatid protein [Source:HGNC Symbol;Acc:HGNC:13706]	GO:0019953,GO:0007283,GO:0048232,GO:0044702,GO:0007276,GO:0032504,GO:0048609,GO:0022414,GO:0000003,GO:0044699,GO:0032501,GO:0008150	sexual reproduction,spermatogenesis,male gamete generation,single organism reproductive process,gamete generation,multicellular organism reproduction,multicellular organismal reproductive process,reproductive process,reproduction,single-organism process,multicellular organismal process,biological_process	--	--
ENSBTAT00000012384	ENSBTAG00000009408	ADAM2	0.00356497	254.476	0.352676	9.49497	0.0039711	0.111353	disintegrin and metalloproteinase domain-containing protein 2 precursor [Source:RefSeq peptide;Acc:NP_776653]	GO:0019953,GO:0044702,GO:0022414,GO:0000003,GO:0009566,GO:0007338,GO:0004222,GO:0008237,GO:0007155,GO:0022610,GO:0009986,GO:0003824,GO:0019538,GO:0009416,GO:0044464,GO:0008542,GO:0007632,GO:0005623,GO:0008306,GO:0009314,GO:0050890,GO:0044704,GO:0043170,GO:0016787,GO:0007611,GO:0005575,GO:0007612,GO:0008233,GO:0006508,GO:0071704,GO:0019098,GO:0008152,GO:0070011,GO:0044238,GO:0007610,GO:0004175,GO:…	sexual reproduction,single organism reproductive process,reproductive process,reproduction,fertilization,single fertilization,metalloendopeptidase activity,metallopeptidase activity,cell adhesion,biological adhesion,cell surface,catalytic activity,protein metabolic process,response to light stimulus,cell part,visual learning,visual behavior,cell,associative learning,response to radiation,cognitio…	--	--
ENSBTAT00000063625	ENSBTAG00000048127	SPACA4	0.0115375	66.6577	0.0944063	9.46367	0.0112812	0.134456	sperm acrosome associated 4 [Source:HGNC Symbol;Acc:HGNC:16441]	GO:0097223,GO:0005737,GO:0001669,GO:0005622,GO:0044424,GO:0043226,GO:0043229,GO:0044444,GO:0043227,GO:0043231,GO:0031982,GO:0030141,GO:0031988,GO:0007155,GO:0022610,GO:0031410,GO:0016023,GO:0031225,GO:0044464,GO:0005623,GO:0005575,GO:0044699,GO:0044763,GO:0016020,GO:0009987,GO:0044425,GO:0008150,GO:0031224,GO:0005886,GO:0071944	sperm part,cytoplasm,acrosomal vesicle,intracellular,intracellular part,organelle,intracellular organelle,cytoplasmic part,membrane-bounded organelle,intracellular membrane-bounded organelle,vesicle,secretory granule,membrane-bounded vesicle,cell adhesion,biological adhesion,cytoplasmic vesicle,cytoplasmic membrane-bounded vesicle,anchored to membrane,cell part,cell,cellular_component,single-orga…	--	--
ENSBTAT00000017578	ENSBTAG00000013207	CAPZA3	0.00219274	322.764	0.461424	9.45017	0.0115713	0.135071	capping actin protein of muscle Z-line alpha subunit 3 [Source:HGNC Symbol;Acc:HGNC:24205]	GO:0097223,GO:0019953,GO:0007283,GO:0048232,GO:0044702,GO:0007276,GO:0032504,GO:0005737,GO:0001669,GO:0005622,GO:0048609,GO:0044424,GO:0043226,GO:0043229,GO:0022414,GO:0022412,GO:0048610,GO:0000003,GO:0044444,GO:0043227,GO:0048515,GO:0007286,GO:0043231,GO:0007281,GO:0005856,GO:0071840,GO:0043228,GO:0043232,GO:0016043,GO:0044430,GO:0043623,GO:0044085,GO:0006461,GO:0070271,GO:0065003,GO:0034622,GO:…	sperm part,sexual reproduction,spermatogenesis,male gamete generation,single organism reproductive process,gamete generation,multicellular organism reproduction,cytoplasm,acrosomal vesicle,intracellular,multicellular organismal reproductive process,intracellular part,organelle,intracellular organelle,reproductive process,cellular process involved in reproduction in multicellular organism,cellular…	--	--
ENSBTAT00000046644	ENSBTAG00000039245	GK2	0.00302483	305.635	0.465439	9.359	0.0100008	0.130104	glycerol kinase 2 [Source:RefSeq peptide;Acc:NP_001243480]	GO:0005737,GO:0005622,GO:0044424,GO:0043226,GO:0043229,GO:0044444,GO:0043227,GO:0043231,GO:0016740,GO:0031982,GO:0031988,GO:0016301,GO:0016310,GO:0016773,GO:0016772,GO:0070062,GO:0043230,GO:0065010,GO:0006793,GO:0006796,GO:0004370,GO:0046167,GO:1901135,GO:0005975,GO:0003824,GO:0005739,GO:0044281,GO:0006071,GO:0044710,GO:0044464,GO:0019400,GO:0046486,GO:0006639,GO:1901137,GO:0019637,GO:0005623,GO:…	cytoplasm,intracellular,intracellular part,organelle,intracellular organelle,cytoplasmic part,membrane-bounded organelle,intracellular membrane-bounded organelle,transferase activity,vesicle,membrane-bounded vesicle,kinase activity,phosphorylation,phosphotransferase activity, alcohol group as acceptor,transferase activity, transferring phosphorus-containing groups,extracellular vesicular exosome,…	bta01100,bta00561,bta03320	Metabolic pathways,Glycerolipid metabolism,PPAR signaling pathway
ENSBTAT00000065335	ENSBTAG00000045955	TSSK1B	0.0110738	95.2359	0.14621	9.34732	0.00412526	0.111388	testis specific serine kinase 1B [Source:HGNC Symbol;Acc:HGNC:14968]	GO:0019953,GO:0007283,GO:0048232,GO:0044702,GO:0007276,GO:0032504,GO:0005622,GO:0048609,GO:0044424,GO:0043226,GO:0043229,GO:0031514,GO:0022414,GO:0022412,GO:0005929,GO:0048610,GO:0000003,GO:0043227,GO:0048515,GO:0007286,GO:0043231,GO:0007281,GO:0016740,GO:0009888,GO:0044767,GO:0002064,GO:0016301,GO:0032502,GO:0042995,GO:0060429,GO:0048869,GO:0003006,GO:0016310,GO:0000287,GO:0048856,GO:0016773,GO:…	sexual reproduction,spermatogenesis,male gamete generation,single organism reproductive process,gamete generation,multicellular organism reproduction,intracellular,multicellular organismal reproductive process,intracellular part,organelle,intracellular organelle,motile cilium,reproductive process,cellular process involved in reproduction in multicellular organism,cilium,cellular process involved …	--	--
ENSBTAT00000001959	ENSBTAG00000001495	SPINLW1	0.00839683	539.731	0.936357	9.17097	0.00456627	0.112832	Bos taurus serine peptidase inhibitor-like, with Kunitz and WAP domains 1 (eppin) (SPINLW1), mRNA. [Source:RefSeq mRNA;Acc:NM_001077062]	GO:0097223,GO:0005737,GO:0001669,GO:0005622,GO:0044424,GO:0043226,GO:0043229,GO:0044444,GO:0043227,GO:0043231,GO:0031982,GO:0030141,GO:0031988,GO:0031410,GO:0016023,GO:0044464,GO:0005623,GO:0005576,GO:0050790,GO:0044092,GO:0030234,GO:0065009,GO:0051336,GO:0005575,GO:0043086,GO:0008152,GO:0004857,GO:0061134,GO:0052547,GO:0051346,GO:0010951,GO:0052548,GO:0004866,GO:0010466,GO:0061135,GO:0019222,GO:…	sperm part,cytoplasm,acrosomal vesicle,intracellular,intracellular part,organelle,intracellular organelle,cytoplasmic part,membrane-bounded organelle,intracellular membrane-bounded organelle,vesicle,secretory granule,membrane-bounded vesicle,cytoplasmic vesicle,cytoplasmic membrane-bounded vesicle,cell part,cell,extracellular region,regulation of catalytic activity,negative regulation of molecula…	--	--
ENSBTAT00000045004	ENSBTAG00000020253	SPEM1	0.00365424	203.079	0.357431	9.15016	0.021155	0.157135	spermatid maturation 1 [Source:HGNC Symbol;Acc:HGNC:32429]	GO:0019953,GO:0007283,GO:0048232,GO:0044702,GO:0007276,GO:0032504,GO:0005737,GO:0005622,GO:0048609,GO:0044424,GO:0022414,GO:0022412,GO:0048610,GO:0000003,GO:0048515,GO:0007286,GO:0006928,GO:0007281,GO:0048646,GO:0048870,GO:0051674,GO:0009653,GO:0030317,GO:0040011,GO:0009888,GO:0044767,GO:0002064,GO:0032502,GO:0060429,GO:0048869,GO:0003006,GO:0048856,GO:0030855,GO:0048468,GO:0030154,GO:0007291,GO:…	sexual reproduction,spermatogenesis,male gamete generation,single organism reproductive process,gamete generation,multicellular organism reproduction,cytoplasm,intracellular,multicellular organismal reproductive process,intracellular part,reproductive process,cellular process involved in reproduction in multicellular organism,cellular process involved in reproduction,reproduction,spermatid differ…	--	--
ENSBTAT00000025526	ENSBTAG00000019179	TSKS	0.00697419	172.251	0.304654	9.14313	0.0175775	0.150209	testis specific serine kinase substrate [Source:HGNC Symbol;Acc:HGNC:30719]	GO:0097223,GO:0005737,GO:0001669,GO:0005622,GO:0044424,GO:0043226,GO:0043229,GO:0044444,GO:0015630,GO:0043227,GO:0043231,GO:0005856,GO:0043228,GO:0043232,GO:0044430,GO:0005815,GO:0031982,GO:0030141,GO:0005813,GO:0031988,GO:0044422,GO:0044446,GO:0044450,GO:0031410,GO:0005814,GO:0035303,GO:0016023,GO:0016311,GO:0006793,GO:0006796,GO:0010921,GO:0019899,GO:0005515,GO:0044464,GO:0010923,GO:0005623,GO:…	sperm part,cytoplasm,acrosomal vesicle,intracellular,intracellular part,organelle,intracellular organelle,cytoplasmic part,microtubule cytoskeleton,membrane-bounded organelle,intracellular membrane-bounded organelle,cytoskeleton,non-membrane-bounded organelle,intracellular non-membrane-bounded organelle,cytoskeletal part,microtubule organizing center,vesicle,secretory granule,centrosome,membrane-…	--	--
ENSBTAT00000028915	ENSBTAG00000021696	CCIN	0.00546176	149.925	0.277387	9.07812	0.00387288	0.111227	calicin [Source:HGNC Symbol;Acc:HGNC:1568]	GO:0019953,GO:0007283,GO:0048232,GO:0044702,GO:0007276,GO:0032504,GO:0005737,GO:0005622,GO:0048609,GO:0044424,GO:0043226,GO:0043229,GO:0022414,GO:0000003,GO:0044444,GO:0043227,GO:0043231,GO:0005856,GO:0043228,GO:0043232,GO:0044430,GO:0044422,GO:0032502,GO:0048869,GO:0044446,GO:0015629,GO:0030154,GO:0042787,GO:0003824,GO:0019538,GO:0005515,GO:0005634,GO:0007275,GO:0008092,GO:0043412,GO:0044464,GO:…	sexual reproduction,spermatogenesis,male gamete generation,single organism reproductive process,gamete generation,multicellular organism reproduction,cytoplasm,intracellular,multicellular organismal reproductive process,intracellular part,organelle,intracellular organelle,reproductive process,reproduction,cytoplasmic part,membrane-bounded organelle,intracellular membrane-bounded organelle,cytoske…	--	--
ENSBTAT00000006089	ENSBTAG00000004640	SPAM1	0.0141417	68.2786	0.143323	8.89602	0.00533584	0.115577	Bos taurus sperm adhesion molecule 1 (PH-20 hyaluronidase, zona pellucida binding) (SPAM1), mRNA. [Source:RefSeq mRNA;Acc:NM_001008413]	GO:0019953,GO:0044702,GO:0032504,GO:0022414,GO:0022412,GO:0048610,GO:0000003,GO:0009566,GO:0007338,GO:0045026,GO:0007342,GO:0071840,GO:0016043,GO:0015929,GO:0004415,GO:0016044,GO:0061024,GO:0006944,GO:0005975,GO:0003824,GO:0061025,GO:0016798,GO:0004553,GO:0016787,GO:0071704,GO:0008152,GO:0044238,GO:0044699,GO:0032501,GO:0044763,GO:0009987,GO:0008150,GO:0003674	sexual reproduction,single organism reproductive process,multicellular organism reproduction,reproductive process,cellular process involved in reproduction in multicellular organism,cellular process involved in reproduction,reproduction,fertilization,single fertilization,plasma membrane fusion,fusion of sperm to egg plasma membrane,cellular component organization or biogenesis,cellular component …	bta01100,bta00531	Metabolic pathways,Glycosaminoglycan degradation
ENSBTAT00000002589	ENSBTAG00000001997	MROH2B	0.0112051	98.4701	0.216183	8.83129	0.002023	0.100001	maestro heat like repeat family member 2B [Source:HGNC Symbol;Acc:HGNC:26857]	GO:0097223,GO:0005737,GO:0001669,GO:0005622,GO:0044424,GO:0043226,GO:0043229,GO:0031514,GO:0005929,GO:0044444,GO:0043227,GO:0036126,GO:0043231,GO:0044441,GO:0031982,GO:0030141,GO:0031988,GO:0044422,GO:0042995,GO:0044446,GO:0031410,GO:0044463,GO:0016023,GO:0097225,GO:0044464,GO:0005623,GO:0010737,GO:0035556,GO:0005575,GO:0007243,GO:0044699,GO:0044763,GO:0009987,GO:0008150,GO:0051716,GO:0007165,GO:…	sperm part,cytoplasm,acrosomal vesicle,intracellular,intracellular part,organelle,intracellular organelle,motile cilium,cilium,cytoplasmic part,membrane-bounded organelle,sperm flagellum,intracellular membrane-bounded organelle,cilium part,vesicle,secretory granule,membrane-bounded vesicle,organelle part,cell projection,intracellular organelle part,cytoplasmic vesicle,cell projection part,cytopla…	--	--
ENSBTAT00000000378	ENSBTAG00000000301	-	0.0084013	194.089	0.431422	8.8134	0.00322858	0.110118	--	GO:0005737,GO:0005622,GO:0044424,GO:0043226,GO:0043229,GO:0044444,GO:0043227,GO:0043231,GO:0016740,GO:0016301,GO:0016310,GO:0016773,GO:0016772,GO:0006793,GO:0006796,GO:0004370,GO:0046167,GO:1901135,GO:0005975,GO:0003824,GO:0005739,GO:0044281,GO:0006071,GO:0044710,GO:0044464,GO:0019400,GO:0046486,GO:0006639,GO:1901137,GO:0019637,GO:0005623,GO:0006638,GO:0006641,GO:0006072,GO:0090407,GO:0044262,GO:…	cytoplasm,intracellular,intracellular part,organelle,intracellular organelle,cytoplasmic part,membrane-bounded organelle,intracellular membrane-bounded organelle,transferase activity,kinase activity,phosphorylation,phosphotransferase activity, alcohol group as acceptor,transferase activity, transferring phosphorus-containing groups,phosphorus metabolic process,phosphate-containing compound metabo…	bta01100,bta00561,bta03320	Metabolic pathways,Glycerolipid metabolism,PPAR signaling pathway
ENSBTAT00000004690	ENSBTAG00000021066	CAPN11	0.0122847	73.4779	0.172559	8.73407	0.00687462	0.120399	calpain 11 [Source:HGNC Symbol;Acc:HGNC:1478]	GO:0097223,GO:0005737,GO:0001669,GO:0005622,GO:0044424,GO:0043226,GO:0043229,GO:0044444,GO:0043227,GO:0043231,GO:0031982,GO:0030141,GO:0031988,GO:0031410,GO:0016023,GO:0043167,GO:0005509,GO:0046872,GO:0043169,GO:0003824,GO:0019538,GO:0044464,GO:0005623,GO:0005488,GO:0043170,GO:0004198,GO:0016787,GO:0005575,GO:0008233,GO:0006508,GO:0071704,GO:0008152,GO:0070011,GO:0044238,GO:0004197,GO:0004175,GO:…	sperm part,cytoplasm,acrosomal vesicle,intracellular,intracellular part,organelle,intracellular organelle,cytoplasmic part,membrane-bounded organelle,intracellular membrane-bounded organelle,vesicle,secretory granule,membrane-bounded vesicle,cytoplasmic vesicle,cytoplasmic membrane-bounded vesicle,ion binding,calcium ion binding,metal ion binding,cation binding,catalytic activity,protein metaboli…	--	--
ENSBTAT00000003703	ENSBTAG00000002856	MEIG1	0.00449699	329.295	0.826452	8.63824	0.00973949	0.129358	meiosis/spermiogenesis associated 1 [Source:HGNC Symbol;Acc:HGNC:23429]	GO:0019953,GO:0007283,GO:0048232,GO:0044702,GO:0007276,GO:0032504,GO:0005622,GO:0048609,GO:0044424,GO:0043226,GO:0043229,GO:0022414,GO:0000003,GO:0043227,GO:0043231,GO:0032502,GO:0048869,GO:0030154,GO:0005634,GO:0044464,GO:0005623,GO:0005575,GO:0044699,GO:0032501,GO:0044763,GO:0009987,GO:0008150	sexual reproduction,spermatogenesis,male gamete generation,single organism reproductive process,gamete generation,multicellular organism reproduction,intracellular,multicellular organismal reproductive process,intracellular part,organelle,intracellular organelle,reproductive process,reproduction,membrane-bounded organelle,intracellular membrane-bounded organelle,developmental process,cellular dev…	--	--
ENSBTAT00000064058	ENSBTAG00000047272	CCDC182	0.0471034	11.449	0.029537	8.59848	0.0287251	0.173801	coiled-coil domain containing 182 [Source:HGNC Symbol;Acc:HGNC:49392]	GO:0022414,GO:0000003,GO:0044767,GO:0032502,GO:0003006,GO:0048856,GO:0007275,GO:0008406,GO:0045137,GO:0048731,GO:0007548,GO:0046545,GO:0046660,GO:0061458,GO:0008585,GO:0048608,GO:0048513,GO:0044699,GO:0032501,GO:0008150,GO:0044707	reproductive process,reproduction,single-organism developmental process,developmental process,developmental process involved in reproduction,anatomical structure development,multicellular organismal development,gonad development,development of primary sexual characteristics,system development,sex differentiation,development of primary female sexual characteristics,female sex differentiation,repro…	--	--
ENSBTAT00000043552	ENSBTAG00000021284	RSPH1	0.0301948	31.0642	0.081705	8.57061	0.00837581	0.126003	radial spoke head 1 homolog [Source:HGNC Symbol;Acc:HGNC:12371]	GO:0097223,GO:0019953,GO:0007283,GO:0048232,GO:0044702,GO:0007276,GO:0032504,GO:0005737,GO:0005622,GO:0048609,GO:0044424,GO:0043226,GO:0043229,GO:0031514,GO:0022414,GO:0022412,GO:0005929,GO:0048610,GO:0000003,GO:0044444,GO:0015630,GO:0043227,GO:0036126,GO:0048515,GO:0007286,GO:0043231,GO:0007281,GO:0005856,GO:0071840,GO:0043228,GO:0043232,GO:0016043,GO:0044430,GO:0044085,GO:0009888,GO:0022607,GO:…	sperm part,sexual reproduction,spermatogenesis,male gamete generation,single organism reproductive process,gamete generation,multicellular organism reproduction,cytoplasm,intracellular,multicellular organismal reproductive process,intracellular part,organelle,intracellular organelle,motile cilium,reproductive process,cellular process involved in reproduction in multicellular organism,cilium,cellu…	--	--
ENSBTAT00000025875	ENSBTAG00000019425	TSPAN8	0.0330083	24.3729	0.065764	8.53376	0.0388679	0.192737	tetraspanin 8 [Source:HGNC Symbol;Acc:HGNC:11855]	GO:0019953,GO:0007283,GO:0048232,GO:0044702,GO:0007276,GO:0032504,GO:0048609,GO:0043226,GO:0022414,GO:0000003,GO:0043227,GO:0031982,GO:0031988,GO:0070062,GO:0043230,GO:0065010,GO:0009986,GO:0044464,GO:0005623,GO:0044421,GO:0005576,GO:0043170,GO:0005575,GO:0071704,GO:0008152,GO:0010467,GO:0060255,GO:0019222,GO:0010468,GO:0044699,GO:0032501,GO:0016020,GO:0044425,GO:0008150,GO:0031224,GO:0016021,GO:…	sexual reproduction,spermatogenesis,male gamete generation,single organism reproductive process,gamete generation,multicellular organism reproduction,multicellular organismal reproductive process,organelle,reproductive process,reproduction,membrane-bounded organelle,vesicle,membrane-bounded vesicle,extracellular vesicular exosome,extracellular organelle,extracellular membrane-bounded organelle,ce…	--	--
ENSBTAT00000024541	ENSBTAG00000018442	PRSS37	0.00621493	182.063	0.492132	8.53118	0.023216	0.162404	protease, serine 37 [Source:HGNC Symbol;Acc:HGNC:29211]	GO:0019953,GO:0044702,GO:0005622,GO:0044424,GO:0043226,GO:0043229,GO:0022414,GO:0048610,GO:0000003,GO:0043227,GO:0043231,GO:0006928,GO:0009566,GO:0007338,GO:0048870,GO:0051674,GO:0040011,GO:0035036,GO:0007339,GO:0016477,GO:0009988,GO:0008037,GO:0051604,GO:0003824,GO:0019538,GO:0005634,GO:0044464,GO:0005623,GO:0005576,GO:0051179,GO:0043170,GO:0016787,GO:0005575,GO:0008233,GO:0006508,GO:0071704,GO:…	sexual reproduction,single organism reproductive process,intracellular,intracellular part,organelle,intracellular organelle,reproductive process,cellular process involved in reproduction,reproduction,membrane-bounded organelle,intracellular membrane-bounded organelle,cellular component movement,fertilization,single fertilization,cell motility,localization of cell,locomotion,sperm-egg recognition,…	--	--
ENSBTAT00000017574	ENSBTAG00000013202	PLCZ1	0.0077429	91.6433	0.25577	8.48504	0.0121178	0.136519	phospholipase C zeta 1 [Source:HGNC Symbol;Acc:HGNC:19218]	GO:0019953,GO:0044702,GO:0005737,GO:0005622,GO:0044424,GO:0043226,GO:0043229,GO:0022414,GO:0048610,GO:0000003,GO:0044444,GO:0043227,GO:0043231,GO:0009566,GO:0007338,GO:0032502,GO:0005829,GO:0043167,GO:0005509,GO:0046872,GO:0043169,GO:0003824,GO:0005634,GO:0007275,GO:0016788,GO:0044710,GO:0042578,GO:0044464,GO:0007343,GO:0005623,GO:0035556,GO:0048471,GO:0004435,GO:0004629,GO:0005488,GO:0051179,GO:…	sexual reproduction,single organism reproductive process,cytoplasm,intracellular,intracellular part,organelle,intracellular organelle,reproductive process,cellular process involved in reproduction,reproduction,cytoplasmic part,membrane-bounded organelle,intracellular membrane-bounded organelle,fertilization,single fertilization,developmental process,cytosol,ion binding,calcium ion binding,metal i…	bta04919,bta01100,bta04114,bta04070,bta00562,bta04020	Thyroid hormone signaling pathway,Metabolic pathways,Oocyte meiosis,Phosphatidylinositol signaling system,Inositol phosphate metabolism,Calcium signaling pathway
ENSBTAT00000054728	ENSBTAG00000038138	-	0.033273	22.8578	0.067533	8.40288	0.00877999	0.127067	--	GO:0097223,GO:0005737,GO:0001669,GO:0005622,GO:0044424,GO:0043226,GO:0043229,GO:0044444,GO:0043227,GO:0043231,GO:0031982,GO:0008237,GO:0030141,GO:0031988,GO:0004180,GO:0031410,GO:0008238,GO:0016023,GO:0043167,GO:0046872,GO:0043169,GO:0003824,GO:0019538,GO:0044464,GO:0008241,GO:0005623,GO:0005488,GO:0043170,GO:0016787,GO:0005575,GO:0008233,GO:0006508,GO:0071704,GO:0008152,GO:0070011,GO:0044238,GO:…	sperm part,cytoplasm,acrosomal vesicle,intracellular,intracellular part,organelle,intracellular organelle,cytoplasmic part,membrane-bounded organelle,intracellular membrane-bounded organelle,vesicle,metallopeptidase activity,secretory granule,membrane-bounded vesicle,carboxypeptidase activity,cytoplasmic vesicle,exopeptidase activity,cytoplasmic membrane-bounded vesicle,ion binding,metal ion bind…	bta05410,bta04614,bta05142	Hypertrophic cardiomyopathy (HCM),Renin-angiotensin system,Chagas disease (American trypanosomiasis)
ENSBTAT00000004797	ENSBTAG00000003682	DNAJB13	0.0295319	64.7734	0.198191	8.35237	0.00489509	0.115047	DnaJ heat shock protein family (Hsp40) member B13 [Source:HGNC Symbol;Acc:HGNC:30718]	GO:0097223,GO:0005737,GO:0005622,GO:0044424,GO:0043226,GO:0043229,GO:0031514,GO:0005929,GO:0043227,GO:0036126,GO:0043231,GO:0005930,GO:0044422,GO:0042995,GO:0044463,GO:0006457,GO:0019538,GO:0005515,GO:0051082,GO:0044464,GO:0044267,GO:0005623,GO:0005488,GO:0043170,GO:0005575,GO:0071704,GO:0044260,GO:0008152,GO:0044238,GO:0044237,GO:0009987,GO:0008150,GO:0003674	sperm part,cytoplasm,intracellular,intracellular part,organelle,intracellular organelle,motile cilium,cilium,membrane-bounded organelle,sperm flagellum,intracellular membrane-bounded organelle,axoneme,organelle part,cell projection,cell projection part,protein folding,protein metabolic process,protein binding,unfolded protein binding,cell part,cellular protein metabolic process,cell,binding,macro…	--	--
ENSBTAT00000018250	ENSBTAG00000013734	ATP6V1E2	0.0191234	65.4812	0.203814	8.32769	0.0124834	0.136889	ATPase H+ transporting V1 subunit E2 [Source:HGNC Symbol;Acc:HGNC:18125]	GO:0097223,GO:0005737,GO:0001669,GO:0005622,GO:0044424,GO:0043226,GO:0043229,GO:0044444,GO:0043227,GO:0043231,GO:0031982,GO:0030141,GO:0031988,GO:0031410,GO:0016023,GO:0003824,GO:0015078,GO:0044464,GO:0005623,GO:0042623,GO:0051179,GO:0008553,GO:0016887,GO:0016787,GO:0043492,GO:0015662,GO:0046961,GO:0005575,GO:0015399,GO:0015405,GO:0006818,GO:0044769,GO:0032991,GO:0042626,GO:0033178,GO:0015992,GO:…	sperm part,cytoplasm,acrosomal vesicle,intracellular,intracellular part,organelle,intracellular organelle,cytoplasmic part,membrane-bounded organelle,intracellular membrane-bounded organelle,vesicle,secretory granule,membrane-bounded vesicle,cytoplasmic vesicle,cytoplasmic membrane-bounded vesicle,catalytic activity,hydrogen ion transmembrane transporter activity,cell part,cell,ATPase activity, c…	bta01100,bta05323,bta04966,bta00190,bta04145,bta04721	Metabolic pathways,Rheumatoid arthritis,Collecting duct acid secretion,Oxidative phosphorylation,Phagosome,Synaptic vesicle cycle
ENSBTAT00000026782	ENSBTAG00000020105	-	0.00656887	100.694	0.329574	8.25516	0.00617885	0.117738	--	GO:0070293,GO:0070295,GO:0003097,GO:0003014,GO:0015793,GO:0003091,GO:0008643,GO:0015791,GO:0042044,GO:0006833,GO:0051179,GO:0050878,GO:0005575,GO:0071702,GO:0048878,GO:0042592,GO:0065008,GO:0044765,GO:0050891,GO:0051234,GO:0030104,GO:0006810,GO:0015850,GO:0005215,GO:0044699,GO:0032501,GO:0016020,GO:0044425,GO:0008150,GO:0031224,GO:0044707,GO:0016021,GO:0065007,GO:0003674,GO:0003008	renal absorption,renal water absorption,renal water transport,renal system process,glycerol transport,renal water homeostasis,carbohydrate transport,polyol transport,fluid transport,water transport,localization,regulation of body fluid levels,cellular_component,organic substance transport,chemical homeostasis,homeostatic process,regulation of biological quality,single-organism transport,multicell…	bta03320	PPAR signaling pathway
ENSBTAT00000047146	ENSBTAG00000015353	NME8	0.0191731	107.669	0.377839	8.15462	0.00851633	0.127067	NME/NM23 family member 8 [Source:HGNC Symbol;Acc:HGNC:16473]	GO:0097223,GO:0005622,GO:0044424,GO:0043226,GO:0043229,GO:0031514,GO:0005929,GO:0015630,GO:0043227,GO:0036126,GO:0043231,GO:0006928,GO:0005856,GO:0048870,GO:0051674,GO:0009653,GO:0071840,GO:0030317,GO:0043228,GO:0043232,GO:0044441,GO:0040011,GO:0016043,GO:0016740,GO:0044430,GO:0005930,GO:0044767,GO:0016301,GO:0044422,GO:0032502,GO:0042995,GO:0032989,GO:0000902,GO:0048869,GO:0044446,GO:0016310,GO:…	sperm part,intracellular,intracellular part,organelle,intracellular organelle,motile cilium,cilium,microtubule cytoskeleton,membrane-bounded organelle,sperm flagellum,intracellular membrane-bounded organelle,cellular component movement,cytoskeleton,cell motility,localization of cell,anatomical structure morphogenesis,cellular component organization or biogenesis,sperm motility,non-membrane-bounde…	--	--
ENSBTAT00000064816	ENSBTAG00000047402	FAM170B	0.0290252	42.6833	0.153715	8.11727	0.00357592	0.110457	family with sequence similarity 170 member B [Source:HGNC Symbol;Acc:HGNC:19736]	GO:0097223,GO:0019953,GO:0044702,GO:0005737,GO:0001669,GO:0005622,GO:0044424,GO:0043226,GO:0043229,GO:0022414,GO:0048610,GO:0000003,GO:0044444,GO:0043227,GO:0043231,GO:0009566,GO:0007338,GO:0007340,GO:0031982,GO:0030141,GO:0031988,GO:0044422,GO:0044446,GO:2000243,GO:0017156,GO:0031410,GO:0016023,GO:0012505,GO:0002080,GO:0031090,GO:2000241,GO:0002081,GO:0032879,GO:0060046,GO:0080154,GO:0045956,GO:…	sperm part,sexual reproduction,single organism reproductive process,cytoplasm,acrosomal vesicle,intracellular,intracellular part,organelle,intracellular organelle,reproductive process,cellular process involved in reproduction,reproduction,cytoplasmic part,membrane-bounded organelle,intracellular membrane-bounded organelle,fertilization,single fertilization,acrosome reaction,vesicle,secretory gran…	--	--
ENSBTAT00000052700	ENSBTAG00000011057	-	0.00776453	160.157	0.585372	8.09592	0.00459039	0.112832	--	GO:0019953,GO:0007283,GO:0048232,GO:0044702,GO:0007276,GO:0032504,GO:0005737,GO:0005622,GO:0048609,GO:0044424,GO:0043226,GO:0043229,GO:0022414,GO:0000003,GO:0044444,GO:0043227,GO:0043231,GO:0071840,GO:0016043,GO:0044422,GO:0044446,GO:0031970,GO:0005758,GO:0031967,GO:0031975,GO:0006996,GO:0005740,GO:0005739,GO:0044429,GO:0005794,GO:0000266,GO:0044464,GO:0048285,GO:0007005,GO:0005623,GO:0005575,GO:…	sexual reproduction,spermatogenesis,male gamete generation,single organism reproductive process,gamete generation,multicellular organism reproduction,cytoplasm,intracellular,multicellular organismal reproductive process,intracellular part,organelle,intracellular organelle,reproductive process,reproduction,cytoplasmic part,membrane-bounded organelle,intracellular membrane-bounded organelle,cellula…	--	--
ENSBTAT00000046199	ENSBTAG00000032560	SPINK2B	0.00372083	447.68	1.67942	8.05836	0.00979513	0.129358	Bos taurus serine peptidase inhibitor, Kazal type 2 B (SPINK2B), mRNA. [Source:RefSeq mRNA;Acc:NM_001114858]	GO:0097223,GO:0019953,GO:0007283,GO:0048232,GO:0044702,GO:0007276,GO:0032504,GO:0005737,GO:0001669,GO:0005622,GO:0048609,GO:0044424,GO:0043226,GO:0043229,GO:0022414,GO:0022412,GO:0048610,GO:0000003,GO:0044444,GO:0043227,GO:0048515,GO:0007286,GO:0043231,GO:0009566,GO:0007338,GO:0007281,GO:0007340,GO:0031982,GO:0009888,GO:0030141,GO:0031988,GO:0044767,GO:0002064,GO:0032502,GO:0042995,GO:0060429,GO:…	sperm part,sexual reproduction,spermatogenesis,male gamete generation,single organism reproductive process,gamete generation,multicellular organism reproduction,cytoplasm,acrosomal vesicle,intracellular,multicellular organismal reproductive process,intracellular part,organelle,intracellular organelle,reproductive process,cellular process involved in reproduction in multicellular organism,cellular…	--	--
ENSBTAT00000004412	ENSBTAG00000003404	PFN4	0.035605	19.4002	0.079565	7.92972	0.0124257	0.136789	profilin family member 4 [Source:HGNC Symbol;Acc:HGNC:31103]	GO:0005737,GO:0005622,GO:0044424,GO:0043226,GO:0043229,GO:0044444,GO:0005856,GO:0071840,GO:0043228,GO:0043232,GO:0016043,GO:0043623,GO:0044085,GO:0006461,GO:0070271,GO:0065003,GO:0034622,GO:0071822,GO:0043933,GO:0022607,GO:0007010,GO:0051258,GO:0032535,GO:0030036,GO:0030041,GO:0007015,GO:0030029,GO:0051493,GO:0030833,GO:0032970,GO:0015629,GO:0032271,GO:0032956,GO:0051128,GO:0006996,GO:0008154,GO:…	cytoplasm,intracellular,intracellular part,organelle,intracellular organelle,cytoplasmic part,cytoskeleton,cellular component organization or biogenesis,non-membrane-bounded organelle,intracellular non-membrane-bounded organelle,cellular component organization,cellular protein complex assembly,cellular component biogenesis,protein complex assembly,protein complex biogenesis,macromolecular complex…	bta04015,bta04810,bta05132	Rap1 signaling pathway,Regulation of actin cytoskeleton,Salmonella infection
ENSBTAT00000011027	ENSBTAG00000008376	C9orf24	0.0267633	44.3824	0.182542	7.92562	0.0142074	0.141664	chromosome 9 open reading frame 24 [Source:HGNC Symbol;Acc:HGNC:19919]	GO:0019953,GO:0007283,GO:0048232,GO:0044702,GO:0007276,GO:0032504,GO:0005737,GO:0005622,GO:0048609,GO:0044424,GO:0043226,GO:0043229,GO:0022414,GO:0000003,GO:0044444,GO:0015630,GO:0043227,GO:0043231,GO:0005856,GO:0071840,GO:0043228,GO:0043232,GO:0016043,GO:0044430,GO:0043623,GO:0044085,GO:0006461,GO:0070271,GO:0065003,GO:0034622,GO:0071822,GO:0043933,GO:0022607,GO:0044422,GO:0032502,GO:0048869,GO:…	sexual reproduction,spermatogenesis,male gamete generation,single organism reproductive process,gamete generation,multicellular organism reproduction,cytoplasm,intracellular,multicellular organismal reproductive process,intracellular part,organelle,intracellular organelle,reproductive process,reproduction,cytoplasmic part,microtubule cytoskeleton,membrane-bounded organelle,intracellular membrane-…	--	--
ENSBTAT00000014748	ENSBTAG00000011106	PACRG	0.0313	23.5279	0.103737	7.8253	0.00933508	0.128033	parkin coregulated [Source:HGNC Symbol;Acc:HGNC:19152]	GO:0097223,GO:0019953,GO:0007283,GO:0048232,GO:0044702,GO:0007276,GO:0032504,GO:0005737,GO:0005622,GO:0048609,GO:0044424,GO:0043226,GO:0043229,GO:0031514,GO:0022414,GO:0022412,GO:0005929,GO:0048610,GO:0000003,GO:0044444,GO:0043227,GO:0036126,GO:0048515,GO:0007286,GO:0043231,GO:0007281,GO:0044441,GO:0031982,GO:0009888,GO:0044767,GO:0002064,GO:0044422,GO:0032502,GO:0042995,GO:0060429,GO:0048869,GO:…	sperm part,sexual reproduction,spermatogenesis,male gamete generation,single organism reproductive process,gamete generation,multicellular organism reproduction,cytoplasm,intracellular,multicellular organismal reproductive process,intracellular part,organelle,intracellular organelle,motile cilium,reproductive process,cellular process involved in reproduction in multicellular organism,cilium,cellu…	--	--
ENSBTAT00000001353	ENSBTAG00000001020	AKAP3	0.0110114	121.021	0.574157	7.7196	0.00178919	0.099273	Bos taurus A kinase (PRKA) anchor protein 3 (AKAP3), mRNA. [Source:RefSeq mRNA;Acc:NM_001101039]	GO:0097223,GO:0005737,GO:0001669,GO:0005622,GO:0044424,GO:0043226,GO:0043229,GO:0031514,GO:0005929,GO:0044444,GO:0043227,GO:0036126,GO:0043231,GO:0044441,GO:0007167,GO:0031982,GO:0030141,GO:0031988,GO:0044422,GO:0035686,GO:0042995,GO:0044446,GO:0031410,GO:0097228,GO:0044463,GO:0016023,GO:0005515,GO:0005634,GO:0044464,GO:0007178,GO:0005623,GO:0051018,GO:0005488,GO:0051179,GO:0008104,GO:0005575,GO:…	sperm part,cytoplasm,acrosomal vesicle,intracellular,intracellular part,organelle,intracellular organelle,motile cilium,cilium,cytoplasmic part,membrane-bounded organelle,sperm flagellum,intracellular membrane-bounded organelle,cilium part,enzyme linked receptor protein signaling pathway,vesicle,secretory granule,membrane-bounded vesicle,organelle part,sperm fibrous sheath,cell projection,intrace…	--	--
ENSBTAT00000015434	ENSBTAG00000011621	IZUMO1	0.0793183	11.3706	0.059319	7.58259	0.0419073	0.198648	izumo sperm-egg fusion 1 [Source:HGNC Symbol;Acc:HGNC:28539]	GO:0097223,GO:0019953,GO:0044702,GO:0032504,GO:0005737,GO:0001669,GO:0005622,GO:0044424,GO:0043226,GO:0043229,GO:0022414,GO:0022412,GO:0048610,GO:0000003,GO:0044444,GO:0043227,GO:0043231,GO:0009566,GO:0007338,GO:0045026,GO:0007342,GO:0071840,GO:0016043,GO:0035036,GO:0031982,GO:0030141,GO:0031988,GO:0044422,GO:0009988,GO:0007155,GO:0022610,GO:0044446,GO:0031410,GO:0016044,GO:0061024,GO:0016023,GO:…	sperm part,sexual reproduction,single organism reproductive process,multicellular organism reproduction,cytoplasm,acrosomal vesicle,intracellular,intracellular part,organelle,intracellular organelle,reproductive process,cellular process involved in reproduction in multicellular organism,cellular process involved in reproduction,reproduction,cytoplasmic part,membrane-bounded organelle,intracellula…	--	--
ENSBTAT00000008739	ENSBTAG00000006651	INSL6	0.00878117	177.121	1.0092	7.45538	0.010741	0.133327	insulin like 6 [Source:HGNC Symbol;Acc:HGNC:6089]	GO:0019953,GO:0007283,GO:0048232,GO:0044702,GO:0007276,GO:0032504,GO:0048609,GO:0022414,GO:0022412,GO:0048610,GO:0000003,GO:0048515,GO:0007286,GO:0006928,GO:0009566,GO:0007281,GO:0048870,GO:0051674,GO:0030317,GO:0040011,GO:0009888,GO:0044767,GO:0002064,GO:0032502,GO:0060429,GO:0048869,GO:0003006,GO:0048856,GO:0008584,GO:0030855,GO:0046546,GO:0046661,GO:0048468,GO:0030154,GO:0005515,GO:0007275,GO:…	sexual reproduction,spermatogenesis,male gamete generation,single organism reproductive process,gamete generation,multicellular organism reproduction,multicellular organismal reproductive process,reproductive process,cellular process involved in reproduction in multicellular organism,cellular process involved in reproduction,reproduction,spermatid differentiation,spermatid development,cellular co…	--	--
ENSBTAT00000007865	ENSBTAG00000005994	SPESP1	0.0237413	192.169	1.11424	7.43016	0.00797755	0.124318	sperm equatorial segment protein 1 [Source:HGNC Symbol;Acc:HGNC:15570]	GO:0097223,GO:0019953,GO:0044702,GO:0032504,GO:0005737,GO:0001669,GO:0005622,GO:0044424,GO:0043226,GO:0043229,GO:0022414,GO:0022412,GO:0048610,GO:0000003,GO:0044444,GO:0043227,GO:0043231,GO:0009566,GO:0007338,GO:0045026,GO:0007342,GO:0071840,GO:0016043,GO:0007340,GO:0031982,GO:0030141,GO:0031988,GO:0032502,GO:0017156,GO:0031410,GO:0016044,GO:0061024,GO:0016023,GO:0006944,GO:0061025,GO:0007275,GO:…	sperm part,sexual reproduction,single organism reproductive process,multicellular organism reproduction,cytoplasm,acrosomal vesicle,intracellular,intracellular part,organelle,intracellular organelle,reproductive process,cellular process involved in reproduction in multicellular organism,cellular process involved in reproduction,reproduction,cytoplasmic part,membrane-bounded organelle,intracellula…	--	--
ENSBTAT00000061217	ENSBTAG00000031802	SPATA16	0.0076815	227.184	1.45739	7.28433	0.0208795	0.156846	spermatogenesis associated 16 [Source:HGNC Symbol;Acc:HGNC:29935]	GO:0019953,GO:0007283,GO:0048232,GO:0044702,GO:0007276,GO:0032504,GO:0005737,GO:0005622,GO:0048609,GO:0044424,GO:0043226,GO:0043229,GO:0022414,GO:0000003,GO:0044444,GO:0043227,GO:0043231,GO:0005794,GO:0044464,GO:0005623,GO:0005575,GO:0044699,GO:0032501,GO:0008150	sexual reproduction,spermatogenesis,male gamete generation,single organism reproductive process,gamete generation,multicellular organism reproduction,cytoplasm,intracellular,multicellular organismal reproductive process,intracellular part,organelle,intracellular organelle,reproductive process,reproduction,cytoplasmic part,membrane-bounded organelle,intracellular membrane-bounded organelle,Golgi a…	--	--
ENSBTAT00000009779	ENSBTAG00000007437	TEKT1	0.0099706	242.308	1.5762	7.26425	0.0211873	0.15725	tektin 1 [Source:HGNC Symbol;Acc:HGNC:15534]	GO:0097223,GO:0005737,GO:0005622,GO:0044424,GO:0043226,GO:0043229,GO:0031514,GO:0005929,GO:0015630,GO:0043227,GO:0036126,GO:0043231,GO:0006928,GO:0003341,GO:0005856,GO:0048870,GO:0051674,GO:0009653,GO:0071840,GO:0030317,GO:0043228,GO:0043232,GO:0040011,GO:0016043,GO:0044430,GO:0044767,GO:0044422,GO:0032502,GO:0042995,GO:0032989,GO:0000902,GO:0048869,GO:0044446,GO:0007018,GO:0048856,GO:0001539,GO:…	sperm part,cytoplasm,intracellular,intracellular part,organelle,intracellular organelle,motile cilium,cilium,microtubule cytoskeleton,membrane-bounded organelle,sperm flagellum,intracellular membrane-bounded organelle,cellular component movement,cilium movement,cytoskeleton,cell motility,localization of cell,anatomical structure morphogenesis,cellular component organization or biogenesis,sperm mo…	--	--
ENSBTAT00000012835	ENSBTAG00000009733	FBP1	0.0254448	184.795	1.21176	7.25268	0.0366309	0.188973	fructose-bisphosphatase 1 [Source:HGNC Symbol;Acc:HGNC:3606]	GO:0005737,GO:0005622,GO:0044424,GO:0043226,GO:0044444,GO:0043227,GO:0071840,GO:0016043,GO:0044085,GO:0006461,GO:0070271,GO:0065003,GO:0071822,GO:0043933,GO:0031982,GO:0022607,GO:0031988,GO:0034637,GO:0005829,GO:0070062,GO:0043230,GO:0065010,GO:0043167,GO:0016311,GO:0006793,GO:0030554,GO:0006796,GO:0032559,GO:0016051,GO:0051058,GO:0051128,GO:0046872,GO:0007264,GO:0007265,GO:1901135,GO:0046580,GO:…	cytoplasm,intracellular,intracellular part,organelle,cytoplasmic part,membrane-bounded organelle,cellular component organization or biogenesis,cellular component organization,cellular component biogenesis,protein complex assembly,protein complex biogenesis,macromolecular complex assembly,protein complex subunit organization,macromolecular complex subunit organization,vesicle,cellular component as…	bta01100,bta04152,bta04910,bta01200,bta00010,bta00030,bta00051	Metabolic pathways,AMPK signaling pathway,Insulin signaling pathway,Carbon metabolism,Glycolysis / Gluconeogenesis,Pentose phosphate pathway,Fructose and mannose metabolism
ENSBTAT00000028947	ENSBTAG00000021714	TEKT2	0.0224262	137.478	0.985627	7.12395	0.0178277	0.150252	tektin 2 [Source:HGNC Symbol;Acc:HGNC:11725]	GO:0097223,GO:0005737,GO:0005622,GO:0044424,GO:0043226,GO:0043229,GO:0031514,GO:0005929,GO:0015630,GO:0043227,GO:0036126,GO:0043231,GO:0006928,GO:0070286,GO:0003341,GO:0005856,GO:0048870,GO:0051674,GO:0009653,GO:0071840,GO:0030317,GO:0043228,GO:0043232,GO:0040011,GO:0016043,GO:0044430,GO:0043623,GO:0044085,GO:0006461,GO:0070271,GO:0065003,GO:0034622,GO:0071822,GO:0043933,GO:0022607,GO:0036159,GO:…	sperm part,cytoplasm,intracellular,intracellular part,organelle,intracellular organelle,motile cilium,cilium,microtubule cytoskeleton,membrane-bounded organelle,sperm flagellum,intracellular membrane-bounded organelle,cellular component movement,axonemal dynein complex assembly,cilium movement,cytoskeleton,cell motility,localization of cell,anatomical structure morphogenesis,cellular component or…	--	--
ENSBTAT00000008482	ENSBTAG00000006468	PIWIL1	0.0254202	189.792	1.4307	7.05156	0.0061909	0.117738	piwi-like protein 1 [Source:RefSeq peptide;Acc:NP_001302505]	GO:0019953,GO:0007283,GO:0048232,GO:0044702,GO:0007276,GO:0032504,GO:0005737,GO:0005622,GO:0048609,GO:0044424,GO:0043226,GO:0043229,GO:0022414,GO:0022412,GO:0048610,GO:0000003,GO:0044444,GO:0043227,GO:0048515,GO:0007286,GO:0043231,GO:0007281,GO:0043228,GO:0043232,GO:0009888,GO:0044767,GO:0002064,GO:0032502,GO:0060429,GO:0048869,GO:0003006,GO:0048856,GO:0090502,GO:0030855,GO:0034660,GO:0005844,GO:…	sexual reproduction,spermatogenesis,male gamete generation,single organism reproductive process,gamete generation,multicellular organism reproduction,cytoplasm,intracellular,multicellular organismal reproductive process,intracellular part,organelle,intracellular organelle,reproductive process,cellular process involved in reproduction in multicellular organism,cellular process involved in reproduc…	bta04320	Dorso-ventral axis formation
ENSBTAT00000046335	ENSBTAG00000032650	DPY19L2	0.0230446	186.737	1.49063	6.96894	0.0066401	0.119159	dpy-19 like 2 [Source:HGNC Symbol;Acc:HGNC:19414]	GO:0019953,GO:0007283,GO:0048232,GO:0044702,GO:0007276,GO:0032504,GO:0005622,GO:0048609,GO:0044424,GO:0043226,GO:0043229,GO:0022414,GO:0022412,GO:0048610,GO:0000003,GO:0043227,GO:0048515,GO:0007286,GO:0043231,GO:0007281,GO:0016740,GO:0009888,GO:0016757,GO:0044767,GO:0002064,GO:0044422,GO:0016758,GO:0032502,GO:0060429,GO:0048869,GO:0044446,GO:0003006,GO:0048856,GO:0030855,GO:0012505,GO:0031967,GO:…	sexual reproduction,spermatogenesis,male gamete generation,single organism reproductive process,gamete generation,multicellular organism reproduction,intracellular,multicellular organismal reproductive process,intracellular part,organelle,intracellular organelle,reproductive process,cellular process involved in reproduction in multicellular organism,cellular process involved in reproduction,repro…	--	--
ENSBTAT00000000032	ENSBTAG00000000029	LYZL6	0.0253288	67.5596	0.558153	6.91936	0.0126026	0.137724	lysozyme like 6 [Source:HGNC Symbol;Acc:HGNC:29614]	GO:0097223,GO:0019953,GO:0044702,GO:0032504,GO:0005622,GO:0044424,GO:0043226,GO:0043229,GO:0031514,GO:0022414,GO:0022412,GO:0005929,GO:0048610,GO:0000003,GO:0043227,GO:0036126,GO:0043231,GO:0009566,GO:0007338,GO:0045026,GO:0007342,GO:0071840,GO:0044441,GO:0016043,GO:0044422,GO:0042995,GO:0044446,GO:0016044,GO:0044463,GO:0061024,GO:0003796,GO:0006944,GO:0097225,GO:0003824,GO:0061025,GO:0016798,GO:…	sperm part,sexual reproduction,single organism reproductive process,multicellular organism reproduction,intracellular,intracellular part,organelle,intracellular organelle,motile cilium,reproductive process,cellular process involved in reproduction in multicellular organism,cilium,cellular process involved in reproduction,reproduction,membrane-bounded organelle,sperm flagellum,intracellular membra…	--	--
ENSBTAT00000045892	ENSBTAG00000032353	CCDC63	0.0193642	68.2251	0.5793	6.87985	0.00145626	0.09641	coiled-coil domain containing 63 [Source:HGNC Symbol;Acc:HGNC:26669]	GO:0019953,GO:0007283,GO:0048232,GO:0044702,GO:0007276,GO:0032504,GO:0005622,GO:0048609,GO:0044424,GO:0043226,GO:0043229,GO:0022414,GO:0022412,GO:0048610,GO:0000003,GO:0043227,GO:0048515,GO:0007286,GO:0043231,GO:0006928,GO:0007281,GO:0070286,GO:0003341,GO:0071840,GO:0016043,GO:0043623,GO:0044085,GO:0006461,GO:0070271,GO:0065003,GO:0034622,GO:0071822,GO:0043933,GO:0009888,GO:0022607,GO:0005930,GO:…	sexual reproduction,spermatogenesis,male gamete generation,single organism reproductive process,gamete generation,multicellular organism reproduction,intracellular,multicellular organismal reproductive process,intracellular part,organelle,intracellular organelle,reproductive process,cellular process involved in reproduction in multicellular organism,cellular process involved in reproduction,repro…	--	--
ENSBTAT00000047942	ENSBTAG00000033759	-	0.0592545	24.7333	0.218502	6.82267	0.043508	0.201148	--	GO:0097223,GO:0019953,GO:0044702,GO:0005737,GO:0001669,GO:0005622,GO:0044424,GO:0043226,GO:0043229,GO:0022414,GO:0048610,GO:0000003,GO:0044444,GO:0043227,GO:0043231,GO:0009566,GO:0007338,GO:0007340,GO:0031982,GO:0030141,GO:0031988,GO:0017156,GO:0031410,GO:0016023,GO:2000241,GO:0032879,GO:0060046,GO:0060627,GO:0044464,GO:0017158,GO:0005623,GO:0016192,GO:0044421,GO:0005576,GO:1900003,GO:1900004,GO:…	sperm part,sexual reproduction,single organism reproductive process,cytoplasm,acrosomal vesicle,intracellular,intracellular part,organelle,intracellular organelle,reproductive process,cellular process involved in reproduction,reproduction,cytoplasmic part,membrane-bounded organelle,intracellular membrane-bounded organelle,fertilization,single fertilization,acrosome reaction,vesicle,secretory gran…	--	--
ENSBTAT00000065096	ENSBTAG00000003658	RELN	0.02512	29.6665	0.270126	6.77906	0.0415345	0.197799	reelin precursor [Source:RefSeq peptide;Acc:NP_001193387]	GO:0005737,GO:0005622,GO:0044424,GO:0006928,GO:0048646,GO:0048870,GO:0051674,GO:0009653,GO:0071840,GO:0051270,GO:0040011,GO:0016043,GO:2000145,GO:0044085,GO:0040012,GO:0030334,GO:0031012,GO:0022607,GO:0051272,GO:2000147,GO:0030335,GO:0022603,GO:0016477,GO:0044767,GO:0040017,GO:0032502,GO:0042995,GO:0032989,GO:0000902,GO:0048869,GO:0005578,GO:0016310,GO:0018212,GO:0014068,GO:0048856,GO:0018108,GO:…	cytoplasm,intracellular,intracellular part,cellular component movement,anatomical structure formation involved in morphogenesis,cell motility,localization of cell,anatomical structure morphogenesis,cellular component organization or biogenesis,regulation of cellular component movement,locomotion,cellular component organization,regulation of cell motility,cellular component biogenesis,regulation o…	bta04510,bta04512,bta04151	Focal adhesion,ECM-receptor interaction,PI3K-Akt signaling pathway
ENSBTAT00000006074	ENSBTAG00000004630	COMP	0.0652191	25.121	0.244066	6.68548	0.0298145	0.175155	cartilage oligomeric matrix protein precursor [Source:RefSeq peptide;Acc:NP_001159989]	GO:0043226,GO:0043227,GO:0009653,GO:0005518,GO:0031982,GO:0031012,GO:0060560,GO:0009888,GO:0031988,GO:0061448,GO:0044767,GO:0032502,GO:0007155,GO:0022610,GO:0048589,GO:0060351,GO:0048856,GO:0051216,GO:0060350,GO:0001501,GO:0060348,GO:0048705,GO:0003417,GO:0070062,GO:0043230,GO:0065010,GO:0043395,GO:0003416,GO:0043167,GO:0005509,GO:0009887,GO:0043394,GO:0060349,GO:0046872,GO:0043169,GO:1901681,GO:…	organelle,membrane-bounded organelle,anatomical structure morphogenesis,collagen binding,vesicle,extracellular matrix,developmental growth involved in morphogenesis,tissue development,membrane-bounded vesicle,connective tissue development,single-organism developmental process,developmental process,cell adhesion,biological adhesion,developmental growth,cartilage development involved in endochondra…	bta04510,bta04512,bta04151,bta05144,bta04145	Focal adhesion,ECM-receptor interaction,PI3K-Akt signaling pathway,Malaria,Phagosome
ENSBTAT00000044231	ENSBTAG00000031238	SHCBP1L	0.0292667	418.064	4.3533	6.58547	0.0134865	0.139411	SHC binding and spindle associated 1 like [Source:HGNC Symbol;Acc:HGNC:16788]	GO:0019953,GO:0007283,GO:0048232,GO:0044702,GO:0007276,GO:0032504,GO:0005622,GO:0048609,GO:0044424,GO:0043226,GO:0043229,GO:0022414,GO:0000003,GO:0015630,GO:0005856,GO:0071840,GO:0043228,GO:0043232,GO:0016043,GO:0044430,GO:0005819,GO:0044422,GO:0044446,GO:0051130,GO:0051128,GO:0006996,GO:0033043,GO:0072687,GO:0010638,GO:0044464,GO:0005623,GO:2001252,GO:0005575,GO:0048522,GO:0032991,GO:0033044,GO:…	sexual reproduction,spermatogenesis,male gamete generation,single organism reproductive process,gamete generation,multicellular organism reproduction,intracellular,multicellular organismal reproductive process,intracellular part,organelle,intracellular organelle,reproductive process,reproduction,microtubule cytoskeleton,cytoskeleton,cellular component organization or biogenesis,non-membrane-bound…	--	--
ENSBTAT00000025485	ENSBTAG00000019146	OSBP2	0.0205782	58.3178	0.616643	6.56336	0.0459344	0.205166	oxysterol binding protein 2 [Source:HGNC Symbol;Acc:HGNC:8504]	GO:0019953,GO:0007283,GO:0048232,GO:0044702,GO:0007276,GO:0032504,GO:0048609,GO:0022414,GO:0022412,GO:0048610,GO:0000003,GO:0048515,GO:0007286,GO:0007281,GO:0009888,GO:0044767,GO:0002064,GO:0032502,GO:0042995,GO:0060429,GO:0048869,GO:0003006,GO:0048856,GO:0030855,GO:0032934,GO:0043178,GO:0015485,GO:0005496,GO:0048468,GO:0030154,GO:0036094,GO:0008289,GO:0044464,GO:0005623,GO:0005488,GO:0010876,GO:…	sexual reproduction,spermatogenesis,male gamete generation,single organism reproductive process,gamete generation,multicellular organism reproduction,multicellular organismal reproductive process,reproductive process,cellular process involved in reproduction in multicellular organism,cellular process involved in reproduction,reproduction,spermatid differentiation,spermatid development,germ cell d…	--	--
ENSBTAT00000007813	ENSBTAG00000005954	TERB2	0.0375523	32.7086	0.354622	6.52724	0.0072224	0.12157	uncharacterized protein C15orf43 homolog [Source:RefSeq peptide;Acc:NP_001070546]	GO:0005622,GO:0044424,GO:0043226,GO:0043229,GO:0048610,GO:0000003,GO:0043227,GO:0043231,GO:0071840,GO:0043228,GO:0043232,GO:0016043,GO:0044422,GO:0044446,GO:0012505,GO:0031967,GO:0031975,GO:0031090,GO:0007049,GO:0006996,GO:0005634,GO:0044464,GO:0005635,GO:0005623,GO:0019866,GO:0031965,GO:0070197,GO:0097240,GO:0022402,GO:0051179,GO:0000784,GO:0051641,GO:0007129,GO:0005694,GO:0005575,GO:0051321,GO:…	intracellular,intracellular part,organelle,intracellular organelle,cellular process involved in reproduction,reproduction,membrane-bounded organelle,intracellular membrane-bounded organelle,cellular component organization or biogenesis,non-membrane-bounded organelle,intracellular non-membrane-bounded organelle,cellular component organization,organelle part,intracellular organelle part,endomembran…	--	--
ENSBTAT00000064160	ENSBTAG00000046298	SYCE3	0.0235819	41.6156	0.489155	6.41069	0.00830589	0.12549	synaptonemal complex central element protein 3 [Source:HGNC Symbol;Acc:HGNC:35245]	GO:0019953,GO:0007283,GO:0048232,GO:0044702,GO:0007276,GO:0032504,GO:0005622,GO:0048609,GO:0044424,GO:0043226,GO:0043229,GO:0022414,GO:0048610,GO:0000003,GO:0043227,GO:0043231,GO:0071840,GO:0043228,GO:0043232,GO:0016043,GO:0044085,GO:0022607,GO:0044422,GO:0044446,GO:0007049,GO:0006996,GO:0000801,GO:0043065,GO:0005634,GO:0043068,GO:0010941,GO:0010942,GO:0042981,GO:0044464,GO:0043067,GO:0008219,GO:…	sexual reproduction,spermatogenesis,male gamete generation,single organism reproductive process,gamete generation,multicellular organism reproduction,intracellular,multicellular organismal reproductive process,intracellular part,organelle,intracellular organelle,reproductive process,cellular process involved in reproduction,reproduction,membrane-bounded organelle,intracellular membrane-bounded or…	--	--
ENSBTAT00000009510	ENSBTAG00000007231	SPATA9	0.0125573	93.1907	1.10897	6.39289	0.0192737	0.153708	spermatogenesis associated 9 [Source:HGNC Symbol;Acc:HGNC:22988]	GO:0019953,GO:0007283,GO:0048232,GO:0044702,GO:0007276,GO:0032504,GO:0048609,GO:0022414,GO:0000003,GO:0032502,GO:0048869,GO:0030154,GO:0007275,GO:0005575,GO:0044699,GO:0032501,GO:0044763,GO:0016020,GO:0009987,GO:0044425,GO:0008150,GO:0031224,GO:0044707,GO:0016021	sexual reproduction,spermatogenesis,male gamete generation,single organism reproductive process,gamete generation,multicellular organism reproduction,multicellular organismal reproductive process,reproductive process,reproduction,developmental process,cellular developmental process,cell differentiation,multicellular organismal development,cellular_component,single-organism process,multicellular o…	--	--
ENSBTAT00000022931	ENSBTAG00000017251	SLC26A8	0.0527619	62.4692	0.751078	6.37804	0.0168789	0.148204	solute carrier family 26 member 8 [Source:HGNC Symbol;Acc:HGNC:14468]	GO:0019953,GO:0007283,GO:0048232,GO:0044702,GO:0007276,GO:0032504,GO:0048609,GO:0022414,GO:0022412,GO:0048610,GO:0000003,GO:0048515,GO:0007286,GO:0006928,GO:0007281,GO:0048870,GO:0051674,GO:0030317,GO:0040011,GO:0009888,GO:0044767,GO:0002064,GO:0032502,GO:0060429,GO:0048869,GO:0003006,GO:0048856,GO:0030855,GO:0007049,GO:0048468,GO:0030154,GO:0007275,GO:0044464,GO:0048240,GO:0005623,GO:0021700,GO:…	sexual reproduction,spermatogenesis,male gamete generation,single organism reproductive process,gamete generation,multicellular organism reproduction,multicellular organismal reproductive process,reproductive process,cellular process involved in reproduction in multicellular organism,cellular process involved in reproduction,reproduction,spermatid differentiation,spermatid development,cellular co…	--	--
ENSBTAT00000031634	ENSBTAG00000005638	CABYR	0.0195355	78.5985	0.96049	6.35459	0.00787984	0.124002	calcium binding tyrosine phosphorylation regulated [Source:HGNC Symbol;Acc:HGNC:15569]	GO:0097223,GO:0005737,GO:0005622,GO:0044424,GO:0043226,GO:0043229,GO:0031514,GO:0005929,GO:0044444,GO:0043227,GO:0036126,GO:0043231,GO:0044441,GO:0044422,GO:0035686,GO:0042995,GO:0044446,GO:0005829,GO:0097228,GO:0044463,GO:0019904,GO:0043167,GO:0005509,GO:0046872,GO:0046982,GO:0043169,GO:0046983,GO:0005515,GO:0005634,GO:0097229,GO:0044464,GO:0005623,GO:0005488,GO:0005575,GO:0003674	sperm part,cytoplasm,intracellular,intracellular part,organelle,intracellular organelle,motile cilium,cilium,cytoplasmic part,membrane-bounded organelle,sperm flagellum,intracellular membrane-bounded organelle,cilium part,organelle part,sperm fibrous sheath,cell projection,intracellular organelle part,cytosol,sperm principal piece,cell projection part,protein domain specific binding,ion binding,c…	--	--
ENSBTAT00000026529	ENSBTAG00000019912	CNTD1	0.0263422	51.0816	0.631989	6.33676	0.0297867	0.175155	cyclin N-terminal domain containing 1 [Source:HGNC Symbol;Acc:HGNC:26847]	GO:0019953,GO:0007283,GO:0048232,GO:0044702,GO:0007276,GO:0032504,GO:0048609,GO:0022414,GO:0048610,GO:0000003,GO:0007049,GO:0006259,GO:0022402,GO:0043170,GO:0071704,GO:0044260,GO:0051321,GO:0008152,GO:0044238,GO:0007131,GO:0035825,GO:0044237,GO:0007127,GO:0006310,GO:0007126,GO:0006807,GO:0034641,GO:0006139,GO:0046483,GO:0090304,GO:0006725,GO:1901360,GO:0044699,GO:0032501,GO:0044763,GO:0009987,GO:…	sexual reproduction,spermatogenesis,male gamete generation,single organism reproductive process,gamete generation,multicellular organism reproduction,multicellular organismal reproductive process,reproductive process,cellular process involved in reproduction,reproduction,cell cycle,DNA metabolic process,cell cycle process,macromolecule metabolic process,organic substance metabolic process,cellula…	--	--
ENSBTAT00000031583	ENSBTAG00000020229	ATP8B3	0.0825046	20.2879	0.27767	6.19111	0.0127897	0.137933	ATPase phospholipid transporting 8B3 [Source:HGNC Symbol;Acc:HGNC:13535]	GO:0097223,GO:0019953,GO:0044702,GO:0005737,GO:0001669,GO:0005622,GO:0044424,GO:0043226,GO:0043229,GO:0022414,GO:0048610,GO:0000003,GO:0044444,GO:0043227,GO:0043231,GO:0009566,GO:0007338,GO:0071840,GO:0016043,GO:0035036,GO:0031982,GO:0007339,GO:0030141,GO:0031988,GO:0009988,GO:0005548,GO:0000287,GO:0031410,GO:0016044,GO:0061024,GO:0016023,GO:0043167,GO:0008037,GO:0015914,GO:0030554,GO:0032559,GO:…	sperm part,sexual reproduction,single organism reproductive process,cytoplasm,acrosomal vesicle,intracellular,intracellular part,organelle,intracellular organelle,reproductive process,cellular process involved in reproduction,reproduction,cytoplasmic part,membrane-bounded organelle,intracellular membrane-bounded organelle,fertilization,single fertilization,cellular component organization or bioge…	--	--
ENSBTAT00000048539	ENSBTAG00000034246	ACRBP	0.0681445	46.6474	0.64809	6.16946	0.00847161	0.126911	acrosin binding protein [Source:HGNC Symbol;Acc:HGNC:17195]	GO:0097223,GO:0019953,GO:0007283,GO:0048232,GO:0044702,GO:0007276,GO:0032504,GO:0005737,GO:0001669,GO:0005622,GO:0048609,GO:0044424,GO:0043226,GO:0043229,GO:0022414,GO:0022412,GO:0048610,GO:0000003,GO:0044444,GO:0043227,GO:0048515,GO:0007286,GO:0043231,GO:0007281,GO:0031982,GO:0009888,GO:0030141,GO:0031988,GO:0044767,GO:0002064,GO:0032502,GO:0060429,GO:0048869,GO:0003006,GO:0031410,GO:0048856,GO:…	sperm part,sexual reproduction,spermatogenesis,male gamete generation,single organism reproductive process,gamete generation,multicellular organism reproduction,cytoplasm,acrosomal vesicle,intracellular,multicellular organismal reproductive process,intracellular part,organelle,intracellular organelle,reproductive process,cellular process involved in reproduction in multicellular organism,cellular…	--	--
ENSBTAT00000021381	ENSBTAG00000016060	CREM	0.0197843	235.496	3.50252	6.07116	0.0152305	0.142855	cAMP responsive element modulator [Source:HGNC Symbol;Acc:HGNC:2352]	GO:0019953,GO:0007283,GO:0048232,GO:0044702,GO:0007276,GO:0032504,GO:0005622,GO:0048609,GO:0044424,GO:0043226,GO:0043229,GO:0022414,GO:0000003,GO:0043227,GO:0043231,GO:0044422,GO:0044446,GO:1901135,GO:1901564,GO:0005634,GO:0044710,GO:0044464,GO:0048523,GO:0005623,GO:0006664,GO:0005488,GO:0043170,GO:0031324,GO:0005575,GO:0009892,GO:0048519,GO:0048522,GO:0044255,GO:0010628,GO:0071704,GO:0044260,GO:…	sexual reproduction,spermatogenesis,male gamete generation,single organism reproductive process,gamete generation,multicellular organism reproduction,intracellular,multicellular organismal reproductive process,intracellular part,organelle,intracellular organelle,reproductive process,reproduction,membrane-bounded organelle,intracellular membrane-bounded organelle,organelle part,intracellular organ…	bta04261,bta05166	Adrenergic signaling in cardiomyocytes,HTLV-I infection
ENSBTAT00000025742	ENSBTAG00000019330	PROK2	0.0176496	15.3561	0.235787	6.02518	0.006547	0.119159	prokineticin 2 [Source:HGNC Symbol;Acc:HGNC:18455]	GO:0019953,GO:0007283,GO:0048232,GO:0044702,GO:0007276,GO:0032504,GO:0048609,GO:0022414,GO:0000003,GO:0072358,GO:0072359,GO:0001944,GO:0001568,GO:0048514,GO:0048646,GO:0001525,GO:0009653,GO:0040011,GO:0044767,GO:0032502,GO:0048856,GO:0006935,GO:0042330,GO:0007275,GO:0010941,GO:0042981,GO:0048731,GO:0043067,GO:0048523,GO:0008219,GO:0016265,GO:0060548,GO:0012501,GO:0006915,GO:0043066,GO:0008283,GO:…	sexual reproduction,spermatogenesis,male gamete generation,single organism reproductive process,gamete generation,multicellular organism reproduction,multicellular organismal reproductive process,reproductive process,reproduction,cardiovascular system development,circulatory system development,vasculature development,blood vessel development,blood vessel morphogenesis,anatomical structure formati…	--	--
ENSBTAT00000018634	ENSBTAG00000014027	TRIM36	0.0254033	232.748	4.00413	5.86114	0.0224369	0.160271	tripartite motif containing 36 [Source:HGNC Symbol;Acc:HGNC:16280]	GO:0097223,GO:0019953,GO:0044702,GO:0005737,GO:0001669,GO:0005622,GO:0044424,GO:0043226,GO:0043229,GO:0022414,GO:0048610,GO:0000003,GO:0044444,GO:0043227,GO:0043231,GO:0009566,GO:0007338,GO:0007340,GO:0031982,GO:0030141,GO:0031988,GO:0017156,GO:0031410,GO:0070062,GO:0043230,GO:0065010,GO:0016023,GO:0043167,GO:0046872,GO:0007049,GO:0043169,GO:0003824,GO:0019538,GO:0051726,GO:0043412,GO:0044464,GO:…	sperm part,sexual reproduction,single organism reproductive process,cytoplasm,acrosomal vesicle,intracellular,intracellular part,organelle,intracellular organelle,reproductive process,cellular process involved in reproduction,reproduction,cytoplasmic part,membrane-bounded organelle,intracellular membrane-bounded organelle,fertilization,single fertilization,acrosome reaction,vesicle,secretory gran…	--	--
ENSBTAT00000025934	ENSBTAG00000019469	SPACA1	0.017165	140.586	2.44987	5.8426	0.00356555	0.110457	sperm acrosome associated 1 [Source:HGNC Symbol;Acc:HGNC:14967]	GO:0097223,GO:0019953,GO:0007283,GO:0048232,GO:0044702,GO:0007276,GO:0032504,GO:0005737,GO:0001669,GO:0005622,GO:0048609,GO:0044424,GO:0043226,GO:0043229,GO:0022414,GO:0022412,GO:0048610,GO:0000003,GO:0044444,GO:0043227,GO:0048515,GO:0007286,GO:0043231,GO:0007281,GO:0048646,GO:0009653,GO:0071840,GO:0016043,GO:0044085,GO:0031982,GO:0009888,GO:0022607,GO:0030141,GO:0031988,GO:0044767,GO:0002064,GO:…	sperm part,sexual reproduction,spermatogenesis,male gamete generation,single organism reproductive process,gamete generation,multicellular organism reproduction,cytoplasm,acrosomal vesicle,intracellular,multicellular organismal reproductive process,intracellular part,organelle,intracellular organelle,reproductive process,cellular process involved in reproduction in multicellular organism,cellular…	--	--
ENSBTAT00000056709	ENSBTAG00000046699	STAT4	0.00798656	163.098	2.92414	5.80159	0.016269	0.146143	Bos taurus signal transducer and activator of transcription 4 (STAT4), mRNA. [Source:RefSeq mRNA;Acc:NM_001083692]	GO:0005622,GO:0044424,GO:0043226,GO:0043229,GO:0043227,GO:0043231,GO:0005634,GO:0070887,GO:0044464,GO:0071310,GO:0005623,GO:0043170,GO:0010033,GO:0005575,GO:0048522,GO:0010628,GO:0071704,GO:0044260,GO:0008152,GO:0044238,GO:0010557,GO:1901576,GO:0009058,GO:0044237,GO:0010604,GO:0045893,GO:0009891,GO:0045944,GO:0048518,GO:0031328,GO:0044249,GO:0009893,GO:0051254,GO:0051173,GO:0045935,GO:0009059,GO:…	intracellular,intracellular part,organelle,intracellular organelle,membrane-bounded organelle,intracellular membrane-bounded organelle,nucleus,cellular response to chemical stimulus,cell part,cellular response to organic substance,cell,macromolecule metabolic process,response to organic substance,cellular_component,positive regulation of cellular process,positive regulation of gene expression,org…	bta05161,bta05321,bta04630	Hepatitis B,Inflammatory bowel disease (IBD),Jak-STAT signaling pathway
ENSBTAT00000021575	ENSBTAG00000016213	SYCE2	0.0756044	36.7513	0.6755	5.7657	0.0456458	0.204781	synaptonemal complex central element protein 2 [Source:HGNC Symbol;Acc:HGNC:27411]	GO:0005622,GO:0044424,GO:0043226,GO:0043229,GO:0048610,GO:0000003,GO:0043227,GO:0043231,GO:0071840,GO:0043228,GO:0043232,GO:0016043,GO:0044085,GO:0022607,GO:0044422,GO:0044446,GO:0007049,GO:0006996,GO:0000801,GO:0005634,GO:0044464,GO:0005623,GO:0022402,GO:0007130,GO:0070193,GO:0007129,GO:0005694,GO:0005575,GO:0051321,GO:0031974,GO:0044427,GO:0070013,GO:0043233,GO:0007127,GO:0000228,GO:0031981,GO:…	intracellular,intracellular part,organelle,intracellular organelle,cellular process involved in reproduction,reproduction,membrane-bounded organelle,intracellular membrane-bounded organelle,cellular component organization or biogenesis,non-membrane-bounded organelle,intracellular non-membrane-bounded organelle,cellular component organization,cellular component biogenesis,cellular component assemb…	--	--
ENSBTAT00000049542	ENSBTAG00000035072	SYCE1	0.0566804	100.201	1.89515	5.72444	0.0148141	0.14247	synaptonemal complex central element protein 1 [Source:HGNC Symbol;Acc:HGNC:28852]	GO:0005622,GO:0044424,GO:0043226,GO:0043229,GO:0048610,GO:0000003,GO:0043227,GO:0043231,GO:0071840,GO:0043228,GO:0043232,GO:0016043,GO:0044085,GO:0022607,GO:0044422,GO:0044446,GO:0007049,GO:0006996,GO:0003824,GO:0000801,GO:0005634,GO:0044464,GO:0005623,GO:0022402,GO:0007130,GO:0051301,GO:0070193,GO:0007129,GO:0005694,GO:0005575,GO:0051321,GO:0031974,GO:0044427,GO:0070013,GO:0043233,GO:0007127,GO:…	intracellular,intracellular part,organelle,intracellular organelle,cellular process involved in reproduction,reproduction,membrane-bounded organelle,intracellular membrane-bounded organelle,cellular component organization or biogenesis,non-membrane-bounded organelle,intracellular non-membrane-bounded organelle,cellular component organization,cellular component biogenesis,cellular component assemb…	--	--
ENSBTAT00000004068	ENSBTAG00000003128	SPATA6	0.0246697	284.066	5.6861	5.64264	0.0214499	0.157934	spermatogenesis associated 6 [Source:HGNC Symbol;Acc:HGNC:18309]	GO:0097223,GO:0019953,GO:0007283,GO:0048232,GO:0044702,GO:0007276,GO:0032504,GO:0005622,GO:0048609,GO:0044424,GO:0043226,GO:0043229,GO:0031514,GO:0022414,GO:0005929,GO:0000003,GO:0043227,GO:0036126,GO:0043231,GO:0048646,GO:0009653,GO:0071840,GO:0044441,GO:0016043,GO:0044085,GO:0022607,GO:0044767,GO:0044422,GO:0032502,GO:0042995,GO:0032989,GO:0000902,GO:0048869,GO:0044446,GO:0048856,GO:0044458,GO:…	sperm part,sexual reproduction,spermatogenesis,male gamete generation,single organism reproductive process,gamete generation,multicellular organism reproduction,intracellular,multicellular organismal reproductive process,intracellular part,organelle,intracellular organelle,motile cilium,reproductive process,cilium,reproduction,membrane-bounded organelle,sperm flagellum,intracellular membrane-boun…	--	--
ENSBTAT00000045384	ENSBTAG00000018316	ZMYND15	0.101592	28.1334	0.594524	5.56441	0.039959	0.195479	zinc finger MYND-type containing 15 [Source:HGNC Symbol;Acc:HGNC:20997]	GO:0019953,GO:0007283,GO:0048232,GO:0044702,GO:0007276,GO:0032504,GO:0005737,GO:0005622,GO:0048609,GO:0044424,GO:0043226,GO:0043229,GO:0022414,GO:0022412,GO:0048610,GO:0000003,GO:0043227,GO:0048515,GO:0007286,GO:0043231,GO:0007281,GO:0009888,GO:0044767,GO:0002064,GO:0032502,GO:0060429,GO:0048869,GO:0003006,GO:0048856,GO:0030855,GO:0048468,GO:0030154,GO:0019899,GO:0005515,GO:0005634,GO:0044464,GO:…	sexual reproduction,spermatogenesis,male gamete generation,single organism reproductive process,gamete generation,multicellular organism reproduction,cytoplasm,intracellular,multicellular organismal reproductive process,intracellular part,organelle,intracellular organelle,reproductive process,cellular process involved in reproduction in multicellular organism,cellular process involved in reproduc…	--	--
ENSBTAT00000001269	ENSBTAG00000000960	SPATA25	0.0124782	32.0479	0.686574	5.54467	0.0347326	0.186004	spermatogenesis associated 25 [Source:HGNC Symbol;Acc:HGNC:16158]	GO:0019953,GO:0007283,GO:0048232,GO:0044702,GO:0007276,GO:0032504,GO:0048609,GO:0022414,GO:0000003,GO:0044699,GO:0032501,GO:0008150	sexual reproduction,spermatogenesis,male gamete generation,single organism reproductive process,gamete generation,multicellular organism reproduction,multicellular organismal reproductive process,reproductive process,reproduction,single-organism process,multicellular organismal process,biological_process	--	--
ENSBTAT00000022625	ENSBTAG00000017015	TEKT5	0.0534389	19.7245	0.423017	5.54313	0.0171957	0.14903	tektin-5 [Source:RefSeq peptide;Acc:NP_001039724]	GO:0097223,GO:0005622,GO:0044424,GO:0043226,GO:0043229,GO:0031514,GO:0005929,GO:0043227,GO:0036126,GO:0043231,GO:0042995,GO:0005634,GO:0044464,GO:0005623,GO:0005575	sperm part,intracellular,intracellular part,organelle,intracellular organelle,motile cilium,cilium,membrane-bounded organelle,sperm flagellum,intracellular membrane-bounded organelle,cell projection,nucleus,cell part,cell,cellular_component	--	--
ENSBTAT00000009579	ENSBTAG00000007284	CCNA1	0.0653007	80.2651	1.72584	5.5394	0.0241758	0.165085	cyclin A1 [Source:HGNC Symbol;Acc:HGNC:1577]	GO:0005622,GO:0044424,GO:0043226,GO:0043229,GO:0015630,GO:0043227,GO:0043231,GO:0005856,GO:0043228,GO:0043232,GO:0005634,GO:0044464,GO:0005623,GO:0097123,GO:0005575,GO:0032991,GO:0000307,GO:0043234	intracellular,intracellular part,organelle,intracellular organelle,microtubule cytoskeleton,membrane-bounded organelle,intracellular membrane-bounded organelle,cytoskeleton,non-membrane-bounded organelle,intracellular non-membrane-bounded organelle,nucleus,cell part,cell,cyclin A1-CDK2 complex,cellular_component,macromolecular complex,cyclin-dependent protein kinase holoenzyme complex,protein com…	bta04152,bta04914,bta04110,bta05161,bta05203,bta05169	AMPK signaling pathway,Progesterone-mediated oocyte maturation,Cell cycle,Hepatitis B,Viral carcinogenesis,Epstein-Barr virus infection
ENSBTAT00000048718	ENSBTAG00000034391	EQTN	0.0416381	24.5755	0.556997	5.4634	0.00292721	0.109001	equatorin [Source:HGNC Symbol;Acc:HGNC:1359]	GO:0097223,GO:0019953,GO:0044702,GO:0032504,GO:0005737,GO:0001669,GO:0005622,GO:0044424,GO:0043226,GO:0043229,GO:0022414,GO:0022412,GO:0048610,GO:0000003,GO:0044444,GO:0043227,GO:0043231,GO:0009566,GO:0007338,GO:0045026,GO:0007342,GO:0071840,GO:0016043,GO:0007340,GO:0031982,GO:0030141,GO:0031988,GO:0044422,GO:0044446,GO:0017156,GO:0031410,GO:0016044,GO:0061024,GO:0016023,GO:0012505,GO:0002080,GO:…	sperm part,sexual reproduction,single organism reproductive process,multicellular organism reproduction,cytoplasm,acrosomal vesicle,intracellular,intracellular part,organelle,intracellular organelle,reproductive process,cellular process involved in reproduction in multicellular organism,cellular process involved in reproduction,reproduction,cytoplasmic part,membrane-bounded organelle,intracellula…	--	--
ENSBTAT00000042938	ENSBTAG00000039485	MEIOC	0.0481234	87.6664	2.02407	5.43669	0.0124532	0.136789	meiosis specific with coiled-coil domain [Source:HGNC Symbol;Acc:HGNC:26670]	GO:0019953,GO:0007283,GO:0048232,GO:0044702,GO:0007276,GO:0032504,GO:0005737,GO:0005622,GO:0048609,GO:0044424,GO:0022414,GO:0022412,GO:0048610,GO:0000003,GO:0007281,GO:0071840,GO:0016043,GO:0044085,GO:0022607,GO:0044767,GO:0032502,GO:0048869,GO:0003006,GO:0048856,GO:0007049,GO:0006996,GO:0048468,GO:0030154,GO:0043489,GO:0048255,GO:0044464,GO:0007059,GO:0005623,GO:0006259,GO:0006281,GO:0022402,GO:…	sexual reproduction,spermatogenesis,male gamete generation,single organism reproductive process,gamete generation,multicellular organism reproduction,cytoplasm,intracellular,multicellular organismal reproductive process,intracellular part,reproductive process,cellular process involved in reproduction in multicellular organism,cellular process involved in reproduction,reproduction,germ cell develo…	--	--
ENSBTAT00000018689	ENSBTAG00000014063	DNAH8	0.114914	32.338	0.754246	5.42205	0.0417448	0.198288	dynein axonemal heavy chain 8 [Source:HGNC Symbol;Acc:HGNC:2952]	GO:0097223,GO:0005622,GO:0044424,GO:0043226,GO:0043229,GO:0031514,GO:0005929,GO:0015630,GO:0043227,GO:0036126,GO:0043231,GO:0006928,GO:0005856,GO:0043228,GO:0043232,GO:0044441,GO:0044430,GO:0044422,GO:0042995,GO:0044446,GO:0007018,GO:0007017,GO:0097228,GO:0044463,GO:0043167,GO:0030554,GO:0032559,GO:0005524,GO:0043168,GO:0036094,GO:0001882,GO:0032549,GO:0032555,GO:0003824,GO:0017076,GO:0035639,GO:…	sperm part,intracellular,intracellular part,organelle,intracellular organelle,motile cilium,cilium,microtubule cytoskeleton,membrane-bounded organelle,sperm flagellum,intracellular membrane-bounded organelle,cellular component movement,cytoskeleton,non-membrane-bounded organelle,intracellular non-membrane-bounded organelle,cilium part,cytoskeletal part,organelle part,cell projection,intracellular…	--	--
ENSBTAT00000005587	ENSBTAG00000004266	DDX25	0.0393082	565.172	13.916	5.34387	0.0149186	0.142601	ATP-dependent RNA helicase DDX25 [Source:RefSeq peptide;Acc:NP_001033606]	GO:0019953,GO:0007283,GO:0048232,GO:0044702,GO:0007276,GO:0032504,GO:0005737,GO:0005622,GO:0048609,GO:0044424,GO:0043226,GO:0043229,GO:0022414,GO:0022412,GO:0048610,GO:0000003,GO:0044444,GO:0043227,GO:0048515,GO:0007286,GO:0043231,GO:0007281,GO:0043228,GO:0043232,GO:0009888,GO:0044767,GO:0002064,GO:0032502,GO:0060429,GO:0048869,GO:0003006,GO:0048856,GO:0030855,GO:0043167,GO:0030554,GO:0030529,GO:…	sexual reproduction,spermatogenesis,male gamete generation,single organism reproductive process,gamete generation,multicellular organism reproduction,cytoplasm,intracellular,multicellular organismal reproductive process,intracellular part,organelle,intracellular organelle,reproductive process,cellular process involved in reproduction in multicellular organism,cellular process involved in reproduc…	--	--
ENSBTAT00000029560	ENSBTAG00000022058	ACACB	0.0786887	12.2888	0.322759	5.25074	0.00247024	0.104009	acetyl-CoA carboxylase 2 [Source:RefSeq peptide;Acc:NP_001192262]	GO:0005737,GO:0005622,GO:0044424,GO:0043226,GO:0043229,GO:0044444,GO:0043227,GO:0072358,GO:0072359,GO:0043231,GO:0071840,GO:0016043,GO:0044085,GO:0006461,GO:0070271,GO:0065003,GO:0071822,GO:0043933,GO:0022607,GO:0007507,GO:0044767,GO:0032502,GO:0048589,GO:0048856,GO:0048638,GO:0050793,GO:0031998,GO:0043167,GO:2000026,GO:0006793,GO:0030554,GO:0006796,GO:0032559,GO:0005524,GO:0046872,GO:0051094,GO:…	cytoplasm,intracellular,intracellular part,organelle,intracellular organelle,cytoplasmic part,membrane-bounded organelle,cardiovascular system development,circulatory system development,intracellular membrane-bounded organelle,cellular component organization or biogenesis,cellular component organization,cellular component biogenesis,protein complex assembly,protein complex biogenesis,macromolecul…	bta01100,bta00640,bta04152,bta04910,bta00620,bta01212,bta00061	Metabolic pathways,Propanoate metabolism,AMPK signaling pathway,Insulin signaling pathway,Pyruvate metabolism,Fatty acid metabolism,Fatty acid biosynthesis
ENSBTAT00000046169	ENSBTAG00000019795	FBXO43	0.0742896	47.4405	1.29257	5.19781	0.0212703	0.157469	F-box protein 43 [Source:HGNC Symbol;Acc:HGNC:28521]	GO:0005622,GO:0044424,GO:0043226,GO:0043229,GO:0022414,GO:0048610,GO:0000003,GO:0043227,GO:0043231,GO:0071840,GO:0016043,GO:0031397,GO:0051128,GO:2000241,GO:0007049,GO:0006996,GO:0033043,GO:0000278,GO:0031400,GO:0019538,GO:0051726,GO:0005634,GO:0007346,GO:0031396,GO:0032269,GO:0043412,GO:0044464,GO:0048285,GO:0048523,GO:0044267,GO:0005623,GO:0051248,GO:0051436,GO:0051439,GO:0006464,GO:0036211,GO:…	intracellular,intracellular part,organelle,intracellular organelle,reproductive process,cellular process involved in reproduction,reproduction,membrane-bounded organelle,intracellular membrane-bounded organelle,cellular component organization or biogenesis,cellular component organization,negative regulation of protein ubiquitination,regulation of cellular component organization,regulation of repr…	bta04114	Oocyte meiosis
ENSBTAT00000024503	ENSBTAG00000018416	CCDC42	0.0501808	41.5161	1.13546	5.19232	0.00190643	0.100001	coiled-coil domain containing 42 [Source:HGNC Symbol;Acc:HGNC:26528]	GO:0019953,GO:0007283,GO:0048232,GO:0044702,GO:0007276,GO:0032504,GO:0048609,GO:0022414,GO:0022412,GO:0048610,GO:0000003,GO:0048515,GO:0007286,GO:0007281,GO:0009888,GO:0044767,GO:0002064,GO:0032502,GO:0060429,GO:0048869,GO:0003006,GO:0048856,GO:0030855,GO:0048468,GO:0030154,GO:0044699,GO:0032501,GO:0044763,GO:0009987,GO:0008150	sexual reproduction,spermatogenesis,male gamete generation,single organism reproductive process,gamete generation,multicellular organism reproduction,multicellular organismal reproductive process,reproductive process,cellular process involved in reproduction in multicellular organism,cellular process involved in reproduction,reproduction,spermatid differentiation,spermatid development,germ cell d…	--	--
ENSBTAT00000044419	ENSBTAG00000031347	SPDYA	0.0791559	56.7295	1.57057	5.17473	0.0289257	0.174084	speedy/RINGO cell cycle regulator family member A [Source:HGNC Symbol;Acc:HGNC:30613]	GO:0005622,GO:0044424,GO:0043226,GO:0043229,GO:0048610,GO:0000003,GO:0043227,GO:0043231,GO:0044422,GO:0044446,GO:0016310,GO:0051325,GO:0022403,GO:0006468,GO:0006793,GO:0006796,GO:0000082,GO:0051329,GO:0007049,GO:0000278,GO:0019899,GO:0019538,GO:0051726,GO:0005515,GO:0005634,GO:0008284,GO:0051338,GO:0043412,GO:0044464,GO:0045859,GO:0043549,GO:0044267,GO:0005623,GO:0019220,GO:0001932,GO:0044772,GO:…	intracellular,intracellular part,organelle,intracellular organelle,cellular process involved in reproduction,reproduction,membrane-bounded organelle,intracellular membrane-bounded organelle,organelle part,intracellular organelle part,phosphorylation,interphase,cell cycle phase,protein phosphorylation,phosphorus metabolic process,phosphate-containing compound metabolic process,G1/S transition of m…	bta04114,bta04914	Oocyte meiosis,Progesterone-mediated oocyte maturation
ENSBTAT00000047600	ENSBTAG00000033464	SPA17	0.00898294	824.703	23.258	5.14807	0.00470144	0.113317	sperm autoantigenic protein 17 [Source:HGNC Symbol;Acc:HGNC:11210]	GO:0097223,GO:0019953,GO:0044702,GO:0005737,GO:0005622,GO:0044424,GO:0043226,GO:0043229,GO:0031514,GO:0022414,GO:0005929,GO:0048610,GO:0000003,GO:0043227,GO:0036126,GO:0043231,GO:0009566,GO:0007338,GO:0044441,GO:0035036,GO:0007339,GO:0044422,GO:0035686,GO:0009988,GO:0042995,GO:0044446,GO:0097228,GO:0044463,GO:0008037,GO:0009986,GO:0009897,GO:0044464,GO:0005623,GO:0005575,GO:0044459,GO:0044699,GO:…	sperm part,sexual reproduction,single organism reproductive process,cytoplasm,intracellular,intracellular part,organelle,intracellular organelle,motile cilium,reproductive process,cilium,cellular process involved in reproduction,reproduction,membrane-bounded organelle,sperm flagellum,intracellular membrane-bounded organelle,fertilization,single fertilization,cilium part,sperm-egg recognition,bind…	--	--
ENSBTAT00000043078	ENSBTAG00000030523	ZPBP2	0.04563	34.826	1.01708	5.09765	0.00760815	0.122991	zona pellucida binding protein 2 [Source:NCBI gene;Acc:514334]	GO:0019953,GO:0044702,GO:0022414,GO:0048610,GO:0000003,GO:0009566,GO:0007338,GO:0035036,GO:0007339,GO:0009988,GO:0008037,GO:0005576,GO:0005575,GO:0044699,GO:0032501,GO:0044763,GO:0009987,GO:0008150,GO:0044707	sexual reproduction,single organism reproductive process,reproductive process,cellular process involved in reproduction,reproduction,fertilization,single fertilization,sperm-egg recognition,binding of sperm to zona pellucida,cell-cell recognition,cell recognition,extracellular region,cellular_component,single-organism process,multicellular organismal process,single-organism cellular process,cellu…	--	--
ENSBTAT00000020153	ENSBTAG00000015150	IL12A	0.168178	29.0637	0.873748	5.05586	0.0310912	0.178847	interleukin 12A [Source:HGNC Symbol;Acc:HGNC:5969]	GO:0005737,GO:0005622,GO:0044424,GO:0006928,GO:0048870,GO:0051674,GO:0051270,GO:0040011,GO:2000145,GO:0040012,GO:0030334,GO:0051272,GO:2000147,GO:0030335,GO:0016477,GO:0044767,GO:0040017,GO:0010224,GO:0032502,GO:0007155,GO:0022610,GO:0048869,GO:0016310,GO:0018212,GO:0048856,GO:0018108,GO:0050793,GO:1901701,GO:0050920,GO:0032816,GO:0009411,GO:2000026,GO:0006468,GO:0033002,GO:0006793,GO:0006796,GO:…	cytoplasm,intracellular,intracellular part,cellular component movement,cell motility,localization of cell,regulation of cellular component movement,locomotion,regulation of cell motility,regulation of locomotion,regulation of cell migration,positive regulation of cellular component movement,positive regulation of cell motility,positive regulation of cell migration,cell migration,single-organism d…	bta05144,bta05146,bta05143,bta05330,bta05145,bta05140,bta05142,bta04940,bta05134,bta05152,bta05133,bta04622,bta05321,bta04630,bta05164,bta04620,bta04060,bta05162,bta05168	Malaria,Amoebiasis,African trypanosomiasis,Allograft rejection,Toxoplasmosis,Leishmaniasis,Chagas disease (American trypanosomiasis),Type I diabetes mellitus,Legionellosis,Tuberculosis,Pertussis,RIG-I-like receptor signaling pathway,Inflammatory bowel disease (IBD),Jak-STAT signaling pathway,Influenza A,Toll-like receptor signaling pathway,Cytokine-cytokine receptor interaction,Measles,Herpes sim…
ENSBTAT00000025277	ENSBTAG00000018991	TSGA10	0.0365552	108.149	3.57085	4.92061	0.00307852	0.110118	testis specific 10 [Source:HGNC Symbol;Acc:HGNC:14927]	GO:0019953,GO:0007283,GO:0048232,GO:0044702,GO:0007276,GO:0032504,GO:0005737,GO:0005622,GO:0048609,GO:0044424,GO:0043226,GO:0043229,GO:0031514,GO:0022414,GO:0005929,GO:0000003,GO:0043227,GO:0043231,GO:0071840,GO:0016043,GO:0044085,GO:0022607,GO:0042995,GO:0030030,GO:0044464,GO:0005623,GO:0030031,GO:0005575,GO:0043005,GO:0097458,GO:0044699,GO:0032501,GO:0044763,GO:0009987,GO:0008150	sexual reproduction,spermatogenesis,male gamete generation,single organism reproductive process,gamete generation,multicellular organism reproduction,cytoplasm,intracellular,multicellular organismal reproductive process,intracellular part,organelle,intracellular organelle,motile cilium,reproductive process,cilium,reproduction,membrane-bounded organelle,intracellular membrane-bounded organelle,cel…	--	--
ENSBTAT00000002975	ENSBTAG00000002305	PCSK4	0.064444	57.0395	1.9721	4.85416	0.0220477	0.159671	proprotein convertase subtilisin/kexin type 4 [Source:HGNC Symbol;Acc:HGNC:8746]	GO:0097223,GO:0019953,GO:0007283,GO:0048232,GO:0044702,GO:0007276,GO:0032504,GO:0005737,GO:0001669,GO:0005622,GO:0048609,GO:0044424,GO:0043226,GO:0043229,GO:0022414,GO:0022412,GO:0048610,GO:0000003,GO:0044444,GO:0043227,GO:0048515,GO:0007286,GO:0043231,GO:0009566,GO:0007338,GO:0007281,GO:0035036,GO:0007340,GO:0031982,GO:0009888,GO:0007339,GO:0030141,GO:0031988,GO:0044767,GO:0002064,GO:0044422,GO:…	sperm part,sexual reproduction,spermatogenesis,male gamete generation,single organism reproductive process,gamete generation,multicellular organism reproduction,cytoplasm,acrosomal vesicle,intracellular,multicellular organismal reproductive process,intracellular part,organelle,intracellular organelle,reproductive process,cellular process involved in reproduction in multicellular organism,cellular…	--	--
ENSBTAT00000035913	ENSBTAG00000005269	CCNB2	0.0204578	78.0959	2.83122	4.78575	0.03508	0.186661	cyclin B2 [Source:HGNC Symbol;Acc:HGNC:1580]	GO:0005737,GO:0005622,GO:0044424,GO:0043226,GO:0043229,GO:0044444,GO:0015630,GO:0043227,GO:0043231,GO:0005856,GO:0043228,GO:0043232,GO:0044430,GO:0005815,GO:0005813,GO:0044767,GO:0044422,GO:0032502,GO:0044446,GO:0043009,GO:0048856,GO:0009790,GO:0009792,GO:0005829,GO:0045296,GO:0001701,GO:0005515,GO:0005634,GO:0050839,GO:0007275,GO:0048731,GO:0044464,GO:0005623,GO:0048872,GO:0005488,GO:0001776,GO:…	cytoplasm,intracellular,intracellular part,organelle,intracellular organelle,cytoplasmic part,microtubule cytoskeleton,membrane-bounded organelle,intracellular membrane-bounded organelle,cytoskeleton,non-membrane-bounded organelle,intracellular non-membrane-bounded organelle,cytoskeletal part,microtubule organizing center,centrosome,single-organism developmental process,organelle part,development…	bta04114,bta04914,bta04068,bta04110,bta04115	Oocyte meiosis,Progesterone-mediated oocyte maturation,FoxO signaling pathway,Cell cycle,p53 signaling pathway
ENSBTAT00000011435	ENSBTAG00000008673	ICA1L	0.0381192	55.2794	2.21721	4.63993	0.00442834	0.112219	islet cell autoantigen 1 like [Source:HGNC Symbol;Acc:HGNC:14442]	GO:0097223,GO:0019953,GO:0007283,GO:0048232,GO:0044702,GO:0007276,GO:0032504,GO:0005737,GO:0001669,GO:0005622,GO:0048609,GO:0044424,GO:0043226,GO:0043229,GO:0022414,GO:0022412,GO:0048610,GO:0000003,GO:0044444,GO:0043227,GO:0048515,GO:0007286,GO:0043231,GO:0007281,GO:0031982,GO:0009888,GO:0030141,GO:0031988,GO:0044767,GO:0002064,GO:0032502,GO:0060429,GO:0048869,GO:0003006,GO:0031410,GO:0048856,GO:…	sperm part,sexual reproduction,spermatogenesis,male gamete generation,single organism reproductive process,gamete generation,multicellular organism reproduction,cytoplasm,acrosomal vesicle,intracellular,multicellular organismal reproductive process,intracellular part,organelle,intracellular organelle,reproductive process,cellular process involved in reproduction in multicellular organism,cellular…	--	--
ENSBTAT00000003652	ENSBTAG00000002822	CNBD2	0.107428	17.1576	0.71123	4.59239	0.0437866	0.201535	cyclic nucleotide binding domain containing 2 [Source:HGNC Symbol;Acc:HGNC:16145]	GO:0019953,GO:0007283,GO:0048232,GO:0044702,GO:0007276,GO:0032504,GO:0005737,GO:0005622,GO:0048609,GO:0044424,GO:0022414,GO:0000003,GO:0044444,GO:0005829,GO:0043167,GO:0030554,GO:0032559,GO:0043168,GO:0036094,GO:0032555,GO:0017076,GO:0032553,GO:0000166,GO:1901265,GO:0044464,GO:0005623,GO:0030551,GO:0005488,GO:0030552,GO:0005575,GO:0097159,GO:1901363,GO:0044699,GO:0032501,GO:0008150,GO:0003674	sexual reproduction,spermatogenesis,male gamete generation,single organism reproductive process,gamete generation,multicellular organism reproduction,cytoplasm,intracellular,multicellular organismal reproductive process,intracellular part,reproductive process,reproduction,cytoplasmic part,cytosol,ion binding,adenyl nucleotide binding,adenyl ribonucleotide binding,anion binding,small molecule bind…	--	--
ENSBTAT00000005778	ENSBTAG00000004405	IQUB	0.100597	46.8446	1.98323	4.56196	0.0372333	0.189673	IQ motif and ubiquitin domain containing [Source:HGNC Symbol;Acc:HGNC:21995]	GO:0097223,GO:0005737,GO:0001669,GO:0005622,GO:0044424,GO:0043226,GO:0043229,GO:0031514,GO:0005929,GO:0044444,GO:0043227,GO:0043231,GO:0009653,GO:0071840,GO:0016043,GO:0031982,GO:0030141,GO:0031988,GO:0044767,GO:0032502,GO:0042995,GO:0032989,GO:0000902,GO:0048869,GO:0031410,GO:0048856,GO:0060271,GO:0030030,GO:0016023,GO:0048858,GO:0032990,GO:0007224,GO:0044464,GO:0005623,GO:0005575,GO:0044699,GO:…	sperm part,cytoplasm,acrosomal vesicle,intracellular,intracellular part,organelle,intracellular organelle,motile cilium,cilium,cytoplasmic part,membrane-bounded organelle,intracellular membrane-bounded organelle,anatomical structure morphogenesis,cellular component organization or biogenesis,cellular component organization,vesicle,secretory granule,membrane-bounded vesicle,single-organism develop…	--	--
ENSBTAT00000020682	ENSBTAG00000015569	ENKUR	0.0707504	80.4693	3.43719	4.54914	0.0222586	0.159859	enkurin, TRPC channel interacting protein [Source:HGNC Symbol;Acc:HGNC:28388]	GO:0097223,GO:0005737,GO:0001669,GO:0005622,GO:0044424,GO:0043226,GO:0043229,GO:0031514,GO:0005929,GO:0044444,GO:0043227,GO:0036126,GO:0043231,GO:0044441,GO:0031982,GO:0030141,GO:0031988,GO:0044422,GO:0042995,GO:0044446,GO:0031410,GO:0097228,GO:0044463,GO:0016023,GO:0005516,GO:0005515,GO:0044464,GO:0005623,GO:0005488,GO:0005575,GO:0003674	sperm part,cytoplasm,acrosomal vesicle,intracellular,intracellular part,organelle,intracellular organelle,motile cilium,cilium,cytoplasmic part,membrane-bounded organelle,sperm flagellum,intracellular membrane-bounded organelle,cilium part,vesicle,secretory granule,membrane-bounded vesicle,organelle part,cell projection,intracellular organelle part,cytoplasmic vesicle,sperm principal piece,cell p…	--	--
ENSBTAT00000012735	ENSBTAG00000009663	YBX3	0.024873	354.181	15.679	4.49759	0.00352186	0.110457	Y-box binding protein 3 [Source:HGNC Symbol;Acc:HGNC:2428]	GO:0019953,GO:0007283,GO:0048232,GO:0044702,GO:0007276,GO:0032504,GO:0005737,GO:0005622,GO:0048609,GO:0044424,GO:0043226,GO:0043229,GO:0022414,GO:0000003,GO:0044444,GO:0043227,GO:0043231,GO:0009566,GO:0009888,GO:0044767,GO:0032502,GO:0003006,GO:0043009,GO:0048856,GO:0009790,GO:0009792,GO:0005829,GO:0050793,GO:0008584,GO:2000026,GO:0005844,GO:0061061,GO:0030529,GO:0046546,GO:0046661,GO:0060538,GO:…	sexual reproduction,spermatogenesis,male gamete generation,single organism reproductive process,gamete generation,multicellular organism reproduction,cytoplasm,intracellular,multicellular organismal reproductive process,intracellular part,organelle,intracellular organelle,reproductive process,reproduction,cytoplasmic part,membrane-bounded organelle,intracellular membrane-bounded organelle,fertili…	bta04530	Tight junction
ENSBTAT00000001541	ENSBTAG00000040356	SPIRE2	0.12649	17.0303	0.779388	4.44962	0.011631	0.135071	spire type actin nucleation factor 2 [Source:HGNC Symbol;Acc:HGNC:30623]	GO:0005737,GO:0005622,GO:0044424,GO:0043226,GO:0043229,GO:0048610,GO:0000003,GO:0044444,GO:0043227,GO:0043231,GO:0071840,GO:0016043,GO:0043623,GO:0044085,GO:0006461,GO:0070271,GO:0065003,GO:0034622,GO:0071822,GO:0043933,GO:0031982,GO:0022607,GO:0031988,GO:0044422,GO:0044446,GO:0031410,GO:0007010,GO:0007017,GO:0051130,GO:0051258,GO:0032535,GO:0016023,GO:0030036,GO:0030041,GO:0007015,GO:0030029,GO:…	cytoplasm,intracellular,intracellular part,organelle,intracellular organelle,cellular process involved in reproduction,reproduction,cytoplasmic part,membrane-bounded organelle,intracellular membrane-bounded organelle,cellular component organization or biogenesis,cellular component organization,cellular protein complex assembly,cellular component biogenesis,protein complex assembly,protein complex…	bta04320	Dorso-ventral axis formation
ENSBTAT00000007229	ENSBTAG00000005499	ZPBP	0.0747412	121.85	6.21404	4.29343	0.00817078	0.12488	zona pellucida-binding protein 1 [Source:RefSeq peptide;Acc:NP_001033700]	GO:0019953,GO:0044702,GO:0005622,GO:0044424,GO:0043226,GO:0043229,GO:0022414,GO:0048610,GO:0000003,GO:0043227,GO:0043231,GO:0009566,GO:0007338,GO:0035036,GO:0007339,GO:0009988,GO:0008037,GO:0005634,GO:0044464,GO:0005623,GO:0005576,GO:0005575,GO:0044699,GO:0032501,GO:0044763,GO:0009987,GO:0008150,GO:0044707	sexual reproduction,single organism reproductive process,intracellular,intracellular part,organelle,intracellular organelle,reproductive process,cellular process involved in reproduction,reproduction,membrane-bounded organelle,intracellular membrane-bounded organelle,fertilization,single fertilization,sperm-egg recognition,binding of sperm to zona pellucida,cell-cell recognition,cell recognition,…	--	--
ENSBTAT00000032367	ENSBTAG00000016438	TERB1	0.150868	17.5884	0.977666	4.16914	0.0316639	0.180203	telomere repeat binding bouquet formation protein 1 [Source:HGNC Symbol;Acc:HGNC:26675]	GO:0005622,GO:0044424,GO:0043226,GO:0043229,GO:0048610,GO:0000003,GO:0043227,GO:0043231,GO:0071840,GO:0043228,GO:0043232,GO:0016043,GO:0044422,GO:0044446,GO:0012505,GO:0031967,GO:0031975,GO:0031090,GO:0007049,GO:0006996,GO:0005634,GO:0044464,GO:0005635,GO:0005623,GO:0032993,GO:0019866,GO:0031965,GO:0000782,GO:0000783,GO:0070187,GO:0070197,GO:0097240,GO:0022402,GO:0005488,GO:0051179,GO:0000784,GO:…	intracellular,intracellular part,organelle,intracellular organelle,cellular process involved in reproduction,reproduction,membrane-bounded organelle,intracellular membrane-bounded organelle,cellular component organization or biogenesis,non-membrane-bounded organelle,intracellular non-membrane-bounded organelle,cellular component organization,organelle part,intracellular organelle part,endomembran…	--	--
ENSBTAT00000035678	ENSBTAG00000025403	TTLL5	0.0968756	59.2669	3.45167	4.10186	0.00869968	0.127067	tubulin tyrosine ligase like 5 [Source:HGNC Symbol;Acc:HGNC:19963]	GO:0019953,GO:0007283,GO:0048232,GO:0044702,GO:0007276,GO:0032504,GO:0005737,GO:0005622,GO:0048609,GO:0044424,GO:0043226,GO:0043229,GO:0022414,GO:0022412,GO:0005929,GO:0048610,GO:0000003,GO:0044444,GO:0015630,GO:0043227,GO:0048515,GO:0007286,GO:0043231,GO:0006928,GO:0009566,GO:0007281,GO:0048646,GO:0005856,GO:0048870,GO:0051674,GO:0009653,GO:0071840,GO:0030317,GO:0043228,GO:0043232,GO:0040011,GO:…	sexual reproduction,spermatogenesis,male gamete generation,single organism reproductive process,gamete generation,multicellular organism reproduction,cytoplasm,intracellular,multicellular organismal reproductive process,intracellular part,organelle,intracellular organelle,reproductive process,cellular process involved in reproduction in multicellular organism,cilium,cellular process involved in r…	--	--
ENSBTAT00000023995	ENSBTAG00000018025	IQCG	0.102016	64.0367	3.90099	4.03699	0.0333497	0.182494	IQ motif containing G [Source:HGNC Symbol;Acc:HGNC:25251]	GO:0097223,GO:0019953,GO:0007283,GO:0048232,GO:0044702,GO:0007276,GO:0032504,GO:0005737,GO:0005622,GO:0048609,GO:0044424,GO:0043226,GO:0043229,GO:0031514,GO:0022414,GO:0022412,GO:0005929,GO:0048610,GO:0000003,GO:0015630,GO:0043227,GO:0036126,GO:0048515,GO:0007286,GO:0043231,GO:0007281,GO:0048646,GO:0005856,GO:0009653,GO:0071840,GO:0043228,GO:0043232,GO:0016043,GO:0044430,GO:0044085,GO:0031982,GO:…	sperm part,sexual reproduction,spermatogenesis,male gamete generation,single organism reproductive process,gamete generation,multicellular organism reproduction,cytoplasm,intracellular,multicellular organismal reproductive process,intracellular part,organelle,intracellular organelle,motile cilium,reproductive process,cellular process involved in reproduction in multicellular organism,cilium,cellu…	--	--
ENSBTAT00000005345	ENSBTAG00000004092	AK8	0.0760235	59.3214	3.62834	4.03117	0.0368019	0.189053	adenylate kinase 8 [Source:HGNC Symbol;Acc:HGNC:26526]	GO:0097223,GO:0005622,GO:0044424,GO:0043226,GO:0043229,GO:0031514,GO:0005929,GO:0043227,GO:0036126,GO:0043231,GO:0016740,GO:0005930,GO:0044767,GO:0016301,GO:0044422,GO:0032502,GO:0042995,GO:0016310,GO:0048856,GO:0016772,GO:0004017,GO:0044463,GO:0043167,GO:0019205,GO:0046939,GO:0006793,GO:0030554,GO:0006796,GO:0032559,GO:0005524,GO:0019201,GO:0043168,GO:0036094,GO:0001882,GO:0032549,GO:0032555,GO:…	sperm part,intracellular,intracellular part,organelle,intracellular organelle,motile cilium,cilium,membrane-bounded organelle,sperm flagellum,intracellular membrane-bounded organelle,transferase activity,axoneme,single-organism developmental process,kinase activity,organelle part,developmental process,cell projection,phosphorylation,anatomical structure development,transferase activity, transferr…	bta01100,bta00230	Metabolic pathways,Purine metabolism
ENSBTAT00000061106	ENSBTAG00000024950	ACE	0.133376	30.1031	1.86227	4.01477	0.0354825	0.186976	angiotensin I converting enzyme (peptidyl-dipeptidase A) 3 precursor [Source:RefSeq peptide;Acc:NP_001193597]	GO:0019953,GO:0007283,GO:0048232,GO:0044702,GO:0007276,GO:0032504,GO:0005737,GO:0005622,GO:0048609,GO:0044424,GO:0022414,GO:0000003,GO:0008237,GO:0044767,GO:0004180,GO:0032502,GO:0016310,GO:0018212,GO:0048856,GO:0018108,GO:0008238,GO:0050793,GO:0001822,GO:0061097,GO:0072001,GO:0061098,GO:0043167,GO:0071425,GO:2000026,GO:0006468,GO:0006793,GO:0006796,GO:0003084,GO:0001655,GO:0031954,GO:0031952,GO:…	sexual reproduction,spermatogenesis,male gamete generation,single organism reproductive process,gamete generation,multicellular organism reproduction,cytoplasm,intracellular,multicellular organismal reproductive process,intracellular part,reproductive process,reproduction,metallopeptidase activity,single-organism developmental process,carboxypeptidase activity,developmental process,phosphorylatio…	bta05410,bta04614,bta05142	Hypertrophic cardiomyopathy (HCM),Renin-angiotensin system,Chagas disease (American trypanosomiasis)
ENSBTAT00000017086	ENSBTAG00000012855	LPL	41.5358	3.22655	55.739	-4.11062	0.0141004	0.141419	Bos taurus lipoprotein lipase (LPL), mRNA. [Source:RefSeq mRNA;Acc:NM_001075120]	GO:0043226,GO:0043227,GO:0071840,GO:0016043,GO:0043933,GO:0031982,GO:0031988,GO:0032502,GO:0048869,GO:0050793,GO:0070062,GO:0043230,GO:0065010,GO:0009746,GO:0009749,GO:0034284,GO:0071495,GO:0043167,GO:0009986,GO:0034185,GO:0006793,GO:0006796,GO:0051094,GO:0009743,GO:0030154,GO:0032879,GO:0045597,GO:1901681,GO:0043168,GO:0003824,GO:0009719,GO:0045017,GO:0005515,GO:0043436,GO:0044281,GO:0016788,GO:…	organelle,membrane-bounded organelle,cellular component organization or biogenesis,cellular component organization,macromolecular complex subunit organization,vesicle,membrane-bounded vesicle,developmental process,cellular developmental process,regulation of developmental process,extracellular vesicular exosome,extracellular organelle,extracellular membrane-bounded organelle,response to hexose st…	bta00561,bta05010,bta03320	Glycerolipid metabolism,Alzheimer's disease,PPAR signaling pathway
ENSBTAT00000028235	ENSBTAG00000021187	ID2	70.7765	3.04914	53.4665	-4.13216	0.0194881	0.153769	inhibitor of DNA binding 2, HLH protein [Source:HGNC Symbol;Acc:HGNC:5361]	GO:0005737,GO:0005622,GO:0044424,GO:0043226,GO:0043229,GO:0044444,GO:0043227,GO:0043231,GO:0009653,GO:0009888,GO:0044767,GO:0032502,GO:0060429,GO:0048869,GO:0048856,GO:0009790,GO:0005829,GO:0050793,GO:0030855,GO:0051325,GO:2000026,GO:0022403,GO:0009887,GO:0033002,GO:0055123,GO:0048661,GO:0000082,GO:0051329,GO:0048565,GO:0007049,GO:0048468,GO:0000278,GO:0030154,GO:0048598,GO:0048568,GO:0048659,GO:…	cytoplasm,intracellular,intracellular part,organelle,intracellular organelle,cytoplasmic part,membrane-bounded organelle,intracellular membrane-bounded organelle,anatomical structure morphogenesis,tissue development,single-organism developmental process,developmental process,epithelium development,cellular developmental process,anatomical structure development,embryo development,cytosol,regulatio…	bta05202,bta04550,bta04350,bta04390	Transcriptional misregulation in cancer,Signaling pathways regulating pluripotency of stem cells,TGF-beta signaling pathway,Hippo signaling pathway
ENSBTAT00000052196	ENSBTAG00000015475	MORC1	39.3386	0.547458	10.1364	-4.21066	0.0307734	0.177838	MORC family CW-type zinc finger 1 [Source:HGNC Symbol;Acc:HGNC:7198]	GO:0019953,GO:0007283,GO:0048232,GO:0044702,GO:0007276,GO:0032504,GO:0005622,GO:0048609,GO:0044424,GO:0043226,GO:0043229,GO:0022414,GO:0048610,GO:0000003,GO:0043227,GO:0043231,GO:0071840,GO:0016043,GO:0044085,GO:0006461,GO:0070271,GO:0065003,GO:0071822,GO:0043933,GO:0022607,GO:0043167,GO:0051128,GO:0046872,GO:0043254,GO:0043169,GO:0005634,GO:0031333,GO:0051052,GO:0044087,GO:0010528,GO:0010529,GO:…	sexual reproduction,spermatogenesis,male gamete generation,single organism reproductive process,gamete generation,multicellular organism reproduction,intracellular,multicellular organismal reproductive process,intracellular part,organelle,intracellular organelle,reproductive process,cellular process involved in reproduction,reproduction,membrane-bounded organelle,intracellular membrane-bounded or…	--	--
ENSBTAT00000029098	ENSBTAG00000021827	TCF21	195.791	2.01958	38.3734	-4.24798	0.00404333	0.111388	transcription factor 21 [Source:HGNC Symbol;Acc:HGNC:11632]	GO:0005622,GO:0044424,GO:0043226,GO:0043229,GO:0022414,GO:0048610,GO:0000003,GO:0043227,GO:0072358,GO:0072359,GO:0043231,GO:0001944,GO:0001568,GO:0048514,GO:0048646,GO:0009653,GO:0009888,GO:0061437,GO:0061440,GO:0035295,GO:0030323,GO:0072012,GO:0030324,GO:0060485,GO:0044767,GO:0060541,GO:0032502,GO:0032835,GO:0072006,GO:0048762,GO:0060429,GO:0048869,GO:0003006,GO:0048856,GO:0009790,GO:0060562,GO:…	intracellular,intracellular part,organelle,intracellular organelle,reproductive process,cellular process involved in reproduction,reproduction,membrane-bounded organelle,cardiovascular system development,circulatory system development,intracellular membrane-bounded organelle,vasculature development,blood vessel development,blood vessel morphogenesis,anatomical structure formation involved in morp…	--	--
ENSBTAT00000029056	ENSBTAG00000021798	ERBB2	16.0641	0.794011	15.1703	-4.25595	0.00854282	0.127067	receptor tyrosine-protein kinase erbB-2 precursor [Source:RefSeq peptide;Acc:NP_001290558]	GO:0005737,GO:0005622,GO:0044424,GO:0043226,GO:0043229,GO:0044444,GO:0043227,GO:0072358,GO:0072359,GO:0043231,GO:0006928,GO:0009653,GO:0071840,GO:0007169,GO:0040011,GO:0016043,GO:0071363,GO:0016740,GO:0070848,GO:0007167,GO:0031982,GO:0009888,GO:0007507,GO:0019838,GO:0044767,GO:0016301,GO:0044422,GO:0032502,GO:0007155,GO:0022610,GO:0032989,GO:0000902,GO:0048869,GO:0044446,GO:0016310,GO:0018212,GO:…	cytoplasm,intracellular,intracellular part,organelle,intracellular organelle,cytoplasmic part,membrane-bounded organelle,cardiovascular system development,circulatory system development,intracellular membrane-bounded organelle,cellular component movement,anatomical structure morphogenesis,cellular component organization or biogenesis,transmembrane receptor protein tyrosine kinase signaling pathwa…	bta04510,bta05205,bta05200,bta05215,bta04012,bta04066,bta05212,bta04520,bta05219,bta05213,bta05223,bta04020,bta05206	Focal adhesion,Proteoglycans in cancer,Pathways in cancer,Prostate cancer,ErbB signaling pathway,HIF-1 signaling pathway,Pancreatic cancer,Adherens junction,Bladder cancer,Endometrial cancer,Non-small cell lung cancer,Calcium signaling pathway,MicroRNAs in cancer
ENSBTAT00000018292	ENSBTAG00000013760	COL4A6	28.9968	1.18216	28.538	-4.59339	0.0387335	0.192569	collagen type IV alpha 6 chain [Source:HGNC Symbol;Acc:HGNC:2208]	GO:0071840,GO:0007169,GO:0016043,GO:0007167,GO:0031012,GO:0044420,GO:0030198,GO:0005578,GO:0043062,GO:1901701,GO:0071495,GO:0005581,GO:0005201,GO:0005604,GO:0071417,GO:0009719,GO:1901700,GO:1901699,GO:0010243,GO:0070887,GO:0071310,GO:0071229,GO:0071230,GO:0044421,GO:0005198,GO:0005576,GO:1901698,GO:0001101,GO:0043200,GO:0038065,GO:0010033,GO:0005575,GO:0038063,GO:0005587,GO:0030935,GO:0044699,GO:…	cellular component organization or biogenesis,transmembrane receptor protein tyrosine kinase signaling pathway,cellular component organization,enzyme linked receptor protein signaling pathway,extracellular matrix,extracellular matrix part,extracellular matrix organization,proteinaceous extracellular matrix,extracellular structure organization,cellular response to oxygen-containing compound,cellul…	bta04510,bta04512,bta04151,bta05146,bta05200,bta05222,bta04974	Focal adhesion,ECM-receptor interaction,PI3K-Akt signaling pathway,Amoebiasis,Pathways in cancer,Small cell lung cancer,Protein digestion and absorption
ENSBTAT00000021336	ENSBTAG00000016033	HOXD9	30.6749	0.729088	21.1463	-4.85817	0.00535121	0.115577	homeobox D9 [Source:HGNC Symbol;Acc:HGNC:5140]	GO:0019953,GO:0044702,GO:0005622,GO:0044424,GO:0043226,GO:0043229,GO:0022414,GO:0000003,GO:0043227,GO:0043231,GO:0009566,GO:0007338,GO:0009653,GO:0043228,GO:0043232,GO:0009888,GO:0044767,GO:0044422,GO:0032502,GO:0048869,GO:0044446,GO:0043009,GO:0048856,GO:0009790,GO:0009792,GO:0001501,GO:0048705,GO:0007422,GO:0009887,GO:0061061,GO:0048468,GO:0060538,GO:0030154,GO:0048598,GO:0048568,GO:0005634,GO:…	sexual reproduction,single organism reproductive process,intracellular,intracellular part,organelle,intracellular organelle,reproductive process,reproduction,membrane-bounded organelle,intracellular membrane-bounded organelle,fertilization,single fertilization,anatomical structure morphogenesis,non-membrane-bounded organelle,intracellular non-membrane-bounded organelle,tissue development,single-o…	--	--
ENSBTAT00000038724	ENSBTAG00000007348	STRA6	132.784	0.387837	11.388	-4.87592	0.00786544	0.124002	stimulated by retinoic acid 6 [Source:HGNC Symbol;Acc:HGNC:30650]	GO:0022414,GO:0000003,GO:0072358,GO:0072359,GO:0001944,GO:0001568,GO:0048514,GO:0048646,GO:0009653,GO:0009888,GO:0007507,GO:0035295,GO:0030323,GO:0030324,GO:0003279,GO:0044767,GO:0060541,GO:0032502,GO:0048589,GO:0060429,GO:0003006,GO:0003281,GO:0048856,GO:0009790,GO:0060539,GO:0060428,GO:0001822,GO:0072001,GO:0003177,GO:0003184,GO:0003205,GO:0009887,GO:0061156,GO:0061061,GO:0055123,GO:0001655,GO:…	reproductive process,reproduction,cardiovascular system development,circulatory system development,vasculature development,blood vessel development,blood vessel morphogenesis,anatomical structure formation involved in morphogenesis,anatomical structure morphogenesis,tissue development,heart development,tube development,respiratory tube development,lung development,cardiac septum development,singl…	--	--
ENSBTAT00000019148	ENSBTAG00000030425	ID3	26.4555	2.52985	84.8568	-5.06791	0.0180171	0.151373	inhibitor of DNA binding 3, HLH protein [Source:HGNC Symbol;Acc:HGNC:5362]	GO:0005737,GO:0005622,GO:0044424,GO:0043226,GO:0043229,GO:0043227,GO:0072358,GO:0072359,GO:0043231,GO:0009653,GO:0009888,GO:0007507,GO:0044767,GO:0032502,GO:0060429,GO:0048869,GO:0048856,GO:0009790,GO:0050793,GO:0001822,GO:0072001,GO:1901701,GO:0001503,GO:0030855,GO:0019904,GO:0043167,GO:2000026,GO:0001656,GO:0009887,GO:0061061,GO:0001655,GO:0042692,GO:0031406,GO:0001649,GO:0048468,GO:0060538,GO:…	cytoplasm,intracellular,intracellular part,organelle,intracellular organelle,membrane-bounded organelle,cardiovascular system development,circulatory system development,intracellular membrane-bounded organelle,anatomical structure morphogenesis,tissue development,heart development,single-organism developmental process,developmental process,epithelium development,cellular developmental process,ana…	bta04550,bta04350	Signaling pathways regulating pluripotency of stem cells,TGF-beta signaling pathway
ENSBTAT00000002600	ENSBTAG00000002006	THBS1	85.3265	0.28554	20.0664	-6.13494	0.0492403	0.211179	thrombospondin 1 [Source:HGNC Symbol;Acc:HGNC:11785]	GO:0005737,GO:0005622,GO:0044424,GO:0043226,GO:0043229,GO:0044444,GO:0043227,GO:0072358,GO:0072359,GO:0043231,GO:0001944,GO:0006928,GO:0001568,GO:0048514,GO:0048646,GO:0001525,GO:0048870,GO:0051674,GO:0009653,GO:0071840,GO:0007169,GO:0051270,GO:0040011,GO:0016043,GO:0071363,GO:2000145,GO:0070848,GO:0005518,GO:0007167,GO:0040012,GO:0030334,GO:0031982,GO:0031012,GO:0043542,GO:0007160,GO:0002040,GO:…	cytoplasm,intracellular,intracellular part,organelle,intracellular organelle,cytoplasmic part,membrane-bounded organelle,cardiovascular system development,circulatory system development,intracellular membrane-bounded organelle,vasculature development,cellular component movement,blood vessel development,blood vessel morphogenesis,anatomical structure formation involved in morphogenesis,angiogenesi…	bta04510,bta04512,bta04151,bta05205,bta04015,bta05144,bta04350,bta05219,bta04145,bta04115,bta05206	Focal adhesion,ECM-receptor interaction,PI3K-Akt signaling pathway,Proteoglycans in cancer,Rap1 signaling pathway,Malaria,TGF-beta signaling pathway,Bladder cancer,Phagosome,p53 signaling pathway,MicroRNAs in cancer
ENSBTAT00000008574	ENSBTAG00000006535	IRS4	154.869	0.177595	14.9676	-6.3971	0.00865216	0.127067	insulin receptor substrate 4 [Source:HGNC Symbol;Acc:HGNC:6128]	GO:0005737,GO:0005622,GO:0044424,GO:0044444,GO:0007169,GO:0007167,GO:0032403,GO:0008286,GO:0005829,GO:1901701,GO:0071495,GO:1901652,GO:0005158,GO:0032869,GO:0032868,GO:0071375,GO:0043434,GO:1901653,GO:0071417,GO:0019216,GO:0009719,GO:0005515,GO:0032870,GO:1901700,GO:1901699,GO:0010243,GO:0070887,GO:0044710,GO:0044464,GO:0071310,GO:0009725,GO:0005623,GO:0005102,GO:1901698,GO:0005488,GO:0010033,GO:…	cytoplasm,intracellular,intracellular part,cytoplasmic part,transmembrane receptor protein tyrosine kinase signaling pathway,enzyme linked receptor protein signaling pathway,protein complex binding,insulin receptor signaling pathway,cytosol,cellular response to oxygen-containing compound,cellular response to endogenous stimulus,response to peptide,insulin receptor binding,cellular response to ins…	bta04152,bta04910,bta04022,bta04068,bta04930,bta04920	AMPK signaling pathway,Insulin signaling pathway,cGMP-PKG signaling pathway,FoxO signaling pathway,Type II diabetes mellitus,Adipocytokine signaling pathway
ENSBTAT00000047589	ENSBTAG00000005260	SPP1	5384.82	0.267705	39.6768	-7.21151	0.0113184	0.134619	osteopontin precursor [Source:RefSeq peptide;Acc:NP_776612]	GO:0005737,GO:0005622,GO:0044424,GO:0043226,GO:0043229,GO:0044444,GO:0043227,GO:0043231,GO:0031982,GO:0031988,GO:0007155,GO:0022610,GO:0071394,GO:0070062,GO:0043230,GO:0065010,GO:1901701,GO:0001503,GO:0071495,GO:0033574,GO:1901655,GO:1901654,GO:0032879,GO:0009719,GO:0097306,GO:0032870,GO:1901700,GO:0070887,GO:0005794,GO:0044710,GO:0044464,GO:0071310,GO:0009725,GO:0005623,GO:0046883,GO:0044421,GO:…	cytoplasm,intracellular,intracellular part,organelle,intracellular organelle,cytoplasmic part,membrane-bounded organelle,intracellular membrane-bounded organelle,vesicle,membrane-bounded vesicle,cell adhesion,biological adhesion,cellular response to testosterone stimulus,extracellular vesicular exosome,extracellular organelle,extracellular membrane-bounded organelle,cellular response to oxygen-co…	bta04510,bta04512,bta04151,bta04620	Focal adhesion,ECM-receptor interaction,PI3K-Akt signaling pathway,Toll-like receptor signaling pathway
