# Supplementary material for: Analysis of Long Non-Coding RNA and mRNA Expression Profiling in Immature and Mature Bovine (Bos taurus) Testes
Source: Front Genet. 2019 Jul 5;10:646. doi: 10.3389/fgene.2019.00646 (PMC6624472; doi:10.3389/fgene.2019.00646)
Supplement: Supplementary file 10 [file Table_10.xlsx]

## Sheet: Sheet1
Chromosome	lncRNA_ID	lncRNA_Gene_ID	lncRNA_Gene_Symbol	lncRNA_Status	lncRNA_Start	lncRNA_End	lncRNA_Strand	log2(foldchange)	pvalue	mRNA_ID	mRNA_Gene_Id	mRNA_Gene_Symbol	mRNA_Gene_Description	mRNA_Start	mRNA_End	mRNA_Strand	log2(foldchange)	pvalue	padjust	Distance	Location
19	LNC_009761	XLOC_112189	--	Novel_lncRNA	48424441	48427642	-	3.93893	0.0238945	ENSBTAT00000054728	ENSBTAG00000038138	--	--	48476541	48487616	+	8.40288	0.00877998	0.127067	48898	upstream
1	LNC_000926	XLOC_013502	--	Novel_lncRNA	95163542	95170782	-	-2.7188	0.0176806	ENSBTAT00000061217	ENSBTAG00000031802	SPATA16	spermatogenesis associated 16 [Source:HGNC Symbol;Acc:HGNC:29935]	94965198	95364350	+	7.28433	0.0208795	0.156846	-7241	antisense
19	LNC_009761	XLOC_112189	--	Novel_lncRNA	48424441	48427642	-	3.93893	0.0238945	ENSBTAT00000061106	ENSBTAG00000024950	ACE	angiotensin I converting enzyme (peptidyl-dipeptidase A) 3 precursor [Source:RefSeq peptide;Acc:NP_001193597]	48447902	48467904	+	4.01477	0.0354825	0.186976	20259	upstream
9	LNC_023085	XLOC_279854	--	Novel_lncRNA	72944352	72969863	-	inf	0.00594353	ENSBTAT00000029098	ENSBTAG00000021827	TCF21	transcription factor 21 [Source:HGNC Symbol;Acc:HGNC:11632]	73063429	73066402	+	-4.24798	0.00404333	0.111388	93565	upstream
7	LNC_020720	XLOC_244810	--	Novel_lncRNA	45761354	45765468	+	inf	0.000991128	ENSBTAT00000031583	ENSBTAG00000020229	ATP8B3	ATPase phospholipid transporting 8B3 [Source:HGNC Symbol;Acc:HGNC:13535]	45738428	45760463	-	6.19111	0.0127897	0.137933	890	upstream
22	LNC_012735	XLOC_149133	--	Novel_lncRNA	29976744	30025652	-	inf	0.0124972	ENSBTAT00000025743	ENSBTAG00000019330	PROK2	prokineticin 2 [Source:HGNC Symbol;Acc:HGNC:18455]	30035342	30044548	+	6.02518	0.006547	0.119159	9689	upstream
22	LNC_012735	XLOC_149133	--	Novel_lncRNA	29976744	30025652	-	inf	0.0124972	ENSBTAT00000025742	ENSBTAG00000019330	PROK2	prokineticin 2 [Source:HGNC Symbol;Acc:HGNC:18455]	30035342	30044548	+	6.56336	0.0459344	0.205166	9689	upstream
17	LNC_008211	XLOC_097105	--	Novel_lncRNA	71980869	71994521	-	inf	0.0182111	ENSBTAT00000025485	ENSBTAG00000019146	OSBP2	oxysterol binding protein 2 [Source:HGNC Symbol;Acc:HGNC:8504]	71771703	71894872	+	7.82812	0.00816484	0.12488	85996	downstream
17	LNC_007853	XLOC_093002	--	Novel_lncRNA	71962187	71972510	+	-4.39381	0.015916	ENSBTAT00000025485	ENSBTAG00000019146	OSBP2	oxysterol binding protein 2 [Source:HGNC Symbol;Acc:HGNC:8504]	71771703	71894872	+	7.82812	0.00816484	0.12488	67314	downstream
17	LNC_007852	XLOC_093002	--	Novel_lncRNA	71962187	71972510	+	-3.68868	0.00685473	ENSBTAT00000025485	ENSBTAG00000019146	OSBP2	oxysterol binding protein 2 [Source:HGNC Symbol;Acc:HGNC:8504]	71771703	71894872	+	7.82812	0.00816484	0.12488	67314	downstream
17	LNC_007851	XLOC_093002	--	Novel_lncRNA	71962187	71972510	+	-1.896	0.00583628	ENSBTAT00000025485	ENSBTAG00000019146	OSBP2	oxysterol binding protein 2 [Source:HGNC Symbol;Acc:HGNC:8504]	71771703	71894872	+	7.82812	0.00816484	0.12488	67314	downstream
9	LNC_023188	XLOC_281214	--	Novel_lncRNA	100234568	100236651	-	10.47	0.000494772	ENSBTAT00000014748	ENSBTAG00000011106	PACRG	parkin coregulated [Source:HGNC Symbol;Acc:HGNC:19152]	99649262	100180707	+	7.8253	0.00933508	0.128033	53860	downstream
1	LNC_000241	XLOC_003936	--	Novel_lncRNA	69038609	69171494	+	-4.17067	0.0192726	ENSBTAT00000009113	ENSBTAG00000006947	ROPN1	Bos taurus rhophilin associated tail protein 1 (ROPN1), mRNA. [Source:RefSeq mRNA;Acc:NM_001075900]	68954525	68989623	-	9.91951	0.00350609	0.110457	48985	upstream
4	LNC_017955	XLOC_209514	--	Novel_lncRNA	5624180	5636326	-	inf	0.0434061	ENSBTAT00000007229	ENSBTAG00000005499	ZPBP	zona pellucida-binding protein 1 [Source:RefSeq peptide;Acc:NP_001033700]	5727483	5820313	+	4.29343	0.00817078	0.12488	91156	upstream
4	LNC_017583	XLOC_202845	--	Novel_lncRNA	5891687	5900564	+	3.51878	0.0364029	ENSBTAT00000007229	ENSBTAG00000005499	ZPBP	zona pellucida-binding protein 1 [Source:RefSeq peptide;Acc:NP_001033700]	5727483	5820313	+	4.29343	0.00817078	0.12488	71373	downstream
7	LNC_020511	XLOC_242149	--	Novel_lncRNA	4300139	4312321	+	6.22112	0.00925732	ENSBTAT00000006074	ENSBTAG00000004630	COMP	cartilage oligomeric matrix protein precursor [Source:RefSeq peptide;Acc:NP_001159989]	4354380	4361950	+	6.68548	0.0298145	0.175155	42058	upstream
13	LNC_004939	XLOC_059734	--	Novel_lncRNA	75174464	75179238	-	inf	0.0412161	ENSBTAT00000001959	ENSBTAG00000001495	SPINLW1	Bos taurus serine peptidase inhibitor-like, with Kunitz and WAP domains 1 (eppin) (SPINLW1), mRNA. [Source:RefSeq mRNA;Acc:NM_001077062]	75122286	75129707	-	9.17097	0.00456627	0.112832	44756	upstream
