# Supplementary material for: Analysis of Long Non-Coding RNA and mRNA Expression Profiling in Immature and Mature Bovine (Bos taurus) Testes
Source: Front Genet. 2019 Jul 5;10:646. doi: 10.3389/fgene.2019.00646 (PMC6624472; doi:10.3389/fgene.2019.00646)
Supplement: Supplementary file 11 [file Table_11.xlsx]

## Sheet: Sheet1
transcript_id	gene_id	gene_name	feature_id	adult_FPKM	neonatal_FPKM	log2(foldchange)	pvalue	qvalue	Status	Target_prediction_method	Target_gene_id	Target_official_symbol	Target_description	Target_GO_id	Target_GO_description	Target_KO_id	Target_KO_description
LNC_000281	XLOC_004451	-	0.0473466	18.2894	0.077766	7.87766	0.0206895	0.156846	Novel_lncRNA	co_expression	ENSBTAG00000034391	EQTN	equatorin [Source:HGNC Symbol;Acc:HGNC:1359]	GO:0097223,GO:0019953,GO:0044702,GO:0032504,GO:0005737,GO:0001669,GO:0005622,GO:0044424,GO:0043226,GO:0043229,GO:0022414,GO:0022412,GO:0048610,GO:0000003,GO:0044444,GO:0043227,GO:0043231,GO:0009566,GO:0007338,GO:0045026,GO:0007342,GO:0071840,GO:0016043,GO:0007340,GO:0031982,GO:0030141,GO:0031988,GO:0044422,GO:0044446,GO:0017156,GO:0031410,GO:0016044,GO:0061024,GO:0016023,GO:0012505,GO:0002080,GO:…	sperm part,sexual reproduction,single organism reproductive process,multicellular organism reproduction,cytoplasm,acrosomal vesicle,intracellular,intracellular part,organelle,intracellular organelle,reproductive process,cellular process involved in reproduction in multicellular organism,cellular process involved in reproduction,reproduction,cytoplasmic part,membrane-bounded organelle,intracellula…	--	--
LNC_000281	XLOC_004451	-	0.0473466	18.2894	0.077766	7.87766	0.0206895	0.156846	Novel_lncRNA	co_expression	ENSBTAG00000007800	TBC1D21	TBC1 domain family member 21 [Source:HGNC Symbol;Acc:HGNC:28536]	GO:0097223,GO:0005737,GO:0001669,GO:0005622,GO:0044424,GO:0043226,GO:0043229,GO:0044444,GO:0043227,GO:0043231,GO:0071840,GO:0016043,GO:0031982,GO:0030141,GO:0031988,GO:0031410,GO:0016044,GO:0070062,GO:0043230,GO:0065010,GO:0061024,GO:0016023,GO:0012505,GO:0008047,GO:0006944,GO:0051128,GO:0006996,GO:0033043,GO:0032879,GO:0006886,GO:0019899,GO:0031338,GO:0005515,GO:0061025,GO:0060627,GO:0008092,GO:…	sperm part,cytoplasm,acrosomal vesicle,intracellular,intracellular part,organelle,intracellular organelle,cytoplasmic part,membrane-bounded organelle,intracellular membrane-bounded organelle,cellular component organization or biogenesis,cellular component organization,vesicle,secretory granule,membrane-bounded vesicle,cytoplasmic vesicle,cellular membrane organization,extracellular vesicular exos…	--	--
LNC_000281	XLOC_004451	-	0.0473466	18.2894	0.077766	7.87766	0.0206895	0.156846	Novel_lncRNA	co_expression	ENSBTAG00000005638	CABYR	calcium binding tyrosine phosphorylation regulated [Source:HGNC Symbol;Acc:HGNC:15569]	GO:0097223,GO:0005737,GO:0005622,GO:0044424,GO:0043226,GO:0043229,GO:0031514,GO:0005929,GO:0044444,GO:0043227,GO:0036126,GO:0043231,GO:0044441,GO:0044422,GO:0035686,GO:0042995,GO:0044446,GO:0005829,GO:0097228,GO:0044463,GO:0019904,GO:0043167,GO:0005509,GO:0046872,GO:0046982,GO:0043169,GO:0046983,GO:0005515,GO:0005634,GO:0097229,GO:0044464,GO:0005623,GO:0005488,GO:0005575,GO:0003674	sperm part,cytoplasm,intracellular,intracellular part,organelle,intracellular organelle,motile cilium,cilium,cytoplasmic part,membrane-bounded organelle,sperm flagellum,intracellular membrane-bounded organelle,cilium part,organelle part,sperm fibrous sheath,cell projection,intracellular organelle part,cytosol,sperm principal piece,cell projection part,protein domain specific binding,ion binding,c…	--	--
LNC_000281	XLOC_004451	-	0.0473466	18.2894	0.077766	7.87766	0.0206895	0.156846	Novel_lncRNA	co_expression	ENSBTAG00000019912	CNTD1	cyclin N-terminal domain containing 1 [Source:HGNC Symbol;Acc:HGNC:26847]	GO:0019953,GO:0007283,GO:0048232,GO:0044702,GO:0007276,GO:0032504,GO:0048609,GO:0022414,GO:0048610,GO:0000003,GO:0007049,GO:0006259,GO:0022402,GO:0043170,GO:0071704,GO:0044260,GO:0051321,GO:0008152,GO:0044238,GO:0007131,GO:0035825,GO:0044237,GO:0007127,GO:0006310,GO:0007126,GO:0006807,GO:0034641,GO:0006139,GO:0046483,GO:0090304,GO:0006725,GO:1901360,GO:0044699,GO:0032501,GO:0044763,GO:0009987,GO:…	sexual reproduction,spermatogenesis,male gamete generation,single organism reproductive process,gamete generation,multicellular organism reproduction,multicellular organismal reproductive process,reproductive process,cellular process involved in reproduction,reproduction,cell cycle,DNA metabolic process,cell cycle process,macromolecule metabolic process,organic substance metabolic process,cellula…	--	--
LNC_000281	XLOC_004451	-	0.0473466	18.2894	0.077766	7.87766	0.0206895	0.156846	Novel_lncRNA	co_expression	ENSBTAG00000047417	CYLC1	Bos taurus cylicin, basic protein of sperm head cytoskeleton 1 (CYLC1), mRNA. [Source:RefSeq mRNA;Acc:NM_174302]	GO:0097223,GO:0005737,GO:0001669,GO:0005622,GO:0044424,GO:0043226,GO:0043229,GO:0044444,GO:0043227,GO:0043231,GO:0071840,GO:0016043,GO:0031982,GO:0030141,GO:0031988,GO:0044422,GO:0044446,GO:0031410,GO:0007010,GO:0016023,GO:0006996,GO:0043159,GO:0005634,GO:0044464,GO:0005623,GO:0005198,GO:0044433,GO:0005575,GO:0044437,GO:0005773,GO:0005200,GO:0044699,GO:0044763,GO:0009987,GO:0008150,GO:0003674	sperm part,cytoplasm,acrosomal vesicle,intracellular,intracellular part,organelle,intracellular organelle,cytoplasmic part,membrane-bounded organelle,intracellular membrane-bounded organelle,cellular component organization or biogenesis,cellular component organization,vesicle,secretory granule,membrane-bounded vesicle,organelle part,intracellular organelle part,cytoplasmic vesicle,cytoskeleton or…	--	--
LNC_000281	XLOC_004451	-	0.0473466	18.2894	0.077766	7.87766	0.0206895	0.156846	Novel_lncRNA	co_expression	ENSBTAG00000000029	LYZL6	lysozyme like 6 [Source:HGNC Symbol;Acc:HGNC:29614]	GO:0097223,GO:0019953,GO:0044702,GO:0032504,GO:0005622,GO:0044424,GO:0043226,GO:0043229,GO:0031514,GO:0022414,GO:0022412,GO:0005929,GO:0048610,GO:0000003,GO:0043227,GO:0036126,GO:0043231,GO:0009566,GO:0007338,GO:0045026,GO:0007342,GO:0071840,GO:0044441,GO:0016043,GO:0044422,GO:0042995,GO:0044446,GO:0016044,GO:0044463,GO:0061024,GO:0003796,GO:0006944,GO:0097225,GO:0003824,GO:0061025,GO:0016798,GO:…	sperm part,sexual reproduction,single organism reproductive process,multicellular organism reproduction,intracellular,intracellular part,organelle,intracellular organelle,motile cilium,reproductive process,cellular process involved in reproduction in multicellular organism,cilium,cellular process involved in reproduction,reproduction,membrane-bounded organelle,sperm flagellum,intracellular membra…	--	--
LNC_000281	XLOC_004451	-	0.0473466	18.2894	0.077766	7.87766	0.0206895	0.156846	Novel_lncRNA	co_expression	ENSBTAG00000011106	PACRG	parkin coregulated [Source:HGNC Symbol;Acc:HGNC:19152]	GO:0097223,GO:0019953,GO:0007283,GO:0048232,GO:0044702,GO:0007276,GO:0032504,GO:0005737,GO:0005622,GO:0048609,GO:0044424,GO:0043226,GO:0043229,GO:0031514,GO:0022414,GO:0022412,GO:0005929,GO:0048610,GO:0000003,GO:0044444,GO:0043227,GO:0036126,GO:0048515,GO:0007286,GO:0043231,GO:0007281,GO:0044441,GO:0031982,GO:0009888,GO:0044767,GO:0002064,GO:0044422,GO:0032502,GO:0042995,GO:0060429,GO:0048869,GO:…	sperm part,sexual reproduction,spermatogenesis,male gamete generation,single organism reproductive process,gamete generation,multicellular organism reproduction,cytoplasm,intracellular,multicellular organismal reproductive process,intracellular part,organelle,intracellular organelle,motile cilium,reproductive process,cellular process involved in reproduction in multicellular organism,cilium,cellu…	--	--
LNC_000281	XLOC_004451	-	0.0473466	18.2894	0.077766	7.87766	0.0206895	0.156846	Novel_lncRNA	co_expression	ENSBTAG00000018416	CCDC42	coiled-coil domain containing 42 [Source:HGNC Symbol;Acc:HGNC:26528]	GO:0019953,GO:0007283,GO:0048232,GO:0044702,GO:0007276,GO:0032504,GO:0048609,GO:0022414,GO:0022412,GO:0048610,GO:0000003,GO:0048515,GO:0007286,GO:0007281,GO:0009888,GO:0044767,GO:0002064,GO:0032502,GO:0060429,GO:0048869,GO:0003006,GO:0048856,GO:0030855,GO:0048468,GO:0030154,GO:0044699,GO:0032501,GO:0044763,GO:0009987,GO:0008150	sexual reproduction,spermatogenesis,male gamete generation,single organism reproductive process,gamete generation,multicellular organism reproduction,multicellular organismal reproductive process,reproductive process,cellular process involved in reproduction in multicellular organism,cellular process involved in reproduction,reproduction,spermatid differentiation,spermatid development,germ cell d…	--	--
LNC_000281	XLOC_004451	-	0.0473466	18.2894	0.077766	7.87766	0.0206895	0.156846	Novel_lncRNA	co_expression	ENSBTAG00000008376	C9orf24	chromosome 9 open reading frame 24 [Source:HGNC Symbol;Acc:HGNC:19919]	GO:0019953,GO:0007283,GO:0048232,GO:0044702,GO:0007276,GO:0032504,GO:0005737,GO:0005622,GO:0048609,GO:0044424,GO:0043226,GO:0043229,GO:0022414,GO:0000003,GO:0044444,GO:0015630,GO:0043227,GO:0043231,GO:0005856,GO:0071840,GO:0043228,GO:0043232,GO:0016043,GO:0044430,GO:0043623,GO:0044085,GO:0006461,GO:0070271,GO:0065003,GO:0034622,GO:0071822,GO:0043933,GO:0022607,GO:0044422,GO:0032502,GO:0048869,GO:…	sexual reproduction,spermatogenesis,male gamete generation,single organism reproductive process,gamete generation,multicellular organism reproduction,cytoplasm,intracellular,multicellular organismal reproductive process,intracellular part,organelle,intracellular organelle,reproductive process,reproduction,cytoplasmic part,microtubule cytoskeleton,membrane-bounded organelle,intracellular membrane-…	--	--
LNC_000281	XLOC_004451	-	0.0473466	18.2894	0.077766	7.87766	0.0206895	0.156846	Novel_lncRNA	co_expression	ENSBTAG00000039485	MEIOC	meiosis specific with coiled-coil domain [Source:HGNC Symbol;Acc:HGNC:26670]	GO:0019953,GO:0007283,GO:0048232,GO:0044702,GO:0007276,GO:0032504,GO:0005737,GO:0005622,GO:0048609,GO:0044424,GO:0022414,GO:0022412,GO:0048610,GO:0000003,GO:0007281,GO:0071840,GO:0016043,GO:0044085,GO:0022607,GO:0044767,GO:0032502,GO:0048869,GO:0003006,GO:0048856,GO:0007049,GO:0006996,GO:0048468,GO:0030154,GO:0043489,GO:0048255,GO:0044464,GO:0007059,GO:0005623,GO:0006259,GO:0006281,GO:0022402,GO:…	sexual reproduction,spermatogenesis,male gamete generation,single organism reproductive process,gamete generation,multicellular organism reproduction,cytoplasm,intracellular,multicellular organismal reproductive process,intracellular part,reproductive process,cellular process involved in reproduction in multicellular organism,cellular process involved in reproduction,reproduction,germ cell develo…	--	--
LNC_000281	XLOC_004451	-	0.0473466	18.2894	0.077766	7.87766	0.0206895	0.156846	Novel_lncRNA	co_expression	ENSBTAG00000000960	SPATA25	spermatogenesis associated 25 [Source:HGNC Symbol;Acc:HGNC:16158]	GO:0019953,GO:0007283,GO:0048232,GO:0044702,GO:0007276,GO:0032504,GO:0048609,GO:0022414,GO:0000003,GO:0044699,GO:0032501,GO:0008150	sexual reproduction,spermatogenesis,male gamete generation,single organism reproductive process,gamete generation,multicellular organism reproduction,multicellular organismal reproductive process,reproductive process,reproduction,single-organism process,multicellular organismal process,biological_process	--	--
LNC_000281	XLOC_004451	-	0.0473466	18.2894	0.077766	7.87766	0.0206895	0.156846	Novel_lncRNA	co_expression	ENSBTAG00000010535	TXNDC8	thioredoxin domain containing 8 [Source:HGNC Symbol;Acc:HGNC:31454]	GO:0097223,GO:0019953,GO:0007283,GO:0048232,GO:0044702,GO:0007276,GO:0032504,GO:0005737,GO:0001669,GO:0005622,GO:0048609,GO:0044424,GO:0043226,GO:0043229,GO:0022414,GO:0000003,GO:0044444,GO:0043227,GO:0043231,GO:0031982,GO:0030141,GO:0031988,GO:0031410,GO:0070062,GO:0043230,GO:0065010,GO:0016023,GO:0003824,GO:0044281,GO:0015035,GO:0070887,GO:0015036,GO:0005794,GO:0044710,GO:0044464,GO:0018904,GO:…	sperm part,sexual reproduction,spermatogenesis,male gamete generation,single organism reproductive process,gamete generation,multicellular organism reproduction,cytoplasm,acrosomal vesicle,intracellular,multicellular organismal reproductive process,intracellular part,organelle,intracellular organelle,reproductive process,reproduction,cytoplasmic part,membrane-bounded organelle,intracellular membr…	--	--
LNC_000281	XLOC_004451	-	0.0473466	18.2894	0.077766	7.87766	0.0206895	0.156846	Novel_lncRNA	co_expression	ENSBTAG00000047402	FAM170B	family with sequence similarity 170 member B [Source:HGNC Symbol;Acc:HGNC:19736]	GO:0097223,GO:0019953,GO:0044702,GO:0005737,GO:0001669,GO:0005622,GO:0044424,GO:0043226,GO:0043229,GO:0022414,GO:0048610,GO:0000003,GO:0044444,GO:0043227,GO:0043231,GO:0009566,GO:0007338,GO:0007340,GO:0031982,GO:0030141,GO:0031988,GO:0044422,GO:0044446,GO:2000243,GO:0017156,GO:0031410,GO:0016023,GO:0012505,GO:0002080,GO:0031090,GO:2000241,GO:0002081,GO:0032879,GO:0060046,GO:0080154,GO:0045956,GO:…	sperm part,sexual reproduction,single organism reproductive process,cytoplasm,acrosomal vesicle,intracellular,intracellular part,organelle,intracellular organelle,reproductive process,cellular process involved in reproduction,reproduction,cytoplasmic part,membrane-bounded organelle,intracellular membrane-bounded organelle,fertilization,single fertilization,acrosome reaction,vesicle,secretory gran…	--	--
LNC_000281	XLOC_004451	-	0.0473466	18.2894	0.077766	7.87766	0.0206895	0.156846	Novel_lncRNA	co_expression	ENSBTAG00000018316	ZMYND15	zinc finger MYND-type containing 15 [Source:HGNC Symbol;Acc:HGNC:20997]	GO:0019953,GO:0007283,GO:0048232,GO:0044702,GO:0007276,GO:0032504,GO:0005737,GO:0005622,GO:0048609,GO:0044424,GO:0043226,GO:0043229,GO:0022414,GO:0022412,GO:0048610,GO:0000003,GO:0043227,GO:0048515,GO:0007286,GO:0043231,GO:0007281,GO:0009888,GO:0044767,GO:0002064,GO:0032502,GO:0060429,GO:0048869,GO:0003006,GO:0048856,GO:0030855,GO:0048468,GO:0030154,GO:0019899,GO:0005515,GO:0005634,GO:0044464,GO:…	sexual reproduction,spermatogenesis,male gamete generation,single organism reproductive process,gamete generation,multicellular organism reproduction,cytoplasm,intracellular,multicellular organismal reproductive process,intracellular part,organelle,intracellular organelle,reproductive process,cellular process involved in reproduction in multicellular organism,cellular process involved in reproduc…	--	--
LNC_000281	XLOC_004451	-	0.0473466	18.2894	0.077766	7.87766	0.0206895	0.156846	Novel_lncRNA	co_expression	ENSBTAG00000002856	MEIG1	meiosis/spermiogenesis associated 1 [Source:HGNC Symbol;Acc:HGNC:23429]	GO:0019953,GO:0007283,GO:0048232,GO:0044702,GO:0007276,GO:0032504,GO:0005622,GO:0048609,GO:0044424,GO:0043226,GO:0043229,GO:0022414,GO:0000003,GO:0043227,GO:0043231,GO:0032502,GO:0048869,GO:0030154,GO:0005634,GO:0044464,GO:0005623,GO:0005575,GO:0044699,GO:0032501,GO:0044763,GO:0009987,GO:0008150	sexual reproduction,spermatogenesis,male gamete generation,single organism reproductive process,gamete generation,multicellular organism reproduction,intracellular,multicellular organismal reproductive process,intracellular part,organelle,intracellular organelle,reproductive process,reproduction,membrane-bounded organelle,intracellular membrane-bounded organelle,developmental process,cellular dev…	--	--
LNC_000281	XLOC_004451	-	0.0473466	18.2894	0.077766	7.87766	0.0206895	0.156846	Novel_lncRNA	co_expression	ENSBTAG00000016060	CREM	cAMP responsive element modulator [Source:HGNC Symbol;Acc:HGNC:2352]	GO:0019953,GO:0007283,GO:0048232,GO:0044702,GO:0007276,GO:0032504,GO:0005622,GO:0048609,GO:0044424,GO:0043226,GO:0043229,GO:0022414,GO:0000003,GO:0043227,GO:0043231,GO:0044422,GO:0044446,GO:1901135,GO:1901564,GO:0005634,GO:0044710,GO:0044464,GO:0048523,GO:0005623,GO:0006664,GO:0005488,GO:0043170,GO:0031324,GO:0005575,GO:0009892,GO:0048519,GO:0048522,GO:0044255,GO:0010628,GO:0071704,GO:0044260,GO:…	sexual reproduction,spermatogenesis,male gamete generation,single organism reproductive process,gamete generation,multicellular organism reproduction,intracellular,multicellular organismal reproductive process,intracellular part,organelle,intracellular organelle,reproductive process,reproduction,membrane-bounded organelle,intracellular membrane-bounded organelle,organelle part,intracellular organ…	bta04261,bta05166	Adrenergic signaling in cardiomyocytes,HTLV-I infection
LNC_000281	XLOC_004451	-	0.0473466	18.2894	0.077766	7.87766	0.0206895	0.156846	Novel_lncRNA	co_expression	ENSBTAG00000009105	ACSBG2	acyl-CoA synthetase bubblegum family member 2 [Source:HGNC Symbol;Acc:HGNC:24174]	GO:0005737,GO:0005622,GO:0044424,GO:0043226,GO:0043229,GO:0044444,GO:0043227,GO:0043231,GO:0005829,GO:0016790,GO:0003824,GO:0005739,GO:0043436,GO:0016289,GO:0044281,GO:0016788,GO:0006082,GO:0044710,GO:0044464,GO:0005623,GO:0019752,GO:0047617,GO:0016787,GO:0005575,GO:0044255,GO:0071704,GO:0008152,GO:0044238,GO:0032787,GO:0044237,GO:0006629,GO:0016877,GO:0016874,GO:0004467,GO:0006631,GO:0001676,GO:…	cytoplasm,intracellular,intracellular part,organelle,intracellular organelle,cytoplasmic part,membrane-bounded organelle,intracellular membrane-bounded organelle,cytosol,thiolester hydrolase activity,catalytic activity,mitochondrion,oxoacid metabolic process,CoA hydrolase activity,small molecule metabolic process,hydrolase activity, acting on ester bonds,organic acid metabolic process,single-orga…	bta01100,bta01212,bta00071,bta00061,bta04920,bta03320	Metabolic pathways,Fatty acid metabolism,Fatty acid degradation,Fatty acid biosynthesis,Adipocytokine signaling pathway,PPAR signaling pathway
LNC_000281	XLOC_004451	-	0.0473466	18.2894	0.077766	7.87766	0.0206895	0.156846	Novel_lncRNA	co_expression	ENSBTAG00000019469	SPACA1	sperm acrosome associated 1 [Source:HGNC Symbol;Acc:HGNC:14967]	GO:0097223,GO:0019953,GO:0007283,GO:0048232,GO:0044702,GO:0007276,GO:0032504,GO:0005737,GO:0001669,GO:0005622,GO:0048609,GO:0044424,GO:0043226,GO:0043229,GO:0022414,GO:0022412,GO:0048610,GO:0000003,GO:0044444,GO:0043227,GO:0048515,GO:0007286,GO:0043231,GO:0007281,GO:0048646,GO:0009653,GO:0071840,GO:0016043,GO:0044085,GO:0031982,GO:0009888,GO:0022607,GO:0030141,GO:0031988,GO:0044767,GO:0002064,GO:…	sperm part,sexual reproduction,spermatogenesis,male gamete generation,single organism reproductive process,gamete generation,multicellular organism reproduction,cytoplasm,acrosomal vesicle,intracellular,multicellular organismal reproductive process,intracellular part,organelle,intracellular organelle,reproductive process,cellular process involved in reproduction in multicellular organism,cellular…	--	--
LNC_000281	XLOC_004451	-	0.0473466	18.2894	0.077766	7.87766	0.0206895	0.156846	Novel_lncRNA	co_expression	ENSBTAG00000024582	RPL10L	ribosomal protein L10 like [Source:HGNC Symbol;Acc:HGNC:17976]	GO:0019953,GO:0007283,GO:0048232,GO:0044702,GO:0007276,GO:0032504,GO:0005737,GO:0005622,GO:0048609,GO:0044424,GO:0043226,GO:0043229,GO:0022414,GO:0000003,GO:0044444,GO:0043227,GO:0043231,GO:0071840,GO:0043228,GO:0043232,GO:0016043,GO:0005840,GO:0044085,GO:0065003,GO:0034622,GO:0043933,GO:0022607,GO:0022626,GO:0044422,GO:0044446,GO:0005829,GO:0022613,GO:0070925,GO:0044391,GO:0022618,GO:0044445,GO:…	sexual reproduction,spermatogenesis,male gamete generation,single organism reproductive process,gamete generation,multicellular organism reproduction,cytoplasm,intracellular,multicellular organismal reproductive process,intracellular part,organelle,intracellular organelle,reproductive process,reproduction,cytoplasmic part,membrane-bounded organelle,intracellular membrane-bounded organelle,cellula…	bta03010	Ribosome
LNC_000281	XLOC_004451	-	0.0473466	18.2894	0.077766	7.87766	0.0206895	0.156846	Novel_lncRNA	co_expression	ENSBTAG00000015150	IL12A	interleukin 12A [Source:HGNC Symbol;Acc:HGNC:5969]	GO:0005737,GO:0005622,GO:0044424,GO:0006928,GO:0048870,GO:0051674,GO:0051270,GO:0040011,GO:2000145,GO:0040012,GO:0030334,GO:0051272,GO:2000147,GO:0030335,GO:0016477,GO:0044767,GO:0040017,GO:0010224,GO:0032502,GO:0007155,GO:0022610,GO:0048869,GO:0016310,GO:0018212,GO:0048856,GO:0018108,GO:0050793,GO:1901701,GO:0050920,GO:0032816,GO:0009411,GO:2000026,GO:0006468,GO:0033002,GO:0006793,GO:0006796,GO:…	cytoplasm,intracellular,intracellular part,cellular component movement,cell motility,localization of cell,regulation of cellular component movement,locomotion,regulation of cell motility,regulation of locomotion,regulation of cell migration,positive regulation of cellular component movement,positive regulation of cell motility,positive regulation of cell migration,cell migration,single-organism d…	bta05144,bta05146,bta05143,bta05330,bta05145,bta05140,bta05142,bta04940,bta05134,bta05152,bta05133,bta04622,bta05321,bta04630,bta05164,bta04620,bta04060,bta05162,bta05168	Malaria,Amoebiasis,African trypanosomiasis,Allograft rejection,Toxoplasmosis,Leishmaniasis,Chagas disease (American trypanosomiasis),Type I diabetes mellitus,Legionellosis,Tuberculosis,Pertussis,RIG-I-like receptor signaling pathway,Inflammatory bowel disease (IBD),Jak-STAT signaling pathway,Influenza A,Toll-like receptor signaling pathway,Cytokine-cytokine receptor interaction,Measles,Herpes sim…
LNC_000281	XLOC_004451	-	0.0473466	18.2894	0.077766	7.87766	0.0206895	0.156846	Novel_lncRNA	co_expression	ENSBTAG00000001997	MROH2B	maestro heat like repeat family member 2B [Source:HGNC Symbol;Acc:HGNC:26857]	GO:0097223,GO:0005737,GO:0001669,GO:0005622,GO:0044424,GO:0043226,GO:0043229,GO:0031514,GO:0005929,GO:0044444,GO:0043227,GO:0036126,GO:0043231,GO:0044441,GO:0031982,GO:0030141,GO:0031988,GO:0044422,GO:0042995,GO:0044446,GO:0031410,GO:0044463,GO:0016023,GO:0097225,GO:0044464,GO:0005623,GO:0010737,GO:0035556,GO:0005575,GO:0007243,GO:0044699,GO:0044763,GO:0009987,GO:0008150,GO:0051716,GO:0007165,GO:…	sperm part,cytoplasm,acrosomal vesicle,intracellular,intracellular part,organelle,intracellular organelle,motile cilium,cilium,cytoplasmic part,membrane-bounded organelle,sperm flagellum,intracellular membrane-bounded organelle,cilium part,vesicle,secretory granule,membrane-bounded vesicle,organelle part,cell projection,intracellular organelle part,cytoplasmic vesicle,cell projection part,cytopla…	--	--
LNC_000281	XLOC_004451	-	0.0473466	18.2894	0.077766	7.87766	0.0206895	0.156846	Novel_lncRNA	co_expression	ENSBTAG00000032560	--	--	GO:0097223,GO:0019953,GO:0007283,GO:0048232,GO:0044702,GO:0007276,GO:0032504,GO:0005737,GO:0001669,GO:0005622,GO:0048609,GO:0044424,GO:0043226,GO:0043229,GO:0022414,GO:0022412,GO:0048610,GO:0000003,GO:0044444,GO:0043227,GO:0048515,GO:0007286,GO:0043231,GO:0009566,GO:0007338,GO:0007281,GO:0007340,GO:0031982,GO:0009888,GO:0030141,GO:0031988,GO:0044767,GO:0002064,GO:0032502,GO:0042995,GO:0060429,GO:…	sperm part,sexual reproduction,spermatogenesis,male gamete generation,single organism reproductive process,gamete generation,multicellular organism reproduction,cytoplasm,acrosomal vesicle,intracellular,multicellular organismal reproductive process,intracellular part,organelle,intracellular organelle,reproductive process,cellular process involved in reproduction in multicellular organism,cellular…	--	--
LNC_000281	XLOC_004451	-	0.0473466	18.2894	0.077766	7.87766	0.0206895	0.156846	Novel_lncRNA	co_expression	ENSBTAG00000016434	PDILT	protein disulfide isomerase like, testis expressed [Source:HGNC Symbol;Acc:HGNC:27338]	GO:0019953,GO:0007283,GO:0048232,GO:0044702,GO:0007276,GO:0032504,GO:0005737,GO:0005622,GO:0048609,GO:0044424,GO:0043226,GO:0043229,GO:0022414,GO:0022412,GO:0048610,GO:0000003,GO:0044444,GO:0043227,GO:0048515,GO:0007286,GO:0043231,GO:0006928,GO:0007281,GO:0048870,GO:0051674,GO:0040011,GO:0009888,GO:0016477,GO:0044767,GO:0002064,GO:0032502,GO:0060429,GO:0048869,GO:0003006,GO:0048856,GO:0005783,GO:…	sexual reproduction,spermatogenesis,male gamete generation,single organism reproductive process,gamete generation,multicellular organism reproduction,cytoplasm,intracellular,multicellular organismal reproductive process,intracellular part,organelle,intracellular organelle,reproductive process,cellular process involved in reproduction in multicellular organism,cellular process involved in reproduc…	--	--
LNC_000281	XLOC_004451	-	0.0473466	18.2894	0.077766	7.87766	0.0206895	0.156846	Novel_lncRNA	co_expression	ENSBTAG00000015569	ENKUR	enkurin, TRPC channel interacting protein [Source:HGNC Symbol;Acc:HGNC:28388]	GO:0097223,GO:0005737,GO:0001669,GO:0005622,GO:0044424,GO:0043226,GO:0043229,GO:0031514,GO:0005929,GO:0044444,GO:0043227,GO:0036126,GO:0043231,GO:0044441,GO:0031982,GO:0030141,GO:0031988,GO:0044422,GO:0042995,GO:0044446,GO:0031410,GO:0097228,GO:0044463,GO:0016023,GO:0005516,GO:0005515,GO:0044464,GO:0005623,GO:0005488,GO:0005575,GO:0003674	sperm part,cytoplasm,acrosomal vesicle,intracellular,intracellular part,organelle,intracellular organelle,motile cilium,cilium,cytoplasmic part,membrane-bounded organelle,sperm flagellum,intracellular membrane-bounded organelle,cilium part,vesicle,secretory granule,membrane-bounded vesicle,organelle part,cell projection,intracellular organelle part,cytoplasmic vesicle,sperm principal piece,cell p…	--	--
LNC_000281	XLOC_004451	-	0.0473466	18.2894	0.077766	7.87766	0.0206895	0.156846	Novel_lncRNA	co_expression	ENSBTAG00000005269	CCNB2	cyclin B2 [Source:HGNC Symbol;Acc:HGNC:1580]	GO:0005737,GO:0005622,GO:0044424,GO:0043226,GO:0043229,GO:0044444,GO:0015630,GO:0043227,GO:0043231,GO:0005856,GO:0043228,GO:0043232,GO:0044430,GO:0005815,GO:0005813,GO:0044767,GO:0044422,GO:0032502,GO:0044446,GO:0043009,GO:0048856,GO:0009790,GO:0009792,GO:0005829,GO:0045296,GO:0001701,GO:0005515,GO:0005634,GO:0050839,GO:0007275,GO:0048731,GO:0044464,GO:0005623,GO:0048872,GO:0005488,GO:0001776,GO:…	cytoplasm,intracellular,intracellular part,organelle,intracellular organelle,cytoplasmic part,microtubule cytoskeleton,membrane-bounded organelle,intracellular membrane-bounded organelle,cytoskeleton,non-membrane-bounded organelle,intracellular non-membrane-bounded organelle,cytoskeletal part,microtubule organizing center,centrosome,single-organism developmental process,organelle part,development…	bta04114,bta04914,bta04068,bta04110,bta04115	Oocyte meiosis,Progesterone-mediated oocyte maturation,FoxO signaling pathway,Cell cycle,p53 signaling pathway
LNC_000281	XLOC_004451	-	0.0473466	18.2894	0.077766	7.87766	0.0206895	0.156846	Novel_lncRNA	co_expression	ENSBTAG00000000344	-	sperm acrosome membrane-associated protein 3 precursor [Source:RefSeq peptide;Acc:NP_001098477]	GO:0019953,GO:0044702,GO:0022414,GO:0000003,GO:0009566,GO:0003796,GO:0003824,GO:0016798,GO:0004553,GO:0016787,GO:0044699,GO:0008150,GO:0003674	sexual reproduction,single organism reproductive process,reproductive process,reproduction,fertilization,lysozyme activity,catalytic activity,hydrolase activity, acting on glycosyl bonds,hydrolase activity, hydrolyzing O-glycosyl compounds,hydrolase activity,single-organism process,biological_process,molecular_function	--	--
LNC_000281	XLOC_004451	-	0.0473466	18.2894	0.077766	7.87766	0.0206895	0.156846	Novel_lncRNA	co_expression	ENSBTAG00000032353	CCDC63	coiled-coil domain containing 63 [Source:HGNC Symbol;Acc:HGNC:26669]	GO:0019953,GO:0007283,GO:0048232,GO:0044702,GO:0007276,GO:0032504,GO:0005622,GO:0048609,GO:0044424,GO:0043226,GO:0043229,GO:0022414,GO:0022412,GO:0048610,GO:0000003,GO:0043227,GO:0048515,GO:0007286,GO:0043231,GO:0006928,GO:0007281,GO:0070286,GO:0003341,GO:0071840,GO:0016043,GO:0043623,GO:0044085,GO:0006461,GO:0070271,GO:0065003,GO:0034622,GO:0071822,GO:0043933,GO:0009888,GO:0022607,GO:0005930,GO:…	sexual reproduction,spermatogenesis,male gamete generation,single organism reproductive process,gamete generation,multicellular organism reproduction,intracellular,multicellular organismal reproductive process,intracellular part,organelle,intracellular organelle,reproductive process,cellular process involved in reproduction in multicellular organism,cellular process involved in reproduction,repro…	--	--
LNC_000281	XLOC_004451	-	0.0473466	18.2894	0.077766	7.87766	0.0206895	0.156846	Novel_lncRNA	co_expression	ENSBTAG00000046298	SYCE3	synaptonemal complex central element protein 3 [Source:HGNC Symbol;Acc:HGNC:35245]	GO:0019953,GO:0007283,GO:0048232,GO:0044702,GO:0007276,GO:0032504,GO:0005622,GO:0048609,GO:0044424,GO:0043226,GO:0043229,GO:0022414,GO:0048610,GO:0000003,GO:0043227,GO:0043231,GO:0071840,GO:0043228,GO:0043232,GO:0016043,GO:0044085,GO:0022607,GO:0044422,GO:0044446,GO:0007049,GO:0006996,GO:0000801,GO:0043065,GO:0005634,GO:0043068,GO:0010941,GO:0010942,GO:0042981,GO:0044464,GO:0043067,GO:0008219,GO:…	sexual reproduction,spermatogenesis,male gamete generation,single organism reproductive process,gamete generation,multicellular organism reproduction,intracellular,multicellular organismal reproductive process,intracellular part,organelle,intracellular organelle,reproductive process,cellular process involved in reproduction,reproduction,membrane-bounded organelle,intracellular membrane-bounded or…	--	--
LNC_000281	XLOC_004451	-	0.0473466	18.2894	0.077766	7.87766	0.0206895	0.156846	Novel_lncRNA	co_expression	ENSBTAG00000018601	LYZL4	lysozyme like 4 [Source:HGNC Symbol;Acc:HGNC:28387]	GO:0097223,GO:0019953,GO:0044702,GO:0005737,GO:0001669,GO:0005622,GO:0044424,GO:0043226,GO:0043229,GO:0031514,GO:0022414,GO:0005929,GO:0000003,GO:0044444,GO:0043227,GO:0036126,GO:0043231,GO:0009566,GO:0031982,GO:0030141,GO:0031988,GO:0042995,GO:0031410,GO:0016023,GO:0003796,GO:0003824,GO:0005634,GO:0016798,GO:0044464,GO:0005623,GO:0044421,GO:0004553,GO:0005576,GO:0016787,GO:0005575,GO:0005615,GO:…	sperm part,sexual reproduction,single organism reproductive process,cytoplasm,acrosomal vesicle,intracellular,intracellular part,organelle,intracellular organelle,motile cilium,reproductive process,cilium,reproduction,cytoplasmic part,membrane-bounded organelle,sperm flagellum,intracellular membrane-bounded organelle,fertilization,vesicle,secretory granule,membrane-bounded vesicle,cell projection…	--	--
LNC_000281	XLOC_004451	-	0.0473466	18.2894	0.077766	7.87766	0.0206895	0.156846	Novel_lncRNA	co_expression	ENSBTAG00000019849	CABS1	calcium binding protein, spermatid associated 1 [Source:HGNC Symbol;Acc:HGNC:30710]	GO:0019953,GO:0007283,GO:0048232,GO:0044702,GO:0007276,GO:0032504,GO:0005737,GO:0005622,GO:0048609,GO:0044424,GO:0043226,GO:0043229,GO:0031514,GO:0022414,GO:0005929,GO:0000003,GO:0044444,GO:0043227,GO:0043231,GO:0044422,GO:0042995,GO:0044446,GO:0043167,GO:0005509,GO:0031967,GO:0031975,GO:0031090,GO:0046872,GO:0005740,GO:0043169,GO:0005739,GO:0044429,GO:0031966,GO:0005743,GO:0044464,GO:0005623,GO:…	sexual reproduction,spermatogenesis,male gamete generation,single organism reproductive process,gamete generation,multicellular organism reproduction,cytoplasm,intracellular,multicellular organismal reproductive process,intracellular part,organelle,intracellular organelle,motile cilium,reproductive process,cilium,reproduction,cytoplasmic part,membrane-bounded organelle,intracellular membrane-boun…	--	--
LNC_000281	XLOC_004451	-	0.0473466	18.2894	0.077766	7.87766	0.0206895	0.156846	Novel_lncRNA	co_expression	ENSBTAG00000009408	ADAM2	disintegrin and metalloproteinase domain-containing protein 2 precursor [Source:RefSeq peptide;Acc:NP_776653]	GO:0019953,GO:0044702,GO:0022414,GO:0000003,GO:0009566,GO:0007338,GO:0004222,GO:0008237,GO:0007155,GO:0022610,GO:0009986,GO:0003824,GO:0019538,GO:0009416,GO:0044464,GO:0008542,GO:0007632,GO:0005623,GO:0008306,GO:0009314,GO:0050890,GO:0044704,GO:0043170,GO:0016787,GO:0007611,GO:0005575,GO:0007612,GO:0008233,GO:0006508,GO:0071704,GO:0019098,GO:0008152,GO:0070011,GO:0044238,GO:0007610,GO:0004175,GO:…	sexual reproduction,single organism reproductive process,reproductive process,reproduction,fertilization,single fertilization,metalloendopeptidase activity,metallopeptidase activity,cell adhesion,biological adhesion,cell surface,catalytic activity,protein metabolic process,response to light stimulus,cell part,visual learning,visual behavior,cell,associative learning,response to radiation,cognitio…	--	--
LNC_000281	XLOC_004451	-	0.0473466	18.2894	0.077766	7.87766	0.0206895	0.156846	Novel_lncRNA	co_expression	ENSBTAG00000018991	TSGA10	testis specific 10 [Source:HGNC Symbol;Acc:HGNC:14927]	GO:0019953,GO:0007283,GO:0048232,GO:0044702,GO:0007276,GO:0032504,GO:0005737,GO:0005622,GO:0048609,GO:0044424,GO:0043226,GO:0043229,GO:0031514,GO:0022414,GO:0005929,GO:0000003,GO:0043227,GO:0043231,GO:0071840,GO:0016043,GO:0044085,GO:0022607,GO:0042995,GO:0030030,GO:0044464,GO:0005623,GO:0030031,GO:0005575,GO:0043005,GO:0097458,GO:0044699,GO:0032501,GO:0044763,GO:0009987,GO:0008150	sexual reproduction,spermatogenesis,male gamete generation,single organism reproductive process,gamete generation,multicellular organism reproduction,cytoplasm,intracellular,multicellular organismal reproductive process,intracellular part,organelle,intracellular organelle,motile cilium,reproductive process,cilium,reproduction,membrane-bounded organelle,intracellular membrane-bounded organelle,cel…	--	--
LNC_000281	XLOC_004451	-	0.0473466	18.2894	0.077766	7.87766	0.0206895	0.156846	Novel_lncRNA	co_expression	ENSBTAG00000021714	TEKT2	tektin 2 [Source:HGNC Symbol;Acc:HGNC:11725]	GO:0097223,GO:0005737,GO:0005622,GO:0044424,GO:0043226,GO:0043229,GO:0031514,GO:0005929,GO:0015630,GO:0043227,GO:0036126,GO:0043231,GO:0006928,GO:0070286,GO:0003341,GO:0005856,GO:0048870,GO:0051674,GO:0009653,GO:0071840,GO:0030317,GO:0043228,GO:0043232,GO:0040011,GO:0016043,GO:0044430,GO:0043623,GO:0044085,GO:0006461,GO:0070271,GO:0065003,GO:0034622,GO:0071822,GO:0043933,GO:0022607,GO:0036159,GO:…	sperm part,cytoplasm,intracellular,intracellular part,organelle,intracellular organelle,motile cilium,cilium,microtubule cytoskeleton,membrane-bounded organelle,sperm flagellum,intracellular membrane-bounded organelle,cellular component movement,axonemal dynein complex assembly,cilium movement,cytoskeleton,cell motility,localization of cell,anatomical structure morphogenesis,cellular component or…	--	--
LNC_000281	XLOC_004451	-	0.0473466	18.2894	0.077766	7.87766	0.0206895	0.156846	Novel_lncRNA	co_expression	ENSBTAG00000012601	TEKT4	Tektin-4 [Source:UniProtKB/Swiss-Prot;Acc:Q2TA38]	GO:0097223,GO:0005737,GO:0005622,GO:0044424,GO:0043226,GO:0043229,GO:0031514,GO:0005929,GO:0015630,GO:0043227,GO:0036126,GO:0043231,GO:0006928,GO:0003341,GO:0005856,GO:0048870,GO:0051674,GO:0009653,GO:0071840,GO:0030317,GO:0043228,GO:0043232,GO:0040011,GO:0016043,GO:0044430,GO:0044767,GO:0044422,GO:0032502,GO:0042995,GO:0032989,GO:0000902,GO:0048869,GO:0044446,GO:0007018,GO:0048856,GO:0001539,GO:…	sperm part,cytoplasm,intracellular,intracellular part,organelle,intracellular organelle,motile cilium,cilium,microtubule cytoskeleton,membrane-bounded organelle,sperm flagellum,intracellular membrane-bounded organelle,cellular component movement,cilium movement,cytoskeleton,cell motility,localization of cell,anatomical structure morphogenesis,cellular component organization or biogenesis,sperm mo…	--	--
LNC_000281	XLOC_004451	-	0.0473466	18.2894	0.077766	7.87766	0.0206895	0.156846	Novel_lncRNA	co_expression	ENSBTAG00000011459	KLHL10	kelch like family member 10 [Source:HGNC Symbol;Acc:HGNC:18829]	GO:0019953,GO:0007283,GO:0048232,GO:0044702,GO:0007276,GO:0032504,GO:0005737,GO:0005622,GO:0048609,GO:0044424,GO:0022414,GO:0022412,GO:0048610,GO:0000003,GO:0048515,GO:0007286,GO:0009566,GO:0007281,GO:0009653,GO:0071840,GO:0016043,GO:0009888,GO:0044767,GO:0002064,GO:0032502,GO:0032989,GO:0000902,GO:0060429,GO:0048869,GO:0003006,GO:0048856,GO:0008584,GO:0030855,GO:0009887,GO:0046546,GO:0046661,GO:…	sexual reproduction,spermatogenesis,male gamete generation,single organism reproductive process,gamete generation,multicellular organism reproduction,cytoplasm,intracellular,multicellular organismal reproductive process,intracellular part,reproductive process,cellular process involved in reproduction in multicellular organism,cellular process involved in reproduction,reproduction,spermatid differ…	--	--
LNC_000281	XLOC_004451	-	0.0473466	18.2894	0.077766	7.87766	0.0206895	0.156846	Novel_lncRNA	co_expression	ENSBTAG00000013734	ATP6V1E2	ATPase H+ transporting V1 subunit E2 [Source:HGNC Symbol;Acc:HGNC:18125]	GO:0097223,GO:0005737,GO:0001669,GO:0005622,GO:0044424,GO:0043226,GO:0043229,GO:0044444,GO:0043227,GO:0043231,GO:0031982,GO:0030141,GO:0031988,GO:0031410,GO:0016023,GO:0003824,GO:0015078,GO:0044464,GO:0005623,GO:0042623,GO:0051179,GO:0008553,GO:0016887,GO:0016787,GO:0043492,GO:0015662,GO:0046961,GO:0005575,GO:0015399,GO:0015405,GO:0006818,GO:0044769,GO:0032991,GO:0042626,GO:0033178,GO:0015992,GO:…	sperm part,cytoplasm,acrosomal vesicle,intracellular,intracellular part,organelle,intracellular organelle,cytoplasmic part,membrane-bounded organelle,intracellular membrane-bounded organelle,vesicle,secretory granule,membrane-bounded vesicle,cytoplasmic vesicle,cytoplasmic membrane-bounded vesicle,catalytic activity,hydrogen ion transmembrane transporter activity,cell part,cell,ATPase activity, c…	bta01100,bta05323,bta04966,bta00190,bta04145,bta04721	Metabolic pathways,Rheumatoid arthritis,Collecting duct acid secretion,Oxidative phosphorylation,Phagosome,Synaptic vesicle cycle
LNC_000281	XLOC_004451	-	0.0473466	18.2894	0.077766	7.87766	0.0206895	0.156846	Novel_lncRNA	co_expression	ENSBTAG00000020105	--	--	GO:0070293,GO:0070295,GO:0003097,GO:0003014,GO:0015793,GO:0003091,GO:0008643,GO:0015791,GO:0042044,GO:0006833,GO:0051179,GO:0050878,GO:0005575,GO:0071702,GO:0048878,GO:0042592,GO:0065008,GO:0044765,GO:0050891,GO:0051234,GO:0030104,GO:0006810,GO:0015850,GO:0005215,GO:0044699,GO:0032501,GO:0016020,GO:0044425,GO:0008150,GO:0031224,GO:0044707,GO:0016021,GO:0065007,GO:0003674,GO:0003008	renal absorption,renal water absorption,renal water transport,renal system process,glycerol transport,renal water homeostasis,carbohydrate transport,polyol transport,fluid transport,water transport,localization,regulation of body fluid levels,cellular_component,organic substance transport,chemical homeostasis,homeostatic process,regulation of biological quality,single-organism transport,multicell…	bta03320	PPAR signaling pathway
LNC_000281	XLOC_004451	-	0.0473466	18.2894	0.077766	7.87766	0.0206895	0.156846	Novel_lncRNA	co_expression	ENSBTAG00000005994	SPESP1	sperm equatorial segment protein 1 [Source:HGNC Symbol;Acc:HGNC:15570]	GO:0097223,GO:0019953,GO:0044702,GO:0032504,GO:0005737,GO:0001669,GO:0005622,GO:0044424,GO:0043226,GO:0043229,GO:0022414,GO:0022412,GO:0048610,GO:0000003,GO:0044444,GO:0043227,GO:0043231,GO:0009566,GO:0007338,GO:0045026,GO:0007342,GO:0071840,GO:0016043,GO:0007340,GO:0031982,GO:0030141,GO:0031988,GO:0032502,GO:0017156,GO:0031410,GO:0016044,GO:0061024,GO:0016023,GO:0006944,GO:0061025,GO:0007275,GO:…	sperm part,sexual reproduction,single organism reproductive process,multicellular organism reproduction,cytoplasm,acrosomal vesicle,intracellular,intracellular part,organelle,intracellular organelle,reproductive process,cellular process involved in reproduction in multicellular organism,cellular process involved in reproduction,reproduction,cytoplasmic part,membrane-bounded organelle,intracellula…	--	--
LNC_000281	XLOC_004451	-	0.0473466	18.2894	0.077766	7.87766	0.0206895	0.156846	Novel_lncRNA	co_expression	ENSBTAG00000035072	SYCE1	synaptonemal complex central element protein 1 [Source:HGNC Symbol;Acc:HGNC:28852]	GO:0005622,GO:0044424,GO:0043226,GO:0043229,GO:0048610,GO:0000003,GO:0043227,GO:0043231,GO:0071840,GO:0043228,GO:0043232,GO:0016043,GO:0044085,GO:0022607,GO:0044422,GO:0044446,GO:0007049,GO:0006996,GO:0003824,GO:0000801,GO:0005634,GO:0044464,GO:0005623,GO:0022402,GO:0007130,GO:0051301,GO:0070193,GO:0007129,GO:0005694,GO:0005575,GO:0051321,GO:0031974,GO:0044427,GO:0070013,GO:0043233,GO:0007127,GO:…	intracellular,intracellular part,organelle,intracellular organelle,cellular process involved in reproduction,reproduction,membrane-bounded organelle,intracellular membrane-bounded organelle,cellular component organization or biogenesis,non-membrane-bounded organelle,intracellular non-membrane-bounded organelle,cellular component organization,cellular component biogenesis,cellular component assemb…	--	--
LNC_000281	XLOC_004451	-	0.0473466	18.2894	0.077766	7.87766	0.0206895	0.156846	Novel_lncRNA	co_expression	ENSBTAG00000011621	IZUMO1	izumo sperm-egg fusion 1 [Source:HGNC Symbol;Acc:HGNC:28539]	GO:0097223,GO:0019953,GO:0044702,GO:0032504,GO:0005737,GO:0001669,GO:0005622,GO:0044424,GO:0043226,GO:0043229,GO:0022414,GO:0022412,GO:0048610,GO:0000003,GO:0044444,GO:0043227,GO:0043231,GO:0009566,GO:0007338,GO:0045026,GO:0007342,GO:0071840,GO:0016043,GO:0035036,GO:0031982,GO:0030141,GO:0031988,GO:0044422,GO:0009988,GO:0007155,GO:0022610,GO:0044446,GO:0031410,GO:0016044,GO:0061024,GO:0016023,GO:…	sperm part,sexual reproduction,single organism reproductive process,multicellular organism reproduction,cytoplasm,acrosomal vesicle,intracellular,intracellular part,organelle,intracellular organelle,reproductive process,cellular process involved in reproduction in multicellular organism,cellular process involved in reproduction,reproduction,cytoplasmic part,membrane-bounded organelle,intracellula…	--	--
LNC_000281	XLOC_004451	-	0.0473466	18.2894	0.077766	7.87766	0.0206895	0.156846	Novel_lncRNA	co_expression	ENSBTAG00000018442	PRSS37	protease, serine 37 [Source:HGNC Symbol;Acc:HGNC:29211]	GO:0019953,GO:0044702,GO:0005622,GO:0044424,GO:0043226,GO:0043229,GO:0022414,GO:0048610,GO:0000003,GO:0043227,GO:0043231,GO:0006928,GO:0009566,GO:0007338,GO:0048870,GO:0051674,GO:0040011,GO:0035036,GO:0007339,GO:0016477,GO:0009988,GO:0008037,GO:0051604,GO:0003824,GO:0019538,GO:0005634,GO:0044464,GO:0005623,GO:0005576,GO:0051179,GO:0043170,GO:0016787,GO:0005575,GO:0008233,GO:0006508,GO:0071704,GO:…	sexual reproduction,single organism reproductive process,intracellular,intracellular part,organelle,intracellular organelle,reproductive process,cellular process involved in reproduction,reproduction,membrane-bounded organelle,intracellular membrane-bounded organelle,cellular component movement,fertilization,single fertilization,cell motility,localization of cell,locomotion,sperm-egg recognition,…	--	--
LNC_000281	XLOC_004451	-	0.0473466	18.2894	0.077766	7.87766	0.0206895	0.156846	Novel_lncRNA	co_expression	ENSBTAG00000002305	PCSK4	proprotein convertase subtilisin/kexin type 4 [Source:HGNC Symbol;Acc:HGNC:8746]	GO:0097223,GO:0019953,GO:0007283,GO:0048232,GO:0044702,GO:0007276,GO:0032504,GO:0005737,GO:0001669,GO:0005622,GO:0048609,GO:0044424,GO:0043226,GO:0043229,GO:0022414,GO:0022412,GO:0048610,GO:0000003,GO:0044444,GO:0043227,GO:0048515,GO:0007286,GO:0043231,GO:0009566,GO:0007338,GO:0007281,GO:0035036,GO:0007340,GO:0031982,GO:0009888,GO:0007339,GO:0030141,GO:0031988,GO:0044767,GO:0002064,GO:0044422,GO:…	sperm part,sexual reproduction,spermatogenesis,male gamete generation,single organism reproductive process,gamete generation,multicellular organism reproduction,cytoplasm,acrosomal vesicle,intracellular,multicellular organismal reproductive process,intracellular part,organelle,intracellular organelle,reproductive process,cellular process involved in reproduction in multicellular organism,cellular…	--	--
LNC_000281	XLOC_004451	-	0.0473466	18.2894	0.077766	7.87766	0.0206895	0.156846	Novel_lncRNA	co_expression	ENSBTAG00000019003	Tnp1	Spermatid nuclear transition protein 1 [Source:UniProtKB/Swiss-Prot;Acc:P17305]	GO:0019953,GO:0007283,GO:0048232,GO:0044702,GO:0007276,GO:0032504,GO:0005622,GO:0048609,GO:0044424,GO:0043226,GO:0043229,GO:0022414,GO:0022412,GO:0048610,GO:0000003,GO:0043227,GO:0048515,GO:0007286,GO:0043231,GO:0006928,GO:0007281,GO:0048870,GO:0051674,GO:0071840,GO:0030317,GO:0043228,GO:0043232,GO:0040011,GO:0016043,GO:0043933,GO:0009888,GO:0044767,GO:0002064,GO:0044422,GO:0032502,GO:0060429,GO:…	sexual reproduction,spermatogenesis,male gamete generation,single organism reproductive process,gamete generation,multicellular organism reproduction,intracellular,multicellular organismal reproductive process,intracellular part,organelle,intracellular organelle,reproductive process,cellular process involved in reproduction in multicellular organism,cellular process involved in reproduction,repro…	--	--
LNC_000281	XLOC_004451	-	0.0473466	18.2894	0.077766	7.87766	0.0206895	0.156846	Novel_lncRNA	co_expression	ENSBTAG00000021284	RSPH1	radial spoke head 1 homolog [Source:HGNC Symbol;Acc:HGNC:12371]	GO:0097223,GO:0019953,GO:0007283,GO:0048232,GO:0044702,GO:0007276,GO:0032504,GO:0005737,GO:0005622,GO:0048609,GO:0044424,GO:0043226,GO:0043229,GO:0031514,GO:0022414,GO:0022412,GO:0005929,GO:0048610,GO:0000003,GO:0044444,GO:0015630,GO:0043227,GO:0036126,GO:0048515,GO:0007286,GO:0043231,GO:0007281,GO:0005856,GO:0071840,GO:0043228,GO:0043232,GO:0016043,GO:0044430,GO:0044085,GO:0009888,GO:0022607,GO:…	sperm part,sexual reproduction,spermatogenesis,male gamete generation,single organism reproductive process,gamete generation,multicellular organism reproduction,cytoplasm,intracellular,multicellular organismal reproductive process,intracellular part,organelle,intracellular organelle,motile cilium,reproductive process,cellular process involved in reproduction in multicellular organism,cilium,cellu…	--	--
LNC_000281	XLOC_004451	-	0.0473466	18.2894	0.077766	7.87766	0.0206895	0.156846	Novel_lncRNA	co_expression	ENSBTAG00000021066	CAPN11	calpain 11 [Source:HGNC Symbol;Acc:HGNC:1478]	GO:0097223,GO:0005737,GO:0001669,GO:0005622,GO:0044424,GO:0043226,GO:0043229,GO:0044444,GO:0043227,GO:0043231,GO:0031982,GO:0030141,GO:0031988,GO:0031410,GO:0016023,GO:0043167,GO:0005509,GO:0046872,GO:0043169,GO:0003824,GO:0019538,GO:0044464,GO:0005623,GO:0005488,GO:0043170,GO:0004198,GO:0016787,GO:0005575,GO:0008233,GO:0006508,GO:0071704,GO:0008152,GO:0070011,GO:0044238,GO:0004197,GO:0004175,GO:…	sperm part,cytoplasm,acrosomal vesicle,intracellular,intracellular part,organelle,intracellular organelle,cytoplasmic part,membrane-bounded organelle,intracellular membrane-bounded organelle,vesicle,secretory granule,membrane-bounded vesicle,cytoplasmic vesicle,cytoplasmic membrane-bounded vesicle,ion binding,calcium ion binding,metal ion binding,cation binding,catalytic activity,protein metaboli…	--	--
LNC_000281	XLOC_004451	-	0.0473466	18.2894	0.077766	7.87766	0.0206895	0.156846	Novel_lncRNA	co_expression	ENSBTAG00000007231	SPATA9	spermatogenesis associated 9 [Source:HGNC Symbol;Acc:HGNC:22988]	GO:0019953,GO:0007283,GO:0048232,GO:0044702,GO:0007276,GO:0032504,GO:0048609,GO:0022414,GO:0000003,GO:0032502,GO:0048869,GO:0030154,GO:0007275,GO:0005575,GO:0044699,GO:0032501,GO:0044763,GO:0016020,GO:0009987,GO:0044425,GO:0008150,GO:0031224,GO:0044707,GO:0016021	sexual reproduction,spermatogenesis,male gamete generation,single organism reproductive process,gamete generation,multicellular organism reproduction,multicellular organismal reproductive process,reproductive process,reproduction,developmental process,cellular developmental process,cell differentiation,multicellular organismal development,cellular_component,single-organism process,multicellular o…	--	--
LNC_000281	XLOC_004451	-	0.0473466	18.2894	0.077766	7.87766	0.0206895	0.156846	Novel_lncRNA	co_expression	ENSBTAG00000001020	AKAP3	Bos taurus A kinase (PRKA) anchor protein 3 (AKAP3), mRNA. [Source:RefSeq mRNA;Acc:NM_001101039]	GO:0097223,GO:0005737,GO:0001669,GO:0005622,GO:0044424,GO:0043226,GO:0043229,GO:0031514,GO:0005929,GO:0044444,GO:0043227,GO:0036126,GO:0043231,GO:0044441,GO:0007167,GO:0031982,GO:0030141,GO:0031988,GO:0044422,GO:0035686,GO:0042995,GO:0044446,GO:0031410,GO:0097228,GO:0044463,GO:0016023,GO:0005515,GO:0005634,GO:0044464,GO:0007178,GO:0005623,GO:0051018,GO:0005488,GO:0051179,GO:0008104,GO:0005575,GO:…	sperm part,cytoplasm,acrosomal vesicle,intracellular,intracellular part,organelle,intracellular organelle,motile cilium,cilium,cytoplasmic part,membrane-bounded organelle,sperm flagellum,intracellular membrane-bounded organelle,cilium part,enzyme linked receptor protein signaling pathway,vesicle,secretory granule,membrane-bounded vesicle,organelle part,sperm fibrous sheath,cell projection,intrace…	--	--
LNC_000281	XLOC_004451	-	0.0473466	18.2894	0.077766	7.87766	0.0206895	0.156846	Novel_lncRNA	co_expression	ENSBTAG00000045955	TSSK1B	testis specific serine kinase 1B [Source:HGNC Symbol;Acc:HGNC:14968]	GO:0019953,GO:0007283,GO:0048232,GO:0044702,GO:0007276,GO:0032504,GO:0005622,GO:0048609,GO:0044424,GO:0043226,GO:0043229,GO:0031514,GO:0022414,GO:0022412,GO:0005929,GO:0048610,GO:0000003,GO:0043227,GO:0048515,GO:0007286,GO:0043231,GO:0007281,GO:0016740,GO:0009888,GO:0044767,GO:0002064,GO:0016301,GO:0032502,GO:0042995,GO:0060429,GO:0048869,GO:0003006,GO:0016310,GO:0000287,GO:0048856,GO:0016773,GO:…	sexual reproduction,spermatogenesis,male gamete generation,single organism reproductive process,gamete generation,multicellular organism reproduction,intracellular,multicellular organismal reproductive process,intracellular part,organelle,intracellular organelle,motile cilium,reproductive process,cellular process involved in reproduction in multicellular organism,cilium,cellular process involved …	--	--
LNC_000281	XLOC_004451	-	0.0473466	18.2894	0.077766	7.87766	0.0206895	0.156846	Novel_lncRNA	co_expression	ENSBTAG00000007437	TEKT1	tektin 1 [Source:HGNC Symbol;Acc:HGNC:15534]	GO:0097223,GO:0005737,GO:0005622,GO:0044424,GO:0043226,GO:0043229,GO:0031514,GO:0005929,GO:0015630,GO:0043227,GO:0036126,GO:0043231,GO:0006928,GO:0003341,GO:0005856,GO:0048870,GO:0051674,GO:0009653,GO:0071840,GO:0030317,GO:0043228,GO:0043232,GO:0040011,GO:0016043,GO:0044430,GO:0044767,GO:0044422,GO:0032502,GO:0042995,GO:0032989,GO:0000902,GO:0048869,GO:0044446,GO:0007018,GO:0048856,GO:0001539,GO:…	sperm part,cytoplasm,intracellular,intracellular part,organelle,intracellular organelle,motile cilium,cilium,microtubule cytoskeleton,membrane-bounded organelle,sperm flagellum,intracellular membrane-bounded organelle,cellular component movement,cilium movement,cytoskeleton,cell motility,localization of cell,anatomical structure morphogenesis,cellular component organization or biogenesis,sperm mo…	--	--
LNC_000281	XLOC_004451	-	0.0473466	18.2894	0.077766	7.87766	0.0206895	0.156846	Novel_lncRNA	co_expression	ENSBTAG00000006947	--	--	GO:0097223,GO:0019953,GO:0007283,GO:0048232,GO:0044702,GO:0007276,GO:0032504,GO:0005737,GO:0005622,GO:0048609,GO:0044424,GO:0043226,GO:0043229,GO:0031514,GO:0022414,GO:0022412,GO:0005929,GO:0048610,GO:0000003,GO:0043227,GO:0036126,GO:0048515,GO:0007286,GO:0043231,GO:0006928,GO:0007281,GO:0048870,GO:0051674,GO:0071840,GO:0030317,GO:0044441,GO:0040011,GO:0016043,GO:0009888,GO:0044767,GO:0002064,GO:…	sperm part,sexual reproduction,spermatogenesis,male gamete generation,single organism reproductive process,gamete generation,multicellular organism reproduction,cytoplasm,intracellular,multicellular organismal reproductive process,intracellular part,organelle,intracellular organelle,motile cilium,reproductive process,cellular process involved in reproduction in multicellular organism,cilium,cellu…	--	--
LNC_000281	XLOC_004451	-	0.0473466	18.2894	0.077766	7.87766	0.0206895	0.156846	Novel_lncRNA	co_expression	ENSBTAG00000013051	PRM3	Protamine-3 [Source:UniProtKB/Swiss-Prot;Acc:Q32PA2]	GO:0019953,GO:0007283,GO:0048232,GO:0044702,GO:0007276,GO:0032504,GO:0005737,GO:0005622,GO:0048609,GO:0044424,GO:0043226,GO:0043229,GO:0022414,GO:0000003,GO:0043227,GO:0043231,GO:0006928,GO:0048870,GO:0051674,GO:0071840,GO:0030317,GO:0043228,GO:0043232,GO:0040011,GO:0016043,GO:0044422,GO:0032502,GO:0048869,GO:0044446,GO:0000786,GO:0006996,GO:0030154,GO:0005634,GO:0007275,GO:0044464,GO:0005623,GO:…	sexual reproduction,spermatogenesis,male gamete generation,single organism reproductive process,gamete generation,multicellular organism reproduction,cytoplasm,intracellular,multicellular organismal reproductive process,intracellular part,organelle,intracellular organelle,reproductive process,reproduction,membrane-bounded organelle,intracellular membrane-bounded organelle,cellular component movem…	--	--
LNC_000281	XLOC_004451	-	0.0473466	18.2894	0.077766	7.87766	0.0206895	0.156846	Novel_lncRNA	co_expression	ENSBTAG00000000301	--	--	GO:0005737,GO:0005622,GO:0044424,GO:0043226,GO:0043229,GO:0044444,GO:0043227,GO:0043231,GO:0016740,GO:0016301,GO:0016310,GO:0016773,GO:0016772,GO:0006793,GO:0006796,GO:0004370,GO:0046167,GO:1901135,GO:0005975,GO:0003824,GO:0005739,GO:0044281,GO:0006071,GO:0044710,GO:0044464,GO:0019400,GO:0046486,GO:0006639,GO:1901137,GO:0019637,GO:0005623,GO:0006638,GO:0006641,GO:0006072,GO:0090407,GO:0044262,GO:…	cytoplasm,intracellular,intracellular part,organelle,intracellular organelle,cytoplasmic part,membrane-bounded organelle,intracellular membrane-bounded organelle,transferase activity,kinase activity,phosphorylation,phosphotransferase activity, alcohol group as acceptor,transferase activity, transferring phosphorus-containing groups,phosphorus metabolic process,phosphate-containing compound metabo…	bta01100,bta00561,bta03320	Metabolic pathways,Glycerolipid metabolism,PPAR signaling pathway
LNC_000281	XLOC_004451	-	0.0473466	18.2894	0.077766	7.87766	0.0206895	0.156846	Novel_lncRNA	co_expression	ENSBTAG00000039245	GK2	glycerol kinase 2 [Source:RefSeq peptide;Acc:NP_001243480]	GO:0005737,GO:0005622,GO:0044424,GO:0043226,GO:0043229,GO:0044444,GO:0043227,GO:0043231,GO:0016740,GO:0031982,GO:0031988,GO:0016301,GO:0016310,GO:0016773,GO:0016772,GO:0070062,GO:0043230,GO:0065010,GO:0006793,GO:0006796,GO:0004370,GO:0046167,GO:1901135,GO:0005975,GO:0003824,GO:0005739,GO:0044281,GO:0006071,GO:0044710,GO:0044464,GO:0019400,GO:0046486,GO:0006639,GO:1901137,GO:0019637,GO:0005623,GO:…	cytoplasm,intracellular,intracellular part,organelle,intracellular organelle,cytoplasmic part,membrane-bounded organelle,intracellular membrane-bounded organelle,transferase activity,vesicle,membrane-bounded vesicle,kinase activity,phosphorylation,phosphotransferase activity, alcohol group as acceptor,transferase activity, transferring phosphorus-containing groups,extracellular vesicular exosome,…	bta01100,bta00561,bta03320	Metabolic pathways,Glycerolipid metabolism,PPAR signaling pathway
LNC_000281	XLOC_004451	-	0.0473466	18.2894	0.077766	7.87766	0.0206895	0.156846	Novel_lncRNA	co_expression	ENSBTAG00000005954	TERB2	uncharacterized protein C15orf43 homolog [Source:RefSeq peptide;Acc:NP_001070546]	GO:0005622,GO:0044424,GO:0043226,GO:0043229,GO:0048610,GO:0000003,GO:0043227,GO:0043231,GO:0071840,GO:0043228,GO:0043232,GO:0016043,GO:0044422,GO:0044446,GO:0012505,GO:0031967,GO:0031975,GO:0031090,GO:0007049,GO:0006996,GO:0005634,GO:0044464,GO:0005635,GO:0005623,GO:0019866,GO:0031965,GO:0070197,GO:0097240,GO:0022402,GO:0051179,GO:0000784,GO:0051641,GO:0007129,GO:0005694,GO:0005575,GO:0051321,GO:…	intracellular,intracellular part,organelle,intracellular organelle,cellular process involved in reproduction,reproduction,membrane-bounded organelle,intracellular membrane-bounded organelle,cellular component organization or biogenesis,non-membrane-bounded organelle,intracellular non-membrane-bounded organelle,cellular component organization,organelle part,intracellular organelle part,endomembran…	--	--
LNC_000281	XLOC_004451	-	0.0473466	18.2894	0.077766	7.87766	0.0206895	0.156846	Novel_lncRNA	co_expression	ENSBTAG00000003658	RELN	reelin precursor [Source:RefSeq peptide;Acc:NP_001193387]	GO:0005737,GO:0005622,GO:0044424,GO:0006928,GO:0048646,GO:0048870,GO:0051674,GO:0009653,GO:0071840,GO:0051270,GO:0040011,GO:0016043,GO:2000145,GO:0044085,GO:0040012,GO:0030334,GO:0031012,GO:0022607,GO:0051272,GO:2000147,GO:0030335,GO:0022603,GO:0016477,GO:0044767,GO:0040017,GO:0032502,GO:0042995,GO:0032989,GO:0000902,GO:0048869,GO:0005578,GO:0016310,GO:0018212,GO:0014068,GO:0048856,GO:0018108,GO:…	cytoplasm,intracellular,intracellular part,cellular component movement,anatomical structure formation involved in morphogenesis,cell motility,localization of cell,anatomical structure morphogenesis,cellular component organization or biogenesis,regulation of cellular component movement,locomotion,cellular component organization,regulation of cell motility,cellular component biogenesis,regulation o…	bta04510,bta04512,bta04151	Focal adhesion,ECM-receptor interaction,PI3K-Akt signaling pathway
LNC_000281	XLOC_004451	-	0.0473466	18.2894	0.077766	7.87766	0.0206895	0.156846	Novel_lncRNA	co_expression	ENSBTAG00000033464	SPA17	sperm autoantigenic protein 17 [Source:HGNC Symbol;Acc:HGNC:11210]	GO:0097223,GO:0019953,GO:0044702,GO:0005737,GO:0005622,GO:0044424,GO:0043226,GO:0043229,GO:0031514,GO:0022414,GO:0005929,GO:0048610,GO:0000003,GO:0043227,GO:0036126,GO:0043231,GO:0009566,GO:0007338,GO:0044441,GO:0035036,GO:0007339,GO:0044422,GO:0035686,GO:0009988,GO:0042995,GO:0044446,GO:0097228,GO:0044463,GO:0008037,GO:0009986,GO:0009897,GO:0044464,GO:0005623,GO:0005575,GO:0044459,GO:0044699,GO:…	sperm part,sexual reproduction,single organism reproductive process,cytoplasm,intracellular,intracellular part,organelle,intracellular organelle,motile cilium,reproductive process,cilium,cellular process involved in reproduction,reproduction,membrane-bounded organelle,sperm flagellum,intracellular membrane-bounded organelle,fertilization,single fertilization,cilium part,sperm-egg recognition,bind…	--	--
LNC_000281	XLOC_004451	-	0.0473466	18.2894	0.077766	7.87766	0.0206895	0.156846	Novel_lncRNA	co_expression	ENSBTAG00000034246	ACRBP	acrosin binding protein [Source:HGNC Symbol;Acc:HGNC:17195]	GO:0097223,GO:0019953,GO:0007283,GO:0048232,GO:0044702,GO:0007276,GO:0032504,GO:0005737,GO:0001669,GO:0005622,GO:0048609,GO:0044424,GO:0043226,GO:0043229,GO:0022414,GO:0022412,GO:0048610,GO:0000003,GO:0044444,GO:0043227,GO:0048515,GO:0007286,GO:0043231,GO:0007281,GO:0031982,GO:0009888,GO:0030141,GO:0031988,GO:0044767,GO:0002064,GO:0032502,GO:0060429,GO:0048869,GO:0003006,GO:0031410,GO:0048856,GO:…	sperm part,sexual reproduction,spermatogenesis,male gamete generation,single organism reproductive process,gamete generation,multicellular organism reproduction,cytoplasm,acrosomal vesicle,intracellular,multicellular organismal reproductive process,intracellular part,organelle,intracellular organelle,reproductive process,cellular process involved in reproduction in multicellular organism,cellular…	--	--
LNC_000281	XLOC_004451	-	0.0473466	18.2894	0.077766	7.87766	0.0206895	0.156846	Novel_lncRNA	co_expression	ENSBTAG00000013056	SUN5	Sad1 and UNC84 domain containing 5 [Source:HGNC Symbol;Acc:HGNC:16252]	GO:0019953,GO:0007283,GO:0048232,GO:0044702,GO:0007276,GO:0032504,GO:0005622,GO:0048609,GO:0044424,GO:0043226,GO:0043229,GO:0022414,GO:0000003,GO:0043227,GO:0043231,GO:0071840,GO:0016043,GO:0044422,GO:0044446,GO:0007010,GO:0016044,GO:0061024,GO:0012505,GO:0031967,GO:0031975,GO:0031090,GO:0006996,GO:0090286,GO:0006998,GO:0006997,GO:0005634,GO:0045185,GO:0044464,GO:0032507,GO:0005635,GO:0005623,GO:…	sexual reproduction,spermatogenesis,male gamete generation,single organism reproductive process,gamete generation,multicellular organism reproduction,intracellular,multicellular organismal reproductive process,intracellular part,organelle,intracellular organelle,reproductive process,reproduction,membrane-bounded organelle,intracellular membrane-bounded organelle,cellular component organization or…	--	--
LNC_000281	XLOC_004451	-	0.0473466	18.2894	0.077766	7.87766	0.0206895	0.156846	Novel_lncRNA	co_expression	ENSBTAG00000014027	TRIM36	tripartite motif containing 36 [Source:HGNC Symbol;Acc:HGNC:16280]	GO:0097223,GO:0019953,GO:0044702,GO:0005737,GO:0001669,GO:0005622,GO:0044424,GO:0043226,GO:0043229,GO:0022414,GO:0048610,GO:0000003,GO:0044444,GO:0043227,GO:0043231,GO:0009566,GO:0007338,GO:0007340,GO:0031982,GO:0030141,GO:0031988,GO:0017156,GO:0031410,GO:0070062,GO:0043230,GO:0065010,GO:0016023,GO:0043167,GO:0046872,GO:0007049,GO:0043169,GO:0003824,GO:0019538,GO:0051726,GO:0043412,GO:0044464,GO:…	sperm part,sexual reproduction,single organism reproductive process,cytoplasm,acrosomal vesicle,intracellular,intracellular part,organelle,intracellular organelle,reproductive process,cellular process involved in reproduction,reproduction,cytoplasmic part,membrane-bounded organelle,intracellular membrane-bounded organelle,fertilization,single fertilization,acrosome reaction,vesicle,secretory gran…	--	--
LNC_000281	XLOC_004451	-	0.0473466	18.2894	0.077766	7.87766	0.0206895	0.156846	Novel_lncRNA	co_expression	ENSBTAG00000031188	ADIG	adipogenin [Source:HGNC Symbol;Acc:HGNC:28606]	GO:0019953,GO:0007283,GO:0048232,GO:0044702,GO:0007276,GO:0032504,GO:0005737,GO:0005622,GO:0048609,GO:0044424,GO:0043226,GO:0043229,GO:0022414,GO:0000003,GO:0043227,GO:0043231,GO:0032502,GO:0048869,GO:0050793,GO:0051094,GO:0045600,GO:0045598,GO:0030154,GO:0045597,GO:0005634,GO:0044464,GO:0045595,GO:0005623,GO:0045444,GO:0050872,GO:0050873,GO:0005575,GO:0048522,GO:0048518,GO:0044699,GO:0032501,GO:…	sexual reproduction,spermatogenesis,male gamete generation,single organism reproductive process,gamete generation,multicellular organism reproduction,cytoplasm,intracellular,multicellular organismal reproductive process,intracellular part,organelle,intracellular organelle,reproductive process,reproduction,membrane-bounded organelle,intracellular membrane-bounded organelle,developmental process,ce…	--	--
LNC_000281	XLOC_004451	-	0.0473466	18.2894	0.077766	7.87766	0.0206895	0.156846	Novel_lncRNA	co_expression	ENSBTAG00000005499	ZPBP	zona pellucida-binding protein 1 [Source:RefSeq peptide;Acc:NP_001033700]	GO:0019953,GO:0044702,GO:0005622,GO:0044424,GO:0043226,GO:0043229,GO:0022414,GO:0048610,GO:0000003,GO:0043227,GO:0043231,GO:0009566,GO:0007338,GO:0035036,GO:0007339,GO:0009988,GO:0008037,GO:0005634,GO:0044464,GO:0005623,GO:0005576,GO:0005575,GO:0044699,GO:0032501,GO:0044763,GO:0009987,GO:0008150,GO:0044707	sexual reproduction,single organism reproductive process,intracellular,intracellular part,organelle,intracellular organelle,reproductive process,cellular process involved in reproduction,reproduction,membrane-bounded organelle,intracellular membrane-bounded organelle,fertilization,single fertilization,sperm-egg recognition,binding of sperm to zona pellucida,cell-cell recognition,cell recognition,…	--	--
LNC_000281	XLOC_004451	-	0.0473466	18.2894	0.077766	7.87766	0.0206895	0.156846	Novel_lncRNA	co_expression	ENSBTAG00000014651	SPATA19	spermatogenesis associated 19 [Source:HGNC Symbol;Acc:HGNC:30614]	GO:0019953,GO:0007283,GO:0048232,GO:0044702,GO:0007276,GO:0032504,GO:0005737,GO:0005622,GO:0048609,GO:0044424,GO:0043226,GO:0043229,GO:0022414,GO:0000003,GO:0044444,GO:0043227,GO:0043231,GO:0044422,GO:0032502,GO:0048869,GO:0044446,GO:0031967,GO:0031975,GO:0031090,GO:0005740,GO:0030154,GO:0005739,GO:0044429,GO:0031966,GO:0007275,GO:0044464,GO:0005623,GO:0005741,GO:0005575,GO:0031968,GO:0019867,GO:…	sexual reproduction,spermatogenesis,male gamete generation,single organism reproductive process,gamete generation,multicellular organism reproduction,cytoplasm,intracellular,multicellular organismal reproductive process,intracellular part,organelle,intracellular organelle,reproductive process,reproduction,cytoplasmic part,membrane-bounded organelle,intracellular membrane-bounded organelle,organel…	--	--
LNC_000281	XLOC_004451	-	0.0473466	18.2894	0.077766	7.87766	0.0206895	0.156846	Novel_lncRNA	co_expression	ENSBTAG00000045535	GALNTL5	inactive polypeptide N-acetylgalactosaminyltransferase-like protein 5 [Source:RefSeq peptide;Acc:NP_001069909]	GO:0019953,GO:0007283,GO:0048232,GO:0044702,GO:0007276,GO:0032504,GO:0048609,GO:0022414,GO:0022412,GO:0048610,GO:0000003,GO:0048515,GO:0007286,GO:0007281,GO:0009888,GO:0044767,GO:0002064,GO:0032502,GO:0060429,GO:0048869,GO:0003006,GO:0048856,GO:0030855,GO:0048468,GO:0030154,GO:0044699,GO:0032501,GO:0044763,GO:0009987,GO:0008150	sexual reproduction,spermatogenesis,male gamete generation,single organism reproductive process,gamete generation,multicellular organism reproduction,multicellular organismal reproductive process,reproductive process,cellular process involved in reproduction in multicellular organism,cellular process involved in reproduction,reproduction,spermatid differentiation,spermatid development,germ cell d…	bta00512,bta01100	Mucin type O-Glycan biosynthesis,Metabolic pathways
LNC_000281	XLOC_004451	-	0.0473466	18.2894	0.077766	7.87766	0.0206895	0.156846	Novel_lncRNA	co_expression	ENSBTAG00000017015	TEKT5	tektin-5 [Source:RefSeq peptide;Acc:NP_001039724]	GO:0097223,GO:0005622,GO:0044424,GO:0043226,GO:0043229,GO:0031514,GO:0005929,GO:0043227,GO:0036126,GO:0043231,GO:0042995,GO:0005634,GO:0044464,GO:0005623,GO:0005575	sperm part,intracellular,intracellular part,organelle,intracellular organelle,motile cilium,cilium,membrane-bounded organelle,sperm flagellum,intracellular membrane-bounded organelle,cell projection,nucleus,cell part,cell,cellular_component	--	--
LNC_000281	XLOC_004451	-	0.0473466	18.2894	0.077766	7.87766	0.0206895	0.156846	Novel_lncRNA	co_expression	ENSBTAG00000033312	--	--	GO:0019953,GO:0044702,GO:0022414,GO:0048610,GO:0000003,GO:0009566,GO:0007338,GO:0035036,GO:0007339,GO:0004222,GO:0008237,GO:0009988,GO:0008037,GO:0009986,GO:0045121,GO:0003824,GO:0019538,GO:0044464,GO:0005623,GO:0043170,GO:0016787,GO:0005575,GO:0008233,GO:0006508,GO:0071704,GO:0008152,GO:0070011,GO:0044238,GO:0004175,GO:0044699,GO:0032501,GO:0044763,GO:0016020,GO:0009987,GO:0044425,GO:0008150,GO:…	sexual reproduction,single organism reproductive process,reproductive process,cellular process involved in reproduction,reproduction,fertilization,single fertilization,sperm-egg recognition,binding of sperm to zona pellucida,metalloendopeptidase activity,metallopeptidase activity,cell-cell recognition,cell recognition,cell surface,membrane raft,catalytic activity,protein metabolic process,cell pa…	--	--
LNC_000281	XLOC_004451	-	0.0473466	18.2894	0.077766	7.87766	0.0206895	0.156846	Novel_lncRNA	co_expression	ENSBTAG00000008673	ICA1L	islet cell autoantigen 1 like [Source:HGNC Symbol;Acc:HGNC:14442]	GO:0097223,GO:0019953,GO:0007283,GO:0048232,GO:0044702,GO:0007276,GO:0032504,GO:0005737,GO:0001669,GO:0005622,GO:0048609,GO:0044424,GO:0043226,GO:0043229,GO:0022414,GO:0022412,GO:0048610,GO:0000003,GO:0044444,GO:0043227,GO:0048515,GO:0007286,GO:0043231,GO:0007281,GO:0031982,GO:0009888,GO:0030141,GO:0031988,GO:0044767,GO:0002064,GO:0032502,GO:0060429,GO:0048869,GO:0003006,GO:0031410,GO:0048856,GO:…	sperm part,sexual reproduction,spermatogenesis,male gamete generation,single organism reproductive process,gamete generation,multicellular organism reproduction,cytoplasm,acrosomal vesicle,intracellular,multicellular organismal reproductive process,intracellular part,organelle,intracellular organelle,reproductive process,cellular process involved in reproduction in multicellular organism,cellular…	--	--
LNC_000281	XLOC_004451	-	0.0473466	18.2894	0.077766	7.87766	0.0206895	0.156846	Novel_lncRNA	co_expression	ENSBTAG00000006468	PIWIL1	piwi-like protein 1 [Source:RefSeq peptide;Acc:NP_001302505]	GO:0019953,GO:0007283,GO:0048232,GO:0044702,GO:0007276,GO:0032504,GO:0005737,GO:0005622,GO:0048609,GO:0044424,GO:0043226,GO:0043229,GO:0022414,GO:0022412,GO:0048610,GO:0000003,GO:0044444,GO:0043227,GO:0048515,GO:0007286,GO:0043231,GO:0007281,GO:0043228,GO:0043232,GO:0009888,GO:0044767,GO:0002064,GO:0032502,GO:0060429,GO:0048869,GO:0003006,GO:0048856,GO:0090502,GO:0030855,GO:0034660,GO:0005844,GO:…	sexual reproduction,spermatogenesis,male gamete generation,single organism reproductive process,gamete generation,multicellular organism reproduction,cytoplasm,intracellular,multicellular organismal reproductive process,intracellular part,organelle,intracellular organelle,reproductive process,cellular process involved in reproduction in multicellular organism,cellular process involved in reproduc…	bta04320	Dorso-ventral axis formation
LNC_000281	XLOC_004451	-	0.0473466	18.2894	0.077766	7.87766	0.0206895	0.156846	Novel_lncRNA	co_expression	ENSBTAG00000031347	SPDYA	speedy/RINGO cell cycle regulator family member A [Source:HGNC Symbol;Acc:HGNC:30613]	GO:0005622,GO:0044424,GO:0043226,GO:0043229,GO:0048610,GO:0000003,GO:0043227,GO:0043231,GO:0044422,GO:0044446,GO:0016310,GO:0051325,GO:0022403,GO:0006468,GO:0006793,GO:0006796,GO:0000082,GO:0051329,GO:0007049,GO:0000278,GO:0019899,GO:0019538,GO:0051726,GO:0005515,GO:0005634,GO:0008284,GO:0051338,GO:0043412,GO:0044464,GO:0045859,GO:0043549,GO:0044267,GO:0005623,GO:0019220,GO:0001932,GO:0044772,GO:…	intracellular,intracellular part,organelle,intracellular organelle,cellular process involved in reproduction,reproduction,membrane-bounded organelle,intracellular membrane-bounded organelle,organelle part,intracellular organelle part,phosphorylation,interphase,cell cycle phase,protein phosphorylation,phosphorus metabolic process,phosphate-containing compound metabolic process,G1/S transition of m…	bta04114,bta04914	Oocyte meiosis,Progesterone-mediated oocyte maturation
LNC_000281	XLOC_004451	-	0.0473466	18.2894	0.077766	7.87766	0.0206895	0.156846	Novel_lncRNA	co_expression	ENSBTAG00000031238	SHCBP1L	SHC binding and spindle associated 1 like [Source:HGNC Symbol;Acc:HGNC:16788]	GO:0019953,GO:0007283,GO:0048232,GO:0044702,GO:0007276,GO:0032504,GO:0005622,GO:0048609,GO:0044424,GO:0043226,GO:0043229,GO:0022414,GO:0000003,GO:0015630,GO:0005856,GO:0071840,GO:0043228,GO:0043232,GO:0016043,GO:0044430,GO:0005819,GO:0044422,GO:0044446,GO:0051130,GO:0051128,GO:0006996,GO:0033043,GO:0072687,GO:0010638,GO:0044464,GO:0005623,GO:2001252,GO:0005575,GO:0048522,GO:0032991,GO:0033044,GO:…	sexual reproduction,spermatogenesis,male gamete generation,single organism reproductive process,gamete generation,multicellular organism reproduction,intracellular,multicellular organismal reproductive process,intracellular part,organelle,intracellular organelle,reproductive process,reproduction,microtubule cytoskeleton,cytoskeleton,cellular component organization or biogenesis,non-membrane-bound…	--	--
LNC_000281	XLOC_004451	-	0.0473466	18.2894	0.077766	7.87766	0.0206895	0.156846	Novel_lncRNA	co_expression	ENSBTAG00000038138	--	--	GO:0097223,GO:0005737,GO:0001669,GO:0005622,GO:0044424,GO:0043226,GO:0043229,GO:0044444,GO:0043227,GO:0043231,GO:0031982,GO:0008237,GO:0030141,GO:0031988,GO:0004180,GO:0031410,GO:0008238,GO:0016023,GO:0043167,GO:0046872,GO:0043169,GO:0003824,GO:0019538,GO:0044464,GO:0008241,GO:0005623,GO:0005488,GO:0043170,GO:0016787,GO:0005575,GO:0008233,GO:0006508,GO:0071704,GO:0008152,GO:0070011,GO:0044238,GO:…	sperm part,cytoplasm,acrosomal vesicle,intracellular,intracellular part,organelle,intracellular organelle,cytoplasmic part,membrane-bounded organelle,intracellular membrane-bounded organelle,vesicle,metallopeptidase activity,secretory granule,membrane-bounded vesicle,carboxypeptidase activity,cytoplasmic vesicle,exopeptidase activity,cytoplasmic membrane-bounded vesicle,ion binding,metal ion bind…	bta05410,bta04614,bta05142	Hypertrophic cardiomyopathy (HCM),Renin-angiotensin system,Chagas disease (American trypanosomiasis)
LNC_000281	XLOC_004451	-	0.0473466	18.2894	0.077766	7.87766	0.0206895	0.156846	Novel_lncRNA	co_expression	ENSBTAG00000022058	ACACB	acetyl-CoA carboxylase 2 [Source:RefSeq peptide;Acc:NP_001192262]	GO:0005737,GO:0005622,GO:0044424,GO:0043226,GO:0043229,GO:0044444,GO:0043227,GO:0072358,GO:0072359,GO:0043231,GO:0071840,GO:0016043,GO:0044085,GO:0006461,GO:0070271,GO:0065003,GO:0071822,GO:0043933,GO:0022607,GO:0007507,GO:0044767,GO:0032502,GO:0048589,GO:0048856,GO:0048638,GO:0050793,GO:0031998,GO:0043167,GO:2000026,GO:0006793,GO:0030554,GO:0006796,GO:0032559,GO:0005524,GO:0046872,GO:0051094,GO:…	cytoplasm,intracellular,intracellular part,organelle,intracellular organelle,cytoplasmic part,membrane-bounded organelle,cardiovascular system development,circulatory system development,intracellular membrane-bounded organelle,cellular component organization or biogenesis,cellular component organization,cellular component biogenesis,protein complex assembly,protein complex biogenesis,macromolecul…	bta01100,bta00640,bta04152,bta04910,bta00620,bta01212,bta00061	Metabolic pathways,Propanoate metabolism,AMPK signaling pathway,Insulin signaling pathway,Pyruvate metabolism,Fatty acid metabolism,Fatty acid biosynthesis
LNC_000281	XLOC_004451	-	0.0473466	18.2894	0.077766	7.87766	0.0206895	0.156846	Novel_lncRNA	co_expression	ENSBTAG00000046699	--	--	GO:0005622,GO:0044424,GO:0043226,GO:0043229,GO:0043227,GO:0043231,GO:0005634,GO:0070887,GO:0044464,GO:0071310,GO:0005623,GO:0043170,GO:0010033,GO:0005575,GO:0048522,GO:0010628,GO:0071704,GO:0044260,GO:0008152,GO:0044238,GO:0010557,GO:1901576,GO:0009058,GO:0044237,GO:0010604,GO:0045893,GO:0009891,GO:0045944,GO:0048518,GO:0031328,GO:0044249,GO:0009893,GO:0051254,GO:0051173,GO:0045935,GO:0009059,GO:…	intracellular,intracellular part,organelle,intracellular organelle,membrane-bounded organelle,intracellular membrane-bounded organelle,nucleus,cellular response to chemical stimulus,cell part,cellular response to organic substance,cell,macromolecule metabolic process,response to organic substance,cellular_component,positive regulation of cellular process,positive regulation of gene expression,org…	bta05161,bta05321,bta04630	Hepatitis B,Inflammatory bowel disease (IBD),Jak-STAT signaling pathway
LNC_000281	XLOC_004451	-	0.0473466	18.2894	0.077766	7.87766	0.0206895	0.156846	Novel_lncRNA	co_expression	ENSBTAG00000021696	CCIN	calicin [Source:HGNC Symbol;Acc:HGNC:1568]	GO:0019953,GO:0007283,GO:0048232,GO:0044702,GO:0007276,GO:0032504,GO:0005737,GO:0005622,GO:0048609,GO:0044424,GO:0043226,GO:0043229,GO:0022414,GO:0000003,GO:0044444,GO:0043227,GO:0043231,GO:0005856,GO:0043228,GO:0043232,GO:0044430,GO:0044422,GO:0032502,GO:0048869,GO:0044446,GO:0015629,GO:0030154,GO:0042787,GO:0003824,GO:0019538,GO:0005515,GO:0005634,GO:0007275,GO:0008092,GO:0043412,GO:0044464,GO:…	sexual reproduction,spermatogenesis,male gamete generation,single organism reproductive process,gamete generation,multicellular organism reproduction,cytoplasm,intracellular,multicellular organismal reproductive process,intracellular part,organelle,intracellular organelle,reproductive process,reproduction,cytoplasmic part,membrane-bounded organelle,intracellular membrane-bounded organelle,cytoske…	--	--
LNC_000281	XLOC_004451	-	0.0473466	18.2894	0.077766	7.87766	0.0206895	0.156846	Novel_lncRNA	co_expression	ENSBTAG00000010174	SPATA46	spermatogenesis associated 46 [Source:HGNC Symbol;Acc:HGNC:27648]	GO:0019953,GO:0007283,GO:0048232,GO:0044702,GO:0007276,GO:0032504,GO:0005622,GO:0048609,GO:0044424,GO:0043226,GO:0043229,GO:0022414,GO:0022412,GO:0048610,GO:0000003,GO:0043227,GO:0043231,GO:0009566,GO:0007338,GO:0045026,GO:0007342,GO:0071840,GO:0016043,GO:0044422,GO:0032502,GO:0048869,GO:0044446,GO:0016044,GO:0061024,GO:0012505,GO:0031967,GO:0031975,GO:0006944,GO:0031090,GO:0030154,GO:0061025,GO:…	sexual reproduction,spermatogenesis,male gamete generation,single organism reproductive process,gamete generation,multicellular organism reproduction,intracellular,multicellular organismal reproductive process,intracellular part,organelle,intracellular organelle,reproductive process,cellular process involved in reproduction in multicellular organism,cellular process involved in reproduction,repro…	--	--
LNC_000281	XLOC_004451	-	0.0473466	18.2894	0.077766	7.87766	0.0206895	0.156846	Novel_lncRNA	co_expression	ENSBTAG00000004405	IQUB	IQ motif and ubiquitin domain containing [Source:HGNC Symbol;Acc:HGNC:21995]	GO:0097223,GO:0005737,GO:0001669,GO:0005622,GO:0044424,GO:0043226,GO:0043229,GO:0031514,GO:0005929,GO:0044444,GO:0043227,GO:0043231,GO:0009653,GO:0071840,GO:0016043,GO:0031982,GO:0030141,GO:0031988,GO:0044767,GO:0032502,GO:0042995,GO:0032989,GO:0000902,GO:0048869,GO:0031410,GO:0048856,GO:0060271,GO:0030030,GO:0016023,GO:0048858,GO:0032990,GO:0007224,GO:0044464,GO:0005623,GO:0005575,GO:0044699,GO:…	sperm part,cytoplasm,acrosomal vesicle,intracellular,intracellular part,organelle,intracellular organelle,motile cilium,cilium,cytoplasmic part,membrane-bounded organelle,intracellular membrane-bounded organelle,anatomical structure morphogenesis,cellular component organization or biogenesis,cellular component organization,vesicle,secretory granule,membrane-bounded vesicle,single-organism develop…	--	--
LNC_000281	XLOC_004451	-	0.0473466	18.2894	0.077766	7.87766	0.0206895	0.156846	Novel_lncRNA	co_expression	ENSBTAG00000033759	--	--	GO:0097223,GO:0019953,GO:0044702,GO:0005737,GO:0001669,GO:0005622,GO:0044424,GO:0043226,GO:0043229,GO:0022414,GO:0048610,GO:0000003,GO:0044444,GO:0043227,GO:0043231,GO:0009566,GO:0007338,GO:0007340,GO:0031982,GO:0030141,GO:0031988,GO:0017156,GO:0031410,GO:0016023,GO:2000241,GO:0032879,GO:0060046,GO:0060627,GO:0044464,GO:0017158,GO:0005623,GO:0016192,GO:0044421,GO:0005576,GO:1900003,GO:1900004,GO:…	sperm part,sexual reproduction,single organism reproductive process,cytoplasm,acrosomal vesicle,intracellular,intracellular part,organelle,intracellular organelle,reproductive process,cellular process involved in reproduction,reproduction,cytoplasmic part,membrane-bounded organelle,intracellular membrane-bounded organelle,fertilization,single fertilization,acrosome reaction,vesicle,secretory gran…	--	--
LNC_000281	XLOC_004451	-	0.0473466	18.2894	0.077766	7.87766	0.0206895	0.156846	Novel_lncRNA	co_expression	ENSBTAG00000019179	TSKS	testis specific serine kinase substrate [Source:HGNC Symbol;Acc:HGNC:30719]	GO:0097223,GO:0005737,GO:0001669,GO:0005622,GO:0044424,GO:0043226,GO:0043229,GO:0044444,GO:0015630,GO:0043227,GO:0043231,GO:0005856,GO:0043228,GO:0043232,GO:0044430,GO:0005815,GO:0031982,GO:0030141,GO:0005813,GO:0031988,GO:0044422,GO:0044446,GO:0044450,GO:0031410,GO:0005814,GO:0035303,GO:0016023,GO:0016311,GO:0006793,GO:0006796,GO:0010921,GO:0019899,GO:0005515,GO:0044464,GO:0010923,GO:0005623,GO:…	sperm part,cytoplasm,acrosomal vesicle,intracellular,intracellular part,organelle,intracellular organelle,cytoplasmic part,microtubule cytoskeleton,membrane-bounded organelle,intracellular membrane-bounded organelle,cytoskeleton,non-membrane-bounded organelle,intracellular non-membrane-bounded organelle,cytoskeletal part,microtubule organizing center,vesicle,secretory granule,centrosome,membrane-…	--	--
LNC_000281	XLOC_004451	-	0.0473466	18.2894	0.077766	7.87766	0.0206895	0.156846	Novel_lncRNA	co_expression	ENSBTAG00000016330	2019-09-12	septin 12 [Source:HGNC Symbol;Acc:HGNC:26348]	GO:0097223,GO:0005737,GO:0005622,GO:0044424,GO:0043226,GO:0043229,GO:0031514,GO:0005929,GO:0044444,GO:0015630,GO:0043227,GO:0036126,GO:0043231,GO:0005856,GO:0043228,GO:0043232,GO:0044441,GO:0044430,GO:0005819,GO:0044422,GO:0042995,GO:0044446,GO:0044463,GO:0030496,GO:0043167,GO:0007049,GO:0043168,GO:0036094,GO:0001882,GO:0032549,GO:0032555,GO:0017076,GO:0046983,GO:0035639,GO:0032550,GO:0001883,GO:…	sperm part,cytoplasm,intracellular,intracellular part,organelle,intracellular organelle,motile cilium,cilium,cytoplasmic part,microtubule cytoskeleton,membrane-bounded organelle,sperm flagellum,intracellular membrane-bounded organelle,cytoskeleton,non-membrane-bounded organelle,intracellular non-membrane-bounded organelle,cilium part,cytoskeletal part,spindle,organelle part,cell projection,intrac…	bta05100	Bacterial invasion of epithelial cells
LNC_000281	XLOC_004451	-	0.0473466	18.2894	0.077766	7.87766	0.0206895	0.156846	Novel_lncRNA	co_expression	ENSBTAG00000019795	FBXO43	F-box protein 43 [Source:HGNC Symbol;Acc:HGNC:28521]	GO:0005622,GO:0044424,GO:0043226,GO:0043229,GO:0022414,GO:0048610,GO:0000003,GO:0043227,GO:0043231,GO:0071840,GO:0016043,GO:0031397,GO:0051128,GO:2000241,GO:0007049,GO:0006996,GO:0033043,GO:0000278,GO:0031400,GO:0019538,GO:0051726,GO:0005634,GO:0007346,GO:0031396,GO:0032269,GO:0043412,GO:0044464,GO:0048285,GO:0048523,GO:0044267,GO:0005623,GO:0051248,GO:0051436,GO:0051439,GO:0006464,GO:0036211,GO:…	intracellular,intracellular part,organelle,intracellular organelle,reproductive process,cellular process involved in reproduction,reproduction,membrane-bounded organelle,intracellular membrane-bounded organelle,cellular component organization or biogenesis,cellular component organization,negative regulation of protein ubiquitination,regulation of cellular component organization,regulation of repr…	bta04114	Oocyte meiosis
LNC_000281	XLOC_004451	-	0.0473466	18.2894	0.077766	7.87766	0.0206895	0.156846	Novel_lncRNA	co_expression	ENSBTAG00000007284	CCNA1	cyclin A1 [Source:HGNC Symbol;Acc:HGNC:1577]	GO:0005622,GO:0044424,GO:0043226,GO:0043229,GO:0015630,GO:0043227,GO:0043231,GO:0005856,GO:0043228,GO:0043232,GO:0005634,GO:0044464,GO:0005623,GO:0097123,GO:0005575,GO:0032991,GO:0000307,GO:0043234	intracellular,intracellular part,organelle,intracellular organelle,microtubule cytoskeleton,membrane-bounded organelle,intracellular membrane-bounded organelle,cytoskeleton,non-membrane-bounded organelle,intracellular non-membrane-bounded organelle,nucleus,cell part,cell,cyclin A1-CDK2 complex,cellular_component,macromolecular complex,cyclin-dependent protein kinase holoenzyme complex,protein com…	bta04152,bta04914,bta04110,bta05161,bta05203,bta05169	AMPK signaling pathway,Progesterone-mediated oocyte maturation,Cell cycle,Hepatitis B,Viral carcinogenesis,Epstein-Barr virus infection
LNC_000281	XLOC_004451	-	0.0473466	18.2894	0.077766	7.87766	0.0206895	0.156846	Novel_lncRNA	co_expression	ENSBTAG00000019425	TSPAN8	tetraspanin 8 [Source:HGNC Symbol;Acc:HGNC:11855]	GO:0019953,GO:0007283,GO:0048232,GO:0044702,GO:0007276,GO:0032504,GO:0048609,GO:0043226,GO:0022414,GO:0000003,GO:0043227,GO:0031982,GO:0031988,GO:0070062,GO:0043230,GO:0065010,GO:0009986,GO:0044464,GO:0005623,GO:0044421,GO:0005576,GO:0043170,GO:0005575,GO:0071704,GO:0008152,GO:0010467,GO:0060255,GO:0019222,GO:0010468,GO:0044699,GO:0032501,GO:0016020,GO:0044425,GO:0008150,GO:0031224,GO:0016021,GO:…	sexual reproduction,spermatogenesis,male gamete generation,single organism reproductive process,gamete generation,multicellular organism reproduction,multicellular organismal reproductive process,organelle,reproductive process,reproduction,membrane-bounded organelle,vesicle,membrane-bounded vesicle,extracellular vesicular exosome,extracellular organelle,extracellular membrane-bounded organelle,ce…	--	--
LNC_000281	XLOC_004451	-	0.0473466	18.2894	0.077766	7.87766	0.0206895	0.156846	Novel_lncRNA	co_expression	ENSBTAG00000047272	CCDC182	coiled-coil domain containing 182 [Source:HGNC Symbol;Acc:HGNC:49392]	GO:0022414,GO:0000003,GO:0044767,GO:0032502,GO:0003006,GO:0048856,GO:0007275,GO:0008406,GO:0045137,GO:0048731,GO:0007548,GO:0046545,GO:0046660,GO:0061458,GO:0008585,GO:0048608,GO:0048513,GO:0044699,GO:0032501,GO:0008150,GO:0044707	reproductive process,reproduction,single-organism developmental process,developmental process,developmental process involved in reproduction,anatomical structure development,multicellular organismal development,gonad development,development of primary sexual characteristics,system development,sex differentiation,development of primary female sexual characteristics,female sex differentiation,repro…	--	--
LNC_000281	XLOC_004451	-	0.0473466	18.2894	0.077766	7.87766	0.0206895	0.156846	Novel_lncRNA	co_expression	ENSBTAG00000021591	OAZ3	Bos taurus ornithine decarboxylase antizyme 3 (OAZ3), mRNA. [Source:RefSeq mRNA;Acc:NM_001172708]	GO:0019953,GO:0007283,GO:0048232,GO:0044702,GO:0007276,GO:0032504,GO:0005737,GO:0005622,GO:0048609,GO:0044424,GO:0043226,GO:0043229,GO:0022414,GO:0000003,GO:0043227,GO:0043231,GO:0019538,GO:1901564,GO:0005634,GO:0045732,GO:0044464,GO:0009894,GO:0006595,GO:0005623,GO:0042176,GO:0006576,GO:0008073,GO:0009896,GO:0050790,GO:0044092,GO:0030234,GO:0043170,GO:0065009,GO:0005575,GO:0042979,GO:0043086,GO:…	sexual reproduction,spermatogenesis,male gamete generation,single organism reproductive process,gamete generation,multicellular organism reproduction,cytoplasm,intracellular,multicellular organismal reproductive process,intracellular part,organelle,intracellular organelle,reproductive process,reproduction,membrane-bounded organelle,intracellular membrane-bounded organelle,protein metabolic proces…	--	--
LNC_000281	XLOC_004451	-	0.0473466	18.2894	0.077766	7.87766	0.0206895	0.156846	Novel_lncRNA	co_expression	ENSBTAG00000009733	FBP1	fructose-bisphosphatase 1 [Source:HGNC Symbol;Acc:HGNC:3606]	GO:0005737,GO:0005622,GO:0044424,GO:0043226,GO:0044444,GO:0043227,GO:0071840,GO:0016043,GO:0044085,GO:0006461,GO:0070271,GO:0065003,GO:0071822,GO:0043933,GO:0031982,GO:0022607,GO:0031988,GO:0034637,GO:0005829,GO:0070062,GO:0043230,GO:0065010,GO:0043167,GO:0016311,GO:0006793,GO:0030554,GO:0006796,GO:0032559,GO:0016051,GO:0051058,GO:0051128,GO:0046872,GO:0007264,GO:0007265,GO:1901135,GO:0046580,GO:…	cytoplasm,intracellular,intracellular part,organelle,cytoplasmic part,membrane-bounded organelle,cellular component organization or biogenesis,cellular component organization,cellular component biogenesis,protein complex assembly,protein complex biogenesis,macromolecular complex assembly,protein complex subunit organization,macromolecular complex subunit organization,vesicle,cellular component as…	bta01100,bta04152,bta04910,bta01200,bta00010,bta00030,bta00051	Metabolic pathways,AMPK signaling pathway,Insulin signaling pathway,Carbon metabolism,Glycolysis / Gluconeogenesis,Pentose phosphate pathway,Fructose and mannose metabolism
LNC_000281	XLOC_004451	-	0.0473466	18.2894	0.077766	7.87766	0.0206895	0.156846	Novel_lncRNA	co_expression	ENSBTAG00000000805	IQCF1	IQ motif containing F1 [Source:HGNC Symbol;Acc:HGNC:28607]	GO:0097223,GO:0019953,GO:0007283,GO:0048232,GO:0044702,GO:0007276,GO:0032504,GO:0005737,GO:0001669,GO:0005622,GO:0048609,GO:0044424,GO:0043226,GO:0043229,GO:0022414,GO:0022412,GO:0048610,GO:0000003,GO:0044444,GO:0043227,GO:0048515,GO:0007286,GO:0043231,GO:0006928,GO:0009566,GO:0007338,GO:0007281,GO:0048870,GO:0051674,GO:0030317,GO:0051270,GO:0040011,GO:2000145,GO:0007340,GO:0040012,GO:0031982,GO:…	sperm part,sexual reproduction,spermatogenesis,male gamete generation,single organism reproductive process,gamete generation,multicellular organism reproduction,cytoplasm,acrosomal vesicle,intracellular,multicellular organismal reproductive process,intracellular part,organelle,intracellular organelle,reproductive process,cellular process involved in reproduction in multicellular organism,cellular…	--	--
LNC_000281	XLOC_004451	-	0.0473466	18.2894	0.077766	7.87766	0.0206895	0.156846	Novel_lncRNA	co_expression	ENSBTAG00000030523	--	--	GO:0019953,GO:0044702,GO:0022414,GO:0048610,GO:0000003,GO:0009566,GO:0007338,GO:0035036,GO:0007339,GO:0009988,GO:0008037,GO:0005576,GO:0005575,GO:0044699,GO:0032501,GO:0044763,GO:0009987,GO:0008150,GO:0044707	sexual reproduction,single organism reproductive process,reproductive process,cellular process involved in reproduction,reproduction,fertilization,single fertilization,sperm-egg recognition,binding of sperm to zona pellucida,cell-cell recognition,cell recognition,extracellular region,cellular_component,single-organism process,multicellular organismal process,single-organism cellular process,cellu…	--	--
LNC_000281	XLOC_004451	-	0.0473466	18.2894	0.077766	7.87766	0.0206895	0.156846	Novel_lncRNA	co_expression	ENSBTAG00000002822	CNBD2	cyclic nucleotide binding domain containing 2 [Source:HGNC Symbol;Acc:HGNC:16145]	GO:0019953,GO:0007283,GO:0048232,GO:0044702,GO:0007276,GO:0032504,GO:0005737,GO:0005622,GO:0048609,GO:0044424,GO:0022414,GO:0000003,GO:0044444,GO:0005829,GO:0043167,GO:0030554,GO:0032559,GO:0043168,GO:0036094,GO:0032555,GO:0017076,GO:0032553,GO:0000166,GO:1901265,GO:0044464,GO:0005623,GO:0030551,GO:0005488,GO:0030552,GO:0005575,GO:0097159,GO:1901363,GO:0044699,GO:0032501,GO:0008150,GO:0003674	sexual reproduction,spermatogenesis,male gamete generation,single organism reproductive process,gamete generation,multicellular organism reproduction,cytoplasm,intracellular,multicellular organismal reproductive process,intracellular part,reproductive process,reproduction,cytoplasmic part,cytosol,ion binding,adenyl nucleotide binding,adenyl ribonucleotide binding,anion binding,small molecule bind…	--	--
LNC_000281	XLOC_004451	-	0.0473466	18.2894	0.077766	7.87766	0.0206895	0.156846	Novel_lncRNA	co_expression	ENSBTAG00000032650	DPY19L2	dpy-19 like 2 [Source:HGNC Symbol;Acc:HGNC:19414]	GO:0019953,GO:0007283,GO:0048232,GO:0044702,GO:0007276,GO:0032504,GO:0005622,GO:0048609,GO:0044424,GO:0043226,GO:0043229,GO:0022414,GO:0022412,GO:0048610,GO:0000003,GO:0043227,GO:0048515,GO:0007286,GO:0043231,GO:0007281,GO:0016740,GO:0009888,GO:0016757,GO:0044767,GO:0002064,GO:0044422,GO:0016758,GO:0032502,GO:0060429,GO:0048869,GO:0044446,GO:0003006,GO:0048856,GO:0030855,GO:0012505,GO:0031967,GO:…	sexual reproduction,spermatogenesis,male gamete generation,single organism reproductive process,gamete generation,multicellular organism reproduction,intracellular,multicellular organismal reproductive process,intracellular part,organelle,intracellular organelle,reproductive process,cellular process involved in reproduction in multicellular organism,cellular process involved in reproduction,repro…	--	--
LNC_000281	XLOC_004451	-	0.0473466	18.2894	0.077766	7.87766	0.0206895	0.156846	Novel_lncRNA	co_expression	ENSBTAG00000011057	--	--	GO:0019953,GO:0007283,GO:0048232,GO:0044702,GO:0007276,GO:0032504,GO:0005737,GO:0005622,GO:0048609,GO:0044424,GO:0043226,GO:0043229,GO:0022414,GO:0000003,GO:0044444,GO:0043227,GO:0043231,GO:0071840,GO:0016043,GO:0044422,GO:0044446,GO:0031970,GO:0005758,GO:0031967,GO:0031975,GO:0006996,GO:0005740,GO:0005739,GO:0044429,GO:0005794,GO:0000266,GO:0044464,GO:0048285,GO:0007005,GO:0005623,GO:0005575,GO:…	sexual reproduction,spermatogenesis,male gamete generation,single organism reproductive process,gamete generation,multicellular organism reproduction,cytoplasm,intracellular,multicellular organismal reproductive process,intracellular part,organelle,intracellular organelle,reproductive process,reproduction,cytoplasmic part,membrane-bounded organelle,intracellular membrane-bounded organelle,cellula…	--	--
LNC_000281	XLOC_004451	-	0.0473466	18.2894	0.077766	7.87766	0.0206895	0.156846	Novel_lncRNA	co_expression	ENSBTAG00000006651	INSL6	insulin like 6 [Source:HGNC Symbol;Acc:HGNC:6089]	GO:0019953,GO:0007283,GO:0048232,GO:0044702,GO:0007276,GO:0032504,GO:0048609,GO:0022414,GO:0022412,GO:0048610,GO:0000003,GO:0048515,GO:0007286,GO:0006928,GO:0009566,GO:0007281,GO:0048870,GO:0051674,GO:0030317,GO:0040011,GO:0009888,GO:0044767,GO:0002064,GO:0032502,GO:0060429,GO:0048869,GO:0003006,GO:0048856,GO:0008584,GO:0030855,GO:0046546,GO:0046661,GO:0048468,GO:0030154,GO:0005515,GO:0007275,GO:…	sexual reproduction,spermatogenesis,male gamete generation,single organism reproductive process,gamete generation,multicellular organism reproduction,multicellular organismal reproductive process,reproductive process,cellular process involved in reproduction in multicellular organism,cellular process involved in reproduction,reproduction,spermatid differentiation,spermatid development,cellular co…	--	--
LNC_000281	XLOC_004451	-	0.0473466	18.2894	0.077766	7.87766	0.0206895	0.156846	Novel_lncRNA	co_expression	ENSBTAG00000013202	PLCZ1	phospholipase C zeta 1 [Source:HGNC Symbol;Acc:HGNC:19218]	GO:0019953,GO:0044702,GO:0005737,GO:0005622,GO:0044424,GO:0043226,GO:0043229,GO:0022414,GO:0048610,GO:0000003,GO:0044444,GO:0043227,GO:0043231,GO:0009566,GO:0007338,GO:0032502,GO:0005829,GO:0043167,GO:0005509,GO:0046872,GO:0043169,GO:0003824,GO:0005634,GO:0007275,GO:0016788,GO:0044710,GO:0042578,GO:0044464,GO:0007343,GO:0005623,GO:0035556,GO:0048471,GO:0004435,GO:0004629,GO:0005488,GO:0051179,GO:…	sexual reproduction,single organism reproductive process,cytoplasm,intracellular,intracellular part,organelle,intracellular organelle,reproductive process,cellular process involved in reproduction,reproduction,cytoplasmic part,membrane-bounded organelle,intracellular membrane-bounded organelle,fertilization,single fertilization,developmental process,cytosol,ion binding,calcium ion binding,metal i…	bta04919,bta01100,bta04114,bta04070,bta00562,bta04020	Thyroid hormone signaling pathway,Metabolic pathways,Oocyte meiosis,Phosphatidylinositol signaling system,Inositol phosphate metabolism,Calcium signaling pathway
LNC_000281	XLOC_004451	-	0.0473466	18.2894	0.077766	7.87766	0.0206895	0.156846	Novel_lncRNA	co_expression	ENSBTAG00000013207	CAPZA3	capping actin protein of muscle Z-line alpha subunit 3 [Source:HGNC Symbol;Acc:HGNC:24205]	GO:0097223,GO:0019953,GO:0007283,GO:0048232,GO:0044702,GO:0007276,GO:0032504,GO:0005737,GO:0001669,GO:0005622,GO:0048609,GO:0044424,GO:0043226,GO:0043229,GO:0022414,GO:0022412,GO:0048610,GO:0000003,GO:0044444,GO:0043227,GO:0048515,GO:0007286,GO:0043231,GO:0007281,GO:0005856,GO:0071840,GO:0043228,GO:0043232,GO:0016043,GO:0044430,GO:0043623,GO:0044085,GO:0006461,GO:0070271,GO:0065003,GO:0034622,GO:…	sperm part,sexual reproduction,spermatogenesis,male gamete generation,single organism reproductive process,gamete generation,multicellular organism reproduction,cytoplasm,acrosomal vesicle,intracellular,multicellular organismal reproductive process,intracellular part,organelle,intracellular organelle,reproductive process,cellular process involved in reproduction in multicellular organism,cellular…	--	--
LNC_000281	XLOC_004451	-	0.0473466	18.2894	0.077766	7.87766	0.0206895	0.156846	Novel_lncRNA	co_expression	ENSBTAG00000004640	--	--	GO:0019953,GO:0044702,GO:0032504,GO:0022414,GO:0022412,GO:0048610,GO:0000003,GO:0009566,GO:0007338,GO:0045026,GO:0007342,GO:0071840,GO:0016043,GO:0015929,GO:0004415,GO:0016044,GO:0061024,GO:0006944,GO:0005975,GO:0003824,GO:0061025,GO:0016798,GO:0004553,GO:0016787,GO:0071704,GO:0008152,GO:0044238,GO:0044699,GO:0032501,GO:0044763,GO:0009987,GO:0008150,GO:0003674	sexual reproduction,single organism reproductive process,multicellular organism reproduction,reproductive process,cellular process involved in reproduction in multicellular organism,cellular process involved in reproduction,reproduction,fertilization,single fertilization,plasma membrane fusion,fusion of sperm to egg plasma membrane,cellular component organization or biogenesis,cellular component …	bta01100,bta00531	Metabolic pathways,Glycosaminoglycan degradation
LNC_000281	XLOC_004451	-	0.0473466	18.2894	0.077766	7.87766	0.0206895	0.156846	Novel_lncRNA	co_expression	ENSBTAG00000004266	DDX25	ATP-dependent RNA helicase DDX25 [Source:RefSeq peptide;Acc:NP_001033606]	GO:0019953,GO:0007283,GO:0048232,GO:0044702,GO:0007276,GO:0032504,GO:0005737,GO:0005622,GO:0048609,GO:0044424,GO:0043226,GO:0043229,GO:0022414,GO:0022412,GO:0048610,GO:0000003,GO:0044444,GO:0043227,GO:0048515,GO:0007286,GO:0043231,GO:0007281,GO:0043228,GO:0043232,GO:0009888,GO:0044767,GO:0002064,GO:0032502,GO:0060429,GO:0048869,GO:0003006,GO:0048856,GO:0030855,GO:0043167,GO:0030554,GO:0030529,GO:…	sexual reproduction,spermatogenesis,male gamete generation,single organism reproductive process,gamete generation,multicellular organism reproduction,cytoplasm,intracellular,multicellular organismal reproductive process,intracellular part,organelle,intracellular organelle,reproductive process,cellular process involved in reproduction in multicellular organism,cellular process involved in reproduc…	--	--
LNC_000281	XLOC_004451	-	0.0473466	18.2894	0.077766	7.87766	0.0206895	0.156846	Novel_lncRNA	co_expression	ENSBTAG00000003128	SPATA6	spermatogenesis associated 6 [Source:HGNC Symbol;Acc:HGNC:18309]	GO:0097223,GO:0019953,GO:0007283,GO:0048232,GO:0044702,GO:0007276,GO:0032504,GO:0005622,GO:0048609,GO:0044424,GO:0043226,GO:0043229,GO:0031514,GO:0022414,GO:0005929,GO:0000003,GO:0043227,GO:0036126,GO:0043231,GO:0048646,GO:0009653,GO:0071840,GO:0044441,GO:0016043,GO:0044085,GO:0022607,GO:0044767,GO:0044422,GO:0032502,GO:0042995,GO:0032989,GO:0000902,GO:0048869,GO:0044446,GO:0048856,GO:0044458,GO:…	sperm part,sexual reproduction,spermatogenesis,male gamete generation,single organism reproductive process,gamete generation,multicellular organism reproduction,intracellular,multicellular organismal reproductive process,intracellular part,organelle,intracellular organelle,motile cilium,reproductive process,cilium,reproduction,membrane-bounded organelle,sperm flagellum,intracellular membrane-boun…	--	--
LNC_000281	XLOC_004451	-	0.0473466	18.2894	0.077766	7.87766	0.0206895	0.156846	Novel_lncRNA	co_expression	ENSBTAG00000048127	SPACA4	sperm acrosome associated 4 [Source:HGNC Symbol;Acc:HGNC:16441]	GO:0097223,GO:0005737,GO:0001669,GO:0005622,GO:0044424,GO:0043226,GO:0043229,GO:0044444,GO:0043227,GO:0043231,GO:0031982,GO:0030141,GO:0031988,GO:0007155,GO:0022610,GO:0031410,GO:0016023,GO:0031225,GO:0044464,GO:0005623,GO:0005575,GO:0044699,GO:0044763,GO:0016020,GO:0009987,GO:0044425,GO:0008150,GO:0031224,GO:0005886,GO:0071944	sperm part,cytoplasm,acrosomal vesicle,intracellular,intracellular part,organelle,intracellular organelle,cytoplasmic part,membrane-bounded organelle,intracellular membrane-bounded organelle,vesicle,secretory granule,membrane-bounded vesicle,cell adhesion,biological adhesion,cytoplasmic vesicle,cytoplasmic membrane-bounded vesicle,anchored to membrane,cell part,cell,cellular_component,single-orga…	--	--
LNC_000281	XLOC_004451	-	0.0473466	18.2894	0.077766	7.87766	0.0206895	0.156846	Novel_lncRNA	co_expression	ENSBTAG00000019330	PROK2	prokineticin 2 [Source:HGNC Symbol;Acc:HGNC:18455]	GO:0019953,GO:0007283,GO:0048232,GO:0044702,GO:0007276,GO:0032504,GO:0048609,GO:0022414,GO:0000003,GO:0072358,GO:0072359,GO:0001944,GO:0001568,GO:0048514,GO:0048646,GO:0001525,GO:0009653,GO:0040011,GO:0044767,GO:0032502,GO:0048856,GO:0006935,GO:0042330,GO:0007275,GO:0010941,GO:0042981,GO:0048731,GO:0043067,GO:0048523,GO:0008219,GO:0016265,GO:0060548,GO:0012501,GO:0006915,GO:0043066,GO:0008283,GO:…	sexual reproduction,spermatogenesis,male gamete generation,single organism reproductive process,gamete generation,multicellular organism reproduction,multicellular organismal reproductive process,reproductive process,reproduction,cardiovascular system development,circulatory system development,vasculature development,blood vessel development,blood vessel morphogenesis,anatomical structure formati…	--	--
LNC_000283	XLOC_004451	-	0.0459419	18.218	0	inf	0.0413679	0.197364	Novel_lncRNA	co_expression	ENSBTAG00000034391	EQTN	equatorin [Source:HGNC Symbol;Acc:HGNC:1359]	GO:0097223,GO:0019953,GO:0044702,GO:0032504,GO:0005737,GO:0001669,GO:0005622,GO:0044424,GO:0043226,GO:0043229,GO:0022414,GO:0022412,GO:0048610,GO:0000003,GO:0044444,GO:0043227,GO:0043231,GO:0009566,GO:0007338,GO:0045026,GO:0007342,GO:0071840,GO:0016043,GO:0007340,GO:0031982,GO:0030141,GO:0031988,GO:0044422,GO:0044446,GO:0017156,GO:0031410,GO:0016044,GO:0061024,GO:0016023,GO:0012505,GO:0002080,GO:…	sperm part,sexual reproduction,single organism reproductive process,multicellular organism reproduction,cytoplasm,acrosomal vesicle,intracellular,intracellular part,organelle,intracellular organelle,reproductive process,cellular process involved in reproduction in multicellular organism,cellular process involved in reproduction,reproduction,cytoplasmic part,membrane-bounded organelle,intracellula…	--	--
LNC_000283	XLOC_004451	-	0.0459419	18.218	0	inf	0.0413679	0.197364	Novel_lncRNA	co_expression	ENSBTAG00000007800	TBC1D21	TBC1 domain family member 21 [Source:HGNC Symbol;Acc:HGNC:28536]	GO:0097223,GO:0005737,GO:0001669,GO:0005622,GO:0044424,GO:0043226,GO:0043229,GO:0044444,GO:0043227,GO:0043231,GO:0071840,GO:0016043,GO:0031982,GO:0030141,GO:0031988,GO:0031410,GO:0016044,GO:0070062,GO:0043230,GO:0065010,GO:0061024,GO:0016023,GO:0012505,GO:0008047,GO:0006944,GO:0051128,GO:0006996,GO:0033043,GO:0032879,GO:0006886,GO:0019899,GO:0031338,GO:0005515,GO:0061025,GO:0060627,GO:0008092,GO:…	sperm part,cytoplasm,acrosomal vesicle,intracellular,intracellular part,organelle,intracellular organelle,cytoplasmic part,membrane-bounded organelle,intracellular membrane-bounded organelle,cellular component organization or biogenesis,cellular component organization,vesicle,secretory granule,membrane-bounded vesicle,cytoplasmic vesicle,cellular membrane organization,extracellular vesicular exos…	--	--
LNC_000283	XLOC_004451	-	0.0459419	18.218	0	inf	0.0413679	0.197364	Novel_lncRNA	co_expression	ENSBTAG00000047417	CYLC1	Bos taurus cylicin, basic protein of sperm head cytoskeleton 1 (CYLC1), mRNA. [Source:RefSeq mRNA;Acc:NM_174302]	GO:0097223,GO:0005737,GO:0001669,GO:0005622,GO:0044424,GO:0043226,GO:0043229,GO:0044444,GO:0043227,GO:0043231,GO:0071840,GO:0016043,GO:0031982,GO:0030141,GO:0031988,GO:0044422,GO:0044446,GO:0031410,GO:0007010,GO:0016023,GO:0006996,GO:0043159,GO:0005634,GO:0044464,GO:0005623,GO:0005198,GO:0044433,GO:0005575,GO:0044437,GO:0005773,GO:0005200,GO:0044699,GO:0044763,GO:0009987,GO:0008150,GO:0003674	sperm part,cytoplasm,acrosomal vesicle,intracellular,intracellular part,organelle,intracellular organelle,cytoplasmic part,membrane-bounded organelle,intracellular membrane-bounded organelle,cellular component organization or biogenesis,cellular component organization,vesicle,secretory granule,membrane-bounded vesicle,organelle part,intracellular organelle part,cytoplasmic vesicle,cytoskeleton or…	--	--
LNC_000283	XLOC_004451	-	0.0459419	18.218	0	inf	0.0413679	0.197364	Novel_lncRNA	co_expression	ENSBTAG00000000029	LYZL6	lysozyme like 6 [Source:HGNC Symbol;Acc:HGNC:29614]	GO:0097223,GO:0019953,GO:0044702,GO:0032504,GO:0005622,GO:0044424,GO:0043226,GO:0043229,GO:0031514,GO:0022414,GO:0022412,GO:0005929,GO:0048610,GO:0000003,GO:0043227,GO:0036126,GO:0043231,GO:0009566,GO:0007338,GO:0045026,GO:0007342,GO:0071840,GO:0044441,GO:0016043,GO:0044422,GO:0042995,GO:0044446,GO:0016044,GO:0044463,GO:0061024,GO:0003796,GO:0006944,GO:0097225,GO:0003824,GO:0061025,GO:0016798,GO:…	sperm part,sexual reproduction,single organism reproductive process,multicellular organism reproduction,intracellular,intracellular part,organelle,intracellular organelle,motile cilium,reproductive process,cellular process involved in reproduction in multicellular organism,cilium,cellular process involved in reproduction,reproduction,membrane-bounded organelle,sperm flagellum,intracellular membra…	--	--
LNC_000283	XLOC_004451	-	0.0459419	18.218	0	inf	0.0413679	0.197364	Novel_lncRNA	co_expression	ENSBTAG00000011106	PACRG	parkin coregulated [Source:HGNC Symbol;Acc:HGNC:19152]	GO:0097223,GO:0019953,GO:0007283,GO:0048232,GO:0044702,GO:0007276,GO:0032504,GO:0005737,GO:0005622,GO:0048609,GO:0044424,GO:0043226,GO:0043229,GO:0031514,GO:0022414,GO:0022412,GO:0005929,GO:0048610,GO:0000003,GO:0044444,GO:0043227,GO:0036126,GO:0048515,GO:0007286,GO:0043231,GO:0007281,GO:0044441,GO:0031982,GO:0009888,GO:0044767,GO:0002064,GO:0044422,GO:0032502,GO:0042995,GO:0060429,GO:0048869,GO:…	sperm part,sexual reproduction,spermatogenesis,male gamete generation,single organism reproductive process,gamete generation,multicellular organism reproduction,cytoplasm,intracellular,multicellular organismal reproductive process,intracellular part,organelle,intracellular organelle,motile cilium,reproductive process,cellular process involved in reproduction in multicellular organism,cilium,cellu…	--	--
LNC_000283	XLOC_004451	-	0.0459419	18.218	0	inf	0.0413679	0.197364	Novel_lncRNA	co_expression	ENSBTAG00000018416	CCDC42	coiled-coil domain containing 42 [Source:HGNC Symbol;Acc:HGNC:26528]	GO:0019953,GO:0007283,GO:0048232,GO:0044702,GO:0007276,GO:0032504,GO:0048609,GO:0022414,GO:0022412,GO:0048610,GO:0000003,GO:0048515,GO:0007286,GO:0007281,GO:0009888,GO:0044767,GO:0002064,GO:0032502,GO:0060429,GO:0048869,GO:0003006,GO:0048856,GO:0030855,GO:0048468,GO:0030154,GO:0044699,GO:0032501,GO:0044763,GO:0009987,GO:0008150	sexual reproduction,spermatogenesis,male gamete generation,single organism reproductive process,gamete generation,multicellular organism reproduction,multicellular organismal reproductive process,reproductive process,cellular process involved in reproduction in multicellular organism,cellular process involved in reproduction,reproduction,spermatid differentiation,spermatid development,germ cell d…	--	--
LNC_000283	XLOC_004451	-	0.0459419	18.218	0	inf	0.0413679	0.197364	Novel_lncRNA	co_expression	ENSBTAG00000047402	FAM170B	family with sequence similarity 170 member B [Source:HGNC Symbol;Acc:HGNC:19736]	GO:0097223,GO:0019953,GO:0044702,GO:0005737,GO:0001669,GO:0005622,GO:0044424,GO:0043226,GO:0043229,GO:0022414,GO:0048610,GO:0000003,GO:0044444,GO:0043227,GO:0043231,GO:0009566,GO:0007338,GO:0007340,GO:0031982,GO:0030141,GO:0031988,GO:0044422,GO:0044446,GO:2000243,GO:0017156,GO:0031410,GO:0016023,GO:0012505,GO:0002080,GO:0031090,GO:2000241,GO:0002081,GO:0032879,GO:0060046,GO:0080154,GO:0045956,GO:…	sperm part,sexual reproduction,single organism reproductive process,cytoplasm,acrosomal vesicle,intracellular,intracellular part,organelle,intracellular organelle,reproductive process,cellular process involved in reproduction,reproduction,cytoplasmic part,membrane-bounded organelle,intracellular membrane-bounded organelle,fertilization,single fertilization,acrosome reaction,vesicle,secretory gran…	--	--
LNC_000283	XLOC_004451	-	0.0459419	18.218	0	inf	0.0413679	0.197364	Novel_lncRNA	co_expression	ENSBTAG00000018316	ZMYND15	zinc finger MYND-type containing 15 [Source:HGNC Symbol;Acc:HGNC:20997]	GO:0019953,GO:0007283,GO:0048232,GO:0044702,GO:0007276,GO:0032504,GO:0005737,GO:0005622,GO:0048609,GO:0044424,GO:0043226,GO:0043229,GO:0022414,GO:0022412,GO:0048610,GO:0000003,GO:0043227,GO:0048515,GO:0007286,GO:0043231,GO:0007281,GO:0009888,GO:0044767,GO:0002064,GO:0032502,GO:0060429,GO:0048869,GO:0003006,GO:0048856,GO:0030855,GO:0048468,GO:0030154,GO:0019899,GO:0005515,GO:0005634,GO:0044464,GO:…	sexual reproduction,spermatogenesis,male gamete generation,single organism reproductive process,gamete generation,multicellular organism reproduction,cytoplasm,intracellular,multicellular organismal reproductive process,intracellular part,organelle,intracellular organelle,reproductive process,cellular process involved in reproduction in multicellular organism,cellular process involved in reproduc…	--	--
LNC_000283	XLOC_004451	-	0.0459419	18.218	0	inf	0.0413679	0.197364	Novel_lncRNA	co_expression	ENSBTAG00000002856	MEIG1	meiosis/spermiogenesis associated 1 [Source:HGNC Symbol;Acc:HGNC:23429]	GO:0019953,GO:0007283,GO:0048232,GO:0044702,GO:0007276,GO:0032504,GO:0005622,GO:0048609,GO:0044424,GO:0043226,GO:0043229,GO:0022414,GO:0000003,GO:0043227,GO:0043231,GO:0032502,GO:0048869,GO:0030154,GO:0005634,GO:0044464,GO:0005623,GO:0005575,GO:0044699,GO:0032501,GO:0044763,GO:0009987,GO:0008150	sexual reproduction,spermatogenesis,male gamete generation,single organism reproductive process,gamete generation,multicellular organism reproduction,intracellular,multicellular organismal reproductive process,intracellular part,organelle,intracellular organelle,reproductive process,reproduction,membrane-bounded organelle,intracellular membrane-bounded organelle,developmental process,cellular dev…	--	--
LNC_000283	XLOC_004451	-	0.0459419	18.218	0	inf	0.0413679	0.197364	Novel_lncRNA	co_expression	ENSBTAG00000016060	CREM	cAMP responsive element modulator [Source:HGNC Symbol;Acc:HGNC:2352]	GO:0019953,GO:0007283,GO:0048232,GO:0044702,GO:0007276,GO:0032504,GO:0005622,GO:0048609,GO:0044424,GO:0043226,GO:0043229,GO:0022414,GO:0000003,GO:0043227,GO:0043231,GO:0044422,GO:0044446,GO:1901135,GO:1901564,GO:0005634,GO:0044710,GO:0044464,GO:0048523,GO:0005623,GO:0006664,GO:0005488,GO:0043170,GO:0031324,GO:0005575,GO:0009892,GO:0048519,GO:0048522,GO:0044255,GO:0010628,GO:0071704,GO:0044260,GO:…	sexual reproduction,spermatogenesis,male gamete generation,single organism reproductive process,gamete generation,multicellular organism reproduction,intracellular,multicellular organismal reproductive process,intracellular part,organelle,intracellular organelle,reproductive process,reproduction,membrane-bounded organelle,intracellular membrane-bounded organelle,organelle part,intracellular organ…	bta04261,bta05166	Adrenergic signaling in cardiomyocytes,HTLV-I infection
LNC_000283	XLOC_004451	-	0.0459419	18.218	0	inf	0.0413679	0.197364	Novel_lncRNA	co_expression	ENSBTAG00000019469	SPACA1	sperm acrosome associated 1 [Source:HGNC Symbol;Acc:HGNC:14967]	GO:0097223,GO:0019953,GO:0007283,GO:0048232,GO:0044702,GO:0007276,GO:0032504,GO:0005737,GO:0001669,GO:0005622,GO:0048609,GO:0044424,GO:0043226,GO:0043229,GO:0022414,GO:0022412,GO:0048610,GO:0000003,GO:0044444,GO:0043227,GO:0048515,GO:0007286,GO:0043231,GO:0007281,GO:0048646,GO:0009653,GO:0071840,GO:0016043,GO:0044085,GO:0031982,GO:0009888,GO:0022607,GO:0030141,GO:0031988,GO:0044767,GO:0002064,GO:…	sperm part,sexual reproduction,spermatogenesis,male gamete generation,single organism reproductive process,gamete generation,multicellular organism reproduction,cytoplasm,acrosomal vesicle,intracellular,multicellular organismal reproductive process,intracellular part,organelle,intracellular organelle,reproductive process,cellular process involved in reproduction in multicellular organism,cellular…	--	--
LNC_000283	XLOC_004451	-	0.0459419	18.218	0	inf	0.0413679	0.197364	Novel_lncRNA	co_expression	ENSBTAG00000019912	CNTD1	cyclin N-terminal domain containing 1 [Source:HGNC Symbol;Acc:HGNC:26847]	GO:0019953,GO:0007283,GO:0048232,GO:0044702,GO:0007276,GO:0032504,GO:0048609,GO:0022414,GO:0048610,GO:0000003,GO:0007049,GO:0006259,GO:0022402,GO:0043170,GO:0071704,GO:0044260,GO:0051321,GO:0008152,GO:0044238,GO:0007131,GO:0035825,GO:0044237,GO:0007127,GO:0006310,GO:0007126,GO:0006807,GO:0034641,GO:0006139,GO:0046483,GO:0090304,GO:0006725,GO:1901360,GO:0044699,GO:0032501,GO:0044763,GO:0009987,GO:…	sexual reproduction,spermatogenesis,male gamete generation,single organism reproductive process,gamete generation,multicellular organism reproduction,multicellular organismal reproductive process,reproductive process,cellular process involved in reproduction,reproduction,cell cycle,DNA metabolic process,cell cycle process,macromolecule metabolic process,organic substance metabolic process,cellula…	--	--
LNC_000283	XLOC_004451	-	0.0459419	18.218	0	inf	0.0413679	0.197364	Novel_lncRNA	co_expression	ENSBTAG00000046699	--	--	GO:0005622,GO:0044424,GO:0043226,GO:0043229,GO:0043227,GO:0043231,GO:0005634,GO:0070887,GO:0044464,GO:0071310,GO:0005623,GO:0043170,GO:0010033,GO:0005575,GO:0048522,GO:0010628,GO:0071704,GO:0044260,GO:0008152,GO:0044238,GO:0010557,GO:1901576,GO:0009058,GO:0044237,GO:0010604,GO:0045893,GO:0009891,GO:0045944,GO:0048518,GO:0031328,GO:0044249,GO:0009893,GO:0051254,GO:0051173,GO:0045935,GO:0009059,GO:…	intracellular,intracellular part,organelle,intracellular organelle,membrane-bounded organelle,intracellular membrane-bounded organelle,nucleus,cellular response to chemical stimulus,cell part,cellular response to organic substance,cell,macromolecule metabolic process,response to organic substance,cellular_component,positive regulation of cellular process,positive regulation of gene expression,org…	bta05161,bta05321,bta04630	Hepatitis B,Inflammatory bowel disease (IBD),Jak-STAT signaling pathway
LNC_000283	XLOC_004451	-	0.0459419	18.218	0	inf	0.0413679	0.197364	Novel_lncRNA	co_expression	ENSBTAG00000032560	--	--	GO:0097223,GO:0019953,GO:0007283,GO:0048232,GO:0044702,GO:0007276,GO:0032504,GO:0005737,GO:0001669,GO:0005622,GO:0048609,GO:0044424,GO:0043226,GO:0043229,GO:0022414,GO:0022412,GO:0048610,GO:0000003,GO:0044444,GO:0043227,GO:0048515,GO:0007286,GO:0043231,GO:0009566,GO:0007338,GO:0007281,GO:0007340,GO:0031982,GO:0009888,GO:0030141,GO:0031988,GO:0044767,GO:0002064,GO:0032502,GO:0042995,GO:0060429,GO:…	sperm part,sexual reproduction,spermatogenesis,male gamete generation,single organism reproductive process,gamete generation,multicellular organism reproduction,cytoplasm,acrosomal vesicle,intracellular,multicellular organismal reproductive process,intracellular part,organelle,intracellular organelle,reproductive process,cellular process involved in reproduction in multicellular organism,cellular…	--	--
LNC_000283	XLOC_004451	-	0.0459419	18.218	0	inf	0.0413679	0.197364	Novel_lncRNA	co_expression	ENSBTAG00000016434	PDILT	protein disulfide isomerase like, testis expressed [Source:HGNC Symbol;Acc:HGNC:27338]	GO:0019953,GO:0007283,GO:0048232,GO:0044702,GO:0007276,GO:0032504,GO:0005737,GO:0005622,GO:0048609,GO:0044424,GO:0043226,GO:0043229,GO:0022414,GO:0022412,GO:0048610,GO:0000003,GO:0044444,GO:0043227,GO:0048515,GO:0007286,GO:0043231,GO:0006928,GO:0007281,GO:0048870,GO:0051674,GO:0040011,GO:0009888,GO:0016477,GO:0044767,GO:0002064,GO:0032502,GO:0060429,GO:0048869,GO:0003006,GO:0048856,GO:0005783,GO:…	sexual reproduction,spermatogenesis,male gamete generation,single organism reproductive process,gamete generation,multicellular organism reproduction,cytoplasm,intracellular,multicellular organismal reproductive process,intracellular part,organelle,intracellular organelle,reproductive process,cellular process involved in reproduction in multicellular organism,cellular process involved in reproduc…	--	--
LNC_000283	XLOC_004451	-	0.0459419	18.218	0	inf	0.0413679	0.197364	Novel_lncRNA	co_expression	ENSBTAG00000015569	ENKUR	enkurin, TRPC channel interacting protein [Source:HGNC Symbol;Acc:HGNC:28388]	GO:0097223,GO:0005737,GO:0001669,GO:0005622,GO:0044424,GO:0043226,GO:0043229,GO:0031514,GO:0005929,GO:0044444,GO:0043227,GO:0036126,GO:0043231,GO:0044441,GO:0031982,GO:0030141,GO:0031988,GO:0044422,GO:0042995,GO:0044446,GO:0031410,GO:0097228,GO:0044463,GO:0016023,GO:0005516,GO:0005515,GO:0044464,GO:0005623,GO:0005488,GO:0005575,GO:0003674	sperm part,cytoplasm,acrosomal vesicle,intracellular,intracellular part,organelle,intracellular organelle,motile cilium,cilium,cytoplasmic part,membrane-bounded organelle,sperm flagellum,intracellular membrane-bounded organelle,cilium part,vesicle,secretory granule,membrane-bounded vesicle,organelle part,cell projection,intracellular organelle part,cytoplasmic vesicle,sperm principal piece,cell p…	--	--
LNC_000283	XLOC_004451	-	0.0459419	18.218	0	inf	0.0413679	0.197364	Novel_lncRNA	co_expression	ENSBTAG00000000344	-	sperm acrosome membrane-associated protein 3 precursor [Source:RefSeq peptide;Acc:NP_001098477]	GO:0019953,GO:0044702,GO:0022414,GO:0000003,GO:0009566,GO:0003796,GO:0003824,GO:0016798,GO:0004553,GO:0016787,GO:0044699,GO:0008150,GO:0003674	sexual reproduction,single organism reproductive process,reproductive process,reproduction,fertilization,lysozyme activity,catalytic activity,hydrolase activity, acting on glycosyl bonds,hydrolase activity, hydrolyzing O-glycosyl compounds,hydrolase activity,single-organism process,biological_process,molecular_function	--	--
LNC_000283	XLOC_004451	-	0.0459419	18.218	0	inf	0.0413679	0.197364	Novel_lncRNA	co_expression	ENSBTAG00000032353	CCDC63	coiled-coil domain containing 63 [Source:HGNC Symbol;Acc:HGNC:26669]	GO:0019953,GO:0007283,GO:0048232,GO:0044702,GO:0007276,GO:0032504,GO:0005622,GO:0048609,GO:0044424,GO:0043226,GO:0043229,GO:0022414,GO:0022412,GO:0048610,GO:0000003,GO:0043227,GO:0048515,GO:0007286,GO:0043231,GO:0006928,GO:0007281,GO:0070286,GO:0003341,GO:0071840,GO:0016043,GO:0043623,GO:0044085,GO:0006461,GO:0070271,GO:0065003,GO:0034622,GO:0071822,GO:0043933,GO:0009888,GO:0022607,GO:0005930,GO:…	sexual reproduction,spermatogenesis,male gamete generation,single organism reproductive process,gamete generation,multicellular organism reproduction,intracellular,multicellular organismal reproductive process,intracellular part,organelle,intracellular organelle,reproductive process,cellular process involved in reproduction in multicellular organism,cellular process involved in reproduction,repro…	--	--
LNC_000283	XLOC_004451	-	0.0459419	18.218	0	inf	0.0413679	0.197364	Novel_lncRNA	co_expression	ENSBTAG00000046298	SYCE3	synaptonemal complex central element protein 3 [Source:HGNC Symbol;Acc:HGNC:35245]	GO:0019953,GO:0007283,GO:0048232,GO:0044702,GO:0007276,GO:0032504,GO:0005622,GO:0048609,GO:0044424,GO:0043226,GO:0043229,GO:0022414,GO:0048610,GO:0000003,GO:0043227,GO:0043231,GO:0071840,GO:0043228,GO:0043232,GO:0016043,GO:0044085,GO:0022607,GO:0044422,GO:0044446,GO:0007049,GO:0006996,GO:0000801,GO:0043065,GO:0005634,GO:0043068,GO:0010941,GO:0010942,GO:0042981,GO:0044464,GO:0043067,GO:0008219,GO:…	sexual reproduction,spermatogenesis,male gamete generation,single organism reproductive process,gamete generation,multicellular organism reproduction,intracellular,multicellular organismal reproductive process,intracellular part,organelle,intracellular organelle,reproductive process,cellular process involved in reproduction,reproduction,membrane-bounded organelle,intracellular membrane-bounded or…	--	--
LNC_000283	XLOC_004451	-	0.0459419	18.218	0	inf	0.0413679	0.197364	Novel_lncRNA	co_expression	ENSBTAG00000018601	LYZL4	lysozyme like 4 [Source:HGNC Symbol;Acc:HGNC:28387]	GO:0097223,GO:0019953,GO:0044702,GO:0005737,GO:0001669,GO:0005622,GO:0044424,GO:0043226,GO:0043229,GO:0031514,GO:0022414,GO:0005929,GO:0000003,GO:0044444,GO:0043227,GO:0036126,GO:0043231,GO:0009566,GO:0031982,GO:0030141,GO:0031988,GO:0042995,GO:0031410,GO:0016023,GO:0003796,GO:0003824,GO:0005634,GO:0016798,GO:0044464,GO:0005623,GO:0044421,GO:0004553,GO:0005576,GO:0016787,GO:0005575,GO:0005615,GO:…	sperm part,sexual reproduction,single organism reproductive process,cytoplasm,acrosomal vesicle,intracellular,intracellular part,organelle,intracellular organelle,motile cilium,reproductive process,cilium,reproduction,cytoplasmic part,membrane-bounded organelle,sperm flagellum,intracellular membrane-bounded organelle,fertilization,vesicle,secretory granule,membrane-bounded vesicle,cell projection…	--	--
LNC_000283	XLOC_004451	-	0.0459419	18.218	0	inf	0.0413679	0.197364	Novel_lncRNA	co_expression	ENSBTAG00000018991	TSGA10	testis specific 10 [Source:HGNC Symbol;Acc:HGNC:14927]	GO:0019953,GO:0007283,GO:0048232,GO:0044702,GO:0007276,GO:0032504,GO:0005737,GO:0005622,GO:0048609,GO:0044424,GO:0043226,GO:0043229,GO:0031514,GO:0022414,GO:0005929,GO:0000003,GO:0043227,GO:0043231,GO:0071840,GO:0016043,GO:0044085,GO:0022607,GO:0042995,GO:0030030,GO:0044464,GO:0005623,GO:0030031,GO:0005575,GO:0043005,GO:0097458,GO:0044699,GO:0032501,GO:0044763,GO:0009987,GO:0008150	sexual reproduction,spermatogenesis,male gamete generation,single organism reproductive process,gamete generation,multicellular organism reproduction,cytoplasm,intracellular,multicellular organismal reproductive process,intracellular part,organelle,intracellular organelle,motile cilium,reproductive process,cilium,reproduction,membrane-bounded organelle,intracellular membrane-bounded organelle,cel…	--	--
LNC_000283	XLOC_004451	-	0.0459419	18.218	0	inf	0.0413679	0.197364	Novel_lncRNA	co_expression	ENSBTAG00000012601	TEKT4	Tektin-4 [Source:UniProtKB/Swiss-Prot;Acc:Q2TA38]	GO:0097223,GO:0005737,GO:0005622,GO:0044424,GO:0043226,GO:0043229,GO:0031514,GO:0005929,GO:0015630,GO:0043227,GO:0036126,GO:0043231,GO:0006928,GO:0003341,GO:0005856,GO:0048870,GO:0051674,GO:0009653,GO:0071840,GO:0030317,GO:0043228,GO:0043232,GO:0040011,GO:0016043,GO:0044430,GO:0044767,GO:0044422,GO:0032502,GO:0042995,GO:0032989,GO:0000902,GO:0048869,GO:0044446,GO:0007018,GO:0048856,GO:0001539,GO:…	sperm part,cytoplasm,intracellular,intracellular part,organelle,intracellular organelle,motile cilium,cilium,microtubule cytoskeleton,membrane-bounded organelle,sperm flagellum,intracellular membrane-bounded organelle,cellular component movement,cilium movement,cytoskeleton,cell motility,localization of cell,anatomical structure morphogenesis,cellular component organization or biogenesis,sperm mo…	--	--
LNC_000283	XLOC_004451	-	0.0459419	18.218	0	inf	0.0413679	0.197364	Novel_lncRNA	co_expression	ENSBTAG00000011459	KLHL10	kelch like family member 10 [Source:HGNC Symbol;Acc:HGNC:18829]	GO:0019953,GO:0007283,GO:0048232,GO:0044702,GO:0007276,GO:0032504,GO:0005737,GO:0005622,GO:0048609,GO:0044424,GO:0022414,GO:0022412,GO:0048610,GO:0000003,GO:0048515,GO:0007286,GO:0009566,GO:0007281,GO:0009653,GO:0071840,GO:0016043,GO:0009888,GO:0044767,GO:0002064,GO:0032502,GO:0032989,GO:0000902,GO:0060429,GO:0048869,GO:0003006,GO:0048856,GO:0008584,GO:0030855,GO:0009887,GO:0046546,GO:0046661,GO:…	sexual reproduction,spermatogenesis,male gamete generation,single organism reproductive process,gamete generation,multicellular organism reproduction,cytoplasm,intracellular,multicellular organismal reproductive process,intracellular part,reproductive process,cellular process involved in reproduction in multicellular organism,cellular process involved in reproduction,reproduction,spermatid differ…	--	--
LNC_000283	XLOC_004451	-	0.0459419	18.218	0	inf	0.0413679	0.197364	Novel_lncRNA	co_expression	ENSBTAG00000013734	ATP6V1E2	ATPase H+ transporting V1 subunit E2 [Source:HGNC Symbol;Acc:HGNC:18125]	GO:0097223,GO:0005737,GO:0001669,GO:0005622,GO:0044424,GO:0043226,GO:0043229,GO:0044444,GO:0043227,GO:0043231,GO:0031982,GO:0030141,GO:0031988,GO:0031410,GO:0016023,GO:0003824,GO:0015078,GO:0044464,GO:0005623,GO:0042623,GO:0051179,GO:0008553,GO:0016887,GO:0016787,GO:0043492,GO:0015662,GO:0046961,GO:0005575,GO:0015399,GO:0015405,GO:0006818,GO:0044769,GO:0032991,GO:0042626,GO:0033178,GO:0015992,GO:…	sperm part,cytoplasm,acrosomal vesicle,intracellular,intracellular part,organelle,intracellular organelle,cytoplasmic part,membrane-bounded organelle,intracellular membrane-bounded organelle,vesicle,secretory granule,membrane-bounded vesicle,cytoplasmic vesicle,cytoplasmic membrane-bounded vesicle,catalytic activity,hydrogen ion transmembrane transporter activity,cell part,cell,ATPase activity, c…	bta01100,bta05323,bta04966,bta00190,bta04145,bta04721	Metabolic pathways,Rheumatoid arthritis,Collecting duct acid secretion,Oxidative phosphorylation,Phagosome,Synaptic vesicle cycle
LNC_000283	XLOC_004451	-	0.0459419	18.218	0	inf	0.0413679	0.197364	Novel_lncRNA	co_expression	ENSBTAG00000020105	--	--	GO:0070293,GO:0070295,GO:0003097,GO:0003014,GO:0015793,GO:0003091,GO:0008643,GO:0015791,GO:0042044,GO:0006833,GO:0051179,GO:0050878,GO:0005575,GO:0071702,GO:0048878,GO:0042592,GO:0065008,GO:0044765,GO:0050891,GO:0051234,GO:0030104,GO:0006810,GO:0015850,GO:0005215,GO:0044699,GO:0032501,GO:0016020,GO:0044425,GO:0008150,GO:0031224,GO:0044707,GO:0016021,GO:0065007,GO:0003674,GO:0003008	renal absorption,renal water absorption,renal water transport,renal system process,glycerol transport,renal water homeostasis,carbohydrate transport,polyol transport,fluid transport,water transport,localization,regulation of body fluid levels,cellular_component,organic substance transport,chemical homeostasis,homeostatic process,regulation of biological quality,single-organism transport,multicell…	bta03320	PPAR signaling pathway
LNC_000283	XLOC_004451	-	0.0459419	18.218	0	inf	0.0413679	0.197364	Novel_lncRNA	co_expression	ENSBTAG00000005994	SPESP1	sperm equatorial segment protein 1 [Source:HGNC Symbol;Acc:HGNC:15570]	GO:0097223,GO:0019953,GO:0044702,GO:0032504,GO:0005737,GO:0001669,GO:0005622,GO:0044424,GO:0043226,GO:0043229,GO:0022414,GO:0022412,GO:0048610,GO:0000003,GO:0044444,GO:0043227,GO:0043231,GO:0009566,GO:0007338,GO:0045026,GO:0007342,GO:0071840,GO:0016043,GO:0007340,GO:0031982,GO:0030141,GO:0031988,GO:0032502,GO:0017156,GO:0031410,GO:0016044,GO:0061024,GO:0016023,GO:0006944,GO:0061025,GO:0007275,GO:…	sperm part,sexual reproduction,single organism reproductive process,multicellular organism reproduction,cytoplasm,acrosomal vesicle,intracellular,intracellular part,organelle,intracellular organelle,reproductive process,cellular process involved in reproduction in multicellular organism,cellular process involved in reproduction,reproduction,cytoplasmic part,membrane-bounded organelle,intracellula…	--	--
LNC_000283	XLOC_004451	-	0.0459419	18.218	0	inf	0.0413679	0.197364	Novel_lncRNA	co_expression	ENSBTAG00000021066	CAPN11	calpain 11 [Source:HGNC Symbol;Acc:HGNC:1478]	GO:0097223,GO:0005737,GO:0001669,GO:0005622,GO:0044424,GO:0043226,GO:0043229,GO:0044444,GO:0043227,GO:0043231,GO:0031982,GO:0030141,GO:0031988,GO:0031410,GO:0016023,GO:0043167,GO:0005509,GO:0046872,GO:0043169,GO:0003824,GO:0019538,GO:0044464,GO:0005623,GO:0005488,GO:0043170,GO:0004198,GO:0016787,GO:0005575,GO:0008233,GO:0006508,GO:0071704,GO:0008152,GO:0070011,GO:0044238,GO:0004197,GO:0004175,GO:…	sperm part,cytoplasm,acrosomal vesicle,intracellular,intracellular part,organelle,intracellular organelle,cytoplasmic part,membrane-bounded organelle,intracellular membrane-bounded organelle,vesicle,secretory granule,membrane-bounded vesicle,cytoplasmic vesicle,cytoplasmic membrane-bounded vesicle,ion binding,calcium ion binding,metal ion binding,cation binding,catalytic activity,protein metaboli…	--	--
LNC_000283	XLOC_004451	-	0.0459419	18.218	0	inf	0.0413679	0.197364	Novel_lncRNA	co_expression	ENSBTAG00000007231	SPATA9	spermatogenesis associated 9 [Source:HGNC Symbol;Acc:HGNC:22988]	GO:0019953,GO:0007283,GO:0048232,GO:0044702,GO:0007276,GO:0032504,GO:0048609,GO:0022414,GO:0000003,GO:0032502,GO:0048869,GO:0030154,GO:0007275,GO:0005575,GO:0044699,GO:0032501,GO:0044763,GO:0016020,GO:0009987,GO:0044425,GO:0008150,GO:0031224,GO:0044707,GO:0016021	sexual reproduction,spermatogenesis,male gamete generation,single organism reproductive process,gamete generation,multicellular organism reproduction,multicellular organismal reproductive process,reproductive process,reproduction,developmental process,cellular developmental process,cell differentiation,multicellular organismal development,cellular_component,single-organism process,multicellular o…	--	--
LNC_000283	XLOC_004451	-	0.0459419	18.218	0	inf	0.0413679	0.197364	Novel_lncRNA	co_expression	ENSBTAG00000021714	TEKT2	tektin 2 [Source:HGNC Symbol;Acc:HGNC:11725]	GO:0097223,GO:0005737,GO:0005622,GO:0044424,GO:0043226,GO:0043229,GO:0031514,GO:0005929,GO:0015630,GO:0043227,GO:0036126,GO:0043231,GO:0006928,GO:0070286,GO:0003341,GO:0005856,GO:0048870,GO:0051674,GO:0009653,GO:0071840,GO:0030317,GO:0043228,GO:0043232,GO:0040011,GO:0016043,GO:0044430,GO:0043623,GO:0044085,GO:0006461,GO:0070271,GO:0065003,GO:0034622,GO:0071822,GO:0043933,GO:0022607,GO:0036159,GO:…	sperm part,cytoplasm,intracellular,intracellular part,organelle,intracellular organelle,motile cilium,cilium,microtubule cytoskeleton,membrane-bounded organelle,sperm flagellum,intracellular membrane-bounded organelle,cellular component movement,axonemal dynein complex assembly,cilium movement,cytoskeleton,cell motility,localization of cell,anatomical structure morphogenesis,cellular component or…	--	--
LNC_000283	XLOC_004451	-	0.0459419	18.218	0	inf	0.0413679	0.197364	Novel_lncRNA	co_expression	ENSBTAG00000011621	IZUMO1	izumo sperm-egg fusion 1 [Source:HGNC Symbol;Acc:HGNC:28539]	GO:0097223,GO:0019953,GO:0044702,GO:0032504,GO:0005737,GO:0001669,GO:0005622,GO:0044424,GO:0043226,GO:0043229,GO:0022414,GO:0022412,GO:0048610,GO:0000003,GO:0044444,GO:0043227,GO:0043231,GO:0009566,GO:0007338,GO:0045026,GO:0007342,GO:0071840,GO:0016043,GO:0035036,GO:0031982,GO:0030141,GO:0031988,GO:0044422,GO:0009988,GO:0007155,GO:0022610,GO:0044446,GO:0031410,GO:0016044,GO:0061024,GO:0016023,GO:…	sperm part,sexual reproduction,single organism reproductive process,multicellular organism reproduction,cytoplasm,acrosomal vesicle,intracellular,intracellular part,organelle,intracellular organelle,reproductive process,cellular process involved in reproduction in multicellular organism,cellular process involved in reproduction,reproduction,cytoplasmic part,membrane-bounded organelle,intracellula…	--	--
LNC_000283	XLOC_004451	-	0.0459419	18.218	0	inf	0.0413679	0.197364	Novel_lncRNA	co_expression	ENSBTAG00000045955	TSSK1B	testis specific serine kinase 1B [Source:HGNC Symbol;Acc:HGNC:14968]	GO:0019953,GO:0007283,GO:0048232,GO:0044702,GO:0007276,GO:0032504,GO:0005622,GO:0048609,GO:0044424,GO:0043226,GO:0043229,GO:0031514,GO:0022414,GO:0022412,GO:0005929,GO:0048610,GO:0000003,GO:0043227,GO:0048515,GO:0007286,GO:0043231,GO:0007281,GO:0016740,GO:0009888,GO:0044767,GO:0002064,GO:0016301,GO:0032502,GO:0042995,GO:0060429,GO:0048869,GO:0003006,GO:0016310,GO:0000287,GO:0048856,GO:0016773,GO:…	sexual reproduction,spermatogenesis,male gamete generation,single organism reproductive process,gamete generation,multicellular organism reproduction,intracellular,multicellular organismal reproductive process,intracellular part,organelle,intracellular organelle,motile cilium,reproductive process,cellular process involved in reproduction in multicellular organism,cilium,cellular process involved …	--	--
LNC_000283	XLOC_004451	-	0.0459419	18.218	0	inf	0.0413679	0.197364	Novel_lncRNA	co_expression	ENSBTAG00000007437	TEKT1	tektin 1 [Source:HGNC Symbol;Acc:HGNC:15534]	GO:0097223,GO:0005737,GO:0005622,GO:0044424,GO:0043226,GO:0043229,GO:0031514,GO:0005929,GO:0015630,GO:0043227,GO:0036126,GO:0043231,GO:0006928,GO:0003341,GO:0005856,GO:0048870,GO:0051674,GO:0009653,GO:0071840,GO:0030317,GO:0043228,GO:0043232,GO:0040011,GO:0016043,GO:0044430,GO:0044767,GO:0044422,GO:0032502,GO:0042995,GO:0032989,GO:0000902,GO:0048869,GO:0044446,GO:0007018,GO:0048856,GO:0001539,GO:…	sperm part,cytoplasm,intracellular,intracellular part,organelle,intracellular organelle,motile cilium,cilium,microtubule cytoskeleton,membrane-bounded organelle,sperm flagellum,intracellular membrane-bounded organelle,cellular component movement,cilium movement,cytoskeleton,cell motility,localization of cell,anatomical structure morphogenesis,cellular component organization or biogenesis,sperm mo…	--	--
LNC_000283	XLOC_004451	-	0.0459419	18.218	0	inf	0.0413679	0.197364	Novel_lncRNA	co_expression	ENSBTAG00000006947	--	--	GO:0097223,GO:0019953,GO:0007283,GO:0048232,GO:0044702,GO:0007276,GO:0032504,GO:0005737,GO:0005622,GO:0048609,GO:0044424,GO:0043226,GO:0043229,GO:0031514,GO:0022414,GO:0022412,GO:0005929,GO:0048610,GO:0000003,GO:0043227,GO:0036126,GO:0048515,GO:0007286,GO:0043231,GO:0006928,GO:0007281,GO:0048870,GO:0051674,GO:0071840,GO:0030317,GO:0044441,GO:0040011,GO:0016043,GO:0009888,GO:0044767,GO:0002064,GO:…	sperm part,sexual reproduction,spermatogenesis,male gamete generation,single organism reproductive process,gamete generation,multicellular organism reproduction,cytoplasm,intracellular,multicellular organismal reproductive process,intracellular part,organelle,intracellular organelle,motile cilium,reproductive process,cellular process involved in reproduction in multicellular organism,cilium,cellu…	--	--
LNC_000283	XLOC_004451	-	0.0459419	18.218	0	inf	0.0413679	0.197364	Novel_lncRNA	co_expression	ENSBTAG00000000301	--	--	GO:0005737,GO:0005622,GO:0044424,GO:0043226,GO:0043229,GO:0044444,GO:0043227,GO:0043231,GO:0016740,GO:0016301,GO:0016310,GO:0016773,GO:0016772,GO:0006793,GO:0006796,GO:0004370,GO:0046167,GO:1901135,GO:0005975,GO:0003824,GO:0005739,GO:0044281,GO:0006071,GO:0044710,GO:0044464,GO:0019400,GO:0046486,GO:0006639,GO:1901137,GO:0019637,GO:0005623,GO:0006638,GO:0006641,GO:0006072,GO:0090407,GO:0044262,GO:…	cytoplasm,intracellular,intracellular part,organelle,intracellular organelle,cytoplasmic part,membrane-bounded organelle,intracellular membrane-bounded organelle,transferase activity,kinase activity,phosphorylation,phosphotransferase activity, alcohol group as acceptor,transferase activity, transferring phosphorus-containing groups,phosphorus metabolic process,phosphate-containing compound metabo…	bta01100,bta00561,bta03320	Metabolic pathways,Glycerolipid metabolism,PPAR signaling pathway
LNC_000283	XLOC_004451	-	0.0459419	18.218	0	inf	0.0413679	0.197364	Novel_lncRNA	co_expression	ENSBTAG00000039245	GK2	glycerol kinase 2 [Source:RefSeq peptide;Acc:NP_001243480]	GO:0005737,GO:0005622,GO:0044424,GO:0043226,GO:0043229,GO:0044444,GO:0043227,GO:0043231,GO:0016740,GO:0031982,GO:0031988,GO:0016301,GO:0016310,GO:0016773,GO:0016772,GO:0070062,GO:0043230,GO:0065010,GO:0006793,GO:0006796,GO:0004370,GO:0046167,GO:1901135,GO:0005975,GO:0003824,GO:0005739,GO:0044281,GO:0006071,GO:0044710,GO:0044464,GO:0019400,GO:0046486,GO:0006639,GO:1901137,GO:0019637,GO:0005623,GO:…	cytoplasm,intracellular,intracellular part,organelle,intracellular organelle,cytoplasmic part,membrane-bounded organelle,intracellular membrane-bounded organelle,transferase activity,vesicle,membrane-bounded vesicle,kinase activity,phosphorylation,phosphotransferase activity, alcohol group as acceptor,transferase activity, transferring phosphorus-containing groups,extracellular vesicular exosome,…	bta01100,bta00561,bta03320	Metabolic pathways,Glycerolipid metabolism,PPAR signaling pathway
LNC_000283	XLOC_004451	-	0.0459419	18.218	0	inf	0.0413679	0.197364	Novel_lncRNA	co_expression	ENSBTAG00000003658	RELN	reelin precursor [Source:RefSeq peptide;Acc:NP_001193387]	GO:0005737,GO:0005622,GO:0044424,GO:0006928,GO:0048646,GO:0048870,GO:0051674,GO:0009653,GO:0071840,GO:0051270,GO:0040011,GO:0016043,GO:2000145,GO:0044085,GO:0040012,GO:0030334,GO:0031012,GO:0022607,GO:0051272,GO:2000147,GO:0030335,GO:0022603,GO:0016477,GO:0044767,GO:0040017,GO:0032502,GO:0042995,GO:0032989,GO:0000902,GO:0048869,GO:0005578,GO:0016310,GO:0018212,GO:0014068,GO:0048856,GO:0018108,GO:…	cytoplasm,intracellular,intracellular part,cellular component movement,anatomical structure formation involved in morphogenesis,cell motility,localization of cell,anatomical structure morphogenesis,cellular component organization or biogenesis,regulation of cellular component movement,locomotion,cellular component organization,regulation of cell motility,cellular component biogenesis,regulation o…	bta04510,bta04512,bta04151	Focal adhesion,ECM-receptor interaction,PI3K-Akt signaling pathway
LNC_000283	XLOC_004451	-	0.0459419	18.218	0	inf	0.0413679	0.197364	Novel_lncRNA	co_expression	ENSBTAG00000033464	SPA17	sperm autoantigenic protein 17 [Source:HGNC Symbol;Acc:HGNC:11210]	GO:0097223,GO:0019953,GO:0044702,GO:0005737,GO:0005622,GO:0044424,GO:0043226,GO:0043229,GO:0031514,GO:0022414,GO:0005929,GO:0048610,GO:0000003,GO:0043227,GO:0036126,GO:0043231,GO:0009566,GO:0007338,GO:0044441,GO:0035036,GO:0007339,GO:0044422,GO:0035686,GO:0009988,GO:0042995,GO:0044446,GO:0097228,GO:0044463,GO:0008037,GO:0009986,GO:0009897,GO:0044464,GO:0005623,GO:0005575,GO:0044459,GO:0044699,GO:…	sperm part,sexual reproduction,single organism reproductive process,cytoplasm,intracellular,intracellular part,organelle,intracellular organelle,motile cilium,reproductive process,cilium,cellular process involved in reproduction,reproduction,membrane-bounded organelle,sperm flagellum,intracellular membrane-bounded organelle,fertilization,single fertilization,cilium part,sperm-egg recognition,bind…	--	--
LNC_000283	XLOC_004451	-	0.0459419	18.218	0	inf	0.0413679	0.197364	Novel_lncRNA	co_expression	ENSBTAG00000013056	SUN5	Sad1 and UNC84 domain containing 5 [Source:HGNC Symbol;Acc:HGNC:16252]	GO:0019953,GO:0007283,GO:0048232,GO:0044702,GO:0007276,GO:0032504,GO:0005622,GO:0048609,GO:0044424,GO:0043226,GO:0043229,GO:0022414,GO:0000003,GO:0043227,GO:0043231,GO:0071840,GO:0016043,GO:0044422,GO:0044446,GO:0007010,GO:0016044,GO:0061024,GO:0012505,GO:0031967,GO:0031975,GO:0031090,GO:0006996,GO:0090286,GO:0006998,GO:0006997,GO:0005634,GO:0045185,GO:0044464,GO:0032507,GO:0005635,GO:0005623,GO:…	sexual reproduction,spermatogenesis,male gamete generation,single organism reproductive process,gamete generation,multicellular organism reproduction,intracellular,multicellular organismal reproductive process,intracellular part,organelle,intracellular organelle,reproductive process,reproduction,membrane-bounded organelle,intracellular membrane-bounded organelle,cellular component organization or…	--	--
LNC_000283	XLOC_004451	-	0.0459419	18.218	0	inf	0.0413679	0.197364	Novel_lncRNA	co_expression	ENSBTAG00000017015	TEKT5	tektin-5 [Source:RefSeq peptide;Acc:NP_001039724]	GO:0097223,GO:0005622,GO:0044424,GO:0043226,GO:0043229,GO:0031514,GO:0005929,GO:0043227,GO:0036126,GO:0043231,GO:0042995,GO:0005634,GO:0044464,GO:0005623,GO:0005575	sperm part,intracellular,intracellular part,organelle,intracellular organelle,motile cilium,cilium,membrane-bounded organelle,sperm flagellum,intracellular membrane-bounded organelle,cell projection,nucleus,cell part,cell,cellular_component	--	--
LNC_000283	XLOC_004451	-	0.0459419	18.218	0	inf	0.0413679	0.197364	Novel_lncRNA	co_expression	ENSBTAG00000033312	--	--	GO:0019953,GO:0044702,GO:0022414,GO:0048610,GO:0000003,GO:0009566,GO:0007338,GO:0035036,GO:0007339,GO:0004222,GO:0008237,GO:0009988,GO:0008037,GO:0009986,GO:0045121,GO:0003824,GO:0019538,GO:0044464,GO:0005623,GO:0043170,GO:0016787,GO:0005575,GO:0008233,GO:0006508,GO:0071704,GO:0008152,GO:0070011,GO:0044238,GO:0004175,GO:0044699,GO:0032501,GO:0044763,GO:0016020,GO:0009987,GO:0044425,GO:0008150,GO:…	sexual reproduction,single organism reproductive process,reproductive process,cellular process involved in reproduction,reproduction,fertilization,single fertilization,sperm-egg recognition,binding of sperm to zona pellucida,metalloendopeptidase activity,metallopeptidase activity,cell-cell recognition,cell recognition,cell surface,membrane raft,catalytic activity,protein metabolic process,cell pa…	--	--
LNC_000283	XLOC_004451	-	0.0459419	18.218	0	inf	0.0413679	0.197364	Novel_lncRNA	co_expression	ENSBTAG00000009105	ACSBG2	acyl-CoA synthetase bubblegum family member 2 [Source:HGNC Symbol;Acc:HGNC:24174]	GO:0005737,GO:0005622,GO:0044424,GO:0043226,GO:0043229,GO:0044444,GO:0043227,GO:0043231,GO:0005829,GO:0016790,GO:0003824,GO:0005739,GO:0043436,GO:0016289,GO:0044281,GO:0016788,GO:0006082,GO:0044710,GO:0044464,GO:0005623,GO:0019752,GO:0047617,GO:0016787,GO:0005575,GO:0044255,GO:0071704,GO:0008152,GO:0044238,GO:0032787,GO:0044237,GO:0006629,GO:0016877,GO:0016874,GO:0004467,GO:0006631,GO:0001676,GO:…	cytoplasm,intracellular,intracellular part,organelle,intracellular organelle,cytoplasmic part,membrane-bounded organelle,intracellular membrane-bounded organelle,cytosol,thiolester hydrolase activity,catalytic activity,mitochondrion,oxoacid metabolic process,CoA hydrolase activity,small molecule metabolic process,hydrolase activity, acting on ester bonds,organic acid metabolic process,single-orga…	bta01100,bta01212,bta00071,bta00061,bta04920,bta03320	Metabolic pathways,Fatty acid metabolism,Fatty acid degradation,Fatty acid biosynthesis,Adipocytokine signaling pathway,PPAR signaling pathway
LNC_000283	XLOC_004451	-	0.0459419	18.218	0	inf	0.0413679	0.197364	Novel_lncRNA	co_expression	ENSBTAG00000031347	SPDYA	speedy/RINGO cell cycle regulator family member A [Source:HGNC Symbol;Acc:HGNC:30613]	GO:0005622,GO:0044424,GO:0043226,GO:0043229,GO:0048610,GO:0000003,GO:0043227,GO:0043231,GO:0044422,GO:0044446,GO:0016310,GO:0051325,GO:0022403,GO:0006468,GO:0006793,GO:0006796,GO:0000082,GO:0051329,GO:0007049,GO:0000278,GO:0019899,GO:0019538,GO:0051726,GO:0005515,GO:0005634,GO:0008284,GO:0051338,GO:0043412,GO:0044464,GO:0045859,GO:0043549,GO:0044267,GO:0005623,GO:0019220,GO:0001932,GO:0044772,GO:…	intracellular,intracellular part,organelle,intracellular organelle,cellular process involved in reproduction,reproduction,membrane-bounded organelle,intracellular membrane-bounded organelle,organelle part,intracellular organelle part,phosphorylation,interphase,cell cycle phase,protein phosphorylation,phosphorus metabolic process,phosphate-containing compound metabolic process,G1/S transition of m…	bta04114,bta04914	Oocyte meiosis,Progesterone-mediated oocyte maturation
LNC_000283	XLOC_004451	-	0.0459419	18.218	0	inf	0.0413679	0.197364	Novel_lncRNA	co_expression	ENSBTAG00000038138	--	--	GO:0097223,GO:0005737,GO:0001669,GO:0005622,GO:0044424,GO:0043226,GO:0043229,GO:0044444,GO:0043227,GO:0043231,GO:0031982,GO:0008237,GO:0030141,GO:0031988,GO:0004180,GO:0031410,GO:0008238,GO:0016023,GO:0043167,GO:0046872,GO:0043169,GO:0003824,GO:0019538,GO:0044464,GO:0008241,GO:0005623,GO:0005488,GO:0043170,GO:0016787,GO:0005575,GO:0008233,GO:0006508,GO:0071704,GO:0008152,GO:0070011,GO:0044238,GO:…	sperm part,cytoplasm,acrosomal vesicle,intracellular,intracellular part,organelle,intracellular organelle,cytoplasmic part,membrane-bounded organelle,intracellular membrane-bounded organelle,vesicle,metallopeptidase activity,secretory granule,membrane-bounded vesicle,carboxypeptidase activity,cytoplasmic vesicle,exopeptidase activity,cytoplasmic membrane-bounded vesicle,ion binding,metal ion bind…	bta05410,bta04614,bta05142	Hypertrophic cardiomyopathy (HCM),Renin-angiotensin system,Chagas disease (American trypanosomiasis)
LNC_000283	XLOC_004451	-	0.0459419	18.218	0	inf	0.0413679	0.197364	Novel_lncRNA	co_expression	ENSBTAG00000022058	ACACB	acetyl-CoA carboxylase 2 [Source:RefSeq peptide;Acc:NP_001192262]	GO:0005737,GO:0005622,GO:0044424,GO:0043226,GO:0043229,GO:0044444,GO:0043227,GO:0072358,GO:0072359,GO:0043231,GO:0071840,GO:0016043,GO:0044085,GO:0006461,GO:0070271,GO:0065003,GO:0071822,GO:0043933,GO:0022607,GO:0007507,GO:0044767,GO:0032502,GO:0048589,GO:0048856,GO:0048638,GO:0050793,GO:0031998,GO:0043167,GO:2000026,GO:0006793,GO:0030554,GO:0006796,GO:0032559,GO:0005524,GO:0046872,GO:0051094,GO:…	cytoplasm,intracellular,intracellular part,organelle,intracellular organelle,cytoplasmic part,membrane-bounded organelle,cardiovascular system development,circulatory system development,intracellular membrane-bounded organelle,cellular component organization or biogenesis,cellular component organization,cellular component biogenesis,protein complex assembly,protein complex biogenesis,macromolecul…	bta01100,bta00640,bta04152,bta04910,bta00620,bta01212,bta00061	Metabolic pathways,Propanoate metabolism,AMPK signaling pathway,Insulin signaling pathway,Pyruvate metabolism,Fatty acid metabolism,Fatty acid biosynthesis
LNC_000283	XLOC_004451	-	0.0459419	18.218	0	inf	0.0413679	0.197364	Novel_lncRNA	co_expression	ENSBTAG00000021696	CCIN	calicin [Source:HGNC Symbol;Acc:HGNC:1568]	GO:0019953,GO:0007283,GO:0048232,GO:0044702,GO:0007276,GO:0032504,GO:0005737,GO:0005622,GO:0048609,GO:0044424,GO:0043226,GO:0043229,GO:0022414,GO:0000003,GO:0044444,GO:0043227,GO:0043231,GO:0005856,GO:0043228,GO:0043232,GO:0044430,GO:0044422,GO:0032502,GO:0048869,GO:0044446,GO:0015629,GO:0030154,GO:0042787,GO:0003824,GO:0019538,GO:0005515,GO:0005634,GO:0007275,GO:0008092,GO:0043412,GO:0044464,GO:…	sexual reproduction,spermatogenesis,male gamete generation,single organism reproductive process,gamete generation,multicellular organism reproduction,cytoplasm,intracellular,multicellular organismal reproductive process,intracellular part,organelle,intracellular organelle,reproductive process,reproduction,cytoplasmic part,membrane-bounded organelle,intracellular membrane-bounded organelle,cytoske…	--	--
LNC_000283	XLOC_004451	-	0.0459419	18.218	0	inf	0.0413679	0.197364	Novel_lncRNA	co_expression	ENSBTAG00000004405	IQUB	IQ motif and ubiquitin domain containing [Source:HGNC Symbol;Acc:HGNC:21995]	GO:0097223,GO:0005737,GO:0001669,GO:0005622,GO:0044424,GO:0043226,GO:0043229,GO:0031514,GO:0005929,GO:0044444,GO:0043227,GO:0043231,GO:0009653,GO:0071840,GO:0016043,GO:0031982,GO:0030141,GO:0031988,GO:0044767,GO:0032502,GO:0042995,GO:0032989,GO:0000902,GO:0048869,GO:0031410,GO:0048856,GO:0060271,GO:0030030,GO:0016023,GO:0048858,GO:0032990,GO:0007224,GO:0044464,GO:0005623,GO:0005575,GO:0044699,GO:…	sperm part,cytoplasm,acrosomal vesicle,intracellular,intracellular part,organelle,intracellular organelle,motile cilium,cilium,cytoplasmic part,membrane-bounded organelle,intracellular membrane-bounded organelle,anatomical structure morphogenesis,cellular component organization or biogenesis,cellular component organization,vesicle,secretory granule,membrane-bounded vesicle,single-organism develop…	--	--
LNC_000283	XLOC_004451	-	0.0459419	18.218	0	inf	0.0413679	0.197364	Novel_lncRNA	co_expression	ENSBTAG00000033759	--	--	GO:0097223,GO:0019953,GO:0044702,GO:0005737,GO:0001669,GO:0005622,GO:0044424,GO:0043226,GO:0043229,GO:0022414,GO:0048610,GO:0000003,GO:0044444,GO:0043227,GO:0043231,GO:0009566,GO:0007338,GO:0007340,GO:0031982,GO:0030141,GO:0031988,GO:0017156,GO:0031410,GO:0016023,GO:2000241,GO:0032879,GO:0060046,GO:0060627,GO:0044464,GO:0017158,GO:0005623,GO:0016192,GO:0044421,GO:0005576,GO:1900003,GO:1900004,GO:…	sperm part,sexual reproduction,single organism reproductive process,cytoplasm,acrosomal vesicle,intracellular,intracellular part,organelle,intracellular organelle,reproductive process,cellular process involved in reproduction,reproduction,cytoplasmic part,membrane-bounded organelle,intracellular membrane-bounded organelle,fertilization,single fertilization,acrosome reaction,vesicle,secretory gran…	--	--
LNC_000283	XLOC_004451	-	0.0459419	18.218	0	inf	0.0413679	0.197364	Novel_lncRNA	co_expression	ENSBTAG00000019179	TSKS	testis specific serine kinase substrate [Source:HGNC Symbol;Acc:HGNC:30719]	GO:0097223,GO:0005737,GO:0001669,GO:0005622,GO:0044424,GO:0043226,GO:0043229,GO:0044444,GO:0015630,GO:0043227,GO:0043231,GO:0005856,GO:0043228,GO:0043232,GO:0044430,GO:0005815,GO:0031982,GO:0030141,GO:0005813,GO:0031988,GO:0044422,GO:0044446,GO:0044450,GO:0031410,GO:0005814,GO:0035303,GO:0016023,GO:0016311,GO:0006793,GO:0006796,GO:0010921,GO:0019899,GO:0005515,GO:0044464,GO:0010923,GO:0005623,GO:…	sperm part,cytoplasm,acrosomal vesicle,intracellular,intracellular part,organelle,intracellular organelle,cytoplasmic part,microtubule cytoskeleton,membrane-bounded organelle,intracellular membrane-bounded organelle,cytoskeleton,non-membrane-bounded organelle,intracellular non-membrane-bounded organelle,cytoskeletal part,microtubule organizing center,vesicle,secretory granule,centrosome,membrane-…	--	--
LNC_000283	XLOC_004451	-	0.0459419	18.218	0	inf	0.0413679	0.197364	Novel_lncRNA	co_expression	ENSBTAG00000016330	2019-09-12	septin 12 [Source:HGNC Symbol;Acc:HGNC:26348]	GO:0097223,GO:0005737,GO:0005622,GO:0044424,GO:0043226,GO:0043229,GO:0031514,GO:0005929,GO:0044444,GO:0015630,GO:0043227,GO:0036126,GO:0043231,GO:0005856,GO:0043228,GO:0043232,GO:0044441,GO:0044430,GO:0005819,GO:0044422,GO:0042995,GO:0044446,GO:0044463,GO:0030496,GO:0043167,GO:0007049,GO:0043168,GO:0036094,GO:0001882,GO:0032549,GO:0032555,GO:0017076,GO:0046983,GO:0035639,GO:0032550,GO:0001883,GO:…	sperm part,cytoplasm,intracellular,intracellular part,organelle,intracellular organelle,motile cilium,cilium,cytoplasmic part,microtubule cytoskeleton,membrane-bounded organelle,sperm flagellum,intracellular membrane-bounded organelle,cytoskeleton,non-membrane-bounded organelle,intracellular non-membrane-bounded organelle,cilium part,cytoskeletal part,spindle,organelle part,cell projection,intrac…	bta05100	Bacterial invasion of epithelial cells
LNC_000283	XLOC_004451	-	0.0459419	18.218	0	inf	0.0413679	0.197364	Novel_lncRNA	co_expression	ENSBTAG00000007284	CCNA1	cyclin A1 [Source:HGNC Symbol;Acc:HGNC:1577]	GO:0005622,GO:0044424,GO:0043226,GO:0043229,GO:0015630,GO:0043227,GO:0043231,GO:0005856,GO:0043228,GO:0043232,GO:0005634,GO:0044464,GO:0005623,GO:0097123,GO:0005575,GO:0032991,GO:0000307,GO:0043234	intracellular,intracellular part,organelle,intracellular organelle,microtubule cytoskeleton,membrane-bounded organelle,intracellular membrane-bounded organelle,cytoskeleton,non-membrane-bounded organelle,intracellular non-membrane-bounded organelle,nucleus,cell part,cell,cyclin A1-CDK2 complex,cellular_component,macromolecular complex,cyclin-dependent protein kinase holoenzyme complex,protein com…	bta04152,bta04914,bta04110,bta05161,bta05203,bta05169	AMPK signaling pathway,Progesterone-mediated oocyte maturation,Cell cycle,Hepatitis B,Viral carcinogenesis,Epstein-Barr virus infection
LNC_000283	XLOC_004451	-	0.0459419	18.218	0	inf	0.0413679	0.197364	Novel_lncRNA	co_expression	ENSBTAG00000019425	TSPAN8	tetraspanin 8 [Source:HGNC Symbol;Acc:HGNC:11855]	GO:0019953,GO:0007283,GO:0048232,GO:0044702,GO:0007276,GO:0032504,GO:0048609,GO:0043226,GO:0022414,GO:0000003,GO:0043227,GO:0031982,GO:0031988,GO:0070062,GO:0043230,GO:0065010,GO:0009986,GO:0044464,GO:0005623,GO:0044421,GO:0005576,GO:0043170,GO:0005575,GO:0071704,GO:0008152,GO:0010467,GO:0060255,GO:0019222,GO:0010468,GO:0044699,GO:0032501,GO:0016020,GO:0044425,GO:0008150,GO:0031224,GO:0016021,GO:…	sexual reproduction,spermatogenesis,male gamete generation,single organism reproductive process,gamete generation,multicellular organism reproduction,multicellular organismal reproductive process,organelle,reproductive process,reproduction,membrane-bounded organelle,vesicle,membrane-bounded vesicle,extracellular vesicular exosome,extracellular organelle,extracellular membrane-bounded organelle,ce…	--	--
LNC_000283	XLOC_004451	-	0.0459419	18.218	0	inf	0.0413679	0.197364	Novel_lncRNA	co_expression	ENSBTAG00000047272	CCDC182	coiled-coil domain containing 182 [Source:HGNC Symbol;Acc:HGNC:49392]	GO:0022414,GO:0000003,GO:0044767,GO:0032502,GO:0003006,GO:0048856,GO:0007275,GO:0008406,GO:0045137,GO:0048731,GO:0007548,GO:0046545,GO:0046660,GO:0061458,GO:0008585,GO:0048608,GO:0048513,GO:0044699,GO:0032501,GO:0008150,GO:0044707	reproductive process,reproduction,single-organism developmental process,developmental process,developmental process involved in reproduction,anatomical structure development,multicellular organismal development,gonad development,development of primary sexual characteristics,system development,sex differentiation,development of primary female sexual characteristics,female sex differentiation,repro…	--	--
LNC_000283	XLOC_004451	-	0.0459419	18.218	0	inf	0.0413679	0.197364	Novel_lncRNA	co_expression	ENSBTAG00000009733	FBP1	fructose-bisphosphatase 1 [Source:HGNC Symbol;Acc:HGNC:3606]	GO:0005737,GO:0005622,GO:0044424,GO:0043226,GO:0044444,GO:0043227,GO:0071840,GO:0016043,GO:0044085,GO:0006461,GO:0070271,GO:0065003,GO:0071822,GO:0043933,GO:0031982,GO:0022607,GO:0031988,GO:0034637,GO:0005829,GO:0070062,GO:0043230,GO:0065010,GO:0043167,GO:0016311,GO:0006793,GO:0030554,GO:0006796,GO:0032559,GO:0016051,GO:0051058,GO:0051128,GO:0046872,GO:0007264,GO:0007265,GO:1901135,GO:0046580,GO:…	cytoplasm,intracellular,intracellular part,organelle,cytoplasmic part,membrane-bounded organelle,cellular component organization or biogenesis,cellular component organization,cellular component biogenesis,protein complex assembly,protein complex biogenesis,macromolecular complex assembly,protein complex subunit organization,macromolecular complex subunit organization,vesicle,cellular component as…	bta01100,bta04152,bta04910,bta01200,bta00010,bta00030,bta00051	Metabolic pathways,AMPK signaling pathway,Insulin signaling pathway,Carbon metabolism,Glycolysis / Gluconeogenesis,Pentose phosphate pathway,Fructose and mannose metabolism
LNC_000283	XLOC_004451	-	0.0459419	18.218	0	inf	0.0413679	0.197364	Novel_lncRNA	co_expression	ENSBTAG00000030523	--	--	GO:0019953,GO:0044702,GO:0022414,GO:0048610,GO:0000003,GO:0009566,GO:0007338,GO:0035036,GO:0007339,GO:0009988,GO:0008037,GO:0005576,GO:0005575,GO:0044699,GO:0032501,GO:0044763,GO:0009987,GO:0008150,GO:0044707	sexual reproduction,single organism reproductive process,reproductive process,cellular process involved in reproduction,reproduction,fertilization,single fertilization,sperm-egg recognition,binding of sperm to zona pellucida,cell-cell recognition,cell recognition,extracellular region,cellular_component,single-organism process,multicellular organismal process,single-organism cellular process,cellu…	--	--
LNC_000283	XLOC_004451	-	0.0459419	18.218	0	inf	0.0413679	0.197364	Novel_lncRNA	co_expression	ENSBTAG00000002822	CNBD2	cyclic nucleotide binding domain containing 2 [Source:HGNC Symbol;Acc:HGNC:16145]	GO:0019953,GO:0007283,GO:0048232,GO:0044702,GO:0007276,GO:0032504,GO:0005737,GO:0005622,GO:0048609,GO:0044424,GO:0022414,GO:0000003,GO:0044444,GO:0005829,GO:0043167,GO:0030554,GO:0032559,GO:0043168,GO:0036094,GO:0032555,GO:0017076,GO:0032553,GO:0000166,GO:1901265,GO:0044464,GO:0005623,GO:0030551,GO:0005488,GO:0030552,GO:0005575,GO:0097159,GO:1901363,GO:0044699,GO:0032501,GO:0008150,GO:0003674	sexual reproduction,spermatogenesis,male gamete generation,single organism reproductive process,gamete generation,multicellular organism reproduction,cytoplasm,intracellular,multicellular organismal reproductive process,intracellular part,reproductive process,reproduction,cytoplasmic part,cytosol,ion binding,adenyl nucleotide binding,adenyl ribonucleotide binding,anion binding,small molecule bind…	--	--
LNC_000283	XLOC_004451	-	0.0459419	18.218	0	inf	0.0413679	0.197364	Novel_lncRNA	co_expression	ENSBTAG00000011057	--	--	GO:0019953,GO:0007283,GO:0048232,GO:0044702,GO:0007276,GO:0032504,GO:0005737,GO:0005622,GO:0048609,GO:0044424,GO:0043226,GO:0043229,GO:0022414,GO:0000003,GO:0044444,GO:0043227,GO:0043231,GO:0071840,GO:0016043,GO:0044422,GO:0044446,GO:0031970,GO:0005758,GO:0031967,GO:0031975,GO:0006996,GO:0005740,GO:0005739,GO:0044429,GO:0005794,GO:0000266,GO:0044464,GO:0048285,GO:0007005,GO:0005623,GO:0005575,GO:…	sexual reproduction,spermatogenesis,male gamete generation,single organism reproductive process,gamete generation,multicellular organism reproduction,cytoplasm,intracellular,multicellular organismal reproductive process,intracellular part,organelle,intracellular organelle,reproductive process,reproduction,cytoplasmic part,membrane-bounded organelle,intracellular membrane-bounded organelle,cellula…	--	--
LNC_000283	XLOC_004451	-	0.0459419	18.218	0	inf	0.0413679	0.197364	Novel_lncRNA	co_expression	ENSBTAG00000006651	INSL6	insulin like 6 [Source:HGNC Symbol;Acc:HGNC:6089]	GO:0019953,GO:0007283,GO:0048232,GO:0044702,GO:0007276,GO:0032504,GO:0048609,GO:0022414,GO:0022412,GO:0048610,GO:0000003,GO:0048515,GO:0007286,GO:0006928,GO:0009566,GO:0007281,GO:0048870,GO:0051674,GO:0030317,GO:0040011,GO:0009888,GO:0044767,GO:0002064,GO:0032502,GO:0060429,GO:0048869,GO:0003006,GO:0048856,GO:0008584,GO:0030855,GO:0046546,GO:0046661,GO:0048468,GO:0030154,GO:0005515,GO:0007275,GO:…	sexual reproduction,spermatogenesis,male gamete generation,single organism reproductive process,gamete generation,multicellular organism reproduction,multicellular organismal reproductive process,reproductive process,cellular process involved in reproduction in multicellular organism,cellular process involved in reproduction,reproduction,spermatid differentiation,spermatid development,cellular co…	--	--
LNC_000283	XLOC_004451	-	0.0459419	18.218	0	inf	0.0413679	0.197364	Novel_lncRNA	co_expression	ENSBTAG00000013202	PLCZ1	phospholipase C zeta 1 [Source:HGNC Symbol;Acc:HGNC:19218]	GO:0019953,GO:0044702,GO:0005737,GO:0005622,GO:0044424,GO:0043226,GO:0043229,GO:0022414,GO:0048610,GO:0000003,GO:0044444,GO:0043227,GO:0043231,GO:0009566,GO:0007338,GO:0032502,GO:0005829,GO:0043167,GO:0005509,GO:0046872,GO:0043169,GO:0003824,GO:0005634,GO:0007275,GO:0016788,GO:0044710,GO:0042578,GO:0044464,GO:0007343,GO:0005623,GO:0035556,GO:0048471,GO:0004435,GO:0004629,GO:0005488,GO:0051179,GO:…	sexual reproduction,single organism reproductive process,cytoplasm,intracellular,intracellular part,organelle,intracellular organelle,reproductive process,cellular process involved in reproduction,reproduction,cytoplasmic part,membrane-bounded organelle,intracellular membrane-bounded organelle,fertilization,single fertilization,developmental process,cytosol,ion binding,calcium ion binding,metal i…	bta04919,bta01100,bta04114,bta04070,bta00562,bta04020	Thyroid hormone signaling pathway,Metabolic pathways,Oocyte meiosis,Phosphatidylinositol signaling system,Inositol phosphate metabolism,Calcium signaling pathway
LNC_000283	XLOC_004451	-	0.0459419	18.218	0	inf	0.0413679	0.197364	Novel_lncRNA	co_expression	ENSBTAG00000013207	CAPZA3	capping actin protein of muscle Z-line alpha subunit 3 [Source:HGNC Symbol;Acc:HGNC:24205]	GO:0097223,GO:0019953,GO:0007283,GO:0048232,GO:0044702,GO:0007276,GO:0032504,GO:0005737,GO:0001669,GO:0005622,GO:0048609,GO:0044424,GO:0043226,GO:0043229,GO:0022414,GO:0022412,GO:0048610,GO:0000003,GO:0044444,GO:0043227,GO:0048515,GO:0007286,GO:0043231,GO:0007281,GO:0005856,GO:0071840,GO:0043228,GO:0043232,GO:0016043,GO:0044430,GO:0043623,GO:0044085,GO:0006461,GO:0070271,GO:0065003,GO:0034622,GO:…	sperm part,sexual reproduction,spermatogenesis,male gamete generation,single organism reproductive process,gamete generation,multicellular organism reproduction,cytoplasm,acrosomal vesicle,intracellular,multicellular organismal reproductive process,intracellular part,organelle,intracellular organelle,reproductive process,cellular process involved in reproduction in multicellular organism,cellular…	--	--
LNC_000283	XLOC_004451	-	0.0459419	18.218	0	inf	0.0413679	0.197364	Novel_lncRNA	co_expression	ENSBTAG00000010174	SPATA46	spermatogenesis associated 46 [Source:HGNC Symbol;Acc:HGNC:27648]	GO:0019953,GO:0007283,GO:0048232,GO:0044702,GO:0007276,GO:0032504,GO:0005622,GO:0048609,GO:0044424,GO:0043226,GO:0043229,GO:0022414,GO:0022412,GO:0048610,GO:0000003,GO:0043227,GO:0043231,GO:0009566,GO:0007338,GO:0045026,GO:0007342,GO:0071840,GO:0016043,GO:0044422,GO:0032502,GO:0048869,GO:0044446,GO:0016044,GO:0061024,GO:0012505,GO:0031967,GO:0031975,GO:0006944,GO:0031090,GO:0030154,GO:0061025,GO:…	sexual reproduction,spermatogenesis,male gamete generation,single organism reproductive process,gamete generation,multicellular organism reproduction,intracellular,multicellular organismal reproductive process,intracellular part,organelle,intracellular organelle,reproductive process,cellular process involved in reproduction in multicellular organism,cellular process involved in reproduction,repro…	--	--
LNC_000283	XLOC_004451	-	0.0459419	18.218	0	inf	0.0413679	0.197364	Novel_lncRNA	co_expression	ENSBTAG00000004640	--	--	GO:0019953,GO:0044702,GO:0032504,GO:0022414,GO:0022412,GO:0048610,GO:0000003,GO:0009566,GO:0007338,GO:0045026,GO:0007342,GO:0071840,GO:0016043,GO:0015929,GO:0004415,GO:0016044,GO:0061024,GO:0006944,GO:0005975,GO:0003824,GO:0061025,GO:0016798,GO:0004553,GO:0016787,GO:0071704,GO:0008152,GO:0044238,GO:0044699,GO:0032501,GO:0044763,GO:0009987,GO:0008150,GO:0003674	sexual reproduction,single organism reproductive process,multicellular organism reproduction,reproductive process,cellular process involved in reproduction in multicellular organism,cellular process involved in reproduction,reproduction,fertilization,single fertilization,plasma membrane fusion,fusion of sperm to egg plasma membrane,cellular component organization or biogenesis,cellular component …	bta01100,bta00531	Metabolic pathways,Glycosaminoglycan degradation
LNC_000283	XLOC_004451	-	0.0459419	18.218	0	inf	0.0413679	0.197364	Novel_lncRNA	co_expression	ENSBTAG00000004266	DDX25	ATP-dependent RNA helicase DDX25 [Source:RefSeq peptide;Acc:NP_001033606]	GO:0019953,GO:0007283,GO:0048232,GO:0044702,GO:0007276,GO:0032504,GO:0005737,GO:0005622,GO:0048609,GO:0044424,GO:0043226,GO:0043229,GO:0022414,GO:0022412,GO:0048610,GO:0000003,GO:0044444,GO:0043227,GO:0048515,GO:0007286,GO:0043231,GO:0007281,GO:0043228,GO:0043232,GO:0009888,GO:0044767,GO:0002064,GO:0032502,GO:0060429,GO:0048869,GO:0003006,GO:0048856,GO:0030855,GO:0043167,GO:0030554,GO:0030529,GO:…	sexual reproduction,spermatogenesis,male gamete generation,single organism reproductive process,gamete generation,multicellular organism reproduction,cytoplasm,intracellular,multicellular organismal reproductive process,intracellular part,organelle,intracellular organelle,reproductive process,cellular process involved in reproduction in multicellular organism,cellular process involved in reproduc…	--	--
LNC_000283	XLOC_004451	-	0.0459419	18.218	0	inf	0.0413679	0.197364	Novel_lncRNA	co_expression	ENSBTAG00000003128	SPATA6	spermatogenesis associated 6 [Source:HGNC Symbol;Acc:HGNC:18309]	GO:0097223,GO:0019953,GO:0007283,GO:0048232,GO:0044702,GO:0007276,GO:0032504,GO:0005622,GO:0048609,GO:0044424,GO:0043226,GO:0043229,GO:0031514,GO:0022414,GO:0005929,GO:0000003,GO:0043227,GO:0036126,GO:0043231,GO:0048646,GO:0009653,GO:0071840,GO:0044441,GO:0016043,GO:0044085,GO:0022607,GO:0044767,GO:0044422,GO:0032502,GO:0042995,GO:0032989,GO:0000902,GO:0048869,GO:0044446,GO:0048856,GO:0044458,GO:…	sperm part,sexual reproduction,spermatogenesis,male gamete generation,single organism reproductive process,gamete generation,multicellular organism reproduction,intracellular,multicellular organismal reproductive process,intracellular part,organelle,intracellular organelle,motile cilium,reproductive process,cilium,reproduction,membrane-bounded organelle,sperm flagellum,intracellular membrane-boun…	--	--
LNC_000283	XLOC_004451	-	0.0459419	18.218	0	inf	0.0413679	0.197364	Novel_lncRNA	co_expression	ENSBTAG00000048127	SPACA4	sperm acrosome associated 4 [Source:HGNC Symbol;Acc:HGNC:16441]	GO:0097223,GO:0005737,GO:0001669,GO:0005622,GO:0044424,GO:0043226,GO:0043229,GO:0044444,GO:0043227,GO:0043231,GO:0031982,GO:0030141,GO:0031988,GO:0007155,GO:0022610,GO:0031410,GO:0016023,GO:0031225,GO:0044464,GO:0005623,GO:0005575,GO:0044699,GO:0044763,GO:0016020,GO:0009987,GO:0044425,GO:0008150,GO:0031224,GO:0005886,GO:0071944	sperm part,cytoplasm,acrosomal vesicle,intracellular,intracellular part,organelle,intracellular organelle,cytoplasmic part,membrane-bounded organelle,intracellular membrane-bounded organelle,vesicle,secretory granule,membrane-bounded vesicle,cell adhesion,biological adhesion,cytoplasmic vesicle,cytoplasmic membrane-bounded vesicle,anchored to membrane,cell part,cell,cellular_component,single-orga…	--	--
LNC_000283	XLOC_004451	-	0.0459419	18.218	0	inf	0.0413679	0.197364	Novel_lncRNA	co_expression	ENSBTAG00000019330	PROK2	prokineticin 2 [Source:HGNC Symbol;Acc:HGNC:18455]	GO:0019953,GO:0007283,GO:0048232,GO:0044702,GO:0007276,GO:0032504,GO:0048609,GO:0022414,GO:0000003,GO:0072358,GO:0072359,GO:0001944,GO:0001568,GO:0048514,GO:0048646,GO:0001525,GO:0009653,GO:0040011,GO:0044767,GO:0032502,GO:0048856,GO:0006935,GO:0042330,GO:0007275,GO:0010941,GO:0042981,GO:0048731,GO:0043067,GO:0048523,GO:0008219,GO:0016265,GO:0060548,GO:0012501,GO:0006915,GO:0043066,GO:0008283,GO:…	sexual reproduction,spermatogenesis,male gamete generation,single organism reproductive process,gamete generation,multicellular organism reproduction,multicellular organismal reproductive process,reproductive process,reproduction,cardiovascular system development,circulatory system development,vasculature development,blood vessel development,blood vessel morphogenesis,anatomical structure formati…	--	--
LNC_000300	XLOC_004487	-	0.1259	5.4856	0	inf	0.0196916	0.154517	Novel_lncRNA	co_expression	ENSBTAG00000034391	EQTN	equatorin [Source:HGNC Symbol;Acc:HGNC:1359]	GO:0097223,GO:0019953,GO:0044702,GO:0032504,GO:0005737,GO:0001669,GO:0005622,GO:0044424,GO:0043226,GO:0043229,GO:0022414,GO:0022412,GO:0048610,GO:0000003,GO:0044444,GO:0043227,GO:0043231,GO:0009566,GO:0007338,GO:0045026,GO:0007342,GO:0071840,GO:0016043,GO:0007340,GO:0031982,GO:0030141,GO:0031988,GO:0044422,GO:0044446,GO:0017156,GO:0031410,GO:0016044,GO:0061024,GO:0016023,GO:0012505,GO:0002080,GO:…	sperm part,sexual reproduction,single organism reproductive process,multicellular organism reproduction,cytoplasm,acrosomal vesicle,intracellular,intracellular part,organelle,intracellular organelle,reproductive process,cellular process involved in reproduction in multicellular organism,cellular process involved in reproduction,reproduction,cytoplasmic part,membrane-bounded organelle,intracellula…	--	--
LNC_000300	XLOC_004487	-	0.1259	5.4856	0	inf	0.0196916	0.154517	Novel_lncRNA	co_expression	ENSBTAG00000007800	TBC1D21	TBC1 domain family member 21 [Source:HGNC Symbol;Acc:HGNC:28536]	GO:0097223,GO:0005737,GO:0001669,GO:0005622,GO:0044424,GO:0043226,GO:0043229,GO:0044444,GO:0043227,GO:0043231,GO:0071840,GO:0016043,GO:0031982,GO:0030141,GO:0031988,GO:0031410,GO:0016044,GO:0070062,GO:0043230,GO:0065010,GO:0061024,GO:0016023,GO:0012505,GO:0008047,GO:0006944,GO:0051128,GO:0006996,GO:0033043,GO:0032879,GO:0006886,GO:0019899,GO:0031338,GO:0005515,GO:0061025,GO:0060627,GO:0008092,GO:…	sperm part,cytoplasm,acrosomal vesicle,intracellular,intracellular part,organelle,intracellular organelle,cytoplasmic part,membrane-bounded organelle,intracellular membrane-bounded organelle,cellular component organization or biogenesis,cellular component organization,vesicle,secretory granule,membrane-bounded vesicle,cytoplasmic vesicle,cellular membrane organization,extracellular vesicular exos…	--	--
LNC_000300	XLOC_004487	-	0.1259	5.4856	0	inf	0.0196916	0.154517	Novel_lncRNA	co_expression	ENSBTAG00000005638	CABYR	calcium binding tyrosine phosphorylation regulated [Source:HGNC Symbol;Acc:HGNC:15569]	GO:0097223,GO:0005737,GO:0005622,GO:0044424,GO:0043226,GO:0043229,GO:0031514,GO:0005929,GO:0044444,GO:0043227,GO:0036126,GO:0043231,GO:0044441,GO:0044422,GO:0035686,GO:0042995,GO:0044446,GO:0005829,GO:0097228,GO:0044463,GO:0019904,GO:0043167,GO:0005509,GO:0046872,GO:0046982,GO:0043169,GO:0046983,GO:0005515,GO:0005634,GO:0097229,GO:0044464,GO:0005623,GO:0005488,GO:0005575,GO:0003674	sperm part,cytoplasm,intracellular,intracellular part,organelle,intracellular organelle,motile cilium,cilium,cytoplasmic part,membrane-bounded organelle,sperm flagellum,intracellular membrane-bounded organelle,cilium part,organelle part,sperm fibrous sheath,cell projection,intracellular organelle part,cytosol,sperm principal piece,cell projection part,protein domain specific binding,ion binding,c…	--	--
LNC_000300	XLOC_004487	-	0.1259	5.4856	0	inf	0.0196916	0.154517	Novel_lncRNA	co_expression	ENSBTAG00000015353	NME8	NME/NM23 family member 8 [Source:HGNC Symbol;Acc:HGNC:16473]	GO:0097223,GO:0005622,GO:0044424,GO:0043226,GO:0043229,GO:0031514,GO:0005929,GO:0015630,GO:0043227,GO:0036126,GO:0043231,GO:0006928,GO:0005856,GO:0048870,GO:0051674,GO:0009653,GO:0071840,GO:0030317,GO:0043228,GO:0043232,GO:0044441,GO:0040011,GO:0016043,GO:0016740,GO:0044430,GO:0005930,GO:0044767,GO:0016301,GO:0044422,GO:0032502,GO:0042995,GO:0032989,GO:0000902,GO:0048869,GO:0044446,GO:0016310,GO:…	sperm part,intracellular,intracellular part,organelle,intracellular organelle,motile cilium,cilium,microtubule cytoskeleton,membrane-bounded organelle,sperm flagellum,intracellular membrane-bounded organelle,cellular component movement,cytoskeleton,cell motility,localization of cell,anatomical structure morphogenesis,cellular component organization or biogenesis,sperm motility,non-membrane-bounde…	--	--
LNC_000300	XLOC_004487	-	0.1259	5.4856	0	inf	0.0196916	0.154517	Novel_lncRNA	co_expression	ENSBTAG00000004092	AK8	adenylate kinase 8 [Source:HGNC Symbol;Acc:HGNC:26526]	GO:0097223,GO:0005622,GO:0044424,GO:0043226,GO:0043229,GO:0031514,GO:0005929,GO:0043227,GO:0036126,GO:0043231,GO:0016740,GO:0005930,GO:0044767,GO:0016301,GO:0044422,GO:0032502,GO:0042995,GO:0016310,GO:0048856,GO:0016772,GO:0004017,GO:0044463,GO:0043167,GO:0019205,GO:0046939,GO:0006793,GO:0030554,GO:0006796,GO:0032559,GO:0005524,GO:0019201,GO:0043168,GO:0036094,GO:0001882,GO:0032549,GO:0032555,GO:…	sperm part,intracellular,intracellular part,organelle,intracellular organelle,motile cilium,cilium,membrane-bounded organelle,sperm flagellum,intracellular membrane-bounded organelle,transferase activity,axoneme,single-organism developmental process,kinase activity,organelle part,developmental process,cell projection,phosphorylation,anatomical structure development,transferase activity, transferr…	bta01100,bta00230	Metabolic pathways,Purine metabolism
LNC_000300	XLOC_004487	-	0.1259	5.4856	0	inf	0.0196916	0.154517	Novel_lncRNA	co_expression	ENSBTAG00000047417	CYLC1	Bos taurus cylicin, basic protein of sperm head cytoskeleton 1 (CYLC1), mRNA. [Source:RefSeq mRNA;Acc:NM_174302]	GO:0097223,GO:0005737,GO:0001669,GO:0005622,GO:0044424,GO:0043226,GO:0043229,GO:0044444,GO:0043227,GO:0043231,GO:0071840,GO:0016043,GO:0031982,GO:0030141,GO:0031988,GO:0044422,GO:0044446,GO:0031410,GO:0007010,GO:0016023,GO:0006996,GO:0043159,GO:0005634,GO:0044464,GO:0005623,GO:0005198,GO:0044433,GO:0005575,GO:0044437,GO:0005773,GO:0005200,GO:0044699,GO:0044763,GO:0009987,GO:0008150,GO:0003674	sperm part,cytoplasm,acrosomal vesicle,intracellular,intracellular part,organelle,intracellular organelle,cytoplasmic part,membrane-bounded organelle,intracellular membrane-bounded organelle,cellular component organization or biogenesis,cellular component organization,vesicle,secretory granule,membrane-bounded vesicle,organelle part,intracellular organelle part,cytoplasmic vesicle,cytoskeleton or…	--	--
LNC_000300	XLOC_004487	-	0.1259	5.4856	0	inf	0.0196916	0.154517	Novel_lncRNA	co_expression	ENSBTAG00000000029	LYZL6	lysozyme like 6 [Source:HGNC Symbol;Acc:HGNC:29614]	GO:0097223,GO:0019953,GO:0044702,GO:0032504,GO:0005622,GO:0044424,GO:0043226,GO:0043229,GO:0031514,GO:0022414,GO:0022412,GO:0005929,GO:0048610,GO:0000003,GO:0043227,GO:0036126,GO:0043231,GO:0009566,GO:0007338,GO:0045026,GO:0007342,GO:0071840,GO:0044441,GO:0016043,GO:0044422,GO:0042995,GO:0044446,GO:0016044,GO:0044463,GO:0061024,GO:0003796,GO:0006944,GO:0097225,GO:0003824,GO:0061025,GO:0016798,GO:…	sperm part,sexual reproduction,single organism reproductive process,multicellular organism reproduction,intracellular,intracellular part,organelle,intracellular organelle,motile cilium,reproductive process,cellular process involved in reproduction in multicellular organism,cilium,cellular process involved in reproduction,reproduction,membrane-bounded organelle,sperm flagellum,intracellular membra…	--	--
LNC_000300	XLOC_004487	-	0.1259	5.4856	0	inf	0.0196916	0.154517	Novel_lncRNA	co_expression	ENSBTAG00000018416	CCDC42	coiled-coil domain containing 42 [Source:HGNC Symbol;Acc:HGNC:26528]	GO:0019953,GO:0007283,GO:0048232,GO:0044702,GO:0007276,GO:0032504,GO:0048609,GO:0022414,GO:0022412,GO:0048610,GO:0000003,GO:0048515,GO:0007286,GO:0007281,GO:0009888,GO:0044767,GO:0002064,GO:0032502,GO:0060429,GO:0048869,GO:0003006,GO:0048856,GO:0030855,GO:0048468,GO:0030154,GO:0044699,GO:0032501,GO:0044763,GO:0009987,GO:0008150	sexual reproduction,spermatogenesis,male gamete generation,single organism reproductive process,gamete generation,multicellular organism reproduction,multicellular organismal reproductive process,reproductive process,cellular process involved in reproduction in multicellular organism,cellular process involved in reproduction,reproduction,spermatid differentiation,spermatid development,germ cell d…	--	--
LNC_000300	XLOC_004487	-	0.1259	5.4856	0	inf	0.0196916	0.154517	Novel_lncRNA	co_expression	ENSBTAG00000019146	OSBP2	oxysterol binding protein 2 [Source:HGNC Symbol;Acc:HGNC:8504]	GO:0019953,GO:0007283,GO:0048232,GO:0044702,GO:0007276,GO:0032504,GO:0048609,GO:0022414,GO:0022412,GO:0048610,GO:0000003,GO:0048515,GO:0007286,GO:0007281,GO:0009888,GO:0044767,GO:0002064,GO:0032502,GO:0042995,GO:0060429,GO:0048869,GO:0003006,GO:0048856,GO:0030855,GO:0032934,GO:0043178,GO:0015485,GO:0005496,GO:0048468,GO:0030154,GO:0036094,GO:0008289,GO:0044464,GO:0005623,GO:0005488,GO:0010876,GO:…	sexual reproduction,spermatogenesis,male gamete generation,single organism reproductive process,gamete generation,multicellular organism reproduction,multicellular organismal reproductive process,reproductive process,cellular process involved in reproduction in multicellular organism,cellular process involved in reproduction,reproduction,spermatid differentiation,spermatid development,germ cell d…	--	--
LNC_000300	XLOC_004487	-	0.1259	5.4856	0	inf	0.0196916	0.154517	Novel_lncRNA	co_expression	ENSBTAG00000025403	TTLL5	tubulin tyrosine ligase like 5 [Source:HGNC Symbol;Acc:HGNC:19963]	GO:0019953,GO:0007283,GO:0048232,GO:0044702,GO:0007276,GO:0032504,GO:0005737,GO:0005622,GO:0048609,GO:0044424,GO:0043226,GO:0043229,GO:0022414,GO:0022412,GO:0005929,GO:0048610,GO:0000003,GO:0044444,GO:0015630,GO:0043227,GO:0048515,GO:0007286,GO:0043231,GO:0006928,GO:0009566,GO:0007281,GO:0048646,GO:0005856,GO:0048870,GO:0051674,GO:0009653,GO:0071840,GO:0030317,GO:0043228,GO:0043232,GO:0040011,GO:…	sexual reproduction,spermatogenesis,male gamete generation,single organism reproductive process,gamete generation,multicellular organism reproduction,cytoplasm,intracellular,multicellular organismal reproductive process,intracellular part,organelle,intracellular organelle,reproductive process,cellular process involved in reproduction in multicellular organism,cilium,cellular process involved in r…	--	--
LNC_000300	XLOC_004487	-	0.1259	5.4856	0	inf	0.0196916	0.154517	Novel_lncRNA	co_expression	ENSBTAG00000008376	C9orf24	chromosome 9 open reading frame 24 [Source:HGNC Symbol;Acc:HGNC:19919]	GO:0019953,GO:0007283,GO:0048232,GO:0044702,GO:0007276,GO:0032504,GO:0005737,GO:0005622,GO:0048609,GO:0044424,GO:0043226,GO:0043229,GO:0022414,GO:0000003,GO:0044444,GO:0015630,GO:0043227,GO:0043231,GO:0005856,GO:0071840,GO:0043228,GO:0043232,GO:0016043,GO:0044430,GO:0043623,GO:0044085,GO:0006461,GO:0070271,GO:0065003,GO:0034622,GO:0071822,GO:0043933,GO:0022607,GO:0044422,GO:0032502,GO:0048869,GO:…	sexual reproduction,spermatogenesis,male gamete generation,single organism reproductive process,gamete generation,multicellular organism reproduction,cytoplasm,intracellular,multicellular organismal reproductive process,intracellular part,organelle,intracellular organelle,reproductive process,reproduction,cytoplasmic part,microtubule cytoskeleton,membrane-bounded organelle,intracellular membrane-…	--	--
LNC_000300	XLOC_004487	-	0.1259	5.4856	0	inf	0.0196916	0.154517	Novel_lncRNA	co_expression	ENSBTAG00000039485	MEIOC	meiosis specific with coiled-coil domain [Source:HGNC Symbol;Acc:HGNC:26670]	GO:0019953,GO:0007283,GO:0048232,GO:0044702,GO:0007276,GO:0032504,GO:0005737,GO:0005622,GO:0048609,GO:0044424,GO:0022414,GO:0022412,GO:0048610,GO:0000003,GO:0007281,GO:0071840,GO:0016043,GO:0044085,GO:0022607,GO:0044767,GO:0032502,GO:0048869,GO:0003006,GO:0048856,GO:0007049,GO:0006996,GO:0048468,GO:0030154,GO:0043489,GO:0048255,GO:0044464,GO:0007059,GO:0005623,GO:0006259,GO:0006281,GO:0022402,GO:…	sexual reproduction,spermatogenesis,male gamete generation,single organism reproductive process,gamete generation,multicellular organism reproduction,cytoplasm,intracellular,multicellular organismal reproductive process,intracellular part,reproductive process,cellular process involved in reproduction in multicellular organism,cellular process involved in reproduction,reproduction,germ cell develo…	--	--
LNC_000300	XLOC_004487	-	0.1259	5.4856	0	inf	0.0196916	0.154517	Novel_lncRNA	co_expression	ENSBTAG00000021798	ERBB2	receptor tyrosine-protein kinase erbB-2 precursor [Source:RefSeq peptide;Acc:NP_001290558]	GO:0005737,GO:0005622,GO:0044424,GO:0043226,GO:0043229,GO:0044444,GO:0043227,GO:0072358,GO:0072359,GO:0043231,GO:0006928,GO:0009653,GO:0071840,GO:0007169,GO:0040011,GO:0016043,GO:0071363,GO:0016740,GO:0070848,GO:0007167,GO:0031982,GO:0009888,GO:0007507,GO:0019838,GO:0044767,GO:0016301,GO:0044422,GO:0032502,GO:0007155,GO:0022610,GO:0032989,GO:0000902,GO:0048869,GO:0044446,GO:0016310,GO:0018212,GO:…	cytoplasm,intracellular,intracellular part,organelle,intracellular organelle,cytoplasmic part,membrane-bounded organelle,cardiovascular system development,circulatory system development,intracellular membrane-bounded organelle,cellular component movement,anatomical structure morphogenesis,cellular component organization or biogenesis,transmembrane receptor protein tyrosine kinase signaling pathwa…	bta04510,bta05205,bta05200,bta05215,bta04012,bta04066,bta05212,bta04520,bta05219,bta05213,bta05223,bta04020,bta05206	Focal adhesion,Proteoglycans in cancer,Pathways in cancer,Prostate cancer,ErbB signaling pathway,HIF-1 signaling pathway,Pancreatic cancer,Adherens junction,Bladder cancer,Endometrial cancer,Non-small cell lung cancer,Calcium signaling pathway,MicroRNAs in cancer
LNC_000300	XLOC_004487	-	0.1259	5.4856	0	inf	0.0196916	0.154517	Novel_lncRNA	co_expression	ENSBTAG00000047402	FAM170B	family with sequence similarity 170 member B [Source:HGNC Symbol;Acc:HGNC:19736]	GO:0097223,GO:0019953,GO:0044702,GO:0005737,GO:0001669,GO:0005622,GO:0044424,GO:0043226,GO:0043229,GO:0022414,GO:0048610,GO:0000003,GO:0044444,GO:0043227,GO:0043231,GO:0009566,GO:0007338,GO:0007340,GO:0031982,GO:0030141,GO:0031988,GO:0044422,GO:0044446,GO:2000243,GO:0017156,GO:0031410,GO:0016023,GO:0012505,GO:0002080,GO:0031090,GO:2000241,GO:0002081,GO:0032879,GO:0060046,GO:0080154,GO:0045956,GO:…	sperm part,sexual reproduction,single organism reproductive process,cytoplasm,acrosomal vesicle,intracellular,intracellular part,organelle,intracellular organelle,reproductive process,cellular process involved in reproduction,reproduction,cytoplasmic part,membrane-bounded organelle,intracellular membrane-bounded organelle,fertilization,single fertilization,acrosome reaction,vesicle,secretory gran…	--	--
LNC_000300	XLOC_004487	-	0.1259	5.4856	0	inf	0.0196916	0.154517	Novel_lncRNA	co_expression	ENSBTAG00000018316	ZMYND15	zinc finger MYND-type containing 15 [Source:HGNC Symbol;Acc:HGNC:20997]	GO:0019953,GO:0007283,GO:0048232,GO:0044702,GO:0007276,GO:0032504,GO:0005737,GO:0005622,GO:0048609,GO:0044424,GO:0043226,GO:0043229,GO:0022414,GO:0022412,GO:0048610,GO:0000003,GO:0043227,GO:0048515,GO:0007286,GO:0043231,GO:0007281,GO:0009888,GO:0044767,GO:0002064,GO:0032502,GO:0060429,GO:0048869,GO:0003006,GO:0048856,GO:0030855,GO:0048468,GO:0030154,GO:0019899,GO:0005515,GO:0005634,GO:0044464,GO:…	sexual reproduction,spermatogenesis,male gamete generation,single organism reproductive process,gamete generation,multicellular organism reproduction,cytoplasm,intracellular,multicellular organismal reproductive process,intracellular part,organelle,intracellular organelle,reproductive process,cellular process involved in reproduction in multicellular organism,cellular process involved in reproduc…	--	--
LNC_000300	XLOC_004487	-	0.1259	5.4856	0	inf	0.0196916	0.154517	Novel_lncRNA	co_expression	ENSBTAG00000002856	MEIG1	meiosis/spermiogenesis associated 1 [Source:HGNC Symbol;Acc:HGNC:23429]	GO:0019953,GO:0007283,GO:0048232,GO:0044702,GO:0007276,GO:0032504,GO:0005622,GO:0048609,GO:0044424,GO:0043226,GO:0043229,GO:0022414,GO:0000003,GO:0043227,GO:0043231,GO:0032502,GO:0048869,GO:0030154,GO:0005634,GO:0044464,GO:0005623,GO:0005575,GO:0044699,GO:0032501,GO:0044763,GO:0009987,GO:0008150	sexual reproduction,spermatogenesis,male gamete generation,single organism reproductive process,gamete generation,multicellular organism reproduction,intracellular,multicellular organismal reproductive process,intracellular part,organelle,intracellular organelle,reproductive process,reproduction,membrane-bounded organelle,intracellular membrane-bounded organelle,developmental process,cellular dev…	--	--
LNC_000300	XLOC_004487	-	0.1259	5.4856	0	inf	0.0196916	0.154517	Novel_lncRNA	co_expression	ENSBTAG00000016060	CREM	cAMP responsive element modulator [Source:HGNC Symbol;Acc:HGNC:2352]	GO:0019953,GO:0007283,GO:0048232,GO:0044702,GO:0007276,GO:0032504,GO:0005622,GO:0048609,GO:0044424,GO:0043226,GO:0043229,GO:0022414,GO:0000003,GO:0043227,GO:0043231,GO:0044422,GO:0044446,GO:1901135,GO:1901564,GO:0005634,GO:0044710,GO:0044464,GO:0048523,GO:0005623,GO:0006664,GO:0005488,GO:0043170,GO:0031324,GO:0005575,GO:0009892,GO:0048519,GO:0048522,GO:0044255,GO:0010628,GO:0071704,GO:0044260,GO:…	sexual reproduction,spermatogenesis,male gamete generation,single organism reproductive process,gamete generation,multicellular organism reproduction,intracellular,multicellular organismal reproductive process,intracellular part,organelle,intracellular organelle,reproductive process,reproduction,membrane-bounded organelle,intracellular membrane-bounded organelle,organelle part,intracellular organ…	bta04261,bta05166	Adrenergic signaling in cardiomyocytes,HTLV-I infection
LNC_000300	XLOC_004487	-	0.1259	5.4856	0	inf	0.0196916	0.154517	Novel_lncRNA	co_expression	ENSBTAG00000009105	ACSBG2	acyl-CoA synthetase bubblegum family member 2 [Source:HGNC Symbol;Acc:HGNC:24174]	GO:0005737,GO:0005622,GO:0044424,GO:0043226,GO:0043229,GO:0044444,GO:0043227,GO:0043231,GO:0005829,GO:0016790,GO:0003824,GO:0005739,GO:0043436,GO:0016289,GO:0044281,GO:0016788,GO:0006082,GO:0044710,GO:0044464,GO:0005623,GO:0019752,GO:0047617,GO:0016787,GO:0005575,GO:0044255,GO:0071704,GO:0008152,GO:0044238,GO:0032787,GO:0044237,GO:0006629,GO:0016877,GO:0016874,GO:0004467,GO:0006631,GO:0001676,GO:…	cytoplasm,intracellular,intracellular part,organelle,intracellular organelle,cytoplasmic part,membrane-bounded organelle,intracellular membrane-bounded organelle,cytosol,thiolester hydrolase activity,catalytic activity,mitochondrion,oxoacid metabolic process,CoA hydrolase activity,small molecule metabolic process,hydrolase activity, acting on ester bonds,organic acid metabolic process,single-orga…	bta01100,bta01212,bta00071,bta00061,bta04920,bta03320	Metabolic pathways,Fatty acid metabolism,Fatty acid degradation,Fatty acid biosynthesis,Adipocytokine signaling pathway,PPAR signaling pathway
LNC_000300	XLOC_004487	-	0.1259	5.4856	0	inf	0.0196916	0.154517	Novel_lncRNA	co_expression	ENSBTAG00000024582	RPL10L	ribosomal protein L10 like [Source:HGNC Symbol;Acc:HGNC:17976]	GO:0019953,GO:0007283,GO:0048232,GO:0044702,GO:0007276,GO:0032504,GO:0005737,GO:0005622,GO:0048609,GO:0044424,GO:0043226,GO:0043229,GO:0022414,GO:0000003,GO:0044444,GO:0043227,GO:0043231,GO:0071840,GO:0043228,GO:0043232,GO:0016043,GO:0005840,GO:0044085,GO:0065003,GO:0034622,GO:0043933,GO:0022607,GO:0022626,GO:0044422,GO:0044446,GO:0005829,GO:0022613,GO:0070925,GO:0044391,GO:0022618,GO:0044445,GO:…	sexual reproduction,spermatogenesis,male gamete generation,single organism reproductive process,gamete generation,multicellular organism reproduction,cytoplasm,intracellular,multicellular organismal reproductive process,intracellular part,organelle,intracellular organelle,reproductive process,reproduction,cytoplasmic part,membrane-bounded organelle,intracellular membrane-bounded organelle,cellula…	bta03010	Ribosome
LNC_000300	XLOC_004487	-	0.1259	5.4856	0	inf	0.0196916	0.154517	Novel_lncRNA	co_expression	ENSBTAG00000019912	CNTD1	cyclin N-terminal domain containing 1 [Source:HGNC Symbol;Acc:HGNC:26847]	GO:0019953,GO:0007283,GO:0048232,GO:0044702,GO:0007276,GO:0032504,GO:0048609,GO:0022414,GO:0048610,GO:0000003,GO:0007049,GO:0006259,GO:0022402,GO:0043170,GO:0071704,GO:0044260,GO:0051321,GO:0008152,GO:0044238,GO:0007131,GO:0035825,GO:0044237,GO:0007127,GO:0006310,GO:0007126,GO:0006807,GO:0034641,GO:0006139,GO:0046483,GO:0090304,GO:0006725,GO:1901360,GO:0044699,GO:0032501,GO:0044763,GO:0009987,GO:…	sexual reproduction,spermatogenesis,male gamete generation,single organism reproductive process,gamete generation,multicellular organism reproduction,multicellular organismal reproductive process,reproductive process,cellular process involved in reproduction,reproduction,cell cycle,DNA metabolic process,cell cycle process,macromolecule metabolic process,organic substance metabolic process,cellula…	--	--
LNC_000300	XLOC_004487	-	0.1259	5.4856	0	inf	0.0196916	0.154517	Novel_lncRNA	co_expression	ENSBTAG00000015150	IL12A	interleukin 12A [Source:HGNC Symbol;Acc:HGNC:5969]	GO:0005737,GO:0005622,GO:0044424,GO:0006928,GO:0048870,GO:0051674,GO:0051270,GO:0040011,GO:2000145,GO:0040012,GO:0030334,GO:0051272,GO:2000147,GO:0030335,GO:0016477,GO:0044767,GO:0040017,GO:0010224,GO:0032502,GO:0007155,GO:0022610,GO:0048869,GO:0016310,GO:0018212,GO:0048856,GO:0018108,GO:0050793,GO:1901701,GO:0050920,GO:0032816,GO:0009411,GO:2000026,GO:0006468,GO:0033002,GO:0006793,GO:0006796,GO:…	cytoplasm,intracellular,intracellular part,cellular component movement,cell motility,localization of cell,regulation of cellular component movement,locomotion,regulation of cell motility,regulation of locomotion,regulation of cell migration,positive regulation of cellular component movement,positive regulation of cell motility,positive regulation of cell migration,cell migration,single-organism d…	bta05144,bta05146,bta05143,bta05330,bta05145,bta05140,bta05142,bta04940,bta05134,bta05152,bta05133,bta04622,bta05321,bta04630,bta05164,bta04620,bta04060,bta05162,bta05168	Malaria,Amoebiasis,African trypanosomiasis,Allograft rejection,Toxoplasmosis,Leishmaniasis,Chagas disease (American trypanosomiasis),Type I diabetes mellitus,Legionellosis,Tuberculosis,Pertussis,RIG-I-like receptor signaling pathway,Inflammatory bowel disease (IBD),Jak-STAT signaling pathway,Influenza A,Toll-like receptor signaling pathway,Cytokine-cytokine receptor interaction,Measles,Herpes sim…
LNC_000300	XLOC_004487	-	0.1259	5.4856	0	inf	0.0196916	0.154517	Novel_lncRNA	co_expression	ENSBTAG00000040356	SPIRE2	spire type actin nucleation factor 2 [Source:HGNC Symbol;Acc:HGNC:30623]	GO:0005737,GO:0005622,GO:0044424,GO:0043226,GO:0043229,GO:0048610,GO:0000003,GO:0044444,GO:0043227,GO:0043231,GO:0071840,GO:0016043,GO:0043623,GO:0044085,GO:0006461,GO:0070271,GO:0065003,GO:0034622,GO:0071822,GO:0043933,GO:0031982,GO:0022607,GO:0031988,GO:0044422,GO:0044446,GO:0031410,GO:0007010,GO:0007017,GO:0051130,GO:0051258,GO:0032535,GO:0016023,GO:0030036,GO:0030041,GO:0007015,GO:0030029,GO:…	cytoplasm,intracellular,intracellular part,organelle,intracellular organelle,cellular process involved in reproduction,reproduction,cytoplasmic part,membrane-bounded organelle,intracellular membrane-bounded organelle,cellular component organization or biogenesis,cellular component organization,cellular protein complex assembly,cellular component biogenesis,protein complex assembly,protein complex…	bta04320	Dorso-ventral axis formation
LNC_000300	XLOC_004487	-	0.1259	5.4856	0	inf	0.0196916	0.154517	Novel_lncRNA	co_expression	ENSBTAG00000001997	MROH2B	maestro heat like repeat family member 2B [Source:HGNC Symbol;Acc:HGNC:26857]	GO:0097223,GO:0005737,GO:0001669,GO:0005622,GO:0044424,GO:0043226,GO:0043229,GO:0031514,GO:0005929,GO:0044444,GO:0043227,GO:0036126,GO:0043231,GO:0044441,GO:0031982,GO:0030141,GO:0031988,GO:0044422,GO:0042995,GO:0044446,GO:0031410,GO:0044463,GO:0016023,GO:0097225,GO:0044464,GO:0005623,GO:0010737,GO:0035556,GO:0005575,GO:0007243,GO:0044699,GO:0044763,GO:0009987,GO:0008150,GO:0051716,GO:0007165,GO:…	sperm part,cytoplasm,acrosomal vesicle,intracellular,intracellular part,organelle,intracellular organelle,motile cilium,cilium,cytoplasmic part,membrane-bounded organelle,sperm flagellum,intracellular membrane-bounded organelle,cilium part,vesicle,secretory granule,membrane-bounded vesicle,organelle part,cell projection,intracellular organelle part,cytoplasmic vesicle,cell projection part,cytopla…	--	--
LNC_000300	XLOC_004487	-	0.1259	5.4856	0	inf	0.0196916	0.154517	Novel_lncRNA	co_expression	ENSBTAG00000033464	SPA17	sperm autoantigenic protein 17 [Source:HGNC Symbol;Acc:HGNC:11210]	GO:0097223,GO:0019953,GO:0044702,GO:0005737,GO:0005622,GO:0044424,GO:0043226,GO:0043229,GO:0031514,GO:0022414,GO:0005929,GO:0048610,GO:0000003,GO:0043227,GO:0036126,GO:0043231,GO:0009566,GO:0007338,GO:0044441,GO:0035036,GO:0007339,GO:0044422,GO:0035686,GO:0009988,GO:0042995,GO:0044446,GO:0097228,GO:0044463,GO:0008037,GO:0009986,GO:0009897,GO:0044464,GO:0005623,GO:0005575,GO:0044459,GO:0044699,GO:…	sperm part,sexual reproduction,single organism reproductive process,cytoplasm,intracellular,intracellular part,organelle,intracellular organelle,motile cilium,reproductive process,cilium,cellular process involved in reproduction,reproduction,membrane-bounded organelle,sperm flagellum,intracellular membrane-bounded organelle,fertilization,single fertilization,cilium part,sperm-egg recognition,bind…	--	--
LNC_000300	XLOC_004487	-	0.1259	5.4856	0	inf	0.0196916	0.154517	Novel_lncRNA	co_expression	ENSBTAG00000032560	--	--	GO:0097223,GO:0019953,GO:0007283,GO:0048232,GO:0044702,GO:0007276,GO:0032504,GO:0005737,GO:0001669,GO:0005622,GO:0048609,GO:0044424,GO:0043226,GO:0043229,GO:0022414,GO:0022412,GO:0048610,GO:0000003,GO:0044444,GO:0043227,GO:0048515,GO:0007286,GO:0043231,GO:0009566,GO:0007338,GO:0007281,GO:0007340,GO:0031982,GO:0009888,GO:0030141,GO:0031988,GO:0044767,GO:0002064,GO:0032502,GO:0042995,GO:0060429,GO:…	sperm part,sexual reproduction,spermatogenesis,male gamete generation,single organism reproductive process,gamete generation,multicellular organism reproduction,cytoplasm,acrosomal vesicle,intracellular,multicellular organismal reproductive process,intracellular part,organelle,intracellular organelle,reproductive process,cellular process involved in reproduction in multicellular organism,cellular…	--	--
LNC_000300	XLOC_004487	-	0.1259	5.4856	0	inf	0.0196916	0.154517	Novel_lncRNA	co_expression	ENSBTAG00000016438	TERB1	telomere repeat binding bouquet formation protein 1 [Source:HGNC Symbol;Acc:HGNC:26675]	GO:0005622,GO:0044424,GO:0043226,GO:0043229,GO:0048610,GO:0000003,GO:0043227,GO:0043231,GO:0071840,GO:0043228,GO:0043232,GO:0016043,GO:0044422,GO:0044446,GO:0012505,GO:0031967,GO:0031975,GO:0031090,GO:0007049,GO:0006996,GO:0005634,GO:0044464,GO:0005635,GO:0005623,GO:0032993,GO:0019866,GO:0031965,GO:0000782,GO:0000783,GO:0070187,GO:0070197,GO:0097240,GO:0022402,GO:0005488,GO:0051179,GO:0000784,GO:…	intracellular,intracellular part,organelle,intracellular organelle,cellular process involved in reproduction,reproduction,membrane-bounded organelle,intracellular membrane-bounded organelle,cellular component organization or biogenesis,non-membrane-bounded organelle,intracellular non-membrane-bounded organelle,cellular component organization,organelle part,intracellular organelle part,endomembran…	--	--
LNC_000300	XLOC_004487	-	0.1259	5.4856	0	inf	0.0196916	0.154517	Novel_lncRNA	co_expression	ENSBTAG00000016434	PDILT	protein disulfide isomerase like, testis expressed [Source:HGNC Symbol;Acc:HGNC:27338]	GO:0019953,GO:0007283,GO:0048232,GO:0044702,GO:0007276,GO:0032504,GO:0005737,GO:0005622,GO:0048609,GO:0044424,GO:0043226,GO:0043229,GO:0022414,GO:0022412,GO:0048610,GO:0000003,GO:0044444,GO:0043227,GO:0048515,GO:0007286,GO:0043231,GO:0006928,GO:0007281,GO:0048870,GO:0051674,GO:0040011,GO:0009888,GO:0016477,GO:0044767,GO:0002064,GO:0032502,GO:0060429,GO:0048869,GO:0003006,GO:0048856,GO:0005783,GO:…	sexual reproduction,spermatogenesis,male gamete generation,single organism reproductive process,gamete generation,multicellular organism reproduction,cytoplasm,intracellular,multicellular organismal reproductive process,intracellular part,organelle,intracellular organelle,reproductive process,cellular process involved in reproduction in multicellular organism,cellular process involved in reproduc…	--	--
LNC_000300	XLOC_004487	-	0.1259	5.4856	0	inf	0.0196916	0.154517	Novel_lncRNA	co_expression	ENSBTAG00000015569	ENKUR	enkurin, TRPC channel interacting protein [Source:HGNC Symbol;Acc:HGNC:28388]	GO:0097223,GO:0005737,GO:0001669,GO:0005622,GO:0044424,GO:0043226,GO:0043229,GO:0031514,GO:0005929,GO:0044444,GO:0043227,GO:0036126,GO:0043231,GO:0044441,GO:0031982,GO:0030141,GO:0031988,GO:0044422,GO:0042995,GO:0044446,GO:0031410,GO:0097228,GO:0044463,GO:0016023,GO:0005516,GO:0005515,GO:0044464,GO:0005623,GO:0005488,GO:0005575,GO:0003674	sperm part,cytoplasm,acrosomal vesicle,intracellular,intracellular part,organelle,intracellular organelle,motile cilium,cilium,cytoplasmic part,membrane-bounded organelle,sperm flagellum,intracellular membrane-bounded organelle,cilium part,vesicle,secretory granule,membrane-bounded vesicle,organelle part,cell projection,intracellular organelle part,cytoplasmic vesicle,sperm principal piece,cell p…	--	--
LNC_000300	XLOC_004487	-	0.1259	5.4856	0	inf	0.0196916	0.154517	Novel_lncRNA	co_expression	ENSBTAG00000024950	ACE	angiotensin I converting enzyme (peptidyl-dipeptidase A) 3 precursor [Source:RefSeq peptide;Acc:NP_001193597]	GO:0019953,GO:0007283,GO:0048232,GO:0044702,GO:0007276,GO:0032504,GO:0005737,GO:0005622,GO:0048609,GO:0044424,GO:0022414,GO:0000003,GO:0008237,GO:0044767,GO:0004180,GO:0032502,GO:0016310,GO:0018212,GO:0048856,GO:0018108,GO:0008238,GO:0050793,GO:0001822,GO:0061097,GO:0072001,GO:0061098,GO:0043167,GO:0071425,GO:2000026,GO:0006468,GO:0006793,GO:0006796,GO:0003084,GO:0001655,GO:0031954,GO:0031952,GO:…	sexual reproduction,spermatogenesis,male gamete generation,single organism reproductive process,gamete generation,multicellular organism reproduction,cytoplasm,intracellular,multicellular organismal reproductive process,intracellular part,reproductive process,reproduction,metallopeptidase activity,single-organism developmental process,carboxypeptidase activity,developmental process,phosphorylatio…	bta05410,bta04614,bta05142	Hypertrophic cardiomyopathy (HCM),Renin-angiotensin system,Chagas disease (American trypanosomiasis)
LNC_000300	XLOC_004487	-	0.1259	5.4856	0	inf	0.0196916	0.154517	Novel_lncRNA	co_expression	ENSBTAG00000005269	CCNB2	cyclin B2 [Source:HGNC Symbol;Acc:HGNC:1580]	GO:0005737,GO:0005622,GO:0044424,GO:0043226,GO:0043229,GO:0044444,GO:0015630,GO:0043227,GO:0043231,GO:0005856,GO:0043228,GO:0043232,GO:0044430,GO:0005815,GO:0005813,GO:0044767,GO:0044422,GO:0032502,GO:0044446,GO:0043009,GO:0048856,GO:0009790,GO:0009792,GO:0005829,GO:0045296,GO:0001701,GO:0005515,GO:0005634,GO:0050839,GO:0007275,GO:0048731,GO:0044464,GO:0005623,GO:0048872,GO:0005488,GO:0001776,GO:…	cytoplasm,intracellular,intracellular part,organelle,intracellular organelle,cytoplasmic part,microtubule cytoskeleton,membrane-bounded organelle,intracellular membrane-bounded organelle,cytoskeleton,non-membrane-bounded organelle,intracellular non-membrane-bounded organelle,cytoskeletal part,microtubule organizing center,centrosome,single-organism developmental process,organelle part,development…	bta04114,bta04914,bta04068,bta04110,bta04115	Oocyte meiosis,Progesterone-mediated oocyte maturation,FoxO signaling pathway,Cell cycle,p53 signaling pathway
LNC_000300	XLOC_004487	-	0.1259	5.4856	0	inf	0.0196916	0.154517	Novel_lncRNA	co_expression	ENSBTAG00000000344	-	sperm acrosome membrane-associated protein 3 precursor [Source:RefSeq peptide;Acc:NP_001098477]	GO:0019953,GO:0044702,GO:0022414,GO:0000003,GO:0009566,GO:0003796,GO:0003824,GO:0016798,GO:0004553,GO:0016787,GO:0044699,GO:0008150,GO:0003674	sexual reproduction,single organism reproductive process,reproductive process,reproduction,fertilization,lysozyme activity,catalytic activity,hydrolase activity, acting on glycosyl bonds,hydrolase activity, hydrolyzing O-glycosyl compounds,hydrolase activity,single-organism process,biological_process,molecular_function	--	--
LNC_000300	XLOC_004487	-	0.1259	5.4856	0	inf	0.0196916	0.154517	Novel_lncRNA	co_expression	ENSBTAG00000031802	SPATA16	spermatogenesis associated 16 [Source:HGNC Symbol;Acc:HGNC:29935]	GO:0019953,GO:0007283,GO:0048232,GO:0044702,GO:0007276,GO:0032504,GO:0005737,GO:0005622,GO:0048609,GO:0044424,GO:0043226,GO:0043229,GO:0022414,GO:0000003,GO:0044444,GO:0043227,GO:0043231,GO:0005794,GO:0044464,GO:0005623,GO:0005575,GO:0044699,GO:0032501,GO:0008150	sexual reproduction,spermatogenesis,male gamete generation,single organism reproductive process,gamete generation,multicellular organism reproduction,cytoplasm,intracellular,multicellular organismal reproductive process,intracellular part,organelle,intracellular organelle,reproductive process,reproduction,cytoplasmic part,membrane-bounded organelle,intracellular membrane-bounded organelle,Golgi a…	--	--
LNC_000300	XLOC_004487	-	0.1259	5.4856	0	inf	0.0196916	0.154517	Novel_lncRNA	co_expression	ENSBTAG00000032353	CCDC63	coiled-coil domain containing 63 [Source:HGNC Symbol;Acc:HGNC:26669]	GO:0019953,GO:0007283,GO:0048232,GO:0044702,GO:0007276,GO:0032504,GO:0005622,GO:0048609,GO:0044424,GO:0043226,GO:0043229,GO:0022414,GO:0022412,GO:0048610,GO:0000003,GO:0043227,GO:0048515,GO:0007286,GO:0043231,GO:0006928,GO:0007281,GO:0070286,GO:0003341,GO:0071840,GO:0016043,GO:0043623,GO:0044085,GO:0006461,GO:0070271,GO:0065003,GO:0034622,GO:0071822,GO:0043933,GO:0009888,GO:0022607,GO:0005930,GO:…	sexual reproduction,spermatogenesis,male gamete generation,single organism reproductive process,gamete generation,multicellular organism reproduction,intracellular,multicellular organismal reproductive process,intracellular part,organelle,intracellular organelle,reproductive process,cellular process involved in reproduction in multicellular organism,cellular process involved in reproduction,repro…	--	--
LNC_000300	XLOC_004487	-	0.1259	5.4856	0	inf	0.0196916	0.154517	Novel_lncRNA	co_expression	ENSBTAG00000008673	ICA1L	islet cell autoantigen 1 like [Source:HGNC Symbol;Acc:HGNC:14442]	GO:0097223,GO:0019953,GO:0007283,GO:0048232,GO:0044702,GO:0007276,GO:0032504,GO:0005737,GO:0001669,GO:0005622,GO:0048609,GO:0044424,GO:0043226,GO:0043229,GO:0022414,GO:0022412,GO:0048610,GO:0000003,GO:0044444,GO:0043227,GO:0048515,GO:0007286,GO:0043231,GO:0007281,GO:0031982,GO:0009888,GO:0030141,GO:0031988,GO:0044767,GO:0002064,GO:0032502,GO:0060429,GO:0048869,GO:0003006,GO:0031410,GO:0048856,GO:…	sperm part,sexual reproduction,spermatogenesis,male gamete generation,single organism reproductive process,gamete generation,multicellular organism reproduction,cytoplasm,acrosomal vesicle,intracellular,multicellular organismal reproductive process,intracellular part,organelle,intracellular organelle,reproductive process,cellular process involved in reproduction in multicellular organism,cellular…	--	--
LNC_000300	XLOC_004487	-	0.1259	5.4856	0	inf	0.0196916	0.154517	Novel_lncRNA	co_expression	ENSBTAG00000046298	SYCE3	synaptonemal complex central element protein 3 [Source:HGNC Symbol;Acc:HGNC:35245]	GO:0019953,GO:0007283,GO:0048232,GO:0044702,GO:0007276,GO:0032504,GO:0005622,GO:0048609,GO:0044424,GO:0043226,GO:0043229,GO:0022414,GO:0048610,GO:0000003,GO:0043227,GO:0043231,GO:0071840,GO:0043228,GO:0043232,GO:0016043,GO:0044085,GO:0022607,GO:0044422,GO:0044446,GO:0007049,GO:0006996,GO:0000801,GO:0043065,GO:0005634,GO:0043068,GO:0010941,GO:0010942,GO:0042981,GO:0044464,GO:0043067,GO:0008219,GO:…	sexual reproduction,spermatogenesis,male gamete generation,single organism reproductive process,gamete generation,multicellular organism reproduction,intracellular,multicellular organismal reproductive process,intracellular part,organelle,intracellular organelle,reproductive process,cellular process involved in reproduction,reproduction,membrane-bounded organelle,intracellular membrane-bounded or…	--	--
LNC_000300	XLOC_004487	-	0.1259	5.4856	0	inf	0.0196916	0.154517	Novel_lncRNA	co_expression	ENSBTAG00000019849	CABS1	calcium binding protein, spermatid associated 1 [Source:HGNC Symbol;Acc:HGNC:30710]	GO:0019953,GO:0007283,GO:0048232,GO:0044702,GO:0007276,GO:0032504,GO:0005737,GO:0005622,GO:0048609,GO:0044424,GO:0043226,GO:0043229,GO:0031514,GO:0022414,GO:0005929,GO:0000003,GO:0044444,GO:0043227,GO:0043231,GO:0044422,GO:0042995,GO:0044446,GO:0043167,GO:0005509,GO:0031967,GO:0031975,GO:0031090,GO:0046872,GO:0005740,GO:0043169,GO:0005739,GO:0044429,GO:0031966,GO:0005743,GO:0044464,GO:0005623,GO:…	sexual reproduction,spermatogenesis,male gamete generation,single organism reproductive process,gamete generation,multicellular organism reproduction,cytoplasm,intracellular,multicellular organismal reproductive process,intracellular part,organelle,intracellular organelle,motile cilium,reproductive process,cilium,reproduction,cytoplasmic part,membrane-bounded organelle,intracellular membrane-boun…	--	--
LNC_000300	XLOC_004487	-	0.1259	5.4856	0	inf	0.0196916	0.154517	Novel_lncRNA	co_expression	ENSBTAG00000009408	ADAM2	disintegrin and metalloproteinase domain-containing protein 2 precursor [Source:RefSeq peptide;Acc:NP_776653]	GO:0019953,GO:0044702,GO:0022414,GO:0000003,GO:0009566,GO:0007338,GO:0004222,GO:0008237,GO:0007155,GO:0022610,GO:0009986,GO:0003824,GO:0019538,GO:0009416,GO:0044464,GO:0008542,GO:0007632,GO:0005623,GO:0008306,GO:0009314,GO:0050890,GO:0044704,GO:0043170,GO:0016787,GO:0007611,GO:0005575,GO:0007612,GO:0008233,GO:0006508,GO:0071704,GO:0019098,GO:0008152,GO:0070011,GO:0044238,GO:0007610,GO:0004175,GO:…	sexual reproduction,single organism reproductive process,reproductive process,reproduction,fertilization,single fertilization,metalloendopeptidase activity,metallopeptidase activity,cell adhesion,biological adhesion,cell surface,catalytic activity,protein metabolic process,response to light stimulus,cell part,visual learning,visual behavior,cell,associative learning,response to radiation,cognitio…	--	--
LNC_000300	XLOC_004487	-	0.1259	5.4856	0	inf	0.0196916	0.154517	Novel_lncRNA	co_expression	ENSBTAG00000018991	TSGA10	testis specific 10 [Source:HGNC Symbol;Acc:HGNC:14927]	GO:0019953,GO:0007283,GO:0048232,GO:0044702,GO:0007276,GO:0032504,GO:0005737,GO:0005622,GO:0048609,GO:0044424,GO:0043226,GO:0043229,GO:0031514,GO:0022414,GO:0005929,GO:0000003,GO:0043227,GO:0043231,GO:0071840,GO:0016043,GO:0044085,GO:0022607,GO:0042995,GO:0030030,GO:0044464,GO:0005623,GO:0030031,GO:0005575,GO:0043005,GO:0097458,GO:0044699,GO:0032501,GO:0044763,GO:0009987,GO:0008150	sexual reproduction,spermatogenesis,male gamete generation,single organism reproductive process,gamete generation,multicellular organism reproduction,cytoplasm,intracellular,multicellular organismal reproductive process,intracellular part,organelle,intracellular organelle,motile cilium,reproductive process,cilium,reproduction,membrane-bounded organelle,intracellular membrane-bounded organelle,cel…	--	--
LNC_000300	XLOC_004487	-	0.1259	5.4856	0	inf	0.0196916	0.154517	Novel_lncRNA	co_expression	ENSBTAG00000030523	--	--	GO:0019953,GO:0044702,GO:0022414,GO:0048610,GO:0000003,GO:0009566,GO:0007338,GO:0035036,GO:0007339,GO:0009988,GO:0008037,GO:0005576,GO:0005575,GO:0044699,GO:0032501,GO:0044763,GO:0009987,GO:0008150,GO:0044707	sexual reproduction,single organism reproductive process,reproductive process,cellular process involved in reproduction,reproduction,fertilization,single fertilization,sperm-egg recognition,binding of sperm to zona pellucida,cell-cell recognition,cell recognition,extracellular region,cellular_component,single-organism process,multicellular organismal process,single-organism cellular process,cellu…	--	--
LNC_000300	XLOC_004487	-	0.1259	5.4856	0	inf	0.0196916	0.154517	Novel_lncRNA	co_expression	ENSBTAG00000035072	SYCE1	synaptonemal complex central element protein 1 [Source:HGNC Symbol;Acc:HGNC:28852]	GO:0005622,GO:0044424,GO:0043226,GO:0043229,GO:0048610,GO:0000003,GO:0043227,GO:0043231,GO:0071840,GO:0043228,GO:0043232,GO:0016043,GO:0044085,GO:0022607,GO:0044422,GO:0044446,GO:0007049,GO:0006996,GO:0003824,GO:0000801,GO:0005634,GO:0044464,GO:0005623,GO:0022402,GO:0007130,GO:0051301,GO:0070193,GO:0007129,GO:0005694,GO:0005575,GO:0051321,GO:0031974,GO:0044427,GO:0070013,GO:0043233,GO:0007127,GO:…	intracellular,intracellular part,organelle,intracellular organelle,cellular process involved in reproduction,reproduction,membrane-bounded organelle,intracellular membrane-bounded organelle,cellular component organization or biogenesis,non-membrane-bounded organelle,intracellular non-membrane-bounded organelle,cellular component organization,cellular component biogenesis,cellular component assemb…	--	--
LNC_000300	XLOC_004487	-	0.1259	5.4856	0	inf	0.0196916	0.154517	Novel_lncRNA	co_expression	ENSBTAG00000011106	PACRG	parkin coregulated [Source:HGNC Symbol;Acc:HGNC:19152]	GO:0097223,GO:0019953,GO:0007283,GO:0048232,GO:0044702,GO:0007276,GO:0032504,GO:0005737,GO:0005622,GO:0048609,GO:0044424,GO:0043226,GO:0043229,GO:0031514,GO:0022414,GO:0022412,GO:0005929,GO:0048610,GO:0000003,GO:0044444,GO:0043227,GO:0036126,GO:0048515,GO:0007286,GO:0043231,GO:0007281,GO:0044441,GO:0031982,GO:0009888,GO:0044767,GO:0002064,GO:0044422,GO:0032502,GO:0042995,GO:0060429,GO:0048869,GO:…	sperm part,sexual reproduction,spermatogenesis,male gamete generation,single organism reproductive process,gamete generation,multicellular organism reproduction,cytoplasm,intracellular,multicellular organismal reproductive process,intracellular part,organelle,intracellular organelle,motile cilium,reproductive process,cellular process involved in reproduction in multicellular organism,cilium,cellu…	--	--
LNC_000300	XLOC_004487	-	0.1259	5.4856	0	inf	0.0196916	0.154517	Novel_lncRNA	co_expression	ENSBTAG00000012601	TEKT4	Tektin-4 [Source:UniProtKB/Swiss-Prot;Acc:Q2TA38]	GO:0097223,GO:0005737,GO:0005622,GO:0044424,GO:0043226,GO:0043229,GO:0031514,GO:0005929,GO:0015630,GO:0043227,GO:0036126,GO:0043231,GO:0006928,GO:0003341,GO:0005856,GO:0048870,GO:0051674,GO:0009653,GO:0071840,GO:0030317,GO:0043228,GO:0043232,GO:0040011,GO:0016043,GO:0044430,GO:0044767,GO:0044422,GO:0032502,GO:0042995,GO:0032989,GO:0000902,GO:0048869,GO:0044446,GO:0007018,GO:0048856,GO:0001539,GO:…	sperm part,cytoplasm,intracellular,intracellular part,organelle,intracellular organelle,motile cilium,cilium,microtubule cytoskeleton,membrane-bounded organelle,sperm flagellum,intracellular membrane-bounded organelle,cellular component movement,cilium movement,cytoskeleton,cell motility,localization of cell,anatomical structure morphogenesis,cellular component organization or biogenesis,sperm mo…	--	--
LNC_000300	XLOC_004487	-	0.1259	5.4856	0	inf	0.0196916	0.154517	Novel_lncRNA	co_expression	ENSBTAG00000011459	KLHL10	kelch like family member 10 [Source:HGNC Symbol;Acc:HGNC:18829]	GO:0019953,GO:0007283,GO:0048232,GO:0044702,GO:0007276,GO:0032504,GO:0005737,GO:0005622,GO:0048609,GO:0044424,GO:0022414,GO:0022412,GO:0048610,GO:0000003,GO:0048515,GO:0007286,GO:0009566,GO:0007281,GO:0009653,GO:0071840,GO:0016043,GO:0009888,GO:0044767,GO:0002064,GO:0032502,GO:0032989,GO:0000902,GO:0060429,GO:0048869,GO:0003006,GO:0048856,GO:0008584,GO:0030855,GO:0009887,GO:0046546,GO:0046661,GO:…	sexual reproduction,spermatogenesis,male gamete generation,single organism reproductive process,gamete generation,multicellular organism reproduction,cytoplasm,intracellular,multicellular organismal reproductive process,intracellular part,reproductive process,cellular process involved in reproduction in multicellular organism,cellular process involved in reproduction,reproduction,spermatid differ…	--	--
LNC_000300	XLOC_004487	-	0.1259	5.4856	0	inf	0.0196916	0.154517	Novel_lncRNA	co_expression	ENSBTAG00000013734	ATP6V1E2	ATPase H+ transporting V1 subunit E2 [Source:HGNC Symbol;Acc:HGNC:18125]	GO:0097223,GO:0005737,GO:0001669,GO:0005622,GO:0044424,GO:0043226,GO:0043229,GO:0044444,GO:0043227,GO:0043231,GO:0031982,GO:0030141,GO:0031988,GO:0031410,GO:0016023,GO:0003824,GO:0015078,GO:0044464,GO:0005623,GO:0042623,GO:0051179,GO:0008553,GO:0016887,GO:0016787,GO:0043492,GO:0015662,GO:0046961,GO:0005575,GO:0015399,GO:0015405,GO:0006818,GO:0044769,GO:0032991,GO:0042626,GO:0033178,GO:0015992,GO:…	sperm part,cytoplasm,acrosomal vesicle,intracellular,intracellular part,organelle,intracellular organelle,cytoplasmic part,membrane-bounded organelle,intracellular membrane-bounded organelle,vesicle,secretory granule,membrane-bounded vesicle,cytoplasmic vesicle,cytoplasmic membrane-bounded vesicle,catalytic activity,hydrogen ion transmembrane transporter activity,cell part,cell,ATPase activity, c…	bta01100,bta05323,bta04966,bta00190,bta04145,bta04721	Metabolic pathways,Rheumatoid arthritis,Collecting duct acid secretion,Oxidative phosphorylation,Phagosome,Synaptic vesicle cycle
LNC_000300	XLOC_004487	-	0.1259	5.4856	0	inf	0.0196916	0.154517	Novel_lncRNA	co_expression	ENSBTAG00000009663	YBX3	Y-box binding protein 3 [Source:HGNC Symbol;Acc:HGNC:2428]	GO:0019953,GO:0007283,GO:0048232,GO:0044702,GO:0007276,GO:0032504,GO:0005737,GO:0005622,GO:0048609,GO:0044424,GO:0043226,GO:0043229,GO:0022414,GO:0000003,GO:0044444,GO:0043227,GO:0043231,GO:0009566,GO:0009888,GO:0044767,GO:0032502,GO:0003006,GO:0043009,GO:0048856,GO:0009790,GO:0009792,GO:0005829,GO:0050793,GO:0008584,GO:2000026,GO:0005844,GO:0061061,GO:0030529,GO:0046546,GO:0046661,GO:0060538,GO:…	sexual reproduction,spermatogenesis,male gamete generation,single organism reproductive process,gamete generation,multicellular organism reproduction,cytoplasm,intracellular,multicellular organismal reproductive process,intracellular part,organelle,intracellular organelle,reproductive process,reproduction,cytoplasmic part,membrane-bounded organelle,intracellular membrane-bounded organelle,fertili…	bta04530	Tight junction
LNC_000300	XLOC_004487	-	0.1259	5.4856	0	inf	0.0196916	0.154517	Novel_lncRNA	co_expression	ENSBTAG00000020105	--	--	GO:0070293,GO:0070295,GO:0003097,GO:0003014,GO:0015793,GO:0003091,GO:0008643,GO:0015791,GO:0042044,GO:0006833,GO:0051179,GO:0050878,GO:0005575,GO:0071702,GO:0048878,GO:0042592,GO:0065008,GO:0044765,GO:0050891,GO:0051234,GO:0030104,GO:0006810,GO:0015850,GO:0005215,GO:0044699,GO:0032501,GO:0016020,GO:0044425,GO:0008150,GO:0031224,GO:0044707,GO:0016021,GO:0065007,GO:0003674,GO:0003008	renal absorption,renal water absorption,renal water transport,renal system process,glycerol transport,renal water homeostasis,carbohydrate transport,polyol transport,fluid transport,water transport,localization,regulation of body fluid levels,cellular_component,organic substance transport,chemical homeostasis,homeostatic process,regulation of biological quality,single-organism transport,multicell…	bta03320	PPAR signaling pathway
LNC_000300	XLOC_004487	-	0.1259	5.4856	0	inf	0.0196916	0.154517	Novel_lncRNA	co_expression	ENSBTAG00000005994	SPESP1	sperm equatorial segment protein 1 [Source:HGNC Symbol;Acc:HGNC:15570]	GO:0097223,GO:0019953,GO:0044702,GO:0032504,GO:0005737,GO:0001669,GO:0005622,GO:0044424,GO:0043226,GO:0043229,GO:0022414,GO:0022412,GO:0048610,GO:0000003,GO:0044444,GO:0043227,GO:0043231,GO:0009566,GO:0007338,GO:0045026,GO:0007342,GO:0071840,GO:0016043,GO:0007340,GO:0031982,GO:0030141,GO:0031988,GO:0032502,GO:0017156,GO:0031410,GO:0016044,GO:0061024,GO:0016023,GO:0006944,GO:0061025,GO:0007275,GO:…	sperm part,sexual reproduction,single organism reproductive process,multicellular organism reproduction,cytoplasm,acrosomal vesicle,intracellular,intracellular part,organelle,intracellular organelle,reproductive process,cellular process involved in reproduction in multicellular organism,cellular process involved in reproduction,reproduction,cytoplasmic part,membrane-bounded organelle,intracellula…	--	--
LNC_000300	XLOC_004487	-	0.1259	5.4856	0	inf	0.0196916	0.154517	Novel_lncRNA	co_expression	ENSBTAG00000020253	SPEM1	spermatid maturation 1 [Source:HGNC Symbol;Acc:HGNC:32429]	GO:0019953,GO:0007283,GO:0048232,GO:0044702,GO:0007276,GO:0032504,GO:0005737,GO:0005622,GO:0048609,GO:0044424,GO:0022414,GO:0022412,GO:0048610,GO:0000003,GO:0048515,GO:0007286,GO:0006928,GO:0007281,GO:0048646,GO:0048870,GO:0051674,GO:0009653,GO:0030317,GO:0040011,GO:0009888,GO:0044767,GO:0002064,GO:0032502,GO:0060429,GO:0048869,GO:0003006,GO:0048856,GO:0030855,GO:0048468,GO:0030154,GO:0007291,GO:…	sexual reproduction,spermatogenesis,male gamete generation,single organism reproductive process,gamete generation,multicellular organism reproduction,cytoplasm,intracellular,multicellular organismal reproductive process,intracellular part,reproductive process,cellular process involved in reproduction in multicellular organism,cellular process involved in reproduction,reproduction,spermatid differ…	--	--
LNC_000300	XLOC_004487	-	0.1259	5.4856	0	inf	0.0196916	0.154517	Novel_lncRNA	co_expression	ENSBTAG00000011621	IZUMO1	izumo sperm-egg fusion 1 [Source:HGNC Symbol;Acc:HGNC:28539]	GO:0097223,GO:0019953,GO:0044702,GO:0032504,GO:0005737,GO:0001669,GO:0005622,GO:0044424,GO:0043226,GO:0043229,GO:0022414,GO:0022412,GO:0048610,GO:0000003,GO:0044444,GO:0043227,GO:0043231,GO:0009566,GO:0007338,GO:0045026,GO:0007342,GO:0071840,GO:0016043,GO:0035036,GO:0031982,GO:0030141,GO:0031988,GO:0044422,GO:0009988,GO:0007155,GO:0022610,GO:0044446,GO:0031410,GO:0016044,GO:0061024,GO:0016023,GO:…	sperm part,sexual reproduction,single organism reproductive process,multicellular organism reproduction,cytoplasm,acrosomal vesicle,intracellular,intracellular part,organelle,intracellular organelle,reproductive process,cellular process involved in reproduction in multicellular organism,cellular process involved in reproduction,reproduction,cytoplasmic part,membrane-bounded organelle,intracellula…	--	--
LNC_000300	XLOC_004487	-	0.1259	5.4856	0	inf	0.0196916	0.154517	Novel_lncRNA	co_expression	ENSBTAG00000002305	PCSK4	proprotein convertase subtilisin/kexin type 4 [Source:HGNC Symbol;Acc:HGNC:8746]	GO:0097223,GO:0019953,GO:0007283,GO:0048232,GO:0044702,GO:0007276,GO:0032504,GO:0005737,GO:0001669,GO:0005622,GO:0048609,GO:0044424,GO:0043226,GO:0043229,GO:0022414,GO:0022412,GO:0048610,GO:0000003,GO:0044444,GO:0043227,GO:0048515,GO:0007286,GO:0043231,GO:0009566,GO:0007338,GO:0007281,GO:0035036,GO:0007340,GO:0031982,GO:0009888,GO:0007339,GO:0030141,GO:0031988,GO:0044767,GO:0002064,GO:0044422,GO:…	sperm part,sexual reproduction,spermatogenesis,male gamete generation,single organism reproductive process,gamete generation,multicellular organism reproduction,cytoplasm,acrosomal vesicle,intracellular,multicellular organismal reproductive process,intracellular part,organelle,intracellular organelle,reproductive process,cellular process involved in reproduction in multicellular organism,cellular…	--	--
LNC_000300	XLOC_004487	-	0.1259	5.4856	0	inf	0.0196916	0.154517	Novel_lncRNA	co_expression	ENSBTAG00000021284	RSPH1	radial spoke head 1 homolog [Source:HGNC Symbol;Acc:HGNC:12371]	GO:0097223,GO:0019953,GO:0007283,GO:0048232,GO:0044702,GO:0007276,GO:0032504,GO:0005737,GO:0005622,GO:0048609,GO:0044424,GO:0043226,GO:0043229,GO:0031514,GO:0022414,GO:0022412,GO:0005929,GO:0048610,GO:0000003,GO:0044444,GO:0015630,GO:0043227,GO:0036126,GO:0048515,GO:0007286,GO:0043231,GO:0007281,GO:0005856,GO:0071840,GO:0043228,GO:0043232,GO:0016043,GO:0044430,GO:0044085,GO:0009888,GO:0022607,GO:…	sperm part,sexual reproduction,spermatogenesis,male gamete generation,single organism reproductive process,gamete generation,multicellular organism reproduction,cytoplasm,intracellular,multicellular organismal reproductive process,intracellular part,organelle,intracellular organelle,motile cilium,reproductive process,cellular process involved in reproduction in multicellular organism,cilium,cellu…	--	--
LNC_000300	XLOC_004487	-	0.1259	5.4856	0	inf	0.0196916	0.154517	Novel_lncRNA	co_expression	ENSBTAG00000007231	SPATA9	spermatogenesis associated 9 [Source:HGNC Symbol;Acc:HGNC:22988]	GO:0019953,GO:0007283,GO:0048232,GO:0044702,GO:0007276,GO:0032504,GO:0048609,GO:0022414,GO:0000003,GO:0032502,GO:0048869,GO:0030154,GO:0007275,GO:0005575,GO:0044699,GO:0032501,GO:0044763,GO:0016020,GO:0009987,GO:0044425,GO:0008150,GO:0031224,GO:0044707,GO:0016021	sexual reproduction,spermatogenesis,male gamete generation,single organism reproductive process,gamete generation,multicellular organism reproduction,multicellular organismal reproductive process,reproductive process,reproduction,developmental process,cellular developmental process,cell differentiation,multicellular organismal development,cellular_component,single-organism process,multicellular o…	--	--
LNC_000300	XLOC_004487	-	0.1259	5.4856	0	inf	0.0196916	0.154517	Novel_lncRNA	co_expression	ENSBTAG00000034246	ACRBP	acrosin binding protein [Source:HGNC Symbol;Acc:HGNC:17195]	GO:0097223,GO:0019953,GO:0007283,GO:0048232,GO:0044702,GO:0007276,GO:0032504,GO:0005737,GO:0001669,GO:0005622,GO:0048609,GO:0044424,GO:0043226,GO:0043229,GO:0022414,GO:0022412,GO:0048610,GO:0000003,GO:0044444,GO:0043227,GO:0048515,GO:0007286,GO:0043231,GO:0007281,GO:0031982,GO:0009888,GO:0030141,GO:0031988,GO:0044767,GO:0002064,GO:0032502,GO:0060429,GO:0048869,GO:0003006,GO:0031410,GO:0048856,GO:…	sperm part,sexual reproduction,spermatogenesis,male gamete generation,single organism reproductive process,gamete generation,multicellular organism reproduction,cytoplasm,acrosomal vesicle,intracellular,multicellular organismal reproductive process,intracellular part,organelle,intracellular organelle,reproductive process,cellular process involved in reproduction in multicellular organism,cellular…	--	--
LNC_000300	XLOC_004487	-	0.1259	5.4856	0	inf	0.0196916	0.154517	Novel_lncRNA	co_expression	ENSBTAG00000004630	COMP	cartilage oligomeric matrix protein precursor [Source:RefSeq peptide;Acc:NP_001159989]	GO:0043226,GO:0043227,GO:0009653,GO:0005518,GO:0031982,GO:0031012,GO:0060560,GO:0009888,GO:0031988,GO:0061448,GO:0044767,GO:0032502,GO:0007155,GO:0022610,GO:0048589,GO:0060351,GO:0048856,GO:0051216,GO:0060350,GO:0001501,GO:0060348,GO:0048705,GO:0003417,GO:0070062,GO:0043230,GO:0065010,GO:0043395,GO:0003416,GO:0043167,GO:0005509,GO:0009887,GO:0043394,GO:0060349,GO:0046872,GO:0043169,GO:1901681,GO:…	organelle,membrane-bounded organelle,anatomical structure morphogenesis,collagen binding,vesicle,extracellular matrix,developmental growth involved in morphogenesis,tissue development,membrane-bounded vesicle,connective tissue development,single-organism developmental process,developmental process,cell adhesion,biological adhesion,developmental growth,cartilage development involved in endochondra…	bta04510,bta04512,bta04151,bta05144,bta04145	Focal adhesion,ECM-receptor interaction,PI3K-Akt signaling pathway,Malaria,Phagosome
LNC_000300	XLOC_004487	-	0.1259	5.4856	0	inf	0.0196916	0.154517	Novel_lncRNA	co_expression	ENSBTAG00000045955	TSSK1B	testis specific serine kinase 1B [Source:HGNC Symbol;Acc:HGNC:14968]	GO:0019953,GO:0007283,GO:0048232,GO:0044702,GO:0007276,GO:0032504,GO:0005622,GO:0048609,GO:0044424,GO:0043226,GO:0043229,GO:0031514,GO:0022414,GO:0022412,GO:0005929,GO:0048610,GO:0000003,GO:0043227,GO:0048515,GO:0007286,GO:0043231,GO:0007281,GO:0016740,GO:0009888,GO:0044767,GO:0002064,GO:0016301,GO:0032502,GO:0042995,GO:0060429,GO:0048869,GO:0003006,GO:0016310,GO:0000287,GO:0048856,GO:0016773,GO:…	sexual reproduction,spermatogenesis,male gamete generation,single organism reproductive process,gamete generation,multicellular organism reproduction,intracellular,multicellular organismal reproductive process,intracellular part,organelle,intracellular organelle,motile cilium,reproductive process,cellular process involved in reproduction in multicellular organism,cilium,cellular process involved …	--	--
LNC_000300	XLOC_004487	-	0.1259	5.4856	0	inf	0.0196916	0.154517	Novel_lncRNA	co_expression	ENSBTAG00000016213	SYCE2	synaptonemal complex central element protein 2 [Source:HGNC Symbol;Acc:HGNC:27411]	GO:0005622,GO:0044424,GO:0043226,GO:0043229,GO:0048610,GO:0000003,GO:0043227,GO:0043231,GO:0071840,GO:0043228,GO:0043232,GO:0016043,GO:0044085,GO:0022607,GO:0044422,GO:0044446,GO:0007049,GO:0006996,GO:0000801,GO:0005634,GO:0044464,GO:0005623,GO:0022402,GO:0007130,GO:0070193,GO:0007129,GO:0005694,GO:0005575,GO:0051321,GO:0031974,GO:0044427,GO:0070013,GO:0043233,GO:0007127,GO:0000228,GO:0031981,GO:…	intracellular,intracellular part,organelle,intracellular organelle,cellular process involved in reproduction,reproduction,membrane-bounded organelle,intracellular membrane-bounded organelle,cellular component organization or biogenesis,non-membrane-bounded organelle,intracellular non-membrane-bounded organelle,cellular component organization,cellular component biogenesis,cellular component assemb…	--	--
LNC_000300	XLOC_004487	-	0.1259	5.4856	0	inf	0.0196916	0.154517	Novel_lncRNA	co_expression	ENSBTAG00000007437	TEKT1	tektin 1 [Source:HGNC Symbol;Acc:HGNC:15534]	GO:0097223,GO:0005737,GO:0005622,GO:0044424,GO:0043226,GO:0043229,GO:0031514,GO:0005929,GO:0015630,GO:0043227,GO:0036126,GO:0043231,GO:0006928,GO:0003341,GO:0005856,GO:0048870,GO:0051674,GO:0009653,GO:0071840,GO:0030317,GO:0043228,GO:0043232,GO:0040011,GO:0016043,GO:0044430,GO:0044767,GO:0044422,GO:0032502,GO:0042995,GO:0032989,GO:0000902,GO:0048869,GO:0044446,GO:0007018,GO:0048856,GO:0001539,GO:…	sperm part,cytoplasm,intracellular,intracellular part,organelle,intracellular organelle,motile cilium,cilium,microtubule cytoskeleton,membrane-bounded organelle,sperm flagellum,intracellular membrane-bounded organelle,cellular component movement,cilium movement,cytoskeleton,cell motility,localization of cell,anatomical structure morphogenesis,cellular component organization or biogenesis,sperm mo…	--	--
LNC_000300	XLOC_004487	-	0.1259	5.4856	0	inf	0.0196916	0.154517	Novel_lncRNA	co_expression	ENSBTAG00000006947	--	--	GO:0097223,GO:0019953,GO:0007283,GO:0048232,GO:0044702,GO:0007276,GO:0032504,GO:0005737,GO:0005622,GO:0048609,GO:0044424,GO:0043226,GO:0043229,GO:0031514,GO:0022414,GO:0022412,GO:0005929,GO:0048610,GO:0000003,GO:0043227,GO:0036126,GO:0048515,GO:0007286,GO:0043231,GO:0006928,GO:0007281,GO:0048870,GO:0051674,GO:0071840,GO:0030317,GO:0044441,GO:0040011,GO:0016043,GO:0009888,GO:0044767,GO:0002064,GO:…	sperm part,sexual reproduction,spermatogenesis,male gamete generation,single organism reproductive process,gamete generation,multicellular organism reproduction,cytoplasm,intracellular,multicellular organismal reproductive process,intracellular part,organelle,intracellular organelle,motile cilium,reproductive process,cellular process involved in reproduction in multicellular organism,cilium,cellu…	--	--
LNC_000300	XLOC_004487	-	0.1259	5.4856	0	inf	0.0196916	0.154517	Novel_lncRNA	co_expression	ENSBTAG00000021493	PRM1	Sperm protamine P1 [Source:UniProtKB/Swiss-Prot;Acc:P02318]	GO:0019953,GO:0007283,GO:0048232,GO:0044702,GO:0007276,GO:0032504,GO:0005622,GO:0048609,GO:0044424,GO:0043226,GO:0043229,GO:0022414,GO:0000003,GO:0043227,GO:0043231,GO:0071840,GO:0043228,GO:0043232,GO:0016043,GO:0044422,GO:0032502,GO:0048869,GO:0044446,GO:0000786,GO:0006996,GO:0030154,GO:0005634,GO:0007275,GO:0044464,GO:0005623,GO:0032993,GO:0000785,GO:0006259,GO:0005488,GO:0043170,GO:0005694,GO:…	sexual reproduction,spermatogenesis,male gamete generation,single organism reproductive process,gamete generation,multicellular organism reproduction,intracellular,multicellular organismal reproductive process,intracellular part,organelle,intracellular organelle,reproductive process,reproduction,membrane-bounded organelle,intracellular membrane-bounded organelle,cellular component organization or…	--	--
LNC_000300	XLOC_004487	-	0.1259	5.4856	0	inf	0.0196916	0.154517	Novel_lncRNA	co_expression	ENSBTAG00000013051	PRM3	Protamine-3 [Source:UniProtKB/Swiss-Prot;Acc:Q32PA2]	GO:0019953,GO:0007283,GO:0048232,GO:0044702,GO:0007276,GO:0032504,GO:0005737,GO:0005622,GO:0048609,GO:0044424,GO:0043226,GO:0043229,GO:0022414,GO:0000003,GO:0043227,GO:0043231,GO:0006928,GO:0048870,GO:0051674,GO:0071840,GO:0030317,GO:0043228,GO:0043232,GO:0040011,GO:0016043,GO:0044422,GO:0032502,GO:0048869,GO:0044446,GO:0000786,GO:0006996,GO:0030154,GO:0005634,GO:0007275,GO:0044464,GO:0005623,GO:…	sexual reproduction,spermatogenesis,male gamete generation,single organism reproductive process,gamete generation,multicellular organism reproduction,cytoplasm,intracellular,multicellular organismal reproductive process,intracellular part,organelle,intracellular organelle,reproductive process,reproduction,membrane-bounded organelle,intracellular membrane-bounded organelle,cellular component movem…	--	--
LNC_000300	XLOC_004487	-	0.1259	5.4856	0	inf	0.0196916	0.154517	Novel_lncRNA	co_expression	ENSBTAG00000019003	Tnp1	Spermatid nuclear transition protein 1 [Source:UniProtKB/Swiss-Prot;Acc:P17305]	GO:0019953,GO:0007283,GO:0048232,GO:0044702,GO:0007276,GO:0032504,GO:0005622,GO:0048609,GO:0044424,GO:0043226,GO:0043229,GO:0022414,GO:0022412,GO:0048610,GO:0000003,GO:0043227,GO:0048515,GO:0007286,GO:0043231,GO:0006928,GO:0007281,GO:0048870,GO:0051674,GO:0071840,GO:0030317,GO:0043228,GO:0043232,GO:0040011,GO:0016043,GO:0043933,GO:0009888,GO:0044767,GO:0002064,GO:0044422,GO:0032502,GO:0060429,GO:…	sexual reproduction,spermatogenesis,male gamete generation,single organism reproductive process,gamete generation,multicellular organism reproduction,intracellular,multicellular organismal reproductive process,intracellular part,organelle,intracellular organelle,reproductive process,cellular process involved in reproduction in multicellular organism,cellular process involved in reproduction,repro…	--	--
LNC_000300	XLOC_004487	-	0.1259	5.4856	0	inf	0.0196916	0.154517	Novel_lncRNA	co_expression	ENSBTAG00000000301	--	--	GO:0005737,GO:0005622,GO:0044424,GO:0043226,GO:0043229,GO:0044444,GO:0043227,GO:0043231,GO:0016740,GO:0016301,GO:0016310,GO:0016773,GO:0016772,GO:0006793,GO:0006796,GO:0004370,GO:0046167,GO:1901135,GO:0005975,GO:0003824,GO:0005739,GO:0044281,GO:0006071,GO:0044710,GO:0044464,GO:0019400,GO:0046486,GO:0006639,GO:1901137,GO:0019637,GO:0005623,GO:0006638,GO:0006641,GO:0006072,GO:0090407,GO:0044262,GO:…	cytoplasm,intracellular,intracellular part,organelle,intracellular organelle,cytoplasmic part,membrane-bounded organelle,intracellular membrane-bounded organelle,transferase activity,kinase activity,phosphorylation,phosphotransferase activity, alcohol group as acceptor,transferase activity, transferring phosphorus-containing groups,phosphorus metabolic process,phosphate-containing compound metabo…	bta01100,bta00561,bta03320	Metabolic pathways,Glycerolipid metabolism,PPAR signaling pathway
LNC_000300	XLOC_004487	-	0.1259	5.4856	0	inf	0.0196916	0.154517	Novel_lncRNA	co_expression	ENSBTAG00000005954	TERB2	uncharacterized protein C15orf43 homolog [Source:RefSeq peptide;Acc:NP_001070546]	GO:0005622,GO:0044424,GO:0043226,GO:0043229,GO:0048610,GO:0000003,GO:0043227,GO:0043231,GO:0071840,GO:0043228,GO:0043232,GO:0016043,GO:0044422,GO:0044446,GO:0012505,GO:0031967,GO:0031975,GO:0031090,GO:0007049,GO:0006996,GO:0005634,GO:0044464,GO:0005635,GO:0005623,GO:0019866,GO:0031965,GO:0070197,GO:0097240,GO:0022402,GO:0051179,GO:0000784,GO:0051641,GO:0007129,GO:0005694,GO:0005575,GO:0051321,GO:…	intracellular,intracellular part,organelle,intracellular organelle,cellular process involved in reproduction,reproduction,membrane-bounded organelle,intracellular membrane-bounded organelle,cellular component organization or biogenesis,non-membrane-bounded organelle,intracellular non-membrane-bounded organelle,cellular component organization,organelle part,intracellular organelle part,endomembran…	--	--
LNC_000300	XLOC_004487	-	0.1259	5.4856	0	inf	0.0196916	0.154517	Novel_lncRNA	co_expression	ENSBTAG00000003658	RELN	reelin precursor [Source:RefSeq peptide;Acc:NP_001193387]	GO:0005737,GO:0005622,GO:0044424,GO:0006928,GO:0048646,GO:0048870,GO:0051674,GO:0009653,GO:0071840,GO:0051270,GO:0040011,GO:0016043,GO:2000145,GO:0044085,GO:0040012,GO:0030334,GO:0031012,GO:0022607,GO:0051272,GO:2000147,GO:0030335,GO:0022603,GO:0016477,GO:0044767,GO:0040017,GO:0032502,GO:0042995,GO:0032989,GO:0000902,GO:0048869,GO:0005578,GO:0016310,GO:0018212,GO:0014068,GO:0048856,GO:0018108,GO:…	cytoplasm,intracellular,intracellular part,cellular component movement,anatomical structure formation involved in morphogenesis,cell motility,localization of cell,anatomical structure morphogenesis,cellular component organization or biogenesis,regulation of cellular component movement,locomotion,cellular component organization,regulation of cell motility,cellular component biogenesis,regulation o…	bta04510,bta04512,bta04151	Focal adhesion,ECM-receptor interaction,PI3K-Akt signaling pathway
LNC_000300	XLOC_004487	-	0.1259	5.4856	0	inf	0.0196916	0.154517	Novel_lncRNA	co_expression	ENSBTAG00000032884	Tnp2	Nuclear transition protein 2 [Source:UniProtKB/Swiss-Prot;Acc:P26377]	GO:0019953,GO:0007283,GO:0048232,GO:0044702,GO:0007276,GO:0032504,GO:0005622,GO:0048609,GO:0044424,GO:0043226,GO:0043229,GO:0022414,GO:0048610,GO:0000003,GO:0043227,GO:0043231,GO:0009566,GO:0007338,GO:0043228,GO:0043232,GO:0007340,GO:0044422,GO:0032502,GO:0048869,GO:0044446,GO:0017156,GO:0043167,GO:0000786,GO:0043073,GO:0046872,GO:0030154,GO:0043169,GO:0001673,GO:0007341,GO:0005634,GO:0007275,GO:…	sexual reproduction,spermatogenesis,male gamete generation,single organism reproductive process,gamete generation,multicellular organism reproduction,intracellular,multicellular organismal reproductive process,intracellular part,organelle,intracellular organelle,reproductive process,cellular process involved in reproduction,reproduction,membrane-bounded organelle,intracellular membrane-bounded or…	--	--
LNC_000300	XLOC_004487	-	0.1259	5.4856	0	inf	0.0196916	0.154517	Novel_lncRNA	co_expression	ENSBTAG00000032880	--	--	GO:0019953,GO:0007283,GO:0048232,GO:0044702,GO:0007276,GO:0032504,GO:0005622,GO:0048609,GO:0044424,GO:0043226,GO:0043229,GO:0022414,GO:0000003,GO:0043227,GO:0043231,GO:0043228,GO:0043232,GO:0044422,GO:0044446,GO:0000786,GO:0005634,GO:0044464,GO:0005623,GO:0032993,GO:0000785,GO:0005488,GO:0005694,GO:0005575,GO:0032991,GO:0044427,GO:0097159,GO:0003677,GO:1901363,GO:0003676,GO:0044699,GO:0032501,GO:…	sexual reproduction,spermatogenesis,male gamete generation,single organism reproductive process,gamete generation,multicellular organism reproduction,intracellular,multicellular organismal reproductive process,intracellular part,organelle,intracellular organelle,reproductive process,reproduction,membrane-bounded organelle,intracellular membrane-bounded organelle,non-membrane-bounded organelle,int…	--	--
LNC_000300	XLOC_004487	-	0.1259	5.4856	0	inf	0.0196916	0.154517	Novel_lncRNA	co_expression	ENSBTAG00000013056	SUN5	Sad1 and UNC84 domain containing 5 [Source:HGNC Symbol;Acc:HGNC:16252]	GO:0019953,GO:0007283,GO:0048232,GO:0044702,GO:0007276,GO:0032504,GO:0005622,GO:0048609,GO:0044424,GO:0043226,GO:0043229,GO:0022414,GO:0000003,GO:0043227,GO:0043231,GO:0071840,GO:0016043,GO:0044422,GO:0044446,GO:0007010,GO:0016044,GO:0061024,GO:0012505,GO:0031967,GO:0031975,GO:0031090,GO:0006996,GO:0090286,GO:0006998,GO:0006997,GO:0005634,GO:0045185,GO:0044464,GO:0032507,GO:0005635,GO:0005623,GO:…	sexual reproduction,spermatogenesis,male gamete generation,single organism reproductive process,gamete generation,multicellular organism reproduction,intracellular,multicellular organismal reproductive process,intracellular part,organelle,intracellular organelle,reproductive process,reproduction,membrane-bounded organelle,intracellular membrane-bounded organelle,cellular component organization or…	--	--
LNC_000300	XLOC_004487	-	0.1259	5.4856	0	inf	0.0196916	0.154517	Novel_lncRNA	co_expression	ENSBTAG00000014027	TRIM36	tripartite motif containing 36 [Source:HGNC Symbol;Acc:HGNC:16280]	GO:0097223,GO:0019953,GO:0044702,GO:0005737,GO:0001669,GO:0005622,GO:0044424,GO:0043226,GO:0043229,GO:0022414,GO:0048610,GO:0000003,GO:0044444,GO:0043227,GO:0043231,GO:0009566,GO:0007338,GO:0007340,GO:0031982,GO:0030141,GO:0031988,GO:0017156,GO:0031410,GO:0070062,GO:0043230,GO:0065010,GO:0016023,GO:0043167,GO:0046872,GO:0007049,GO:0043169,GO:0003824,GO:0019538,GO:0051726,GO:0043412,GO:0044464,GO:…	sperm part,sexual reproduction,single organism reproductive process,cytoplasm,acrosomal vesicle,intracellular,intracellular part,organelle,intracellular organelle,reproductive process,cellular process involved in reproduction,reproduction,cytoplasmic part,membrane-bounded organelle,intracellular membrane-bounded organelle,fertilization,single fertilization,acrosome reaction,vesicle,secretory gran…	--	--
LNC_000300	XLOC_004487	-	0.1259	5.4856	0	inf	0.0196916	0.154517	Novel_lncRNA	co_expression	ENSBTAG00000031188	ADIG	adipogenin [Source:HGNC Symbol;Acc:HGNC:28606]	GO:0019953,GO:0007283,GO:0048232,GO:0044702,GO:0007276,GO:0032504,GO:0005737,GO:0005622,GO:0048609,GO:0044424,GO:0043226,GO:0043229,GO:0022414,GO:0000003,GO:0043227,GO:0043231,GO:0032502,GO:0048869,GO:0050793,GO:0051094,GO:0045600,GO:0045598,GO:0030154,GO:0045597,GO:0005634,GO:0044464,GO:0045595,GO:0005623,GO:0045444,GO:0050872,GO:0050873,GO:0005575,GO:0048522,GO:0048518,GO:0044699,GO:0032501,GO:…	sexual reproduction,spermatogenesis,male gamete generation,single organism reproductive process,gamete generation,multicellular organism reproduction,cytoplasm,intracellular,multicellular organismal reproductive process,intracellular part,organelle,intracellular organelle,reproductive process,reproduction,membrane-bounded organelle,intracellular membrane-bounded organelle,developmental process,ce…	--	--
LNC_000300	XLOC_004487	-	0.1259	5.4856	0	inf	0.0196916	0.154517	Novel_lncRNA	co_expression	ENSBTAG00000005499	ZPBP	zona pellucida-binding protein 1 [Source:RefSeq peptide;Acc:NP_001033700]	GO:0019953,GO:0044702,GO:0005622,GO:0044424,GO:0043226,GO:0043229,GO:0022414,GO:0048610,GO:0000003,GO:0043227,GO:0043231,GO:0009566,GO:0007338,GO:0035036,GO:0007339,GO:0009988,GO:0008037,GO:0005634,GO:0044464,GO:0005623,GO:0005576,GO:0005575,GO:0044699,GO:0032501,GO:0044763,GO:0009987,GO:0008150,GO:0044707	sexual reproduction,single organism reproductive process,intracellular,intracellular part,organelle,intracellular organelle,reproductive process,cellular process involved in reproduction,reproduction,membrane-bounded organelle,intracellular membrane-bounded organelle,fertilization,single fertilization,sperm-egg recognition,binding of sperm to zona pellucida,cell-cell recognition,cell recognition,…	--	--
LNC_000300	XLOC_004487	-	0.1259	5.4856	0	inf	0.0196916	0.154517	Novel_lncRNA	co_expression	ENSBTAG00000038523	ATP1A4	ATPase Na+/K+ transporting subunit alpha 4 [Source:HGNC Symbol;Acc:HGNC:14073]	GO:0019953,GO:0007283,GO:0048232,GO:0044702,GO:0007276,GO:0032504,GO:0048609,GO:0022414,GO:0000003,GO:0006928,GO:0009566,GO:0048870,GO:0051674,GO:0030317,GO:0040011,GO:0043167,GO:0030554,GO:0032559,GO:0005524,GO:0046872,GO:0043169,GO:0043168,GO:0036094,GO:0001882,GO:0032549,GO:0032555,GO:0003824,GO:0017076,GO:0035639,GO:0032550,GO:0001883,GO:0032553,GO:0000166,GO:1901265,GO:0005623,GO:0042623,GO:…	sexual reproduction,spermatogenesis,male gamete generation,single organism reproductive process,gamete generation,multicellular organism reproduction,multicellular organismal reproductive process,reproductive process,reproduction,cellular component movement,fertilization,cell motility,localization of cell,sperm motility,locomotion,ion binding,adenyl nucleotide binding,adenyl ribonucleotide bindin…	bta04919,bta04022,bta04261,bta04976,bta04964,bta04024,bta04260,bta04961,bta04960,bta04974,bta04973,bta04918,bta04971,bta04978,bta04911,bta04970,bta04972	Thyroid hormone signaling pathway,cGMP-PKG signaling pathway,Adrenergic signaling in cardiomyocytes,Bile secretion,Proximal tubule bicarbonate reclamation,cAMP signaling pathway,Cardiac muscle contraction,Endocrine and other factor-regulated calcium reabsorption,Aldosterone-regulated sodium reabsorption,Protein digestion and absorption,Carbohydrate digestion and absorption,Thyroid hormone synthes…
LNC_000300	XLOC_004487	-	0.1259	5.4856	0	inf	0.0196916	0.154517	Novel_lncRNA	co_expression	ENSBTAG00000017015	TEKT5	tektin-5 [Source:RefSeq peptide;Acc:NP_001039724]	GO:0097223,GO:0005622,GO:0044424,GO:0043226,GO:0043229,GO:0031514,GO:0005929,GO:0043227,GO:0036126,GO:0043231,GO:0042995,GO:0005634,GO:0044464,GO:0005623,GO:0005575	sperm part,intracellular,intracellular part,organelle,intracellular organelle,motile cilium,cilium,membrane-bounded organelle,sperm flagellum,intracellular membrane-bounded organelle,cell projection,nucleus,cell part,cell,cellular_component	--	--
LNC_000300	XLOC_004487	-	0.1259	5.4856	0	inf	0.0196916	0.154517	Novel_lncRNA	co_expression	ENSBTAG00000033312	--	--	GO:0019953,GO:0044702,GO:0022414,GO:0048610,GO:0000003,GO:0009566,GO:0007338,GO:0035036,GO:0007339,GO:0004222,GO:0008237,GO:0009988,GO:0008037,GO:0009986,GO:0045121,GO:0003824,GO:0019538,GO:0044464,GO:0005623,GO:0043170,GO:0016787,GO:0005575,GO:0008233,GO:0006508,GO:0071704,GO:0008152,GO:0070011,GO:0044238,GO:0004175,GO:0044699,GO:0032501,GO:0044763,GO:0016020,GO:0009987,GO:0044425,GO:0008150,GO:…	sexual reproduction,single organism reproductive process,reproductive process,cellular process involved in reproduction,reproduction,fertilization,single fertilization,sperm-egg recognition,binding of sperm to zona pellucida,metalloendopeptidase activity,metallopeptidase activity,cell-cell recognition,cell recognition,cell surface,membrane raft,catalytic activity,protein metabolic process,cell pa…	--	--
LNC_000300	XLOC_004487	-	0.1259	5.4856	0	inf	0.0196916	0.154517	Novel_lncRNA	co_expression	ENSBTAG00000001020	AKAP3	Bos taurus A kinase (PRKA) anchor protein 3 (AKAP3), mRNA. [Source:RefSeq mRNA;Acc:NM_001101039]	GO:0097223,GO:0005737,GO:0001669,GO:0005622,GO:0044424,GO:0043226,GO:0043229,GO:0031514,GO:0005929,GO:0044444,GO:0043227,GO:0036126,GO:0043231,GO:0044441,GO:0007167,GO:0031982,GO:0030141,GO:0031988,GO:0044422,GO:0035686,GO:0042995,GO:0044446,GO:0031410,GO:0097228,GO:0044463,GO:0016023,GO:0005515,GO:0005634,GO:0044464,GO:0007178,GO:0005623,GO:0051018,GO:0005488,GO:0051179,GO:0008104,GO:0005575,GO:…	sperm part,cytoplasm,acrosomal vesicle,intracellular,intracellular part,organelle,intracellular organelle,motile cilium,cilium,cytoplasmic part,membrane-bounded organelle,sperm flagellum,intracellular membrane-bounded organelle,cilium part,enzyme linked receptor protein signaling pathway,vesicle,secretory granule,membrane-bounded vesicle,organelle part,sperm fibrous sheath,cell projection,intrace…	--	--
LNC_000300	XLOC_004487	-	0.1259	5.4856	0	inf	0.0196916	0.154517	Novel_lncRNA	co_expression	ENSBTAG00000018025	IQCG	IQ motif containing G [Source:HGNC Symbol;Acc:HGNC:25251]	GO:0097223,GO:0019953,GO:0007283,GO:0048232,GO:0044702,GO:0007276,GO:0032504,GO:0005737,GO:0005622,GO:0048609,GO:0044424,GO:0043226,GO:0043229,GO:0031514,GO:0022414,GO:0022412,GO:0005929,GO:0048610,GO:0000003,GO:0015630,GO:0043227,GO:0036126,GO:0048515,GO:0007286,GO:0043231,GO:0007281,GO:0048646,GO:0005856,GO:0009653,GO:0071840,GO:0043228,GO:0043232,GO:0016043,GO:0044430,GO:0044085,GO:0031982,GO:…	sperm part,sexual reproduction,spermatogenesis,male gamete generation,single organism reproductive process,gamete generation,multicellular organism reproduction,cytoplasm,intracellular,multicellular organismal reproductive process,intracellular part,organelle,intracellular organelle,motile cilium,reproductive process,cellular process involved in reproduction in multicellular organism,cilium,cellu…	--	--
LNC_000300	XLOC_004487	-	0.1259	5.4856	0	inf	0.0196916	0.154517	Novel_lncRNA	co_expression	ENSBTAG00000006468	PIWIL1	piwi-like protein 1 [Source:RefSeq peptide;Acc:NP_001302505]	GO:0019953,GO:0007283,GO:0048232,GO:0044702,GO:0007276,GO:0032504,GO:0005737,GO:0005622,GO:0048609,GO:0044424,GO:0043226,GO:0043229,GO:0022414,GO:0022412,GO:0048610,GO:0000003,GO:0044444,GO:0043227,GO:0048515,GO:0007286,GO:0043231,GO:0007281,GO:0043228,GO:0043232,GO:0009888,GO:0044767,GO:0002064,GO:0032502,GO:0060429,GO:0048869,GO:0003006,GO:0048856,GO:0090502,GO:0030855,GO:0034660,GO:0005844,GO:…	sexual reproduction,spermatogenesis,male gamete generation,single organism reproductive process,gamete generation,multicellular organism reproduction,cytoplasm,intracellular,multicellular organismal reproductive process,intracellular part,organelle,intracellular organelle,reproductive process,cellular process involved in reproduction in multicellular organism,cellular process involved in reproduc…	bta04320	Dorso-ventral axis formation
LNC_000300	XLOC_004487	-	0.1259	5.4856	0	inf	0.0196916	0.154517	Novel_lncRNA	co_expression	ENSBTAG00000031347	SPDYA	speedy/RINGO cell cycle regulator family member A [Source:HGNC Symbol;Acc:HGNC:30613]	GO:0005622,GO:0044424,GO:0043226,GO:0043229,GO:0048610,GO:0000003,GO:0043227,GO:0043231,GO:0044422,GO:0044446,GO:0016310,GO:0051325,GO:0022403,GO:0006468,GO:0006793,GO:0006796,GO:0000082,GO:0051329,GO:0007049,GO:0000278,GO:0019899,GO:0019538,GO:0051726,GO:0005515,GO:0005634,GO:0008284,GO:0051338,GO:0043412,GO:0044464,GO:0045859,GO:0043549,GO:0044267,GO:0005623,GO:0019220,GO:0001932,GO:0044772,GO:…	intracellular,intracellular part,organelle,intracellular organelle,cellular process involved in reproduction,reproduction,membrane-bounded organelle,intracellular membrane-bounded organelle,organelle part,intracellular organelle part,phosphorylation,interphase,cell cycle phase,protein phosphorylation,phosphorus metabolic process,phosphate-containing compound metabolic process,G1/S transition of m…	bta04114,bta04914	Oocyte meiosis,Progesterone-mediated oocyte maturation
LNC_000300	XLOC_004487	-	0.1259	5.4856	0	inf	0.0196916	0.154517	Novel_lncRNA	co_expression	ENSBTAG00000000805	IQCF1	IQ motif containing F1 [Source:HGNC Symbol;Acc:HGNC:28607]	GO:0097223,GO:0019953,GO:0007283,GO:0048232,GO:0044702,GO:0007276,GO:0032504,GO:0005737,GO:0001669,GO:0005622,GO:0048609,GO:0044424,GO:0043226,GO:0043229,GO:0022414,GO:0022412,GO:0048610,GO:0000003,GO:0044444,GO:0043227,GO:0048515,GO:0007286,GO:0043231,GO:0006928,GO:0009566,GO:0007338,GO:0007281,GO:0048870,GO:0051674,GO:0030317,GO:0051270,GO:0040011,GO:2000145,GO:0007340,GO:0040012,GO:0031982,GO:…	sperm part,sexual reproduction,spermatogenesis,male gamete generation,single organism reproductive process,gamete generation,multicellular organism reproduction,cytoplasm,acrosomal vesicle,intracellular,multicellular organismal reproductive process,intracellular part,organelle,intracellular organelle,reproductive process,cellular process involved in reproduction in multicellular organism,cellular…	--	--
LNC_000300	XLOC_004487	-	0.1259	5.4856	0	inf	0.0196916	0.154517	Novel_lncRNA	co_expression	ENSBTAG00000031238	SHCBP1L	SHC binding and spindle associated 1 like [Source:HGNC Symbol;Acc:HGNC:16788]	GO:0019953,GO:0007283,GO:0048232,GO:0044702,GO:0007276,GO:0032504,GO:0005622,GO:0048609,GO:0044424,GO:0043226,GO:0043229,GO:0022414,GO:0000003,GO:0015630,GO:0005856,GO:0071840,GO:0043228,GO:0043232,GO:0016043,GO:0044430,GO:0005819,GO:0044422,GO:0044446,GO:0051130,GO:0051128,GO:0006996,GO:0033043,GO:0072687,GO:0010638,GO:0044464,GO:0005623,GO:2001252,GO:0005575,GO:0048522,GO:0032991,GO:0033044,GO:…	sexual reproduction,spermatogenesis,male gamete generation,single organism reproductive process,gamete generation,multicellular organism reproduction,intracellular,multicellular organismal reproductive process,intracellular part,organelle,intracellular organelle,reproductive process,reproduction,microtubule cytoskeleton,cytoskeleton,cellular component organization or biogenesis,non-membrane-bound…	--	--
LNC_000300	XLOC_004487	-	0.1259	5.4856	0	inf	0.0196916	0.154517	Novel_lncRNA	co_expression	ENSBTAG00000019469	SPACA1	sperm acrosome associated 1 [Source:HGNC Symbol;Acc:HGNC:14967]	GO:0097223,GO:0019953,GO:0007283,GO:0048232,GO:0044702,GO:0007276,GO:0032504,GO:0005737,GO:0001669,GO:0005622,GO:0048609,GO:0044424,GO:0043226,GO:0043229,GO:0022414,GO:0022412,GO:0048610,GO:0000003,GO:0044444,GO:0043227,GO:0048515,GO:0007286,GO:0043231,GO:0007281,GO:0048646,GO:0009653,GO:0071840,GO:0016043,GO:0044085,GO:0031982,GO:0009888,GO:0022607,GO:0030141,GO:0031988,GO:0044767,GO:0002064,GO:…	sperm part,sexual reproduction,spermatogenesis,male gamete generation,single organism reproductive process,gamete generation,multicellular organism reproduction,cytoplasm,acrosomal vesicle,intracellular,multicellular organismal reproductive process,intracellular part,organelle,intracellular organelle,reproductive process,cellular process involved in reproduction in multicellular organism,cellular…	--	--
LNC_000300	XLOC_004487	-	0.1259	5.4856	0	inf	0.0196916	0.154517	Novel_lncRNA	co_expression	ENSBTAG00000038138	--	--	GO:0097223,GO:0005737,GO:0001669,GO:0005622,GO:0044424,GO:0043226,GO:0043229,GO:0044444,GO:0043227,GO:0043231,GO:0031982,GO:0008237,GO:0030141,GO:0031988,GO:0004180,GO:0031410,GO:0008238,GO:0016023,GO:0043167,GO:0046872,GO:0043169,GO:0003824,GO:0019538,GO:0044464,GO:0008241,GO:0005623,GO:0005488,GO:0043170,GO:0016787,GO:0005575,GO:0008233,GO:0006508,GO:0071704,GO:0008152,GO:0070011,GO:0044238,GO:…	sperm part,cytoplasm,acrosomal vesicle,intracellular,intracellular part,organelle,intracellular organelle,cytoplasmic part,membrane-bounded organelle,intracellular membrane-bounded organelle,vesicle,metallopeptidase activity,secretory granule,membrane-bounded vesicle,carboxypeptidase activity,cytoplasmic vesicle,exopeptidase activity,cytoplasmic membrane-bounded vesicle,ion binding,metal ion bind…	bta05410,bta04614,bta05142	Hypertrophic cardiomyopathy (HCM),Renin-angiotensin system,Chagas disease (American trypanosomiasis)
LNC_000300	XLOC_004487	-	0.1259	5.4856	0	inf	0.0196916	0.154517	Novel_lncRNA	co_expression	ENSBTAG00000016033	HOXD9	homeobox D9 [Source:HGNC Symbol;Acc:HGNC:5140]	GO:0019953,GO:0044702,GO:0005622,GO:0044424,GO:0043226,GO:0043229,GO:0022414,GO:0000003,GO:0043227,GO:0043231,GO:0009566,GO:0007338,GO:0009653,GO:0043228,GO:0043232,GO:0009888,GO:0044767,GO:0044422,GO:0032502,GO:0048869,GO:0044446,GO:0043009,GO:0048856,GO:0009790,GO:0009792,GO:0001501,GO:0048705,GO:0007422,GO:0009887,GO:0061061,GO:0048468,GO:0060538,GO:0030154,GO:0048598,GO:0048568,GO:0005634,GO:…	sexual reproduction,single organism reproductive process,intracellular,intracellular part,organelle,intracellular organelle,reproductive process,reproduction,membrane-bounded organelle,intracellular membrane-bounded organelle,fertilization,single fertilization,anatomical structure morphogenesis,non-membrane-bounded organelle,intracellular non-membrane-bounded organelle,tissue development,single-o…	--	--
LNC_000300	XLOC_004487	-	0.1259	5.4856	0	inf	0.0196916	0.154517	Novel_lncRNA	co_expression	ENSBTAG00000021066	CAPN11	calpain 11 [Source:HGNC Symbol;Acc:HGNC:1478]	GO:0097223,GO:0005737,GO:0001669,GO:0005622,GO:0044424,GO:0043226,GO:0043229,GO:0044444,GO:0043227,GO:0043231,GO:0031982,GO:0030141,GO:0031988,GO:0031410,GO:0016023,GO:0043167,GO:0005509,GO:0046872,GO:0043169,GO:0003824,GO:0019538,GO:0044464,GO:0005623,GO:0005488,GO:0043170,GO:0004198,GO:0016787,GO:0005575,GO:0008233,GO:0006508,GO:0071704,GO:0008152,GO:0070011,GO:0044238,GO:0004197,GO:0004175,GO:…	sperm part,cytoplasm,acrosomal vesicle,intracellular,intracellular part,organelle,intracellular organelle,cytoplasmic part,membrane-bounded organelle,intracellular membrane-bounded organelle,vesicle,secretory granule,membrane-bounded vesicle,cytoplasmic vesicle,cytoplasmic membrane-bounded vesicle,ion binding,calcium ion binding,metal ion binding,cation binding,catalytic activity,protein metaboli…	--	--
LNC_000300	XLOC_004487	-	0.1259	5.4856	0	inf	0.0196916	0.154517	Novel_lncRNA	co_expression	ENSBTAG00000022058	ACACB	acetyl-CoA carboxylase 2 [Source:RefSeq peptide;Acc:NP_001192262]	GO:0005737,GO:0005622,GO:0044424,GO:0043226,GO:0043229,GO:0044444,GO:0043227,GO:0072358,GO:0072359,GO:0043231,GO:0071840,GO:0016043,GO:0044085,GO:0006461,GO:0070271,GO:0065003,GO:0071822,GO:0043933,GO:0022607,GO:0007507,GO:0044767,GO:0032502,GO:0048589,GO:0048856,GO:0048638,GO:0050793,GO:0031998,GO:0043167,GO:2000026,GO:0006793,GO:0030554,GO:0006796,GO:0032559,GO:0005524,GO:0046872,GO:0051094,GO:…	cytoplasm,intracellular,intracellular part,organelle,intracellular organelle,cytoplasmic part,membrane-bounded organelle,cardiovascular system development,circulatory system development,intracellular membrane-bounded organelle,cellular component organization or biogenesis,cellular component organization,cellular component biogenesis,protein complex assembly,protein complex biogenesis,macromolecul…	bta01100,bta00640,bta04152,bta04910,bta00620,bta01212,bta00061	Metabolic pathways,Propanoate metabolism,AMPK signaling pathway,Insulin signaling pathway,Pyruvate metabolism,Fatty acid metabolism,Fatty acid biosynthesis
LNC_000300	XLOC_004487	-	0.1259	5.4856	0	inf	0.0196916	0.154517	Novel_lncRNA	co_expression	ENSBTAG00000021714	TEKT2	tektin 2 [Source:HGNC Symbol;Acc:HGNC:11725]	GO:0097223,GO:0005737,GO:0005622,GO:0044424,GO:0043226,GO:0043229,GO:0031514,GO:0005929,GO:0015630,GO:0043227,GO:0036126,GO:0043231,GO:0006928,GO:0070286,GO:0003341,GO:0005856,GO:0048870,GO:0051674,GO:0009653,GO:0071840,GO:0030317,GO:0043228,GO:0043232,GO:0040011,GO:0016043,GO:0044430,GO:0043623,GO:0044085,GO:0006461,GO:0070271,GO:0065003,GO:0034622,GO:0071822,GO:0043933,GO:0022607,GO:0036159,GO:…	sperm part,cytoplasm,intracellular,intracellular part,organelle,intracellular organelle,motile cilium,cilium,microtubule cytoskeleton,membrane-bounded organelle,sperm flagellum,intracellular membrane-bounded organelle,cellular component movement,axonemal dynein complex assembly,cilium movement,cytoskeleton,cell motility,localization of cell,anatomical structure morphogenesis,cellular component or…	--	--
LNC_000300	XLOC_004487	-	0.1259	5.4856	0	inf	0.0196916	0.154517	Novel_lncRNA	co_expression	ENSBTAG00000046699	--	--	GO:0005622,GO:0044424,GO:0043226,GO:0043229,GO:0043227,GO:0043231,GO:0005634,GO:0070887,GO:0044464,GO:0071310,GO:0005623,GO:0043170,GO:0010033,GO:0005575,GO:0048522,GO:0010628,GO:0071704,GO:0044260,GO:0008152,GO:0044238,GO:0010557,GO:1901576,GO:0009058,GO:0044237,GO:0010604,GO:0045893,GO:0009891,GO:0045944,GO:0048518,GO:0031328,GO:0044249,GO:0009893,GO:0051254,GO:0051173,GO:0045935,GO:0009059,GO:…	intracellular,intracellular part,organelle,intracellular organelle,membrane-bounded organelle,intracellular membrane-bounded organelle,nucleus,cellular response to chemical stimulus,cell part,cellular response to organic substance,cell,macromolecule metabolic process,response to organic substance,cellular_component,positive regulation of cellular process,positive regulation of gene expression,org…	bta05161,bta05321,bta04630	Hepatitis B,Inflammatory bowel disease (IBD),Jak-STAT signaling pathway
LNC_000300	XLOC_004487	-	0.1259	5.4856	0	inf	0.0196916	0.154517	Novel_lncRNA	co_expression	ENSBTAG00000021696	CCIN	calicin [Source:HGNC Symbol;Acc:HGNC:1568]	GO:0019953,GO:0007283,GO:0048232,GO:0044702,GO:0007276,GO:0032504,GO:0005737,GO:0005622,GO:0048609,GO:0044424,GO:0043226,GO:0043229,GO:0022414,GO:0000003,GO:0044444,GO:0043227,GO:0043231,GO:0005856,GO:0043228,GO:0043232,GO:0044430,GO:0044422,GO:0032502,GO:0048869,GO:0044446,GO:0015629,GO:0030154,GO:0042787,GO:0003824,GO:0019538,GO:0005515,GO:0005634,GO:0007275,GO:0008092,GO:0043412,GO:0044464,GO:…	sexual reproduction,spermatogenesis,male gamete generation,single organism reproductive process,gamete generation,multicellular organism reproduction,cytoplasm,intracellular,multicellular organismal reproductive process,intracellular part,organelle,intracellular organelle,reproductive process,reproduction,cytoplasmic part,membrane-bounded organelle,intracellular membrane-bounded organelle,cytoske…	--	--
LNC_000300	XLOC_004487	-	0.1259	5.4856	0	inf	0.0196916	0.154517	Novel_lncRNA	co_expression	ENSBTAG00000010174	SPATA46	spermatogenesis associated 46 [Source:HGNC Symbol;Acc:HGNC:27648]	GO:0019953,GO:0007283,GO:0048232,GO:0044702,GO:0007276,GO:0032504,GO:0005622,GO:0048609,GO:0044424,GO:0043226,GO:0043229,GO:0022414,GO:0022412,GO:0048610,GO:0000003,GO:0043227,GO:0043231,GO:0009566,GO:0007338,GO:0045026,GO:0007342,GO:0071840,GO:0016043,GO:0044422,GO:0032502,GO:0048869,GO:0044446,GO:0016044,GO:0061024,GO:0012505,GO:0031967,GO:0031975,GO:0006944,GO:0031090,GO:0030154,GO:0061025,GO:…	sexual reproduction,spermatogenesis,male gamete generation,single organism reproductive process,gamete generation,multicellular organism reproduction,intracellular,multicellular organismal reproductive process,intracellular part,organelle,intracellular organelle,reproductive process,cellular process involved in reproduction in multicellular organism,cellular process involved in reproduction,repro…	--	--
LNC_000300	XLOC_004487	-	0.1259	5.4856	0	inf	0.0196916	0.154517	Novel_lncRNA	co_expression	ENSBTAG00000004405	IQUB	IQ motif and ubiquitin domain containing [Source:HGNC Symbol;Acc:HGNC:21995]	GO:0097223,GO:0005737,GO:0001669,GO:0005622,GO:0044424,GO:0043226,GO:0043229,GO:0031514,GO:0005929,GO:0044444,GO:0043227,GO:0043231,GO:0009653,GO:0071840,GO:0016043,GO:0031982,GO:0030141,GO:0031988,GO:0044767,GO:0032502,GO:0042995,GO:0032989,GO:0000902,GO:0048869,GO:0031410,GO:0048856,GO:0060271,GO:0030030,GO:0016023,GO:0048858,GO:0032990,GO:0007224,GO:0044464,GO:0005623,GO:0005575,GO:0044699,GO:…	sperm part,cytoplasm,acrosomal vesicle,intracellular,intracellular part,organelle,intracellular organelle,motile cilium,cilium,cytoplasmic part,membrane-bounded organelle,intracellular membrane-bounded organelle,anatomical structure morphogenesis,cellular component organization or biogenesis,cellular component organization,vesicle,secretory granule,membrane-bounded vesicle,single-organism develop…	--	--
LNC_000300	XLOC_004487	-	0.1259	5.4856	0	inf	0.0196916	0.154517	Novel_lncRNA	co_expression	ENSBTAG00000033759	--	--	GO:0097223,GO:0019953,GO:0044702,GO:0005737,GO:0001669,GO:0005622,GO:0044424,GO:0043226,GO:0043229,GO:0022414,GO:0048610,GO:0000003,GO:0044444,GO:0043227,GO:0043231,GO:0009566,GO:0007338,GO:0007340,GO:0031982,GO:0030141,GO:0031988,GO:0017156,GO:0031410,GO:0016023,GO:2000241,GO:0032879,GO:0060046,GO:0060627,GO:0044464,GO:0017158,GO:0005623,GO:0016192,GO:0044421,GO:0005576,GO:1900003,GO:1900004,GO:…	sperm part,sexual reproduction,single organism reproductive process,cytoplasm,acrosomal vesicle,intracellular,intracellular part,organelle,intracellular organelle,reproductive process,cellular process involved in reproduction,reproduction,cytoplasmic part,membrane-bounded organelle,intracellular membrane-bounded organelle,fertilization,single fertilization,acrosome reaction,vesicle,secretory gran…	--	--
LNC_000300	XLOC_004487	-	0.1259	5.4856	0	inf	0.0196916	0.154517	Novel_lncRNA	co_expression	ENSBTAG00000018442	PRSS37	protease, serine 37 [Source:HGNC Symbol;Acc:HGNC:29211]	GO:0019953,GO:0044702,GO:0005622,GO:0044424,GO:0043226,GO:0043229,GO:0022414,GO:0048610,GO:0000003,GO:0043227,GO:0043231,GO:0006928,GO:0009566,GO:0007338,GO:0048870,GO:0051674,GO:0040011,GO:0035036,GO:0007339,GO:0016477,GO:0009988,GO:0008037,GO:0051604,GO:0003824,GO:0019538,GO:0005634,GO:0044464,GO:0005623,GO:0005576,GO:0051179,GO:0043170,GO:0016787,GO:0005575,GO:0008233,GO:0006508,GO:0071704,GO:…	sexual reproduction,single organism reproductive process,intracellular,intracellular part,organelle,intracellular organelle,reproductive process,cellular process involved in reproduction,reproduction,membrane-bounded organelle,intracellular membrane-bounded organelle,cellular component movement,fertilization,single fertilization,cell motility,localization of cell,locomotion,sperm-egg recognition,…	--	--
LNC_000300	XLOC_004487	-	0.1259	5.4856	0	inf	0.0196916	0.154517	Novel_lncRNA	co_expression	ENSBTAG00000019179	TSKS	testis specific serine kinase substrate [Source:HGNC Symbol;Acc:HGNC:30719]	GO:0097223,GO:0005737,GO:0001669,GO:0005622,GO:0044424,GO:0043226,GO:0043229,GO:0044444,GO:0015630,GO:0043227,GO:0043231,GO:0005856,GO:0043228,GO:0043232,GO:0044430,GO:0005815,GO:0031982,GO:0030141,GO:0005813,GO:0031988,GO:0044422,GO:0044446,GO:0044450,GO:0031410,GO:0005814,GO:0035303,GO:0016023,GO:0016311,GO:0006793,GO:0006796,GO:0010921,GO:0019899,GO:0005515,GO:0044464,GO:0010923,GO:0005623,GO:…	sperm part,cytoplasm,acrosomal vesicle,intracellular,intracellular part,organelle,intracellular organelle,cytoplasmic part,microtubule cytoskeleton,membrane-bounded organelle,intracellular membrane-bounded organelle,cytoskeleton,non-membrane-bounded organelle,intracellular non-membrane-bounded organelle,cytoskeletal part,microtubule organizing center,vesicle,secretory granule,centrosome,membrane-…	--	--
LNC_000300	XLOC_004487	-	0.1259	5.4856	0	inf	0.0196916	0.154517	Novel_lncRNA	co_expression	ENSBTAG00000016330	2019-09-12	septin 12 [Source:HGNC Symbol;Acc:HGNC:26348]	GO:0097223,GO:0005737,GO:0005622,GO:0044424,GO:0043226,GO:0043229,GO:0031514,GO:0005929,GO:0044444,GO:0015630,GO:0043227,GO:0036126,GO:0043231,GO:0005856,GO:0043228,GO:0043232,GO:0044441,GO:0044430,GO:0005819,GO:0044422,GO:0042995,GO:0044446,GO:0044463,GO:0030496,GO:0043167,GO:0007049,GO:0043168,GO:0036094,GO:0001882,GO:0032549,GO:0032555,GO:0017076,GO:0046983,GO:0035639,GO:0032550,GO:0001883,GO:…	sperm part,cytoplasm,intracellular,intracellular part,organelle,intracellular organelle,motile cilium,cilium,cytoplasmic part,microtubule cytoskeleton,membrane-bounded organelle,sperm flagellum,intracellular membrane-bounded organelle,cytoskeleton,non-membrane-bounded organelle,intracellular non-membrane-bounded organelle,cilium part,cytoskeletal part,spindle,organelle part,cell projection,intrac…	bta05100	Bacterial invasion of epithelial cells
LNC_000300	XLOC_004487	-	0.1259	5.4856	0	inf	0.0196916	0.154517	Novel_lncRNA	co_expression	ENSBTAG00000019795	FBXO43	F-box protein 43 [Source:HGNC Symbol;Acc:HGNC:28521]	GO:0005622,GO:0044424,GO:0043226,GO:0043229,GO:0022414,GO:0048610,GO:0000003,GO:0043227,GO:0043231,GO:0071840,GO:0016043,GO:0031397,GO:0051128,GO:2000241,GO:0007049,GO:0006996,GO:0033043,GO:0000278,GO:0031400,GO:0019538,GO:0051726,GO:0005634,GO:0007346,GO:0031396,GO:0032269,GO:0043412,GO:0044464,GO:0048285,GO:0048523,GO:0044267,GO:0005623,GO:0051248,GO:0051436,GO:0051439,GO:0006464,GO:0036211,GO:…	intracellular,intracellular part,organelle,intracellular organelle,reproductive process,cellular process involved in reproduction,reproduction,membrane-bounded organelle,intracellular membrane-bounded organelle,cellular component organization or biogenesis,cellular component organization,negative regulation of protein ubiquitination,regulation of cellular component organization,regulation of repr…	bta04114	Oocyte meiosis
LNC_000300	XLOC_004487	-	0.1259	5.4856	0	inf	0.0196916	0.154517	Novel_lncRNA	co_expression	ENSBTAG00000007284	CCNA1	cyclin A1 [Source:HGNC Symbol;Acc:HGNC:1577]	GO:0005622,GO:0044424,GO:0043226,GO:0043229,GO:0015630,GO:0043227,GO:0043231,GO:0005856,GO:0043228,GO:0043232,GO:0005634,GO:0044464,GO:0005623,GO:0097123,GO:0005575,GO:0032991,GO:0000307,GO:0043234	intracellular,intracellular part,organelle,intracellular organelle,microtubule cytoskeleton,membrane-bounded organelle,intracellular membrane-bounded organelle,cytoskeleton,non-membrane-bounded organelle,intracellular non-membrane-bounded organelle,nucleus,cell part,cell,cyclin A1-CDK2 complex,cellular_component,macromolecular complex,cyclin-dependent protein kinase holoenzyme complex,protein com…	bta04152,bta04914,bta04110,bta05161,bta05203,bta05169	AMPK signaling pathway,Progesterone-mediated oocyte maturation,Cell cycle,Hepatitis B,Viral carcinogenesis,Epstein-Barr virus infection
LNC_000300	XLOC_004487	-	0.1259	5.4856	0	inf	0.0196916	0.154517	Novel_lncRNA	co_expression	ENSBTAG00000047272	CCDC182	coiled-coil domain containing 182 [Source:HGNC Symbol;Acc:HGNC:49392]	GO:0022414,GO:0000003,GO:0044767,GO:0032502,GO:0003006,GO:0048856,GO:0007275,GO:0008406,GO:0045137,GO:0048731,GO:0007548,GO:0046545,GO:0046660,GO:0061458,GO:0008585,GO:0048608,GO:0048513,GO:0044699,GO:0032501,GO:0008150,GO:0044707	reproductive process,reproduction,single-organism developmental process,developmental process,developmental process involved in reproduction,anatomical structure development,multicellular organismal development,gonad development,development of primary sexual characteristics,system development,sex differentiation,development of primary female sexual characteristics,female sex differentiation,repro…	--	--
LNC_000300	XLOC_004487	-	0.1259	5.4856	0	inf	0.0196916	0.154517	Novel_lncRNA	co_expression	ENSBTAG00000003404	PFN4	profilin family member 4 [Source:HGNC Symbol;Acc:HGNC:31103]	GO:0005737,GO:0005622,GO:0044424,GO:0043226,GO:0043229,GO:0044444,GO:0005856,GO:0071840,GO:0043228,GO:0043232,GO:0016043,GO:0043623,GO:0044085,GO:0006461,GO:0070271,GO:0065003,GO:0034622,GO:0071822,GO:0043933,GO:0022607,GO:0007010,GO:0051258,GO:0032535,GO:0030036,GO:0030041,GO:0007015,GO:0030029,GO:0051493,GO:0030833,GO:0032970,GO:0015629,GO:0032271,GO:0032956,GO:0051128,GO:0006996,GO:0008154,GO:…	cytoplasm,intracellular,intracellular part,organelle,intracellular organelle,cytoplasmic part,cytoskeleton,cellular component organization or biogenesis,non-membrane-bounded organelle,intracellular non-membrane-bounded organelle,cellular component organization,cellular protein complex assembly,cellular component biogenesis,protein complex assembly,protein complex biogenesis,macromolecular complex…	bta04015,bta04810,bta05132	Rap1 signaling pathway,Regulation of actin cytoskeleton,Salmonella infection
LNC_000300	XLOC_004487	-	0.1259	5.4856	0	inf	0.0196916	0.154517	Novel_lncRNA	co_expression	ENSBTAG00000021591	OAZ3	Bos taurus ornithine decarboxylase antizyme 3 (OAZ3), mRNA. [Source:RefSeq mRNA;Acc:NM_001172708]	GO:0019953,GO:0007283,GO:0048232,GO:0044702,GO:0007276,GO:0032504,GO:0005737,GO:0005622,GO:0048609,GO:0044424,GO:0043226,GO:0043229,GO:0022414,GO:0000003,GO:0043227,GO:0043231,GO:0019538,GO:1901564,GO:0005634,GO:0045732,GO:0044464,GO:0009894,GO:0006595,GO:0005623,GO:0042176,GO:0006576,GO:0008073,GO:0009896,GO:0050790,GO:0044092,GO:0030234,GO:0043170,GO:0065009,GO:0005575,GO:0042979,GO:0043086,GO:…	sexual reproduction,spermatogenesis,male gamete generation,single organism reproductive process,gamete generation,multicellular organism reproduction,cytoplasm,intracellular,multicellular organismal reproductive process,intracellular part,organelle,intracellular organelle,reproductive process,reproduction,membrane-bounded organelle,intracellular membrane-bounded organelle,protein metabolic proces…	--	--
LNC_000300	XLOC_004487	-	0.1259	5.4856	0	inf	0.0196916	0.154517	Novel_lncRNA	co_expression	ENSBTAG00000004266	DDX25	ATP-dependent RNA helicase DDX25 [Source:RefSeq peptide;Acc:NP_001033606]	GO:0019953,GO:0007283,GO:0048232,GO:0044702,GO:0007276,GO:0032504,GO:0005737,GO:0005622,GO:0048609,GO:0044424,GO:0043226,GO:0043229,GO:0022414,GO:0022412,GO:0048610,GO:0000003,GO:0044444,GO:0043227,GO:0048515,GO:0007286,GO:0043231,GO:0007281,GO:0043228,GO:0043232,GO:0009888,GO:0044767,GO:0002064,GO:0032502,GO:0060429,GO:0048869,GO:0003006,GO:0048856,GO:0030855,GO:0043167,GO:0030554,GO:0030529,GO:…	sexual reproduction,spermatogenesis,male gamete generation,single organism reproductive process,gamete generation,multicellular organism reproduction,cytoplasm,intracellular,multicellular organismal reproductive process,intracellular part,organelle,intracellular organelle,reproductive process,cellular process involved in reproduction in multicellular organism,cellular process involved in reproduc…	--	--
LNC_000300	XLOC_004487	-	0.1259	5.4856	0	inf	0.0196916	0.154517	Novel_lncRNA	co_expression	ENSBTAG00000020229	ATP8B3	ATPase phospholipid transporting 8B3 [Source:HGNC Symbol;Acc:HGNC:13535]	GO:0097223,GO:0019953,GO:0044702,GO:0005737,GO:0001669,GO:0005622,GO:0044424,GO:0043226,GO:0043229,GO:0022414,GO:0048610,GO:0000003,GO:0044444,GO:0043227,GO:0043231,GO:0009566,GO:0007338,GO:0071840,GO:0016043,GO:0035036,GO:0031982,GO:0007339,GO:0030141,GO:0031988,GO:0009988,GO:0005548,GO:0000287,GO:0031410,GO:0016044,GO:0061024,GO:0016023,GO:0043167,GO:0008037,GO:0015914,GO:0030554,GO:0032559,GO:…	sperm part,sexual reproduction,single organism reproductive process,cytoplasm,acrosomal vesicle,intracellular,intracellular part,organelle,intracellular organelle,reproductive process,cellular process involved in reproduction,reproduction,cytoplasmic part,membrane-bounded organelle,intracellular membrane-bounded organelle,fertilization,single fertilization,cellular component organization or bioge…	--	--
LNC_000300	XLOC_004487	-	0.1259	5.4856	0	inf	0.0196916	0.154517	Novel_lncRNA	co_expression	ENSBTAG00000009733	FBP1	fructose-bisphosphatase 1 [Source:HGNC Symbol;Acc:HGNC:3606]	GO:0005737,GO:0005622,GO:0044424,GO:0043226,GO:0044444,GO:0043227,GO:0071840,GO:0016043,GO:0044085,GO:0006461,GO:0070271,GO:0065003,GO:0071822,GO:0043933,GO:0031982,GO:0022607,GO:0031988,GO:0034637,GO:0005829,GO:0070062,GO:0043230,GO:0065010,GO:0043167,GO:0016311,GO:0006793,GO:0030554,GO:0006796,GO:0032559,GO:0016051,GO:0051058,GO:0051128,GO:0046872,GO:0007264,GO:0007265,GO:1901135,GO:0046580,GO:…	cytoplasm,intracellular,intracellular part,organelle,cytoplasmic part,membrane-bounded organelle,cellular component organization or biogenesis,cellular component organization,cellular component biogenesis,protein complex assembly,protein complex biogenesis,macromolecular complex assembly,protein complex subunit organization,macromolecular complex subunit organization,vesicle,cellular component as…	bta01100,bta04152,bta04910,bta01200,bta00010,bta00030,bta00051	Metabolic pathways,AMPK signaling pathway,Insulin signaling pathway,Carbon metabolism,Glycolysis / Gluconeogenesis,Pentose phosphate pathway,Fructose and mannose metabolism
LNC_000300	XLOC_004487	-	0.1259	5.4856	0	inf	0.0196916	0.154517	Novel_lncRNA	co_expression	ENSBTAG00000002822	CNBD2	cyclic nucleotide binding domain containing 2 [Source:HGNC Symbol;Acc:HGNC:16145]	GO:0019953,GO:0007283,GO:0048232,GO:0044702,GO:0007276,GO:0032504,GO:0005737,GO:0005622,GO:0048609,GO:0044424,GO:0022414,GO:0000003,GO:0044444,GO:0005829,GO:0043167,GO:0030554,GO:0032559,GO:0043168,GO:0036094,GO:0032555,GO:0017076,GO:0032553,GO:0000166,GO:1901265,GO:0044464,GO:0005623,GO:0030551,GO:0005488,GO:0030552,GO:0005575,GO:0097159,GO:1901363,GO:0044699,GO:0032501,GO:0008150,GO:0003674	sexual reproduction,spermatogenesis,male gamete generation,single organism reproductive process,gamete generation,multicellular organism reproduction,cytoplasm,intracellular,multicellular organismal reproductive process,intracellular part,reproductive process,reproduction,cytoplasmic part,cytosol,ion binding,adenyl nucleotide binding,adenyl ribonucleotide binding,anion binding,small molecule bind…	--	--
LNC_000300	XLOC_004487	-	0.1259	5.4856	0	inf	0.0196916	0.154517	Novel_lncRNA	co_expression	ENSBTAG00000010182	ACR	acrosin [Source:HGNC Symbol;Acc:HGNC:126]	GO:0097223,GO:0019953,GO:0044702,GO:0032504,GO:0005737,GO:0001669,GO:0005622,GO:0048609,GO:0044424,GO:0043226,GO:0043229,GO:0022414,GO:0048610,GO:0000003,GO:0044444,GO:0043227,GO:0043231,GO:0009566,GO:0007338,GO:0035036,GO:0007340,GO:0031982,GO:0007339,GO:0030141,GO:0031988,GO:0044422,GO:0009988,GO:0044446,GO:0017156,GO:0031410,GO:0016023,GO:0008037,GO:0006793,GO:0006796,GO:1901135,GO:0043159,GO:…	sperm part,sexual reproduction,single organism reproductive process,multicellular organism reproduction,cytoplasm,acrosomal vesicle,intracellular,multicellular organismal reproductive process,intracellular part,organelle,intracellular organelle,reproductive process,cellular process involved in reproduction,reproduction,cytoplasmic part,membrane-bounded organelle,intracellular membrane-bounded org…	--	--
LNC_000300	XLOC_004487	-	0.1259	5.4856	0	inf	0.0196916	0.154517	Novel_lncRNA	co_expression	ENSBTAG00000032650	DPY19L2	dpy-19 like 2 [Source:HGNC Symbol;Acc:HGNC:19414]	GO:0019953,GO:0007283,GO:0048232,GO:0044702,GO:0007276,GO:0032504,GO:0005622,GO:0048609,GO:0044424,GO:0043226,GO:0043229,GO:0022414,GO:0022412,GO:0048610,GO:0000003,GO:0043227,GO:0048515,GO:0007286,GO:0043231,GO:0007281,GO:0016740,GO:0009888,GO:0016757,GO:0044767,GO:0002064,GO:0044422,GO:0016758,GO:0032502,GO:0060429,GO:0048869,GO:0044446,GO:0003006,GO:0048856,GO:0030855,GO:0012505,GO:0031967,GO:…	sexual reproduction,spermatogenesis,male gamete generation,single organism reproductive process,gamete generation,multicellular organism reproduction,intracellular,multicellular organismal reproductive process,intracellular part,organelle,intracellular organelle,reproductive process,cellular process involved in reproduction in multicellular organism,cellular process involved in reproduction,repro…	--	--
LNC_000300	XLOC_004487	-	0.1259	5.4856	0	inf	0.0196916	0.154517	Novel_lncRNA	co_expression	ENSBTAG00000011057	--	--	GO:0019953,GO:0007283,GO:0048232,GO:0044702,GO:0007276,GO:0032504,GO:0005737,GO:0005622,GO:0048609,GO:0044424,GO:0043226,GO:0043229,GO:0022414,GO:0000003,GO:0044444,GO:0043227,GO:0043231,GO:0071840,GO:0016043,GO:0044422,GO:0044446,GO:0031970,GO:0005758,GO:0031967,GO:0031975,GO:0006996,GO:0005740,GO:0005739,GO:0044429,GO:0005794,GO:0000266,GO:0044464,GO:0048285,GO:0007005,GO:0005623,GO:0005575,GO:…	sexual reproduction,spermatogenesis,male gamete generation,single organism reproductive process,gamete generation,multicellular organism reproduction,cytoplasm,intracellular,multicellular organismal reproductive process,intracellular part,organelle,intracellular organelle,reproductive process,reproduction,cytoplasmic part,membrane-bounded organelle,intracellular membrane-bounded organelle,cellula…	--	--
LNC_000300	XLOC_004487	-	0.1259	5.4856	0	inf	0.0196916	0.154517	Novel_lncRNA	co_expression	ENSBTAG00000033384	ACRV1	acrosomal vesicle protein 1 [Source:HGNC Symbol;Acc:HGNC:127]	GO:0097223,GO:0005737,GO:0001669,GO:0005622,GO:0044424,GO:0043226,GO:0043229,GO:0044444,GO:0043227,GO:0043231,GO:0031982,GO:0030141,GO:0031988,GO:0031410,GO:0016023,GO:0044464,GO:0005623,GO:0005575	sperm part,cytoplasm,acrosomal vesicle,intracellular,intracellular part,organelle,intracellular organelle,cytoplasmic part,membrane-bounded organelle,intracellular membrane-bounded organelle,vesicle,secretory granule,membrane-bounded vesicle,cytoplasmic vesicle,cytoplasmic membrane-bounded vesicle,cell part,cell,cellular_component	--	--
LNC_000300	XLOC_004487	-	0.1259	5.4856	0	inf	0.0196916	0.154517	Novel_lncRNA	co_expression	ENSBTAG00000045535	GALNTL5	inactive polypeptide N-acetylgalactosaminyltransferase-like protein 5 [Source:RefSeq peptide;Acc:NP_001069909]	GO:0019953,GO:0007283,GO:0048232,GO:0044702,GO:0007276,GO:0032504,GO:0048609,GO:0022414,GO:0022412,GO:0048610,GO:0000003,GO:0048515,GO:0007286,GO:0007281,GO:0009888,GO:0044767,GO:0002064,GO:0032502,GO:0060429,GO:0048869,GO:0003006,GO:0048856,GO:0030855,GO:0048468,GO:0030154,GO:0044699,GO:0032501,GO:0044763,GO:0009987,GO:0008150	sexual reproduction,spermatogenesis,male gamete generation,single organism reproductive process,gamete generation,multicellular organism reproduction,multicellular organismal reproductive process,reproductive process,cellular process involved in reproduction in multicellular organism,cellular process involved in reproduction,reproduction,spermatid differentiation,spermatid development,germ cell d…	bta00512,bta01100	Mucin type O-Glycan biosynthesis,Metabolic pathways
LNC_000300	XLOC_004487	-	0.1259	5.4856	0	inf	0.0196916	0.154517	Novel_lncRNA	co_expression	ENSBTAG00000006651	INSL6	insulin like 6 [Source:HGNC Symbol;Acc:HGNC:6089]	GO:0019953,GO:0007283,GO:0048232,GO:0044702,GO:0007276,GO:0032504,GO:0048609,GO:0022414,GO:0022412,GO:0048610,GO:0000003,GO:0048515,GO:0007286,GO:0006928,GO:0009566,GO:0007281,GO:0048870,GO:0051674,GO:0030317,GO:0040011,GO:0009888,GO:0044767,GO:0002064,GO:0032502,GO:0060429,GO:0048869,GO:0003006,GO:0048856,GO:0008584,GO:0030855,GO:0046546,GO:0046661,GO:0048468,GO:0030154,GO:0005515,GO:0007275,GO:…	sexual reproduction,spermatogenesis,male gamete generation,single organism reproductive process,gamete generation,multicellular organism reproduction,multicellular organismal reproductive process,reproductive process,cellular process involved in reproduction in multicellular organism,cellular process involved in reproduction,reproduction,spermatid differentiation,spermatid development,cellular co…	--	--
LNC_000300	XLOC_004487	-	0.1259	5.4856	0	inf	0.0196916	0.154517	Novel_lncRNA	co_expression	ENSBTAG00000009365	FSCN3	fascin actin-bundling protein 3 [Source:HGNC Symbol;Acc:HGNC:3961]	GO:0019953,GO:0007283,GO:0048232,GO:0044702,GO:0007276,GO:0032504,GO:0005737,GO:0005622,GO:0048609,GO:0044424,GO:0043226,GO:0043229,GO:0022414,GO:0022412,GO:0048610,GO:0000003,GO:0048515,GO:0007286,GO:0006928,GO:0007281,GO:0005856,GO:0048870,GO:0051674,GO:0009653,GO:0071840,GO:0043228,GO:0043232,GO:0040011,GO:0016043,GO:0044430,GO:0044085,GO:0071822,GO:0043933,GO:0009888,GO:0022607,GO:0016477,GO:…	sexual reproduction,spermatogenesis,male gamete generation,single organism reproductive process,gamete generation,multicellular organism reproduction,cytoplasm,intracellular,multicellular organismal reproductive process,intracellular part,organelle,intracellular organelle,reproductive process,cellular process involved in reproduction in multicellular organism,cellular process involved in reproduc…	--	--
LNC_000300	XLOC_004487	-	0.1259	5.4856	0	inf	0.0196916	0.154517	Novel_lncRNA	co_expression	ENSBTAG00000013202	PLCZ1	phospholipase C zeta 1 [Source:HGNC Symbol;Acc:HGNC:19218]	GO:0019953,GO:0044702,GO:0005737,GO:0005622,GO:0044424,GO:0043226,GO:0043229,GO:0022414,GO:0048610,GO:0000003,GO:0044444,GO:0043227,GO:0043231,GO:0009566,GO:0007338,GO:0032502,GO:0005829,GO:0043167,GO:0005509,GO:0046872,GO:0043169,GO:0003824,GO:0005634,GO:0007275,GO:0016788,GO:0044710,GO:0042578,GO:0044464,GO:0007343,GO:0005623,GO:0035556,GO:0048471,GO:0004435,GO:0004629,GO:0005488,GO:0051179,GO:…	sexual reproduction,single organism reproductive process,cytoplasm,intracellular,intracellular part,organelle,intracellular organelle,reproductive process,cellular process involved in reproduction,reproduction,cytoplasmic part,membrane-bounded organelle,intracellular membrane-bounded organelle,fertilization,single fertilization,developmental process,cytosol,ion binding,calcium ion binding,metal i…	bta04919,bta01100,bta04114,bta04070,bta00562,bta04020	Thyroid hormone signaling pathway,Metabolic pathways,Oocyte meiosis,Phosphatidylinositol signaling system,Inositol phosphate metabolism,Calcium signaling pathway
LNC_000300	XLOC_004487	-	0.1259	5.4856	0	inf	0.0196916	0.154517	Novel_lncRNA	co_expression	ENSBTAG00000013207	CAPZA3	capping actin protein of muscle Z-line alpha subunit 3 [Source:HGNC Symbol;Acc:HGNC:24205]	GO:0097223,GO:0019953,GO:0007283,GO:0048232,GO:0044702,GO:0007276,GO:0032504,GO:0005737,GO:0001669,GO:0005622,GO:0048609,GO:0044424,GO:0043226,GO:0043229,GO:0022414,GO:0022412,GO:0048610,GO:0000003,GO:0044444,GO:0043227,GO:0048515,GO:0007286,GO:0043231,GO:0007281,GO:0005856,GO:0071840,GO:0043228,GO:0043232,GO:0016043,GO:0044430,GO:0043623,GO:0044085,GO:0006461,GO:0070271,GO:0065003,GO:0034622,GO:…	sperm part,sexual reproduction,spermatogenesis,male gamete generation,single organism reproductive process,gamete generation,multicellular organism reproduction,cytoplasm,acrosomal vesicle,intracellular,multicellular organismal reproductive process,intracellular part,organelle,intracellular organelle,reproductive process,cellular process involved in reproduction in multicellular organism,cellular…	--	--
LNC_000300	XLOC_004487	-	0.1259	5.4856	0	inf	0.0196916	0.154517	Novel_lncRNA	co_expression	ENSBTAG00000004640	--	--	GO:0019953,GO:0044702,GO:0032504,GO:0022414,GO:0022412,GO:0048610,GO:0000003,GO:0009566,GO:0007338,GO:0045026,GO:0007342,GO:0071840,GO:0016043,GO:0015929,GO:0004415,GO:0016044,GO:0061024,GO:0006944,GO:0005975,GO:0003824,GO:0061025,GO:0016798,GO:0004553,GO:0016787,GO:0071704,GO:0008152,GO:0044238,GO:0044699,GO:0032501,GO:0044763,GO:0009987,GO:0008150,GO:0003674	sexual reproduction,single organism reproductive process,multicellular organism reproduction,reproductive process,cellular process involved in reproduction in multicellular organism,cellular process involved in reproduction,reproduction,fertilization,single fertilization,plasma membrane fusion,fusion of sperm to egg plasma membrane,cellular component organization or biogenesis,cellular component …	bta01100,bta00531	Metabolic pathways,Glycosaminoglycan degradation
LNC_000300	XLOC_004487	-	0.1259	5.4856	0	inf	0.0196916	0.154517	Novel_lncRNA	co_expression	ENSBTAG00000003128	SPATA6	spermatogenesis associated 6 [Source:HGNC Symbol;Acc:HGNC:18309]	GO:0097223,GO:0019953,GO:0007283,GO:0048232,GO:0044702,GO:0007276,GO:0032504,GO:0005622,GO:0048609,GO:0044424,GO:0043226,GO:0043229,GO:0031514,GO:0022414,GO:0005929,GO:0000003,GO:0043227,GO:0036126,GO:0043231,GO:0048646,GO:0009653,GO:0071840,GO:0044441,GO:0016043,GO:0044085,GO:0022607,GO:0044767,GO:0044422,GO:0032502,GO:0042995,GO:0032989,GO:0000902,GO:0048869,GO:0044446,GO:0048856,GO:0044458,GO:…	sperm part,sexual reproduction,spermatogenesis,male gamete generation,single organism reproductive process,gamete generation,multicellular organism reproduction,intracellular,multicellular organismal reproductive process,intracellular part,organelle,intracellular organelle,motile cilium,reproductive process,cilium,reproduction,membrane-bounded organelle,sperm flagellum,intracellular membrane-boun…	--	--
LNC_000300	XLOC_004487	-	0.1259	5.4856	0	inf	0.0196916	0.154517	Novel_lncRNA	co_expression	ENSBTAG00000048123	TSSK2	testis specific serine kinase 2 [Source:HGNC Symbol;Acc:HGNC:11401]	GO:0097223,GO:0019953,GO:0007283,GO:0048232,GO:0044702,GO:0007276,GO:0032504,GO:0005737,GO:0001669,GO:0005622,GO:0048609,GO:0044424,GO:0043226,GO:0043229,GO:0022414,GO:0022412,GO:0048610,GO:0000003,GO:0044444,GO:0015630,GO:0043227,GO:0048515,GO:0007286,GO:0043231,GO:0007281,GO:0005856,GO:0043228,GO:0043232,GO:0016740,GO:0044430,GO:0005815,GO:0031982,GO:0009888,GO:0030141,GO:0005813,GO:0031988,GO:…	sperm part,sexual reproduction,spermatogenesis,male gamete generation,single organism reproductive process,gamete generation,multicellular organism reproduction,cytoplasm,acrosomal vesicle,intracellular,multicellular organismal reproductive process,intracellular part,organelle,intracellular organelle,reproductive process,cellular process involved in reproduction in multicellular organism,cellular…	--	--
LNC_000300	XLOC_004487	-	0.1259	5.4856	0	inf	0.0196916	0.154517	Novel_lncRNA	co_expression	ENSBTAG00000048127	SPACA4	sperm acrosome associated 4 [Source:HGNC Symbol;Acc:HGNC:16441]	GO:0097223,GO:0005737,GO:0001669,GO:0005622,GO:0044424,GO:0043226,GO:0043229,GO:0044444,GO:0043227,GO:0043231,GO:0031982,GO:0030141,GO:0031988,GO:0007155,GO:0022610,GO:0031410,GO:0016023,GO:0031225,GO:0044464,GO:0005623,GO:0005575,GO:0044699,GO:0044763,GO:0016020,GO:0009987,GO:0044425,GO:0008150,GO:0031224,GO:0005886,GO:0071944	sperm part,cytoplasm,acrosomal vesicle,intracellular,intracellular part,organelle,intracellular organelle,cytoplasmic part,membrane-bounded organelle,intracellular membrane-bounded organelle,vesicle,secretory granule,membrane-bounded vesicle,cell adhesion,biological adhesion,cytoplasmic vesicle,cytoplasmic membrane-bounded vesicle,anchored to membrane,cell part,cell,cellular_component,single-orga…	--	--
LNC_000300	XLOC_004487	-	0.1259	5.4856	0	inf	0.0196916	0.154517	Novel_lncRNA	co_expression	ENSBTAG00000019330	PROK2	prokineticin 2 [Source:HGNC Symbol;Acc:HGNC:18455]	GO:0019953,GO:0007283,GO:0048232,GO:0044702,GO:0007276,GO:0032504,GO:0048609,GO:0022414,GO:0000003,GO:0072358,GO:0072359,GO:0001944,GO:0001568,GO:0048514,GO:0048646,GO:0001525,GO:0009653,GO:0040011,GO:0044767,GO:0032502,GO:0048856,GO:0006935,GO:0042330,GO:0007275,GO:0010941,GO:0042981,GO:0048731,GO:0043067,GO:0048523,GO:0008219,GO:0016265,GO:0060548,GO:0012501,GO:0006915,GO:0043066,GO:0008283,GO:…	sexual reproduction,spermatogenesis,male gamete generation,single organism reproductive process,gamete generation,multicellular organism reproduction,multicellular organismal reproductive process,reproductive process,reproduction,cardiovascular system development,circulatory system development,vasculature development,blood vessel development,blood vessel morphogenesis,anatomical structure formati…	--	--
LNC_000307	XLOC_004537	-	0.277644	3.25494	0	inf	0.0301385	0.176181	Novel_lncRNA	co_expression	ENSBTAG00000021798	ERBB2	receptor tyrosine-protein kinase erbB-2 precursor [Source:RefSeq peptide;Acc:NP_001290558]	GO:0005737,GO:0005622,GO:0044424,GO:0043226,GO:0043229,GO:0044444,GO:0043227,GO:0072358,GO:0072359,GO:0043231,GO:0006928,GO:0009653,GO:0071840,GO:0007169,GO:0040011,GO:0016043,GO:0071363,GO:0016740,GO:0070848,GO:0007167,GO:0031982,GO:0009888,GO:0007507,GO:0019838,GO:0044767,GO:0016301,GO:0044422,GO:0032502,GO:0007155,GO:0022610,GO:0032989,GO:0000902,GO:0048869,GO:0044446,GO:0016310,GO:0018212,GO:…	cytoplasm,intracellular,intracellular part,organelle,intracellular organelle,cytoplasmic part,membrane-bounded organelle,cardiovascular system development,circulatory system development,intracellular membrane-bounded organelle,cellular component movement,anatomical structure morphogenesis,cellular component organization or biogenesis,transmembrane receptor protein tyrosine kinase signaling pathwa…	bta04510,bta05205,bta05200,bta05215,bta04012,bta04066,bta05212,bta04520,bta05219,bta05213,bta05223,bta04020,bta05206	Focal adhesion,Proteoglycans in cancer,Pathways in cancer,Prostate cancer,ErbB signaling pathway,HIF-1 signaling pathway,Pancreatic cancer,Adherens junction,Bladder cancer,Endometrial cancer,Non-small cell lung cancer,Calcium signaling pathway,MicroRNAs in cancer
LNC_000307	XLOC_004537	-	0.277644	3.25494	0	inf	0.0301385	0.176181	Novel_lncRNA	co_expression	ENSBTAG00000010182	ACR	acrosin [Source:HGNC Symbol;Acc:HGNC:126]	GO:0097223,GO:0019953,GO:0044702,GO:0032504,GO:0005737,GO:0001669,GO:0005622,GO:0048609,GO:0044424,GO:0043226,GO:0043229,GO:0022414,GO:0048610,GO:0000003,GO:0044444,GO:0043227,GO:0043231,GO:0009566,GO:0007338,GO:0035036,GO:0007340,GO:0031982,GO:0007339,GO:0030141,GO:0031988,GO:0044422,GO:0009988,GO:0044446,GO:0017156,GO:0031410,GO:0016023,GO:0008037,GO:0006793,GO:0006796,GO:1901135,GO:0043159,GO:…	sperm part,sexual reproduction,single organism reproductive process,multicellular organism reproduction,cytoplasm,acrosomal vesicle,intracellular,multicellular organismal reproductive process,intracellular part,organelle,intracellular organelle,reproductive process,cellular process involved in reproduction,reproduction,cytoplasmic part,membrane-bounded organelle,intracellular membrane-bounded org…	--	--
LNC_000307	XLOC_004537	-	0.277644	3.25494	0	inf	0.0301385	0.176181	Novel_lncRNA	co_expression	ENSBTAG00000004092	AK8	adenylate kinase 8 [Source:HGNC Symbol;Acc:HGNC:26526]	GO:0097223,GO:0005622,GO:0044424,GO:0043226,GO:0043229,GO:0031514,GO:0005929,GO:0043227,GO:0036126,GO:0043231,GO:0016740,GO:0005930,GO:0044767,GO:0016301,GO:0044422,GO:0032502,GO:0042995,GO:0016310,GO:0048856,GO:0016772,GO:0004017,GO:0044463,GO:0043167,GO:0019205,GO:0046939,GO:0006793,GO:0030554,GO:0006796,GO:0032559,GO:0005524,GO:0019201,GO:0043168,GO:0036094,GO:0001882,GO:0032549,GO:0032555,GO:…	sperm part,intracellular,intracellular part,organelle,intracellular organelle,motile cilium,cilium,membrane-bounded organelle,sperm flagellum,intracellular membrane-bounded organelle,transferase activity,axoneme,single-organism developmental process,kinase activity,organelle part,developmental process,cell projection,phosphorylation,anatomical structure development,transferase activity, transferr…	bta01100,bta00230	Metabolic pathways,Purine metabolism
LNC_000307	XLOC_004537	-	0.277644	3.25494	0	inf	0.0301385	0.176181	Novel_lncRNA	co_expression	ENSBTAG00000011106	PACRG	parkin coregulated [Source:HGNC Symbol;Acc:HGNC:19152]	GO:0097223,GO:0019953,GO:0007283,GO:0048232,GO:0044702,GO:0007276,GO:0032504,GO:0005737,GO:0005622,GO:0048609,GO:0044424,GO:0043226,GO:0043229,GO:0031514,GO:0022414,GO:0022412,GO:0005929,GO:0048610,GO:0000003,GO:0044444,GO:0043227,GO:0036126,GO:0048515,GO:0007286,GO:0043231,GO:0007281,GO:0044441,GO:0031982,GO:0009888,GO:0044767,GO:0002064,GO:0044422,GO:0032502,GO:0042995,GO:0060429,GO:0048869,GO:…	sperm part,sexual reproduction,spermatogenesis,male gamete generation,single organism reproductive process,gamete generation,multicellular organism reproduction,cytoplasm,intracellular,multicellular organismal reproductive process,intracellular part,organelle,intracellular organelle,motile cilium,reproductive process,cellular process involved in reproduction in multicellular organism,cilium,cellu…	--	--
LNC_000307	XLOC_004537	-	0.277644	3.25494	0	inf	0.0301385	0.176181	Novel_lncRNA	co_expression	ENSBTAG00000018416	CCDC42	coiled-coil domain containing 42 [Source:HGNC Symbol;Acc:HGNC:26528]	GO:0019953,GO:0007283,GO:0048232,GO:0044702,GO:0007276,GO:0032504,GO:0048609,GO:0022414,GO:0022412,GO:0048610,GO:0000003,GO:0048515,GO:0007286,GO:0007281,GO:0009888,GO:0044767,GO:0002064,GO:0032502,GO:0060429,GO:0048869,GO:0003006,GO:0048856,GO:0030855,GO:0048468,GO:0030154,GO:0044699,GO:0032501,GO:0044763,GO:0009987,GO:0008150	sexual reproduction,spermatogenesis,male gamete generation,single organism reproductive process,gamete generation,multicellular organism reproduction,multicellular organismal reproductive process,reproductive process,cellular process involved in reproduction in multicellular organism,cellular process involved in reproduction,reproduction,spermatid differentiation,spermatid development,germ cell d…	--	--
LNC_000307	XLOC_004537	-	0.277644	3.25494	0	inf	0.0301385	0.176181	Novel_lncRNA	co_expression	ENSBTAG00000025403	TTLL5	tubulin tyrosine ligase like 5 [Source:HGNC Symbol;Acc:HGNC:19963]	GO:0019953,GO:0007283,GO:0048232,GO:0044702,GO:0007276,GO:0032504,GO:0005737,GO:0005622,GO:0048609,GO:0044424,GO:0043226,GO:0043229,GO:0022414,GO:0022412,GO:0005929,GO:0048610,GO:0000003,GO:0044444,GO:0015630,GO:0043227,GO:0048515,GO:0007286,GO:0043231,GO:0006928,GO:0009566,GO:0007281,GO:0048646,GO:0005856,GO:0048870,GO:0051674,GO:0009653,GO:0071840,GO:0030317,GO:0043228,GO:0043232,GO:0040011,GO:…	sexual reproduction,spermatogenesis,male gamete generation,single organism reproductive process,gamete generation,multicellular organism reproduction,cytoplasm,intracellular,multicellular organismal reproductive process,intracellular part,organelle,intracellular organelle,reproductive process,cellular process involved in reproduction in multicellular organism,cilium,cellular process involved in r…	--	--
LNC_000307	XLOC_004537	-	0.277644	3.25494	0	inf	0.0301385	0.176181	Novel_lncRNA	co_expression	ENSBTAG00000039485	MEIOC	meiosis specific with coiled-coil domain [Source:HGNC Symbol;Acc:HGNC:26670]	GO:0019953,GO:0007283,GO:0048232,GO:0044702,GO:0007276,GO:0032504,GO:0005737,GO:0005622,GO:0048609,GO:0044424,GO:0022414,GO:0022412,GO:0048610,GO:0000003,GO:0007281,GO:0071840,GO:0016043,GO:0044085,GO:0022607,GO:0044767,GO:0032502,GO:0048869,GO:0003006,GO:0048856,GO:0007049,GO:0006996,GO:0048468,GO:0030154,GO:0043489,GO:0048255,GO:0044464,GO:0007059,GO:0005623,GO:0006259,GO:0006281,GO:0022402,GO:…	sexual reproduction,spermatogenesis,male gamete generation,single organism reproductive process,gamete generation,multicellular organism reproduction,cytoplasm,intracellular,multicellular organismal reproductive process,intracellular part,reproductive process,cellular process involved in reproduction in multicellular organism,cellular process involved in reproduction,reproduction,germ cell develo…	--	--
LNC_000307	XLOC_004537	-	0.277644	3.25494	0	inf	0.0301385	0.176181	Novel_lncRNA	co_expression	ENSBTAG00000015150	IL12A	interleukin 12A [Source:HGNC Symbol;Acc:HGNC:5969]	GO:0005737,GO:0005622,GO:0044424,GO:0006928,GO:0048870,GO:0051674,GO:0051270,GO:0040011,GO:2000145,GO:0040012,GO:0030334,GO:0051272,GO:2000147,GO:0030335,GO:0016477,GO:0044767,GO:0040017,GO:0010224,GO:0032502,GO:0007155,GO:0022610,GO:0048869,GO:0016310,GO:0018212,GO:0048856,GO:0018108,GO:0050793,GO:1901701,GO:0050920,GO:0032816,GO:0009411,GO:2000026,GO:0006468,GO:0033002,GO:0006793,GO:0006796,GO:…	cytoplasm,intracellular,intracellular part,cellular component movement,cell motility,localization of cell,regulation of cellular component movement,locomotion,regulation of cell motility,regulation of locomotion,regulation of cell migration,positive regulation of cellular component movement,positive regulation of cell motility,positive regulation of cell migration,cell migration,single-organism d…	bta05144,bta05146,bta05143,bta05330,bta05145,bta05140,bta05142,bta04940,bta05134,bta05152,bta05133,bta04622,bta05321,bta04630,bta05164,bta04620,bta04060,bta05162,bta05168	Malaria,Amoebiasis,African trypanosomiasis,Allograft rejection,Toxoplasmosis,Leishmaniasis,Chagas disease (American trypanosomiasis),Type I diabetes mellitus,Legionellosis,Tuberculosis,Pertussis,RIG-I-like receptor signaling pathway,Inflammatory bowel disease (IBD),Jak-STAT signaling pathway,Influenza A,Toll-like receptor signaling pathway,Cytokine-cytokine receptor interaction,Measles,Herpes sim…
LNC_000307	XLOC_004537	-	0.277644	3.25494	0	inf	0.0301385	0.176181	Novel_lncRNA	co_expression	ENSBTAG00000040356	SPIRE2	spire type actin nucleation factor 2 [Source:HGNC Symbol;Acc:HGNC:30623]	GO:0005737,GO:0005622,GO:0044424,GO:0043226,GO:0043229,GO:0048610,GO:0000003,GO:0044444,GO:0043227,GO:0043231,GO:0071840,GO:0016043,GO:0043623,GO:0044085,GO:0006461,GO:0070271,GO:0065003,GO:0034622,GO:0071822,GO:0043933,GO:0031982,GO:0022607,GO:0031988,GO:0044422,GO:0044446,GO:0031410,GO:0007010,GO:0007017,GO:0051130,GO:0051258,GO:0032535,GO:0016023,GO:0030036,GO:0030041,GO:0007015,GO:0030029,GO:…	cytoplasm,intracellular,intracellular part,organelle,intracellular organelle,cellular process involved in reproduction,reproduction,cytoplasmic part,membrane-bounded organelle,intracellular membrane-bounded organelle,cellular component organization or biogenesis,cellular component organization,cellular protein complex assembly,cellular component biogenesis,protein complex assembly,protein complex…	bta04320	Dorso-ventral axis formation
LNC_000307	XLOC_004537	-	0.277644	3.25494	0	inf	0.0301385	0.176181	Novel_lncRNA	co_expression	ENSBTAG00000016438	TERB1	telomere repeat binding bouquet formation protein 1 [Source:HGNC Symbol;Acc:HGNC:26675]	GO:0005622,GO:0044424,GO:0043226,GO:0043229,GO:0048610,GO:0000003,GO:0043227,GO:0043231,GO:0071840,GO:0043228,GO:0043232,GO:0016043,GO:0044422,GO:0044446,GO:0012505,GO:0031967,GO:0031975,GO:0031090,GO:0007049,GO:0006996,GO:0005634,GO:0044464,GO:0005635,GO:0005623,GO:0032993,GO:0019866,GO:0031965,GO:0000782,GO:0000783,GO:0070187,GO:0070197,GO:0097240,GO:0022402,GO:0005488,GO:0051179,GO:0000784,GO:…	intracellular,intracellular part,organelle,intracellular organelle,cellular process involved in reproduction,reproduction,membrane-bounded organelle,intracellular membrane-bounded organelle,cellular component organization or biogenesis,non-membrane-bounded organelle,intracellular non-membrane-bounded organelle,cellular component organization,organelle part,intracellular organelle part,endomembran…	--	--
LNC_000307	XLOC_004537	-	0.277644	3.25494	0	inf	0.0301385	0.176181	Novel_lncRNA	co_expression	ENSBTAG00000032353	CCDC63	coiled-coil domain containing 63 [Source:HGNC Symbol;Acc:HGNC:26669]	GO:0019953,GO:0007283,GO:0048232,GO:0044702,GO:0007276,GO:0032504,GO:0005622,GO:0048609,GO:0044424,GO:0043226,GO:0043229,GO:0022414,GO:0022412,GO:0048610,GO:0000003,GO:0043227,GO:0048515,GO:0007286,GO:0043231,GO:0006928,GO:0007281,GO:0070286,GO:0003341,GO:0071840,GO:0016043,GO:0043623,GO:0044085,GO:0006461,GO:0070271,GO:0065003,GO:0034622,GO:0071822,GO:0043933,GO:0009888,GO:0022607,GO:0005930,GO:…	sexual reproduction,spermatogenesis,male gamete generation,single organism reproductive process,gamete generation,multicellular organism reproduction,intracellular,multicellular organismal reproductive process,intracellular part,organelle,intracellular organelle,reproductive process,cellular process involved in reproduction in multicellular organism,cellular process involved in reproduction,repro…	--	--
LNC_000307	XLOC_004537	-	0.277644	3.25494	0	inf	0.0301385	0.176181	Novel_lncRNA	co_expression	ENSBTAG00000003682	DNAJB13	DnaJ heat shock protein family (Hsp40) member B13 [Source:HGNC Symbol;Acc:HGNC:30718]	GO:0097223,GO:0005737,GO:0005622,GO:0044424,GO:0043226,GO:0043229,GO:0031514,GO:0005929,GO:0043227,GO:0036126,GO:0043231,GO:0005930,GO:0044422,GO:0042995,GO:0044463,GO:0006457,GO:0019538,GO:0005515,GO:0051082,GO:0044464,GO:0044267,GO:0005623,GO:0005488,GO:0043170,GO:0005575,GO:0071704,GO:0044260,GO:0008152,GO:0044238,GO:0044237,GO:0009987,GO:0008150,GO:0003674	sperm part,cytoplasm,intracellular,intracellular part,organelle,intracellular organelle,motile cilium,cilium,membrane-bounded organelle,sperm flagellum,intracellular membrane-bounded organelle,axoneme,organelle part,cell projection,cell projection part,protein folding,protein metabolic process,protein binding,unfolded protein binding,cell part,cellular protein metabolic process,cell,binding,macro…	--	--
LNC_000307	XLOC_004537	-	0.277644	3.25494	0	inf	0.0301385	0.176181	Novel_lncRNA	co_expression	ENSBTAG00000012601	TEKT4	Tektin-4 [Source:UniProtKB/Swiss-Prot;Acc:Q2TA38]	GO:0097223,GO:0005737,GO:0005622,GO:0044424,GO:0043226,GO:0043229,GO:0031514,GO:0005929,GO:0015630,GO:0043227,GO:0036126,GO:0043231,GO:0006928,GO:0003341,GO:0005856,GO:0048870,GO:0051674,GO:0009653,GO:0071840,GO:0030317,GO:0043228,GO:0043232,GO:0040011,GO:0016043,GO:0044430,GO:0044767,GO:0044422,GO:0032502,GO:0042995,GO:0032989,GO:0000902,GO:0048869,GO:0044446,GO:0007018,GO:0048856,GO:0001539,GO:…	sperm part,cytoplasm,intracellular,intracellular part,organelle,intracellular organelle,motile cilium,cilium,microtubule cytoskeleton,membrane-bounded organelle,sperm flagellum,intracellular membrane-bounded organelle,cellular component movement,cilium movement,cytoskeleton,cell motility,localization of cell,anatomical structure morphogenesis,cellular component organization or biogenesis,sperm mo…	--	--
LNC_000307	XLOC_004537	-	0.277644	3.25494	0	inf	0.0301385	0.176181	Novel_lncRNA	co_expression	ENSBTAG00000005994	SPESP1	sperm equatorial segment protein 1 [Source:HGNC Symbol;Acc:HGNC:15570]	GO:0097223,GO:0019953,GO:0044702,GO:0032504,GO:0005737,GO:0001669,GO:0005622,GO:0044424,GO:0043226,GO:0043229,GO:0022414,GO:0022412,GO:0048610,GO:0000003,GO:0044444,GO:0043227,GO:0043231,GO:0009566,GO:0007338,GO:0045026,GO:0007342,GO:0071840,GO:0016043,GO:0007340,GO:0031982,GO:0030141,GO:0031988,GO:0032502,GO:0017156,GO:0031410,GO:0016044,GO:0061024,GO:0016023,GO:0006944,GO:0061025,GO:0007275,GO:…	sperm part,sexual reproduction,single organism reproductive process,multicellular organism reproduction,cytoplasm,acrosomal vesicle,intracellular,intracellular part,organelle,intracellular organelle,reproductive process,cellular process involved in reproduction in multicellular organism,cellular process involved in reproduction,reproduction,cytoplasmic part,membrane-bounded organelle,intracellula…	--	--
LNC_000307	XLOC_004537	-	0.277644	3.25494	0	inf	0.0301385	0.176181	Novel_lncRNA	co_expression	ENSBTAG00000001495	--	--	GO:0097223,GO:0005737,GO:0001669,GO:0005622,GO:0044424,GO:0043226,GO:0043229,GO:0044444,GO:0043227,GO:0043231,GO:0031982,GO:0030141,GO:0031988,GO:0031410,GO:0016023,GO:0044464,GO:0005623,GO:0005576,GO:0050790,GO:0044092,GO:0030234,GO:0065009,GO:0051336,GO:0005575,GO:0043086,GO:0008152,GO:0004857,GO:0061134,GO:0052547,GO:0051346,GO:0010951,GO:0052548,GO:0004866,GO:0010466,GO:0061135,GO:0019222,GO:…	sperm part,cytoplasm,acrosomal vesicle,intracellular,intracellular part,organelle,intracellular organelle,cytoplasmic part,membrane-bounded organelle,intracellular membrane-bounded organelle,vesicle,secretory granule,membrane-bounded vesicle,cytoplasmic vesicle,cytoplasmic membrane-bounded vesicle,cell part,cell,extracellular region,regulation of catalytic activity,negative regulation of molecula…	--	--
LNC_000307	XLOC_004537	-	0.277644	3.25494	0	inf	0.0301385	0.176181	Novel_lncRNA	co_expression	ENSBTAG00000034246	ACRBP	acrosin binding protein [Source:HGNC Symbol;Acc:HGNC:17195]	GO:0097223,GO:0019953,GO:0007283,GO:0048232,GO:0044702,GO:0007276,GO:0032504,GO:0005737,GO:0001669,GO:0005622,GO:0048609,GO:0044424,GO:0043226,GO:0043229,GO:0022414,GO:0022412,GO:0048610,GO:0000003,GO:0044444,GO:0043227,GO:0048515,GO:0007286,GO:0043231,GO:0007281,GO:0031982,GO:0009888,GO:0030141,GO:0031988,GO:0044767,GO:0002064,GO:0032502,GO:0060429,GO:0048869,GO:0003006,GO:0031410,GO:0048856,GO:…	sperm part,sexual reproduction,spermatogenesis,male gamete generation,single organism reproductive process,gamete generation,multicellular organism reproduction,cytoplasm,acrosomal vesicle,intracellular,multicellular organismal reproductive process,intracellular part,organelle,intracellular organelle,reproductive process,cellular process involved in reproduction in multicellular organism,cellular…	--	--
LNC_000307	XLOC_004537	-	0.277644	3.25494	0	inf	0.0301385	0.176181	Novel_lncRNA	co_expression	ENSBTAG00000006468	PIWIL1	piwi-like protein 1 [Source:RefSeq peptide;Acc:NP_001302505]	GO:0019953,GO:0007283,GO:0048232,GO:0044702,GO:0007276,GO:0032504,GO:0005737,GO:0005622,GO:0048609,GO:0044424,GO:0043226,GO:0043229,GO:0022414,GO:0022412,GO:0048610,GO:0000003,GO:0044444,GO:0043227,GO:0048515,GO:0007286,GO:0043231,GO:0007281,GO:0043228,GO:0043232,GO:0009888,GO:0044767,GO:0002064,GO:0032502,GO:0060429,GO:0048869,GO:0003006,GO:0048856,GO:0090502,GO:0030855,GO:0034660,GO:0005844,GO:…	sexual reproduction,spermatogenesis,male gamete generation,single organism reproductive process,gamete generation,multicellular organism reproduction,cytoplasm,intracellular,multicellular organismal reproductive process,intracellular part,organelle,intracellular organelle,reproductive process,cellular process involved in reproduction in multicellular organism,cellular process involved in reproduc…	bta04320	Dorso-ventral axis formation
LNC_000307	XLOC_004537	-	0.277644	3.25494	0	inf	0.0301385	0.176181	Novel_lncRNA	co_expression	ENSBTAG00000009663	YBX3	Y-box binding protein 3 [Source:HGNC Symbol;Acc:HGNC:2428]	GO:0019953,GO:0007283,GO:0048232,GO:0044702,GO:0007276,GO:0032504,GO:0005737,GO:0005622,GO:0048609,GO:0044424,GO:0043226,GO:0043229,GO:0022414,GO:0000003,GO:0044444,GO:0043227,GO:0043231,GO:0009566,GO:0009888,GO:0044767,GO:0032502,GO:0003006,GO:0043009,GO:0048856,GO:0009790,GO:0009792,GO:0005829,GO:0050793,GO:0008584,GO:2000026,GO:0005844,GO:0061061,GO:0030529,GO:0046546,GO:0046661,GO:0060538,GO:…	sexual reproduction,spermatogenesis,male gamete generation,single organism reproductive process,gamete generation,multicellular organism reproduction,cytoplasm,intracellular,multicellular organismal reproductive process,intracellular part,organelle,intracellular organelle,reproductive process,reproduction,cytoplasmic part,membrane-bounded organelle,intracellular membrane-bounded organelle,fertili…	bta04530	Tight junction
LNC_000307	XLOC_004537	-	0.277644	3.25494	0	inf	0.0301385	0.176181	Novel_lncRNA	co_expression	ENSBTAG00000016033	HOXD9	homeobox D9 [Source:HGNC Symbol;Acc:HGNC:5140]	GO:0019953,GO:0044702,GO:0005622,GO:0044424,GO:0043226,GO:0043229,GO:0022414,GO:0000003,GO:0043227,GO:0043231,GO:0009566,GO:0007338,GO:0009653,GO:0043228,GO:0043232,GO:0009888,GO:0044767,GO:0044422,GO:0032502,GO:0048869,GO:0044446,GO:0043009,GO:0048856,GO:0009790,GO:0009792,GO:0001501,GO:0048705,GO:0007422,GO:0009887,GO:0061061,GO:0048468,GO:0060538,GO:0030154,GO:0048598,GO:0048568,GO:0005634,GO:…	sexual reproduction,single organism reproductive process,intracellular,intracellular part,organelle,intracellular organelle,reproductive process,reproduction,membrane-bounded organelle,intracellular membrane-bounded organelle,fertilization,single fertilization,anatomical structure morphogenesis,non-membrane-bounded organelle,intracellular non-membrane-bounded organelle,tissue development,single-o…	--	--
LNC_000307	XLOC_004537	-	0.277644	3.25494	0	inf	0.0301385	0.176181	Novel_lncRNA	co_expression	ENSBTAG00000022058	ACACB	acetyl-CoA carboxylase 2 [Source:RefSeq peptide;Acc:NP_001192262]	GO:0005737,GO:0005622,GO:0044424,GO:0043226,GO:0043229,GO:0044444,GO:0043227,GO:0072358,GO:0072359,GO:0043231,GO:0071840,GO:0016043,GO:0044085,GO:0006461,GO:0070271,GO:0065003,GO:0071822,GO:0043933,GO:0022607,GO:0007507,GO:0044767,GO:0032502,GO:0048589,GO:0048856,GO:0048638,GO:0050793,GO:0031998,GO:0043167,GO:2000026,GO:0006793,GO:0030554,GO:0006796,GO:0032559,GO:0005524,GO:0046872,GO:0051094,GO:…	cytoplasm,intracellular,intracellular part,organelle,intracellular organelle,cytoplasmic part,membrane-bounded organelle,cardiovascular system development,circulatory system development,intracellular membrane-bounded organelle,cellular component organization or biogenesis,cellular component organization,cellular component biogenesis,protein complex assembly,protein complex biogenesis,macromolecul…	bta01100,bta00640,bta04152,bta04910,bta00620,bta01212,bta00061	Metabolic pathways,Propanoate metabolism,AMPK signaling pathway,Insulin signaling pathway,Pyruvate metabolism,Fatty acid metabolism,Fatty acid biosynthesis
LNC_000307	XLOC_004537	-	0.277644	3.25494	0	inf	0.0301385	0.176181	Novel_lncRNA	co_expression	ENSBTAG00000017251	SLC26A8	solute carrier family 26 member 8 [Source:HGNC Symbol;Acc:HGNC:14468]	GO:0019953,GO:0007283,GO:0048232,GO:0044702,GO:0007276,GO:0032504,GO:0048609,GO:0022414,GO:0022412,GO:0048610,GO:0000003,GO:0048515,GO:0007286,GO:0006928,GO:0007281,GO:0048870,GO:0051674,GO:0030317,GO:0040011,GO:0009888,GO:0044767,GO:0002064,GO:0032502,GO:0060429,GO:0048869,GO:0003006,GO:0048856,GO:0030855,GO:0007049,GO:0048468,GO:0030154,GO:0007275,GO:0044464,GO:0048240,GO:0005623,GO:0021700,GO:…	sexual reproduction,spermatogenesis,male gamete generation,single organism reproductive process,gamete generation,multicellular organism reproduction,multicellular organismal reproductive process,reproductive process,cellular process involved in reproduction in multicellular organism,cellular process involved in reproduction,reproduction,spermatid differentiation,spermatid development,cellular co…	--	--
LNC_000307	XLOC_004537	-	0.277644	3.25494	0	inf	0.0301385	0.176181	Novel_lncRNA	co_expression	ENSBTAG00000010174	SPATA46	spermatogenesis associated 46 [Source:HGNC Symbol;Acc:HGNC:27648]	GO:0019953,GO:0007283,GO:0048232,GO:0044702,GO:0007276,GO:0032504,GO:0005622,GO:0048609,GO:0044424,GO:0043226,GO:0043229,GO:0022414,GO:0022412,GO:0048610,GO:0000003,GO:0043227,GO:0043231,GO:0009566,GO:0007338,GO:0045026,GO:0007342,GO:0071840,GO:0016043,GO:0044422,GO:0032502,GO:0048869,GO:0044446,GO:0016044,GO:0061024,GO:0012505,GO:0031967,GO:0031975,GO:0006944,GO:0031090,GO:0030154,GO:0061025,GO:…	sexual reproduction,spermatogenesis,male gamete generation,single organism reproductive process,gamete generation,multicellular organism reproduction,intracellular,multicellular organismal reproductive process,intracellular part,organelle,intracellular organelle,reproductive process,cellular process involved in reproduction in multicellular organism,cellular process involved in reproduction,repro…	--	--
LNC_000307	XLOC_004537	-	0.277644	3.25494	0	inf	0.0301385	0.176181	Novel_lncRNA	co_expression	ENSBTAG00000016330	2019-09-12	septin 12 [Source:HGNC Symbol;Acc:HGNC:26348]	GO:0097223,GO:0005737,GO:0005622,GO:0044424,GO:0043226,GO:0043229,GO:0031514,GO:0005929,GO:0044444,GO:0015630,GO:0043227,GO:0036126,GO:0043231,GO:0005856,GO:0043228,GO:0043232,GO:0044441,GO:0044430,GO:0005819,GO:0044422,GO:0042995,GO:0044446,GO:0044463,GO:0030496,GO:0043167,GO:0007049,GO:0043168,GO:0036094,GO:0001882,GO:0032549,GO:0032555,GO:0017076,GO:0046983,GO:0035639,GO:0032550,GO:0001883,GO:…	sperm part,cytoplasm,intracellular,intracellular part,organelle,intracellular organelle,motile cilium,cilium,cytoplasmic part,microtubule cytoskeleton,membrane-bounded organelle,sperm flagellum,intracellular membrane-bounded organelle,cytoskeleton,non-membrane-bounded organelle,intracellular non-membrane-bounded organelle,cilium part,cytoskeletal part,spindle,organelle part,cell projection,intrac…	bta05100	Bacterial invasion of epithelial cells
LNC_000307	XLOC_004537	-	0.277644	3.25494	0	inf	0.0301385	0.176181	Novel_lncRNA	co_expression	ENSBTAG00000014063	DNAH8	dynein axonemal heavy chain 8 [Source:HGNC Symbol;Acc:HGNC:2952]	GO:0097223,GO:0005622,GO:0044424,GO:0043226,GO:0043229,GO:0031514,GO:0005929,GO:0015630,GO:0043227,GO:0036126,GO:0043231,GO:0006928,GO:0005856,GO:0043228,GO:0043232,GO:0044441,GO:0044430,GO:0044422,GO:0042995,GO:0044446,GO:0007018,GO:0007017,GO:0097228,GO:0044463,GO:0043167,GO:0030554,GO:0032559,GO:0005524,GO:0043168,GO:0036094,GO:0001882,GO:0032549,GO:0032555,GO:0003824,GO:0017076,GO:0035639,GO:…	sperm part,intracellular,intracellular part,organelle,intracellular organelle,motile cilium,cilium,microtubule cytoskeleton,membrane-bounded organelle,sperm flagellum,intracellular membrane-bounded organelle,cellular component movement,cytoskeleton,non-membrane-bounded organelle,intracellular non-membrane-bounded organelle,cilium part,cytoskeletal part,organelle part,cell projection,intracellular…	--	--
LNC_000307	XLOC_004537	-	0.277644	3.25494	0	inf	0.0301385	0.176181	Novel_lncRNA	co_expression	ENSBTAG00000020229	ATP8B3	ATPase phospholipid transporting 8B3 [Source:HGNC Symbol;Acc:HGNC:13535]	GO:0097223,GO:0019953,GO:0044702,GO:0005737,GO:0001669,GO:0005622,GO:0044424,GO:0043226,GO:0043229,GO:0022414,GO:0048610,GO:0000003,GO:0044444,GO:0043227,GO:0043231,GO:0009566,GO:0007338,GO:0071840,GO:0016043,GO:0035036,GO:0031982,GO:0007339,GO:0030141,GO:0031988,GO:0009988,GO:0005548,GO:0000287,GO:0031410,GO:0016044,GO:0061024,GO:0016023,GO:0043167,GO:0008037,GO:0015914,GO:0030554,GO:0032559,GO:…	sperm part,sexual reproduction,single organism reproductive process,cytoplasm,acrosomal vesicle,intracellular,intracellular part,organelle,intracellular organelle,reproductive process,cellular process involved in reproduction,reproduction,cytoplasmic part,membrane-bounded organelle,intracellular membrane-bounded organelle,fertilization,single fertilization,cellular component organization or bioge…	--	--
LNC_000307	XLOC_004537	-	0.277644	3.25494	0	inf	0.0301385	0.176181	Novel_lncRNA	co_expression	ENSBTAG00000033384	ACRV1	acrosomal vesicle protein 1 [Source:HGNC Symbol;Acc:HGNC:127]	GO:0097223,GO:0005737,GO:0001669,GO:0005622,GO:0044424,GO:0043226,GO:0043229,GO:0044444,GO:0043227,GO:0043231,GO:0031982,GO:0030141,GO:0031988,GO:0031410,GO:0016023,GO:0044464,GO:0005623,GO:0005575	sperm part,cytoplasm,acrosomal vesicle,intracellular,intracellular part,organelle,intracellular organelle,cytoplasmic part,membrane-bounded organelle,intracellular membrane-bounded organelle,vesicle,secretory granule,membrane-bounded vesicle,cytoplasmic vesicle,cytoplasmic membrane-bounded vesicle,cell part,cell,cellular_component	--	--
LNC_000307	XLOC_004537	-	0.277644	3.25494	0	inf	0.0301385	0.176181	Novel_lncRNA	co_expression	ENSBTAG00000030425	ID3	inhibitor of DNA binding 3, HLH protein [Source:HGNC Symbol;Acc:HGNC:5362]	GO:0005737,GO:0005622,GO:0044424,GO:0043226,GO:0043229,GO:0043227,GO:0072358,GO:0072359,GO:0043231,GO:0009653,GO:0009888,GO:0007507,GO:0044767,GO:0032502,GO:0060429,GO:0048869,GO:0048856,GO:0009790,GO:0050793,GO:0001822,GO:0072001,GO:1901701,GO:0001503,GO:0030855,GO:0019904,GO:0043167,GO:2000026,GO:0001656,GO:0009887,GO:0061061,GO:0001655,GO:0042692,GO:0031406,GO:0001649,GO:0048468,GO:0060538,GO:…	cytoplasm,intracellular,intracellular part,organelle,intracellular organelle,membrane-bounded organelle,cardiovascular system development,circulatory system development,intracellular membrane-bounded organelle,anatomical structure morphogenesis,tissue development,heart development,single-organism developmental process,developmental process,epithelium development,cellular developmental process,ana…	bta04550,bta04350	Signaling pathways regulating pluripotency of stem cells,TGF-beta signaling pathway
LNC_000308	XLOC_004537	-	0.171627	5.06447	0.053814	6.55629	0.0303331	0.176867	Novel_lncRNA	co_expression	ENSBTAG00000034391	EQTN	equatorin [Source:HGNC Symbol;Acc:HGNC:1359]	GO:0097223,GO:0019953,GO:0044702,GO:0032504,GO:0005737,GO:0001669,GO:0005622,GO:0044424,GO:0043226,GO:0043229,GO:0022414,GO:0022412,GO:0048610,GO:0000003,GO:0044444,GO:0043227,GO:0043231,GO:0009566,GO:0007338,GO:0045026,GO:0007342,GO:0071840,GO:0016043,GO:0007340,GO:0031982,GO:0030141,GO:0031988,GO:0044422,GO:0044446,GO:0017156,GO:0031410,GO:0016044,GO:0061024,GO:0016023,GO:0012505,GO:0002080,GO:…	sperm part,sexual reproduction,single organism reproductive process,multicellular organism reproduction,cytoplasm,acrosomal vesicle,intracellular,intracellular part,organelle,intracellular organelle,reproductive process,cellular process involved in reproduction in multicellular organism,cellular process involved in reproduction,reproduction,cytoplasmic part,membrane-bounded organelle,intracellula…	--	--
LNC_000308	XLOC_004537	-	0.171627	5.06447	0.053814	6.55629	0.0303331	0.176867	Novel_lncRNA	co_expression	ENSBTAG00000007800	TBC1D21	TBC1 domain family member 21 [Source:HGNC Symbol;Acc:HGNC:28536]	GO:0097223,GO:0005737,GO:0001669,GO:0005622,GO:0044424,GO:0043226,GO:0043229,GO:0044444,GO:0043227,GO:0043231,GO:0071840,GO:0016043,GO:0031982,GO:0030141,GO:0031988,GO:0031410,GO:0016044,GO:0070062,GO:0043230,GO:0065010,GO:0061024,GO:0016023,GO:0012505,GO:0008047,GO:0006944,GO:0051128,GO:0006996,GO:0033043,GO:0032879,GO:0006886,GO:0019899,GO:0031338,GO:0005515,GO:0061025,GO:0060627,GO:0008092,GO:…	sperm part,cytoplasm,acrosomal vesicle,intracellular,intracellular part,organelle,intracellular organelle,cytoplasmic part,membrane-bounded organelle,intracellular membrane-bounded organelle,cellular component organization or biogenesis,cellular component organization,vesicle,secretory granule,membrane-bounded vesicle,cytoplasmic vesicle,cellular membrane organization,extracellular vesicular exos…	--	--
LNC_000308	XLOC_004537	-	0.171627	5.06447	0.053814	6.55629	0.0303331	0.176867	Novel_lncRNA	co_expression	ENSBTAG00000021798	ERBB2	receptor tyrosine-protein kinase erbB-2 precursor [Source:RefSeq peptide;Acc:NP_001290558]	GO:0005737,GO:0005622,GO:0044424,GO:0043226,GO:0043229,GO:0044444,GO:0043227,GO:0072358,GO:0072359,GO:0043231,GO:0006928,GO:0009653,GO:0071840,GO:0007169,GO:0040011,GO:0016043,GO:0071363,GO:0016740,GO:0070848,GO:0007167,GO:0031982,GO:0009888,GO:0007507,GO:0019838,GO:0044767,GO:0016301,GO:0044422,GO:0032502,GO:0007155,GO:0022610,GO:0032989,GO:0000902,GO:0048869,GO:0044446,GO:0016310,GO:0018212,GO:…	cytoplasm,intracellular,intracellular part,organelle,intracellular organelle,cytoplasmic part,membrane-bounded organelle,cardiovascular system development,circulatory system development,intracellular membrane-bounded organelle,cellular component movement,anatomical structure morphogenesis,cellular component organization or biogenesis,transmembrane receptor protein tyrosine kinase signaling pathwa…	bta04510,bta05205,bta05200,bta05215,bta04012,bta04066,bta05212,bta04520,bta05219,bta05213,bta05223,bta04020,bta05206	Focal adhesion,Proteoglycans in cancer,Pathways in cancer,Prostate cancer,ErbB signaling pathway,HIF-1 signaling pathway,Pancreatic cancer,Adherens junction,Bladder cancer,Endometrial cancer,Non-small cell lung cancer,Calcium signaling pathway,MicroRNAs in cancer
LNC_000308	XLOC_004537	-	0.171627	5.06447	0.053814	6.55629	0.0303331	0.176867	Novel_lncRNA	co_expression	ENSBTAG00000005638	CABYR	calcium binding tyrosine phosphorylation regulated [Source:HGNC Symbol;Acc:HGNC:15569]	GO:0097223,GO:0005737,GO:0005622,GO:0044424,GO:0043226,GO:0043229,GO:0031514,GO:0005929,GO:0044444,GO:0043227,GO:0036126,GO:0043231,GO:0044441,GO:0044422,GO:0035686,GO:0042995,GO:0044446,GO:0005829,GO:0097228,GO:0044463,GO:0019904,GO:0043167,GO:0005509,GO:0046872,GO:0046982,GO:0043169,GO:0046983,GO:0005515,GO:0005634,GO:0097229,GO:0044464,GO:0005623,GO:0005488,GO:0005575,GO:0003674	sperm part,cytoplasm,intracellular,intracellular part,organelle,intracellular organelle,motile cilium,cilium,cytoplasmic part,membrane-bounded organelle,sperm flagellum,intracellular membrane-bounded organelle,cilium part,organelle part,sperm fibrous sheath,cell projection,intracellular organelle part,cytosol,sperm principal piece,cell projection part,protein domain specific binding,ion binding,c…	--	--
LNC_000308	XLOC_004537	-	0.171627	5.06447	0.053814	6.55629	0.0303331	0.176867	Novel_lncRNA	co_expression	ENSBTAG00000015353	NME8	NME/NM23 family member 8 [Source:HGNC Symbol;Acc:HGNC:16473]	GO:0097223,GO:0005622,GO:0044424,GO:0043226,GO:0043229,GO:0031514,GO:0005929,GO:0015630,GO:0043227,GO:0036126,GO:0043231,GO:0006928,GO:0005856,GO:0048870,GO:0051674,GO:0009653,GO:0071840,GO:0030317,GO:0043228,GO:0043232,GO:0044441,GO:0040011,GO:0016043,GO:0016740,GO:0044430,GO:0005930,GO:0044767,GO:0016301,GO:0044422,GO:0032502,GO:0042995,GO:0032989,GO:0000902,GO:0048869,GO:0044446,GO:0016310,GO:…	sperm part,intracellular,intracellular part,organelle,intracellular organelle,motile cilium,cilium,microtubule cytoskeleton,membrane-bounded organelle,sperm flagellum,intracellular membrane-bounded organelle,cellular component movement,cytoskeleton,cell motility,localization of cell,anatomical structure morphogenesis,cellular component organization or biogenesis,sperm motility,non-membrane-bounde…	--	--
LNC_000308	XLOC_004537	-	0.171627	5.06447	0.053814	6.55629	0.0303331	0.176867	Novel_lncRNA	co_expression	ENSBTAG00000004092	AK8	adenylate kinase 8 [Source:HGNC Symbol;Acc:HGNC:26526]	GO:0097223,GO:0005622,GO:0044424,GO:0043226,GO:0043229,GO:0031514,GO:0005929,GO:0043227,GO:0036126,GO:0043231,GO:0016740,GO:0005930,GO:0044767,GO:0016301,GO:0044422,GO:0032502,GO:0042995,GO:0016310,GO:0048856,GO:0016772,GO:0004017,GO:0044463,GO:0043167,GO:0019205,GO:0046939,GO:0006793,GO:0030554,GO:0006796,GO:0032559,GO:0005524,GO:0019201,GO:0043168,GO:0036094,GO:0001882,GO:0032549,GO:0032555,GO:…	sperm part,intracellular,intracellular part,organelle,intracellular organelle,motile cilium,cilium,membrane-bounded organelle,sperm flagellum,intracellular membrane-bounded organelle,transferase activity,axoneme,single-organism developmental process,kinase activity,organelle part,developmental process,cell projection,phosphorylation,anatomical structure development,transferase activity, transferr…	bta01100,bta00230	Metabolic pathways,Purine metabolism
LNC_000308	XLOC_004537	-	0.171627	5.06447	0.053814	6.55629	0.0303331	0.176867	Novel_lncRNA	co_expression	ENSBTAG00000047417	CYLC1	Bos taurus cylicin, basic protein of sperm head cytoskeleton 1 (CYLC1), mRNA. [Source:RefSeq mRNA;Acc:NM_174302]	GO:0097223,GO:0005737,GO:0001669,GO:0005622,GO:0044424,GO:0043226,GO:0043229,GO:0044444,GO:0043227,GO:0043231,GO:0071840,GO:0016043,GO:0031982,GO:0030141,GO:0031988,GO:0044422,GO:0044446,GO:0031410,GO:0007010,GO:0016023,GO:0006996,GO:0043159,GO:0005634,GO:0044464,GO:0005623,GO:0005198,GO:0044433,GO:0005575,GO:0044437,GO:0005773,GO:0005200,GO:0044699,GO:0044763,GO:0009987,GO:0008150,GO:0003674	sperm part,cytoplasm,acrosomal vesicle,intracellular,intracellular part,organelle,intracellular organelle,cytoplasmic part,membrane-bounded organelle,intracellular membrane-bounded organelle,cellular component organization or biogenesis,cellular component organization,vesicle,secretory granule,membrane-bounded vesicle,organelle part,intracellular organelle part,cytoplasmic vesicle,cytoskeleton or…	--	--
LNC_000308	XLOC_004537	-	0.171627	5.06447	0.053814	6.55629	0.0303331	0.176867	Novel_lncRNA	co_expression	ENSBTAG00000000029	LYZL6	lysozyme like 6 [Source:HGNC Symbol;Acc:HGNC:29614]	GO:0097223,GO:0019953,GO:0044702,GO:0032504,GO:0005622,GO:0044424,GO:0043226,GO:0043229,GO:0031514,GO:0022414,GO:0022412,GO:0005929,GO:0048610,GO:0000003,GO:0043227,GO:0036126,GO:0043231,GO:0009566,GO:0007338,GO:0045026,GO:0007342,GO:0071840,GO:0044441,GO:0016043,GO:0044422,GO:0042995,GO:0044446,GO:0016044,GO:0044463,GO:0061024,GO:0003796,GO:0006944,GO:0097225,GO:0003824,GO:0061025,GO:0016798,GO:…	sperm part,sexual reproduction,single organism reproductive process,multicellular organism reproduction,intracellular,intracellular part,organelle,intracellular organelle,motile cilium,reproductive process,cellular process involved in reproduction in multicellular organism,cilium,cellular process involved in reproduction,reproduction,membrane-bounded organelle,sperm flagellum,intracellular membra…	--	--
LNC_000308	XLOC_004537	-	0.171627	5.06447	0.053814	6.55629	0.0303331	0.176867	Novel_lncRNA	co_expression	ENSBTAG00000018416	CCDC42	coiled-coil domain containing 42 [Source:HGNC Symbol;Acc:HGNC:26528]	GO:0019953,GO:0007283,GO:0048232,GO:0044702,GO:0007276,GO:0032504,GO:0048609,GO:0022414,GO:0022412,GO:0048610,GO:0000003,GO:0048515,GO:0007286,GO:0007281,GO:0009888,GO:0044767,GO:0002064,GO:0032502,GO:0060429,GO:0048869,GO:0003006,GO:0048856,GO:0030855,GO:0048468,GO:0030154,GO:0044699,GO:0032501,GO:0044763,GO:0009987,GO:0008150	sexual reproduction,spermatogenesis,male gamete generation,single organism reproductive process,gamete generation,multicellular organism reproduction,multicellular organismal reproductive process,reproductive process,cellular process involved in reproduction in multicellular organism,cellular process involved in reproduction,reproduction,spermatid differentiation,spermatid development,germ cell d…	--	--
LNC_000308	XLOC_004537	-	0.171627	5.06447	0.053814	6.55629	0.0303331	0.176867	Novel_lncRNA	co_expression	ENSBTAG00000019146	OSBP2	oxysterol binding protein 2 [Source:HGNC Symbol;Acc:HGNC:8504]	GO:0019953,GO:0007283,GO:0048232,GO:0044702,GO:0007276,GO:0032504,GO:0048609,GO:0022414,GO:0022412,GO:0048610,GO:0000003,GO:0048515,GO:0007286,GO:0007281,GO:0009888,GO:0044767,GO:0002064,GO:0032502,GO:0042995,GO:0060429,GO:0048869,GO:0003006,GO:0048856,GO:0030855,GO:0032934,GO:0043178,GO:0015485,GO:0005496,GO:0048468,GO:0030154,GO:0036094,GO:0008289,GO:0044464,GO:0005623,GO:0005488,GO:0010876,GO:…	sexual reproduction,spermatogenesis,male gamete generation,single organism reproductive process,gamete generation,multicellular organism reproduction,multicellular organismal reproductive process,reproductive process,cellular process involved in reproduction in multicellular organism,cellular process involved in reproduction,reproduction,spermatid differentiation,spermatid development,germ cell d…	--	--
LNC_000308	XLOC_004537	-	0.171627	5.06447	0.053814	6.55629	0.0303331	0.176867	Novel_lncRNA	co_expression	ENSBTAG00000025403	TTLL5	tubulin tyrosine ligase like 5 [Source:HGNC Symbol;Acc:HGNC:19963]	GO:0019953,GO:0007283,GO:0048232,GO:0044702,GO:0007276,GO:0032504,GO:0005737,GO:0005622,GO:0048609,GO:0044424,GO:0043226,GO:0043229,GO:0022414,GO:0022412,GO:0005929,GO:0048610,GO:0000003,GO:0044444,GO:0015630,GO:0043227,GO:0048515,GO:0007286,GO:0043231,GO:0006928,GO:0009566,GO:0007281,GO:0048646,GO:0005856,GO:0048870,GO:0051674,GO:0009653,GO:0071840,GO:0030317,GO:0043228,GO:0043232,GO:0040011,GO:…	sexual reproduction,spermatogenesis,male gamete generation,single organism reproductive process,gamete generation,multicellular organism reproduction,cytoplasm,intracellular,multicellular organismal reproductive process,intracellular part,organelle,intracellular organelle,reproductive process,cellular process involved in reproduction in multicellular organism,cilium,cellular process involved in r…	--	--
LNC_000308	XLOC_004537	-	0.171627	5.06447	0.053814	6.55629	0.0303331	0.176867	Novel_lncRNA	co_expression	ENSBTAG00000008376	C9orf24	chromosome 9 open reading frame 24 [Source:HGNC Symbol;Acc:HGNC:19919]	GO:0019953,GO:0007283,GO:0048232,GO:0044702,GO:0007276,GO:0032504,GO:0005737,GO:0005622,GO:0048609,GO:0044424,GO:0043226,GO:0043229,GO:0022414,GO:0000003,GO:0044444,GO:0015630,GO:0043227,GO:0043231,GO:0005856,GO:0071840,GO:0043228,GO:0043232,GO:0016043,GO:0044430,GO:0043623,GO:0044085,GO:0006461,GO:0070271,GO:0065003,GO:0034622,GO:0071822,GO:0043933,GO:0022607,GO:0044422,GO:0032502,GO:0048869,GO:…	sexual reproduction,spermatogenesis,male gamete generation,single organism reproductive process,gamete generation,multicellular organism reproduction,cytoplasm,intracellular,multicellular organismal reproductive process,intracellular part,organelle,intracellular organelle,reproductive process,reproduction,cytoplasmic part,microtubule cytoskeleton,membrane-bounded organelle,intracellular membrane-…	--	--
LNC_000308	XLOC_004537	-	0.171627	5.06447	0.053814	6.55629	0.0303331	0.176867	Novel_lncRNA	co_expression	ENSBTAG00000047402	FAM170B	family with sequence similarity 170 member B [Source:HGNC Symbol;Acc:HGNC:19736]	GO:0097223,GO:0019953,GO:0044702,GO:0005737,GO:0001669,GO:0005622,GO:0044424,GO:0043226,GO:0043229,GO:0022414,GO:0048610,GO:0000003,GO:0044444,GO:0043227,GO:0043231,GO:0009566,GO:0007338,GO:0007340,GO:0031982,GO:0030141,GO:0031988,GO:0044422,GO:0044446,GO:2000243,GO:0017156,GO:0031410,GO:0016023,GO:0012505,GO:0002080,GO:0031090,GO:2000241,GO:0002081,GO:0032879,GO:0060046,GO:0080154,GO:0045956,GO:…	sperm part,sexual reproduction,single organism reproductive process,cytoplasm,acrosomal vesicle,intracellular,intracellular part,organelle,intracellular organelle,reproductive process,cellular process involved in reproduction,reproduction,cytoplasmic part,membrane-bounded organelle,intracellular membrane-bounded organelle,fertilization,single fertilization,acrosome reaction,vesicle,secretory gran…	--	--
LNC_000308	XLOC_004537	-	0.171627	5.06447	0.053814	6.55629	0.0303331	0.176867	Novel_lncRNA	co_expression	ENSBTAG00000018316	ZMYND15	zinc finger MYND-type containing 15 [Source:HGNC Symbol;Acc:HGNC:20997]	GO:0019953,GO:0007283,GO:0048232,GO:0044702,GO:0007276,GO:0032504,GO:0005737,GO:0005622,GO:0048609,GO:0044424,GO:0043226,GO:0043229,GO:0022414,GO:0022412,GO:0048610,GO:0000003,GO:0043227,GO:0048515,GO:0007286,GO:0043231,GO:0007281,GO:0009888,GO:0044767,GO:0002064,GO:0032502,GO:0060429,GO:0048869,GO:0003006,GO:0048856,GO:0030855,GO:0048468,GO:0030154,GO:0019899,GO:0005515,GO:0005634,GO:0044464,GO:…	sexual reproduction,spermatogenesis,male gamete generation,single organism reproductive process,gamete generation,multicellular organism reproduction,cytoplasm,intracellular,multicellular organismal reproductive process,intracellular part,organelle,intracellular organelle,reproductive process,cellular process involved in reproduction in multicellular organism,cellular process involved in reproduc…	--	--
LNC_000308	XLOC_004537	-	0.171627	5.06447	0.053814	6.55629	0.0303331	0.176867	Novel_lncRNA	co_expression	ENSBTAG00000002856	MEIG1	meiosis/spermiogenesis associated 1 [Source:HGNC Symbol;Acc:HGNC:23429]	GO:0019953,GO:0007283,GO:0048232,GO:0044702,GO:0007276,GO:0032504,GO:0005622,GO:0048609,GO:0044424,GO:0043226,GO:0043229,GO:0022414,GO:0000003,GO:0043227,GO:0043231,GO:0032502,GO:0048869,GO:0030154,GO:0005634,GO:0044464,GO:0005623,GO:0005575,GO:0044699,GO:0032501,GO:0044763,GO:0009987,GO:0008150	sexual reproduction,spermatogenesis,male gamete generation,single organism reproductive process,gamete generation,multicellular organism reproduction,intracellular,multicellular organismal reproductive process,intracellular part,organelle,intracellular organelle,reproductive process,reproduction,membrane-bounded organelle,intracellular membrane-bounded organelle,developmental process,cellular dev…	--	--
LNC_000308	XLOC_004537	-	0.171627	5.06447	0.053814	6.55629	0.0303331	0.176867	Novel_lncRNA	co_expression	ENSBTAG00000038523	ATP1A4	ATPase Na+/K+ transporting subunit alpha 4 [Source:HGNC Symbol;Acc:HGNC:14073]	GO:0019953,GO:0007283,GO:0048232,GO:0044702,GO:0007276,GO:0032504,GO:0048609,GO:0022414,GO:0000003,GO:0006928,GO:0009566,GO:0048870,GO:0051674,GO:0030317,GO:0040011,GO:0043167,GO:0030554,GO:0032559,GO:0005524,GO:0046872,GO:0043169,GO:0043168,GO:0036094,GO:0001882,GO:0032549,GO:0032555,GO:0003824,GO:0017076,GO:0035639,GO:0032550,GO:0001883,GO:0032553,GO:0000166,GO:1901265,GO:0005623,GO:0042623,GO:…	sexual reproduction,spermatogenesis,male gamete generation,single organism reproductive process,gamete generation,multicellular organism reproduction,multicellular organismal reproductive process,reproductive process,reproduction,cellular component movement,fertilization,cell motility,localization of cell,sperm motility,locomotion,ion binding,adenyl nucleotide binding,adenyl ribonucleotide bindin…	bta04919,bta04022,bta04261,bta04976,bta04964,bta04024,bta04260,bta04961,bta04960,bta04974,bta04973,bta04918,bta04971,bta04978,bta04911,bta04970,bta04972	Thyroid hormone signaling pathway,cGMP-PKG signaling pathway,Adrenergic signaling in cardiomyocytes,Bile secretion,Proximal tubule bicarbonate reclamation,cAMP signaling pathway,Cardiac muscle contraction,Endocrine and other factor-regulated calcium reabsorption,Aldosterone-regulated sodium reabsorption,Protein digestion and absorption,Carbohydrate digestion and absorption,Thyroid hormone synthes…
LNC_000308	XLOC_004537	-	0.171627	5.06447	0.053814	6.55629	0.0303331	0.176867	Novel_lncRNA	co_expression	ENSBTAG00000016060	CREM	cAMP responsive element modulator [Source:HGNC Symbol;Acc:HGNC:2352]	GO:0019953,GO:0007283,GO:0048232,GO:0044702,GO:0007276,GO:0032504,GO:0005622,GO:0048609,GO:0044424,GO:0043226,GO:0043229,GO:0022414,GO:0000003,GO:0043227,GO:0043231,GO:0044422,GO:0044446,GO:1901135,GO:1901564,GO:0005634,GO:0044710,GO:0044464,GO:0048523,GO:0005623,GO:0006664,GO:0005488,GO:0043170,GO:0031324,GO:0005575,GO:0009892,GO:0048519,GO:0048522,GO:0044255,GO:0010628,GO:0071704,GO:0044260,GO:…	sexual reproduction,spermatogenesis,male gamete generation,single organism reproductive process,gamete generation,multicellular organism reproduction,intracellular,multicellular organismal reproductive process,intracellular part,organelle,intracellular organelle,reproductive process,reproduction,membrane-bounded organelle,intracellular membrane-bounded organelle,organelle part,intracellular organ…	bta04261,bta05166	Adrenergic signaling in cardiomyocytes,HTLV-I infection
LNC_000308	XLOC_004537	-	0.171627	5.06447	0.053814	6.55629	0.0303331	0.176867	Novel_lncRNA	co_expression	ENSBTAG00000019912	CNTD1	cyclin N-terminal domain containing 1 [Source:HGNC Symbol;Acc:HGNC:26847]	GO:0019953,GO:0007283,GO:0048232,GO:0044702,GO:0007276,GO:0032504,GO:0048609,GO:0022414,GO:0048610,GO:0000003,GO:0007049,GO:0006259,GO:0022402,GO:0043170,GO:0071704,GO:0044260,GO:0051321,GO:0008152,GO:0044238,GO:0007131,GO:0035825,GO:0044237,GO:0007127,GO:0006310,GO:0007126,GO:0006807,GO:0034641,GO:0006139,GO:0046483,GO:0090304,GO:0006725,GO:1901360,GO:0044699,GO:0032501,GO:0044763,GO:0009987,GO:…	sexual reproduction,spermatogenesis,male gamete generation,single organism reproductive process,gamete generation,multicellular organism reproduction,multicellular organismal reproductive process,reproductive process,cellular process involved in reproduction,reproduction,cell cycle,DNA metabolic process,cell cycle process,macromolecule metabolic process,organic substance metabolic process,cellula…	--	--
LNC_000308	XLOC_004537	-	0.171627	5.06447	0.053814	6.55629	0.0303331	0.176867	Novel_lncRNA	co_expression	ENSBTAG00000015150	IL12A	interleukin 12A [Source:HGNC Symbol;Acc:HGNC:5969]	GO:0005737,GO:0005622,GO:0044424,GO:0006928,GO:0048870,GO:0051674,GO:0051270,GO:0040011,GO:2000145,GO:0040012,GO:0030334,GO:0051272,GO:2000147,GO:0030335,GO:0016477,GO:0044767,GO:0040017,GO:0010224,GO:0032502,GO:0007155,GO:0022610,GO:0048869,GO:0016310,GO:0018212,GO:0048856,GO:0018108,GO:0050793,GO:1901701,GO:0050920,GO:0032816,GO:0009411,GO:2000026,GO:0006468,GO:0033002,GO:0006793,GO:0006796,GO:…	cytoplasm,intracellular,intracellular part,cellular component movement,cell motility,localization of cell,regulation of cellular component movement,locomotion,regulation of cell motility,regulation of locomotion,regulation of cell migration,positive regulation of cellular component movement,positive regulation of cell motility,positive regulation of cell migration,cell migration,single-organism d…	bta05144,bta05146,bta05143,bta05330,bta05145,bta05140,bta05142,bta04940,bta05134,bta05152,bta05133,bta04622,bta05321,bta04630,bta05164,bta04620,bta04060,bta05162,bta05168	Malaria,Amoebiasis,African trypanosomiasis,Allograft rejection,Toxoplasmosis,Leishmaniasis,Chagas disease (American trypanosomiasis),Type I diabetes mellitus,Legionellosis,Tuberculosis,Pertussis,RIG-I-like receptor signaling pathway,Inflammatory bowel disease (IBD),Jak-STAT signaling pathway,Influenza A,Toll-like receptor signaling pathway,Cytokine-cytokine receptor interaction,Measles,Herpes sim…
LNC_000308	XLOC_004537	-	0.171627	5.06447	0.053814	6.55629	0.0303331	0.176867	Novel_lncRNA	co_expression	ENSBTAG00000040356	SPIRE2	spire type actin nucleation factor 2 [Source:HGNC Symbol;Acc:HGNC:30623]	GO:0005737,GO:0005622,GO:0044424,GO:0043226,GO:0043229,GO:0048610,GO:0000003,GO:0044444,GO:0043227,GO:0043231,GO:0071840,GO:0016043,GO:0043623,GO:0044085,GO:0006461,GO:0070271,GO:0065003,GO:0034622,GO:0071822,GO:0043933,GO:0031982,GO:0022607,GO:0031988,GO:0044422,GO:0044446,GO:0031410,GO:0007010,GO:0007017,GO:0051130,GO:0051258,GO:0032535,GO:0016023,GO:0030036,GO:0030041,GO:0007015,GO:0030029,GO:…	cytoplasm,intracellular,intracellular part,organelle,intracellular organelle,cellular process involved in reproduction,reproduction,cytoplasmic part,membrane-bounded organelle,intracellular membrane-bounded organelle,cellular component organization or biogenesis,cellular component organization,cellular protein complex assembly,cellular component biogenesis,protein complex assembly,protein complex…	bta04320	Dorso-ventral axis formation
LNC_000308	XLOC_004537	-	0.171627	5.06447	0.053814	6.55629	0.0303331	0.176867	Novel_lncRNA	co_expression	ENSBTAG00000001997	MROH2B	maestro heat like repeat family member 2B [Source:HGNC Symbol;Acc:HGNC:26857]	GO:0097223,GO:0005737,GO:0001669,GO:0005622,GO:0044424,GO:0043226,GO:0043229,GO:0031514,GO:0005929,GO:0044444,GO:0043227,GO:0036126,GO:0043231,GO:0044441,GO:0031982,GO:0030141,GO:0031988,GO:0044422,GO:0042995,GO:0044446,GO:0031410,GO:0044463,GO:0016023,GO:0097225,GO:0044464,GO:0005623,GO:0010737,GO:0035556,GO:0005575,GO:0007243,GO:0044699,GO:0044763,GO:0009987,GO:0008150,GO:0051716,GO:0007165,GO:…	sperm part,cytoplasm,acrosomal vesicle,intracellular,intracellular part,organelle,intracellular organelle,motile cilium,cilium,cytoplasmic part,membrane-bounded organelle,sperm flagellum,intracellular membrane-bounded organelle,cilium part,vesicle,secretory granule,membrane-bounded vesicle,organelle part,cell projection,intracellular organelle part,cytoplasmic vesicle,cell projection part,cytopla…	--	--
LNC_000308	XLOC_004537	-	0.171627	5.06447	0.053814	6.55629	0.0303331	0.176867	Novel_lncRNA	co_expression	ENSBTAG00000039245	GK2	glycerol kinase 2 [Source:RefSeq peptide;Acc:NP_001243480]	GO:0005737,GO:0005622,GO:0044424,GO:0043226,GO:0043229,GO:0044444,GO:0043227,GO:0043231,GO:0016740,GO:0031982,GO:0031988,GO:0016301,GO:0016310,GO:0016773,GO:0016772,GO:0070062,GO:0043230,GO:0065010,GO:0006793,GO:0006796,GO:0004370,GO:0046167,GO:1901135,GO:0005975,GO:0003824,GO:0005739,GO:0044281,GO:0006071,GO:0044710,GO:0044464,GO:0019400,GO:0046486,GO:0006639,GO:1901137,GO:0019637,GO:0005623,GO:…	cytoplasm,intracellular,intracellular part,organelle,intracellular organelle,cytoplasmic part,membrane-bounded organelle,intracellular membrane-bounded organelle,transferase activity,vesicle,membrane-bounded vesicle,kinase activity,phosphorylation,phosphotransferase activity, alcohol group as acceptor,transferase activity, transferring phosphorus-containing groups,extracellular vesicular exosome,…	bta01100,bta00561,bta03320	Metabolic pathways,Glycerolipid metabolism,PPAR signaling pathway
LNC_000308	XLOC_004537	-	0.171627	5.06447	0.053814	6.55629	0.0303331	0.176867	Novel_lncRNA	co_expression	ENSBTAG00000033464	SPA17	sperm autoantigenic protein 17 [Source:HGNC Symbol;Acc:HGNC:11210]	GO:0097223,GO:0019953,GO:0044702,GO:0005737,GO:0005622,GO:0044424,GO:0043226,GO:0043229,GO:0031514,GO:0022414,GO:0005929,GO:0048610,GO:0000003,GO:0043227,GO:0036126,GO:0043231,GO:0009566,GO:0007338,GO:0044441,GO:0035036,GO:0007339,GO:0044422,GO:0035686,GO:0009988,GO:0042995,GO:0044446,GO:0097228,GO:0044463,GO:0008037,GO:0009986,GO:0009897,GO:0044464,GO:0005623,GO:0005575,GO:0044459,GO:0044699,GO:…	sperm part,sexual reproduction,single organism reproductive process,cytoplasm,intracellular,intracellular part,organelle,intracellular organelle,motile cilium,reproductive process,cilium,cellular process involved in reproduction,reproduction,membrane-bounded organelle,sperm flagellum,intracellular membrane-bounded organelle,fertilization,single fertilization,cilium part,sperm-egg recognition,bind…	--	--
LNC_000308	XLOC_004537	-	0.171627	5.06447	0.053814	6.55629	0.0303331	0.176867	Novel_lncRNA	co_expression	ENSBTAG00000032560	--	--	GO:0097223,GO:0019953,GO:0007283,GO:0048232,GO:0044702,GO:0007276,GO:0032504,GO:0005737,GO:0001669,GO:0005622,GO:0048609,GO:0044424,GO:0043226,GO:0043229,GO:0022414,GO:0022412,GO:0048610,GO:0000003,GO:0044444,GO:0043227,GO:0048515,GO:0007286,GO:0043231,GO:0009566,GO:0007338,GO:0007281,GO:0007340,GO:0031982,GO:0009888,GO:0030141,GO:0031988,GO:0044767,GO:0002064,GO:0032502,GO:0042995,GO:0060429,GO:…	sperm part,sexual reproduction,spermatogenesis,male gamete generation,single organism reproductive process,gamete generation,multicellular organism reproduction,cytoplasm,acrosomal vesicle,intracellular,multicellular organismal reproductive process,intracellular part,organelle,intracellular organelle,reproductive process,cellular process involved in reproduction in multicellular organism,cellular…	--	--
LNC_000308	XLOC_004537	-	0.171627	5.06447	0.053814	6.55629	0.0303331	0.176867	Novel_lncRNA	co_expression	ENSBTAG00000016434	PDILT	protein disulfide isomerase like, testis expressed [Source:HGNC Symbol;Acc:HGNC:27338]	GO:0019953,GO:0007283,GO:0048232,GO:0044702,GO:0007276,GO:0032504,GO:0005737,GO:0005622,GO:0048609,GO:0044424,GO:0043226,GO:0043229,GO:0022414,GO:0022412,GO:0048610,GO:0000003,GO:0044444,GO:0043227,GO:0048515,GO:0007286,GO:0043231,GO:0006928,GO:0007281,GO:0048870,GO:0051674,GO:0040011,GO:0009888,GO:0016477,GO:0044767,GO:0002064,GO:0032502,GO:0060429,GO:0048869,GO:0003006,GO:0048856,GO:0005783,GO:…	sexual reproduction,spermatogenesis,male gamete generation,single organism reproductive process,gamete generation,multicellular organism reproduction,cytoplasm,intracellular,multicellular organismal reproductive process,intracellular part,organelle,intracellular organelle,reproductive process,cellular process involved in reproduction in multicellular organism,cellular process involved in reproduc…	--	--
LNC_000308	XLOC_004537	-	0.171627	5.06447	0.053814	6.55629	0.0303331	0.176867	Novel_lncRNA	co_expression	ENSBTAG00000015569	ENKUR	enkurin, TRPC channel interacting protein [Source:HGNC Symbol;Acc:HGNC:28388]	GO:0097223,GO:0005737,GO:0001669,GO:0005622,GO:0044424,GO:0043226,GO:0043229,GO:0031514,GO:0005929,GO:0044444,GO:0043227,GO:0036126,GO:0043231,GO:0044441,GO:0031982,GO:0030141,GO:0031988,GO:0044422,GO:0042995,GO:0044446,GO:0031410,GO:0097228,GO:0044463,GO:0016023,GO:0005516,GO:0005515,GO:0044464,GO:0005623,GO:0005488,GO:0005575,GO:0003674	sperm part,cytoplasm,acrosomal vesicle,intracellular,intracellular part,organelle,intracellular organelle,motile cilium,cilium,cytoplasmic part,membrane-bounded organelle,sperm flagellum,intracellular membrane-bounded organelle,cilium part,vesicle,secretory granule,membrane-bounded vesicle,organelle part,cell projection,intracellular organelle part,cytoplasmic vesicle,sperm principal piece,cell p…	--	--
LNC_000308	XLOC_004537	-	0.171627	5.06447	0.053814	6.55629	0.0303331	0.176867	Novel_lncRNA	co_expression	ENSBTAG00000024950	ACE	angiotensin I converting enzyme (peptidyl-dipeptidase A) 3 precursor [Source:RefSeq peptide;Acc:NP_001193597]	GO:0019953,GO:0007283,GO:0048232,GO:0044702,GO:0007276,GO:0032504,GO:0005737,GO:0005622,GO:0048609,GO:0044424,GO:0022414,GO:0000003,GO:0008237,GO:0044767,GO:0004180,GO:0032502,GO:0016310,GO:0018212,GO:0048856,GO:0018108,GO:0008238,GO:0050793,GO:0001822,GO:0061097,GO:0072001,GO:0061098,GO:0043167,GO:0071425,GO:2000026,GO:0006468,GO:0006793,GO:0006796,GO:0003084,GO:0001655,GO:0031954,GO:0031952,GO:…	sexual reproduction,spermatogenesis,male gamete generation,single organism reproductive process,gamete generation,multicellular organism reproduction,cytoplasm,intracellular,multicellular organismal reproductive process,intracellular part,reproductive process,reproduction,metallopeptidase activity,single-organism developmental process,carboxypeptidase activity,developmental process,phosphorylatio…	bta05410,bta04614,bta05142	Hypertrophic cardiomyopathy (HCM),Renin-angiotensin system,Chagas disease (American trypanosomiasis)
LNC_000308	XLOC_004537	-	0.171627	5.06447	0.053814	6.55629	0.0303331	0.176867	Novel_lncRNA	co_expression	ENSBTAG00000005269	CCNB2	cyclin B2 [Source:HGNC Symbol;Acc:HGNC:1580]	GO:0005737,GO:0005622,GO:0044424,GO:0043226,GO:0043229,GO:0044444,GO:0015630,GO:0043227,GO:0043231,GO:0005856,GO:0043228,GO:0043232,GO:0044430,GO:0005815,GO:0005813,GO:0044767,GO:0044422,GO:0032502,GO:0044446,GO:0043009,GO:0048856,GO:0009790,GO:0009792,GO:0005829,GO:0045296,GO:0001701,GO:0005515,GO:0005634,GO:0050839,GO:0007275,GO:0048731,GO:0044464,GO:0005623,GO:0048872,GO:0005488,GO:0001776,GO:…	cytoplasm,intracellular,intracellular part,organelle,intracellular organelle,cytoplasmic part,microtubule cytoskeleton,membrane-bounded organelle,intracellular membrane-bounded organelle,cytoskeleton,non-membrane-bounded organelle,intracellular non-membrane-bounded organelle,cytoskeletal part,microtubule organizing center,centrosome,single-organism developmental process,organelle part,development…	bta04114,bta04914,bta04068,bta04110,bta04115	Oocyte meiosis,Progesterone-mediated oocyte maturation,FoxO signaling pathway,Cell cycle,p53 signaling pathway
LNC_000308	XLOC_004537	-	0.171627	5.06447	0.053814	6.55629	0.0303331	0.176867	Novel_lncRNA	co_expression	ENSBTAG00000000344	-	sperm acrosome membrane-associated protein 3 precursor [Source:RefSeq peptide;Acc:NP_001098477]	GO:0019953,GO:0044702,GO:0022414,GO:0000003,GO:0009566,GO:0003796,GO:0003824,GO:0016798,GO:0004553,GO:0016787,GO:0044699,GO:0008150,GO:0003674	sexual reproduction,single organism reproductive process,reproductive process,reproduction,fertilization,lysozyme activity,catalytic activity,hydrolase activity, acting on glycosyl bonds,hydrolase activity, hydrolyzing O-glycosyl compounds,hydrolase activity,single-organism process,biological_process,molecular_function	--	--
LNC_000308	XLOC_004537	-	0.171627	5.06447	0.053814	6.55629	0.0303331	0.176867	Novel_lncRNA	co_expression	ENSBTAG00000031802	SPATA16	spermatogenesis associated 16 [Source:HGNC Symbol;Acc:HGNC:29935]	GO:0019953,GO:0007283,GO:0048232,GO:0044702,GO:0007276,GO:0032504,GO:0005737,GO:0005622,GO:0048609,GO:0044424,GO:0043226,GO:0043229,GO:0022414,GO:0000003,GO:0044444,GO:0043227,GO:0043231,GO:0005794,GO:0044464,GO:0005623,GO:0005575,GO:0044699,GO:0032501,GO:0008150	sexual reproduction,spermatogenesis,male gamete generation,single organism reproductive process,gamete generation,multicellular organism reproduction,cytoplasm,intracellular,multicellular organismal reproductive process,intracellular part,organelle,intracellular organelle,reproductive process,reproduction,cytoplasmic part,membrane-bounded organelle,intracellular membrane-bounded organelle,Golgi a…	--	--
LNC_000308	XLOC_004537	-	0.171627	5.06447	0.053814	6.55629	0.0303331	0.176867	Novel_lncRNA	co_expression	ENSBTAG00000032353	CCDC63	coiled-coil domain containing 63 [Source:HGNC Symbol;Acc:HGNC:26669]	GO:0019953,GO:0007283,GO:0048232,GO:0044702,GO:0007276,GO:0032504,GO:0005622,GO:0048609,GO:0044424,GO:0043226,GO:0043229,GO:0022414,GO:0022412,GO:0048610,GO:0000003,GO:0043227,GO:0048515,GO:0007286,GO:0043231,GO:0006928,GO:0007281,GO:0070286,GO:0003341,GO:0071840,GO:0016043,GO:0043623,GO:0044085,GO:0006461,GO:0070271,GO:0065003,GO:0034622,GO:0071822,GO:0043933,GO:0009888,GO:0022607,GO:0005930,GO:…	sexual reproduction,spermatogenesis,male gamete generation,single organism reproductive process,gamete generation,multicellular organism reproduction,intracellular,multicellular organismal reproductive process,intracellular part,organelle,intracellular organelle,reproductive process,cellular process involved in reproduction in multicellular organism,cellular process involved in reproduction,repro…	--	--
LNC_000308	XLOC_004537	-	0.171627	5.06447	0.053814	6.55629	0.0303331	0.176867	Novel_lncRNA	co_expression	ENSBTAG00000008673	ICA1L	islet cell autoantigen 1 like [Source:HGNC Symbol;Acc:HGNC:14442]	GO:0097223,GO:0019953,GO:0007283,GO:0048232,GO:0044702,GO:0007276,GO:0032504,GO:0005737,GO:0001669,GO:0005622,GO:0048609,GO:0044424,GO:0043226,GO:0043229,GO:0022414,GO:0022412,GO:0048610,GO:0000003,GO:0044444,GO:0043227,GO:0048515,GO:0007286,GO:0043231,GO:0007281,GO:0031982,GO:0009888,GO:0030141,GO:0031988,GO:0044767,GO:0002064,GO:0032502,GO:0060429,GO:0048869,GO:0003006,GO:0031410,GO:0048856,GO:…	sperm part,sexual reproduction,spermatogenesis,male gamete generation,single organism reproductive process,gamete generation,multicellular organism reproduction,cytoplasm,acrosomal vesicle,intracellular,multicellular organismal reproductive process,intracellular part,organelle,intracellular organelle,reproductive process,cellular process involved in reproduction in multicellular organism,cellular…	--	--
LNC_000308	XLOC_004537	-	0.171627	5.06447	0.053814	6.55629	0.0303331	0.176867	Novel_lncRNA	co_expression	ENSBTAG00000046298	SYCE3	synaptonemal complex central element protein 3 [Source:HGNC Symbol;Acc:HGNC:35245]	GO:0019953,GO:0007283,GO:0048232,GO:0044702,GO:0007276,GO:0032504,GO:0005622,GO:0048609,GO:0044424,GO:0043226,GO:0043229,GO:0022414,GO:0048610,GO:0000003,GO:0043227,GO:0043231,GO:0071840,GO:0043228,GO:0043232,GO:0016043,GO:0044085,GO:0022607,GO:0044422,GO:0044446,GO:0007049,GO:0006996,GO:0000801,GO:0043065,GO:0005634,GO:0043068,GO:0010941,GO:0010942,GO:0042981,GO:0044464,GO:0043067,GO:0008219,GO:…	sexual reproduction,spermatogenesis,male gamete generation,single organism reproductive process,gamete generation,multicellular organism reproduction,intracellular,multicellular organismal reproductive process,intracellular part,organelle,intracellular organelle,reproductive process,cellular process involved in reproduction,reproduction,membrane-bounded organelle,intracellular membrane-bounded or…	--	--
LNC_000308	XLOC_004537	-	0.171627	5.06447	0.053814	6.55629	0.0303331	0.176867	Novel_lncRNA	co_expression	ENSBTAG00000018601	LYZL4	lysozyme like 4 [Source:HGNC Symbol;Acc:HGNC:28387]	GO:0097223,GO:0019953,GO:0044702,GO:0005737,GO:0001669,GO:0005622,GO:0044424,GO:0043226,GO:0043229,GO:0031514,GO:0022414,GO:0005929,GO:0000003,GO:0044444,GO:0043227,GO:0036126,GO:0043231,GO:0009566,GO:0031982,GO:0030141,GO:0031988,GO:0042995,GO:0031410,GO:0016023,GO:0003796,GO:0003824,GO:0005634,GO:0016798,GO:0044464,GO:0005623,GO:0044421,GO:0004553,GO:0005576,GO:0016787,GO:0005575,GO:0005615,GO:…	sperm part,sexual reproduction,single organism reproductive process,cytoplasm,acrosomal vesicle,intracellular,intracellular part,organelle,intracellular organelle,motile cilium,reproductive process,cilium,reproduction,cytoplasmic part,membrane-bounded organelle,sperm flagellum,intracellular membrane-bounded organelle,fertilization,vesicle,secretory granule,membrane-bounded vesicle,cell projection…	--	--
LNC_000308	XLOC_004537	-	0.171627	5.06447	0.053814	6.55629	0.0303331	0.176867	Novel_lncRNA	co_expression	ENSBTAG00000019849	CABS1	calcium binding protein, spermatid associated 1 [Source:HGNC Symbol;Acc:HGNC:30710]	GO:0019953,GO:0007283,GO:0048232,GO:0044702,GO:0007276,GO:0032504,GO:0005737,GO:0005622,GO:0048609,GO:0044424,GO:0043226,GO:0043229,GO:0031514,GO:0022414,GO:0005929,GO:0000003,GO:0044444,GO:0043227,GO:0043231,GO:0044422,GO:0042995,GO:0044446,GO:0043167,GO:0005509,GO:0031967,GO:0031975,GO:0031090,GO:0046872,GO:0005740,GO:0043169,GO:0005739,GO:0044429,GO:0031966,GO:0005743,GO:0044464,GO:0005623,GO:…	sexual reproduction,spermatogenesis,male gamete generation,single organism reproductive process,gamete generation,multicellular organism reproduction,cytoplasm,intracellular,multicellular organismal reproductive process,intracellular part,organelle,intracellular organelle,motile cilium,reproductive process,cilium,reproduction,cytoplasmic part,membrane-bounded organelle,intracellular membrane-boun…	--	--
LNC_000308	XLOC_004537	-	0.171627	5.06447	0.053814	6.55629	0.0303331	0.176867	Novel_lncRNA	co_expression	ENSBTAG00000009408	ADAM2	disintegrin and metalloproteinase domain-containing protein 2 precursor [Source:RefSeq peptide;Acc:NP_776653]	GO:0019953,GO:0044702,GO:0022414,GO:0000003,GO:0009566,GO:0007338,GO:0004222,GO:0008237,GO:0007155,GO:0022610,GO:0009986,GO:0003824,GO:0019538,GO:0009416,GO:0044464,GO:0008542,GO:0007632,GO:0005623,GO:0008306,GO:0009314,GO:0050890,GO:0044704,GO:0043170,GO:0016787,GO:0007611,GO:0005575,GO:0007612,GO:0008233,GO:0006508,GO:0071704,GO:0019098,GO:0008152,GO:0070011,GO:0044238,GO:0007610,GO:0004175,GO:…	sexual reproduction,single organism reproductive process,reproductive process,reproduction,fertilization,single fertilization,metalloendopeptidase activity,metallopeptidase activity,cell adhesion,biological adhesion,cell surface,catalytic activity,protein metabolic process,response to light stimulus,cell part,visual learning,visual behavior,cell,associative learning,response to radiation,cognitio…	--	--
LNC_000308	XLOC_004537	-	0.171627	5.06447	0.053814	6.55629	0.0303331	0.176867	Novel_lncRNA	co_expression	ENSBTAG00000018991	TSGA10	testis specific 10 [Source:HGNC Symbol;Acc:HGNC:14927]	GO:0019953,GO:0007283,GO:0048232,GO:0044702,GO:0007276,GO:0032504,GO:0005737,GO:0005622,GO:0048609,GO:0044424,GO:0043226,GO:0043229,GO:0031514,GO:0022414,GO:0005929,GO:0000003,GO:0043227,GO:0043231,GO:0071840,GO:0016043,GO:0044085,GO:0022607,GO:0042995,GO:0030030,GO:0044464,GO:0005623,GO:0030031,GO:0005575,GO:0043005,GO:0097458,GO:0044699,GO:0032501,GO:0044763,GO:0009987,GO:0008150	sexual reproduction,spermatogenesis,male gamete generation,single organism reproductive process,gamete generation,multicellular organism reproduction,cytoplasm,intracellular,multicellular organismal reproductive process,intracellular part,organelle,intracellular organelle,motile cilium,reproductive process,cilium,reproduction,membrane-bounded organelle,intracellular membrane-bounded organelle,cel…	--	--
LNC_000308	XLOC_004537	-	0.171627	5.06447	0.053814	6.55629	0.0303331	0.176867	Novel_lncRNA	co_expression	ENSBTAG00000030523	--	--	GO:0019953,GO:0044702,GO:0022414,GO:0048610,GO:0000003,GO:0009566,GO:0007338,GO:0035036,GO:0007339,GO:0009988,GO:0008037,GO:0005576,GO:0005575,GO:0044699,GO:0032501,GO:0044763,GO:0009987,GO:0008150,GO:0044707	sexual reproduction,single organism reproductive process,reproductive process,cellular process involved in reproduction,reproduction,fertilization,single fertilization,sperm-egg recognition,binding of sperm to zona pellucida,cell-cell recognition,cell recognition,extracellular region,cellular_component,single-organism process,multicellular organismal process,single-organism cellular process,cellu…	--	--
LNC_000308	XLOC_004537	-	0.171627	5.06447	0.053814	6.55629	0.0303331	0.176867	Novel_lncRNA	co_expression	ENSBTAG00000035072	SYCE1	synaptonemal complex central element protein 1 [Source:HGNC Symbol;Acc:HGNC:28852]	GO:0005622,GO:0044424,GO:0043226,GO:0043229,GO:0048610,GO:0000003,GO:0043227,GO:0043231,GO:0071840,GO:0043228,GO:0043232,GO:0016043,GO:0044085,GO:0022607,GO:0044422,GO:0044446,GO:0007049,GO:0006996,GO:0003824,GO:0000801,GO:0005634,GO:0044464,GO:0005623,GO:0022402,GO:0007130,GO:0051301,GO:0070193,GO:0007129,GO:0005694,GO:0005575,GO:0051321,GO:0031974,GO:0044427,GO:0070013,GO:0043233,GO:0007127,GO:…	intracellular,intracellular part,organelle,intracellular organelle,cellular process involved in reproduction,reproduction,membrane-bounded organelle,intracellular membrane-bounded organelle,cellular component organization or biogenesis,non-membrane-bounded organelle,intracellular non-membrane-bounded organelle,cellular component organization,cellular component biogenesis,cellular component assemb…	--	--
LNC_000308	XLOC_004537	-	0.171627	5.06447	0.053814	6.55629	0.0303331	0.176867	Novel_lncRNA	co_expression	ENSBTAG00000011106	PACRG	parkin coregulated [Source:HGNC Symbol;Acc:HGNC:19152]	GO:0097223,GO:0019953,GO:0007283,GO:0048232,GO:0044702,GO:0007276,GO:0032504,GO:0005737,GO:0005622,GO:0048609,GO:0044424,GO:0043226,GO:0043229,GO:0031514,GO:0022414,GO:0022412,GO:0005929,GO:0048610,GO:0000003,GO:0044444,GO:0043227,GO:0036126,GO:0048515,GO:0007286,GO:0043231,GO:0007281,GO:0044441,GO:0031982,GO:0009888,GO:0044767,GO:0002064,GO:0044422,GO:0032502,GO:0042995,GO:0060429,GO:0048869,GO:…	sperm part,sexual reproduction,spermatogenesis,male gamete generation,single organism reproductive process,gamete generation,multicellular organism reproduction,cytoplasm,intracellular,multicellular organismal reproductive process,intracellular part,organelle,intracellular organelle,motile cilium,reproductive process,cellular process involved in reproduction in multicellular organism,cilium,cellu…	--	--
LNC_000308	XLOC_004537	-	0.171627	5.06447	0.053814	6.55629	0.0303331	0.176867	Novel_lncRNA	co_expression	ENSBTAG00000012601	TEKT4	Tektin-4 [Source:UniProtKB/Swiss-Prot;Acc:Q2TA38]	GO:0097223,GO:0005737,GO:0005622,GO:0044424,GO:0043226,GO:0043229,GO:0031514,GO:0005929,GO:0015630,GO:0043227,GO:0036126,GO:0043231,GO:0006928,GO:0003341,GO:0005856,GO:0048870,GO:0051674,GO:0009653,GO:0071840,GO:0030317,GO:0043228,GO:0043232,GO:0040011,GO:0016043,GO:0044430,GO:0044767,GO:0044422,GO:0032502,GO:0042995,GO:0032989,GO:0000902,GO:0048869,GO:0044446,GO:0007018,GO:0048856,GO:0001539,GO:…	sperm part,cytoplasm,intracellular,intracellular part,organelle,intracellular organelle,motile cilium,cilium,microtubule cytoskeleton,membrane-bounded organelle,sperm flagellum,intracellular membrane-bounded organelle,cellular component movement,cilium movement,cytoskeleton,cell motility,localization of cell,anatomical structure morphogenesis,cellular component organization or biogenesis,sperm mo…	--	--
LNC_000308	XLOC_004537	-	0.171627	5.06447	0.053814	6.55629	0.0303331	0.176867	Novel_lncRNA	co_expression	ENSBTAG00000011459	KLHL10	kelch like family member 10 [Source:HGNC Symbol;Acc:HGNC:18829]	GO:0019953,GO:0007283,GO:0048232,GO:0044702,GO:0007276,GO:0032504,GO:0005737,GO:0005622,GO:0048609,GO:0044424,GO:0022414,GO:0022412,GO:0048610,GO:0000003,GO:0048515,GO:0007286,GO:0009566,GO:0007281,GO:0009653,GO:0071840,GO:0016043,GO:0009888,GO:0044767,GO:0002064,GO:0032502,GO:0032989,GO:0000902,GO:0060429,GO:0048869,GO:0003006,GO:0048856,GO:0008584,GO:0030855,GO:0009887,GO:0046546,GO:0046661,GO:…	sexual reproduction,spermatogenesis,male gamete generation,single organism reproductive process,gamete generation,multicellular organism reproduction,cytoplasm,intracellular,multicellular organismal reproductive process,intracellular part,reproductive process,cellular process involved in reproduction in multicellular organism,cellular process involved in reproduction,reproduction,spermatid differ…	--	--
LNC_000308	XLOC_004537	-	0.171627	5.06447	0.053814	6.55629	0.0303331	0.176867	Novel_lncRNA	co_expression	ENSBTAG00000013734	ATP6V1E2	ATPase H+ transporting V1 subunit E2 [Source:HGNC Symbol;Acc:HGNC:18125]	GO:0097223,GO:0005737,GO:0001669,GO:0005622,GO:0044424,GO:0043226,GO:0043229,GO:0044444,GO:0043227,GO:0043231,GO:0031982,GO:0030141,GO:0031988,GO:0031410,GO:0016023,GO:0003824,GO:0015078,GO:0044464,GO:0005623,GO:0042623,GO:0051179,GO:0008553,GO:0016887,GO:0016787,GO:0043492,GO:0015662,GO:0046961,GO:0005575,GO:0015399,GO:0015405,GO:0006818,GO:0044769,GO:0032991,GO:0042626,GO:0033178,GO:0015992,GO:…	sperm part,cytoplasm,acrosomal vesicle,intracellular,intracellular part,organelle,intracellular organelle,cytoplasmic part,membrane-bounded organelle,intracellular membrane-bounded organelle,vesicle,secretory granule,membrane-bounded vesicle,cytoplasmic vesicle,cytoplasmic membrane-bounded vesicle,catalytic activity,hydrogen ion transmembrane transporter activity,cell part,cell,ATPase activity, c…	bta01100,bta05323,bta04966,bta00190,bta04145,bta04721	Metabolic pathways,Rheumatoid arthritis,Collecting duct acid secretion,Oxidative phosphorylation,Phagosome,Synaptic vesicle cycle
LNC_000308	XLOC_004537	-	0.171627	5.06447	0.053814	6.55629	0.0303331	0.176867	Novel_lncRNA	co_expression	ENSBTAG00000009663	YBX3	Y-box binding protein 3 [Source:HGNC Symbol;Acc:HGNC:2428]	GO:0019953,GO:0007283,GO:0048232,GO:0044702,GO:0007276,GO:0032504,GO:0005737,GO:0005622,GO:0048609,GO:0044424,GO:0043226,GO:0043229,GO:0022414,GO:0000003,GO:0044444,GO:0043227,GO:0043231,GO:0009566,GO:0009888,GO:0044767,GO:0032502,GO:0003006,GO:0043009,GO:0048856,GO:0009790,GO:0009792,GO:0005829,GO:0050793,GO:0008584,GO:2000026,GO:0005844,GO:0061061,GO:0030529,GO:0046546,GO:0046661,GO:0060538,GO:…	sexual reproduction,spermatogenesis,male gamete generation,single organism reproductive process,gamete generation,multicellular organism reproduction,cytoplasm,intracellular,multicellular organismal reproductive process,intracellular part,organelle,intracellular organelle,reproductive process,reproduction,cytoplasmic part,membrane-bounded organelle,intracellular membrane-bounded organelle,fertili…	bta04530	Tight junction
LNC_000308	XLOC_004537	-	0.171627	5.06447	0.053814	6.55629	0.0303331	0.176867	Novel_lncRNA	co_expression	ENSBTAG00000020105	--	--	GO:0070293,GO:0070295,GO:0003097,GO:0003014,GO:0015793,GO:0003091,GO:0008643,GO:0015791,GO:0042044,GO:0006833,GO:0051179,GO:0050878,GO:0005575,GO:0071702,GO:0048878,GO:0042592,GO:0065008,GO:0044765,GO:0050891,GO:0051234,GO:0030104,GO:0006810,GO:0015850,GO:0005215,GO:0044699,GO:0032501,GO:0016020,GO:0044425,GO:0008150,GO:0031224,GO:0044707,GO:0016021,GO:0065007,GO:0003674,GO:0003008	renal absorption,renal water absorption,renal water transport,renal system process,glycerol transport,renal water homeostasis,carbohydrate transport,polyol transport,fluid transport,water transport,localization,regulation of body fluid levels,cellular_component,organic substance transport,chemical homeostasis,homeostatic process,regulation of biological quality,single-organism transport,multicell…	bta03320	PPAR signaling pathway
LNC_000308	XLOC_004537	-	0.171627	5.06447	0.053814	6.55629	0.0303331	0.176867	Novel_lncRNA	co_expression	ENSBTAG00000005994	SPESP1	sperm equatorial segment protein 1 [Source:HGNC Symbol;Acc:HGNC:15570]	GO:0097223,GO:0019953,GO:0044702,GO:0032504,GO:0005737,GO:0001669,GO:0005622,GO:0044424,GO:0043226,GO:0043229,GO:0022414,GO:0022412,GO:0048610,GO:0000003,GO:0044444,GO:0043227,GO:0043231,GO:0009566,GO:0007338,GO:0045026,GO:0007342,GO:0071840,GO:0016043,GO:0007340,GO:0031982,GO:0030141,GO:0031988,GO:0032502,GO:0017156,GO:0031410,GO:0016044,GO:0061024,GO:0016023,GO:0006944,GO:0061025,GO:0007275,GO:…	sperm part,sexual reproduction,single organism reproductive process,multicellular organism reproduction,cytoplasm,acrosomal vesicle,intracellular,intracellular part,organelle,intracellular organelle,reproductive process,cellular process involved in reproduction in multicellular organism,cellular process involved in reproduction,reproduction,cytoplasmic part,membrane-bounded organelle,intracellula…	--	--
LNC_000308	XLOC_004537	-	0.171627	5.06447	0.053814	6.55629	0.0303331	0.176867	Novel_lncRNA	co_expression	ENSBTAG00000020253	SPEM1	spermatid maturation 1 [Source:HGNC Symbol;Acc:HGNC:32429]	GO:0019953,GO:0007283,GO:0048232,GO:0044702,GO:0007276,GO:0032504,GO:0005737,GO:0005622,GO:0048609,GO:0044424,GO:0022414,GO:0022412,GO:0048610,GO:0000003,GO:0048515,GO:0007286,GO:0006928,GO:0007281,GO:0048646,GO:0048870,GO:0051674,GO:0009653,GO:0030317,GO:0040011,GO:0009888,GO:0044767,GO:0002064,GO:0032502,GO:0060429,GO:0048869,GO:0003006,GO:0048856,GO:0030855,GO:0048468,GO:0030154,GO:0007291,GO:…	sexual reproduction,spermatogenesis,male gamete generation,single organism reproductive process,gamete generation,multicellular organism reproduction,cytoplasm,intracellular,multicellular organismal reproductive process,intracellular part,reproductive process,cellular process involved in reproduction in multicellular organism,cellular process involved in reproduction,reproduction,spermatid differ…	--	--
LNC_000308	XLOC_004537	-	0.171627	5.06447	0.053814	6.55629	0.0303331	0.176867	Novel_lncRNA	co_expression	ENSBTAG00000011621	IZUMO1	izumo sperm-egg fusion 1 [Source:HGNC Symbol;Acc:HGNC:28539]	GO:0097223,GO:0019953,GO:0044702,GO:0032504,GO:0005737,GO:0001669,GO:0005622,GO:0044424,GO:0043226,GO:0043229,GO:0022414,GO:0022412,GO:0048610,GO:0000003,GO:0044444,GO:0043227,GO:0043231,GO:0009566,GO:0007338,GO:0045026,GO:0007342,GO:0071840,GO:0016043,GO:0035036,GO:0031982,GO:0030141,GO:0031988,GO:0044422,GO:0009988,GO:0007155,GO:0022610,GO:0044446,GO:0031410,GO:0016044,GO:0061024,GO:0016023,GO:…	sperm part,sexual reproduction,single organism reproductive process,multicellular organism reproduction,cytoplasm,acrosomal vesicle,intracellular,intracellular part,organelle,intracellular organelle,reproductive process,cellular process involved in reproduction in multicellular organism,cellular process involved in reproduction,reproduction,cytoplasmic part,membrane-bounded organelle,intracellula…	--	--
LNC_000308	XLOC_004537	-	0.171627	5.06447	0.053814	6.55629	0.0303331	0.176867	Novel_lncRNA	co_expression	ENSBTAG00000002305	PCSK4	proprotein convertase subtilisin/kexin type 4 [Source:HGNC Symbol;Acc:HGNC:8746]	GO:0097223,GO:0019953,GO:0007283,GO:0048232,GO:0044702,GO:0007276,GO:0032504,GO:0005737,GO:0001669,GO:0005622,GO:0048609,GO:0044424,GO:0043226,GO:0043229,GO:0022414,GO:0022412,GO:0048610,GO:0000003,GO:0044444,GO:0043227,GO:0048515,GO:0007286,GO:0043231,GO:0009566,GO:0007338,GO:0007281,GO:0035036,GO:0007340,GO:0031982,GO:0009888,GO:0007339,GO:0030141,GO:0031988,GO:0044767,GO:0002064,GO:0044422,GO:…	sperm part,sexual reproduction,spermatogenesis,male gamete generation,single organism reproductive process,gamete generation,multicellular organism reproduction,cytoplasm,acrosomal vesicle,intracellular,multicellular organismal reproductive process,intracellular part,organelle,intracellular organelle,reproductive process,cellular process involved in reproduction in multicellular organism,cellular…	--	--
LNC_000308	XLOC_004537	-	0.171627	5.06447	0.053814	6.55629	0.0303331	0.176867	Novel_lncRNA	co_expression	ENSBTAG00000021284	RSPH1	radial spoke head 1 homolog [Source:HGNC Symbol;Acc:HGNC:12371]	GO:0097223,GO:0019953,GO:0007283,GO:0048232,GO:0044702,GO:0007276,GO:0032504,GO:0005737,GO:0005622,GO:0048609,GO:0044424,GO:0043226,GO:0043229,GO:0031514,GO:0022414,GO:0022412,GO:0005929,GO:0048610,GO:0000003,GO:0044444,GO:0015630,GO:0043227,GO:0036126,GO:0048515,GO:0007286,GO:0043231,GO:0007281,GO:0005856,GO:0071840,GO:0043228,GO:0043232,GO:0016043,GO:0044430,GO:0044085,GO:0009888,GO:0022607,GO:…	sperm part,sexual reproduction,spermatogenesis,male gamete generation,single organism reproductive process,gamete generation,multicellular organism reproduction,cytoplasm,intracellular,multicellular organismal reproductive process,intracellular part,organelle,intracellular organelle,motile cilium,reproductive process,cellular process involved in reproduction in multicellular organism,cilium,cellu…	--	--
LNC_000308	XLOC_004537	-	0.171627	5.06447	0.053814	6.55629	0.0303331	0.176867	Novel_lncRNA	co_expression	ENSBTAG00000021066	CAPN11	calpain 11 [Source:HGNC Symbol;Acc:HGNC:1478]	GO:0097223,GO:0005737,GO:0001669,GO:0005622,GO:0044424,GO:0043226,GO:0043229,GO:0044444,GO:0043227,GO:0043231,GO:0031982,GO:0030141,GO:0031988,GO:0031410,GO:0016023,GO:0043167,GO:0005509,GO:0046872,GO:0043169,GO:0003824,GO:0019538,GO:0044464,GO:0005623,GO:0005488,GO:0043170,GO:0004198,GO:0016787,GO:0005575,GO:0008233,GO:0006508,GO:0071704,GO:0008152,GO:0070011,GO:0044238,GO:0004197,GO:0004175,GO:…	sperm part,cytoplasm,acrosomal vesicle,intracellular,intracellular part,organelle,intracellular organelle,cytoplasmic part,membrane-bounded organelle,intracellular membrane-bounded organelle,vesicle,secretory granule,membrane-bounded vesicle,cytoplasmic vesicle,cytoplasmic membrane-bounded vesicle,ion binding,calcium ion binding,metal ion binding,cation binding,catalytic activity,protein metaboli…	--	--
LNC_000308	XLOC_004537	-	0.171627	5.06447	0.053814	6.55629	0.0303331	0.176867	Novel_lncRNA	co_expression	ENSBTAG00000007231	SPATA9	spermatogenesis associated 9 [Source:HGNC Symbol;Acc:HGNC:22988]	GO:0019953,GO:0007283,GO:0048232,GO:0044702,GO:0007276,GO:0032504,GO:0048609,GO:0022414,GO:0000003,GO:0032502,GO:0048869,GO:0030154,GO:0007275,GO:0005575,GO:0044699,GO:0032501,GO:0044763,GO:0016020,GO:0009987,GO:0044425,GO:0008150,GO:0031224,GO:0044707,GO:0016021	sexual reproduction,spermatogenesis,male gamete generation,single organism reproductive process,gamete generation,multicellular organism reproduction,multicellular organismal reproductive process,reproductive process,reproduction,developmental process,cellular developmental process,cell differentiation,multicellular organismal development,cellular_component,single-organism process,multicellular o…	--	--
LNC_000308	XLOC_004537	-	0.171627	5.06447	0.053814	6.55629	0.0303331	0.176867	Novel_lncRNA	co_expression	ENSBTAG00000034246	ACRBP	acrosin binding protein [Source:HGNC Symbol;Acc:HGNC:17195]	GO:0097223,GO:0019953,GO:0007283,GO:0048232,GO:0044702,GO:0007276,GO:0032504,GO:0005737,GO:0001669,GO:0005622,GO:0048609,GO:0044424,GO:0043226,GO:0043229,GO:0022414,GO:0022412,GO:0048610,GO:0000003,GO:0044444,GO:0043227,GO:0048515,GO:0007286,GO:0043231,GO:0007281,GO:0031982,GO:0009888,GO:0030141,GO:0031988,GO:0044767,GO:0002064,GO:0032502,GO:0060429,GO:0048869,GO:0003006,GO:0031410,GO:0048856,GO:…	sperm part,sexual reproduction,spermatogenesis,male gamete generation,single organism reproductive process,gamete generation,multicellular organism reproduction,cytoplasm,acrosomal vesicle,intracellular,multicellular organismal reproductive process,intracellular part,organelle,intracellular organelle,reproductive process,cellular process involved in reproduction in multicellular organism,cellular…	--	--
LNC_000308	XLOC_004537	-	0.171627	5.06447	0.053814	6.55629	0.0303331	0.176867	Novel_lncRNA	co_expression	ENSBTAG00000001020	AKAP3	Bos taurus A kinase (PRKA) anchor protein 3 (AKAP3), mRNA. [Source:RefSeq mRNA;Acc:NM_001101039]	GO:0097223,GO:0005737,GO:0001669,GO:0005622,GO:0044424,GO:0043226,GO:0043229,GO:0031514,GO:0005929,GO:0044444,GO:0043227,GO:0036126,GO:0043231,GO:0044441,GO:0007167,GO:0031982,GO:0030141,GO:0031988,GO:0044422,GO:0035686,GO:0042995,GO:0044446,GO:0031410,GO:0097228,GO:0044463,GO:0016023,GO:0005515,GO:0005634,GO:0044464,GO:0007178,GO:0005623,GO:0051018,GO:0005488,GO:0051179,GO:0008104,GO:0005575,GO:…	sperm part,cytoplasm,acrosomal vesicle,intracellular,intracellular part,organelle,intracellular organelle,motile cilium,cilium,cytoplasmic part,membrane-bounded organelle,sperm flagellum,intracellular membrane-bounded organelle,cilium part,enzyme linked receptor protein signaling pathway,vesicle,secretory granule,membrane-bounded vesicle,organelle part,sperm fibrous sheath,cell projection,intrace…	--	--
LNC_000308	XLOC_004537	-	0.171627	5.06447	0.053814	6.55629	0.0303331	0.176867	Novel_lncRNA	co_expression	ENSBTAG00000019179	TSKS	testis specific serine kinase substrate [Source:HGNC Symbol;Acc:HGNC:30719]	GO:0097223,GO:0005737,GO:0001669,GO:0005622,GO:0044424,GO:0043226,GO:0043229,GO:0044444,GO:0015630,GO:0043227,GO:0043231,GO:0005856,GO:0043228,GO:0043232,GO:0044430,GO:0005815,GO:0031982,GO:0030141,GO:0005813,GO:0031988,GO:0044422,GO:0044446,GO:0044450,GO:0031410,GO:0005814,GO:0035303,GO:0016023,GO:0016311,GO:0006793,GO:0006796,GO:0010921,GO:0019899,GO:0005515,GO:0044464,GO:0010923,GO:0005623,GO:…	sperm part,cytoplasm,acrosomal vesicle,intracellular,intracellular part,organelle,intracellular organelle,cytoplasmic part,microtubule cytoskeleton,membrane-bounded organelle,intracellular membrane-bounded organelle,cytoskeleton,non-membrane-bounded organelle,intracellular non-membrane-bounded organelle,cytoskeletal part,microtubule organizing center,vesicle,secretory granule,centrosome,membrane-…	--	--
LNC_000308	XLOC_004537	-	0.171627	5.06447	0.053814	6.55629	0.0303331	0.176867	Novel_lncRNA	co_expression	ENSBTAG00000039485	MEIOC	meiosis specific with coiled-coil domain [Source:HGNC Symbol;Acc:HGNC:26670]	GO:0019953,GO:0007283,GO:0048232,GO:0044702,GO:0007276,GO:0032504,GO:0005737,GO:0005622,GO:0048609,GO:0044424,GO:0022414,GO:0022412,GO:0048610,GO:0000003,GO:0007281,GO:0071840,GO:0016043,GO:0044085,GO:0022607,GO:0044767,GO:0032502,GO:0048869,GO:0003006,GO:0048856,GO:0007049,GO:0006996,GO:0048468,GO:0030154,GO:0043489,GO:0048255,GO:0044464,GO:0007059,GO:0005623,GO:0006259,GO:0006281,GO:0022402,GO:…	sexual reproduction,spermatogenesis,male gamete generation,single organism reproductive process,gamete generation,multicellular organism reproduction,cytoplasm,intracellular,multicellular organismal reproductive process,intracellular part,reproductive process,cellular process involved in reproduction in multicellular organism,cellular process involved in reproduction,reproduction,germ cell develo…	--	--
LNC_000308	XLOC_004537	-	0.171627	5.06447	0.053814	6.55629	0.0303331	0.176867	Novel_lncRNA	co_expression	ENSBTAG00000021493	PRM1	Sperm protamine P1 [Source:UniProtKB/Swiss-Prot;Acc:P02318]	GO:0019953,GO:0007283,GO:0048232,GO:0044702,GO:0007276,GO:0032504,GO:0005622,GO:0048609,GO:0044424,GO:0043226,GO:0043229,GO:0022414,GO:0000003,GO:0043227,GO:0043231,GO:0071840,GO:0043228,GO:0043232,GO:0016043,GO:0044422,GO:0032502,GO:0048869,GO:0044446,GO:0000786,GO:0006996,GO:0030154,GO:0005634,GO:0007275,GO:0044464,GO:0005623,GO:0032993,GO:0000785,GO:0006259,GO:0005488,GO:0043170,GO:0005694,GO:…	sexual reproduction,spermatogenesis,male gamete generation,single organism reproductive process,gamete generation,multicellular organism reproduction,intracellular,multicellular organismal reproductive process,intracellular part,organelle,intracellular organelle,reproductive process,reproduction,membrane-bounded organelle,intracellular membrane-bounded organelle,cellular component organization or…	--	--
LNC_000308	XLOC_004537	-	0.171627	5.06447	0.053814	6.55629	0.0303331	0.176867	Novel_lncRNA	co_expression	ENSBTAG00000016213	SYCE2	synaptonemal complex central element protein 2 [Source:HGNC Symbol;Acc:HGNC:27411]	GO:0005622,GO:0044424,GO:0043226,GO:0043229,GO:0048610,GO:0000003,GO:0043227,GO:0043231,GO:0071840,GO:0043228,GO:0043232,GO:0016043,GO:0044085,GO:0022607,GO:0044422,GO:0044446,GO:0007049,GO:0006996,GO:0000801,GO:0005634,GO:0044464,GO:0005623,GO:0022402,GO:0007130,GO:0070193,GO:0007129,GO:0005694,GO:0005575,GO:0051321,GO:0031974,GO:0044427,GO:0070013,GO:0043233,GO:0007127,GO:0000228,GO:0031981,GO:…	intracellular,intracellular part,organelle,intracellular organelle,cellular process involved in reproduction,reproduction,membrane-bounded organelle,intracellular membrane-bounded organelle,cellular component organization or biogenesis,non-membrane-bounded organelle,intracellular non-membrane-bounded organelle,cellular component organization,cellular component biogenesis,cellular component assemb…	--	--
LNC_000308	XLOC_004537	-	0.171627	5.06447	0.053814	6.55629	0.0303331	0.176867	Novel_lncRNA	co_expression	ENSBTAG00000007437	TEKT1	tektin 1 [Source:HGNC Symbol;Acc:HGNC:15534]	GO:0097223,GO:0005737,GO:0005622,GO:0044424,GO:0043226,GO:0043229,GO:0031514,GO:0005929,GO:0015630,GO:0043227,GO:0036126,GO:0043231,GO:0006928,GO:0003341,GO:0005856,GO:0048870,GO:0051674,GO:0009653,GO:0071840,GO:0030317,GO:0043228,GO:0043232,GO:0040011,GO:0016043,GO:0044430,GO:0044767,GO:0044422,GO:0032502,GO:0042995,GO:0032989,GO:0000902,GO:0048869,GO:0044446,GO:0007018,GO:0048856,GO:0001539,GO:…	sperm part,cytoplasm,intracellular,intracellular part,organelle,intracellular organelle,motile cilium,cilium,microtubule cytoskeleton,membrane-bounded organelle,sperm flagellum,intracellular membrane-bounded organelle,cellular component movement,cilium movement,cytoskeleton,cell motility,localization of cell,anatomical structure morphogenesis,cellular component organization or biogenesis,sperm mo…	--	--
LNC_000308	XLOC_004537	-	0.171627	5.06447	0.053814	6.55629	0.0303331	0.176867	Novel_lncRNA	co_expression	ENSBTAG00000006947	--	--	GO:0097223,GO:0019953,GO:0007283,GO:0048232,GO:0044702,GO:0007276,GO:0032504,GO:0005737,GO:0005622,GO:0048609,GO:0044424,GO:0043226,GO:0043229,GO:0031514,GO:0022414,GO:0022412,GO:0005929,GO:0048610,GO:0000003,GO:0043227,GO:0036126,GO:0048515,GO:0007286,GO:0043231,GO:0006928,GO:0007281,GO:0048870,GO:0051674,GO:0071840,GO:0030317,GO:0044441,GO:0040011,GO:0016043,GO:0009888,GO:0044767,GO:0002064,GO:…	sperm part,sexual reproduction,spermatogenesis,male gamete generation,single organism reproductive process,gamete generation,multicellular organism reproduction,cytoplasm,intracellular,multicellular organismal reproductive process,intracellular part,organelle,intracellular organelle,motile cilium,reproductive process,cellular process involved in reproduction in multicellular organism,cilium,cellu…	--	--
LNC_000308	XLOC_004537	-	0.171627	5.06447	0.053814	6.55629	0.0303331	0.176867	Novel_lncRNA	co_expression	ENSBTAG00000013051	PRM3	Protamine-3 [Source:UniProtKB/Swiss-Prot;Acc:Q32PA2]	GO:0019953,GO:0007283,GO:0048232,GO:0044702,GO:0007276,GO:0032504,GO:0005737,GO:0005622,GO:0048609,GO:0044424,GO:0043226,GO:0043229,GO:0022414,GO:0000003,GO:0043227,GO:0043231,GO:0006928,GO:0048870,GO:0051674,GO:0071840,GO:0030317,GO:0043228,GO:0043232,GO:0040011,GO:0016043,GO:0044422,GO:0032502,GO:0048869,GO:0044446,GO:0000786,GO:0006996,GO:0030154,GO:0005634,GO:0007275,GO:0044464,GO:0005623,GO:…	sexual reproduction,spermatogenesis,male gamete generation,single organism reproductive process,gamete generation,multicellular organism reproduction,cytoplasm,intracellular,multicellular organismal reproductive process,intracellular part,organelle,intracellular organelle,reproductive process,reproduction,membrane-bounded organelle,intracellular membrane-bounded organelle,cellular component movem…	--	--
LNC_000308	XLOC_004537	-	0.171627	5.06447	0.053814	6.55629	0.0303331	0.176867	Novel_lncRNA	co_expression	ENSBTAG00000019003	Tnp1	Spermatid nuclear transition protein 1 [Source:UniProtKB/Swiss-Prot;Acc:P17305]	GO:0019953,GO:0007283,GO:0048232,GO:0044702,GO:0007276,GO:0032504,GO:0005622,GO:0048609,GO:0044424,GO:0043226,GO:0043229,GO:0022414,GO:0022412,GO:0048610,GO:0000003,GO:0043227,GO:0048515,GO:0007286,GO:0043231,GO:0006928,GO:0007281,GO:0048870,GO:0051674,GO:0071840,GO:0030317,GO:0043228,GO:0043232,GO:0040011,GO:0016043,GO:0043933,GO:0009888,GO:0044767,GO:0002064,GO:0044422,GO:0032502,GO:0060429,GO:…	sexual reproduction,spermatogenesis,male gamete generation,single organism reproductive process,gamete generation,multicellular organism reproduction,intracellular,multicellular organismal reproductive process,intracellular part,organelle,intracellular organelle,reproductive process,cellular process involved in reproduction in multicellular organism,cellular process involved in reproduction,repro…	--	--
LNC_000308	XLOC_004537	-	0.171627	5.06447	0.053814	6.55629	0.0303331	0.176867	Novel_lncRNA	co_expression	ENSBTAG00000000301	--	--	GO:0005737,GO:0005622,GO:0044424,GO:0043226,GO:0043229,GO:0044444,GO:0043227,GO:0043231,GO:0016740,GO:0016301,GO:0016310,GO:0016773,GO:0016772,GO:0006793,GO:0006796,GO:0004370,GO:0046167,GO:1901135,GO:0005975,GO:0003824,GO:0005739,GO:0044281,GO:0006071,GO:0044710,GO:0044464,GO:0019400,GO:0046486,GO:0006639,GO:1901137,GO:0019637,GO:0005623,GO:0006638,GO:0006641,GO:0006072,GO:0090407,GO:0044262,GO:…	cytoplasm,intracellular,intracellular part,organelle,intracellular organelle,cytoplasmic part,membrane-bounded organelle,intracellular membrane-bounded organelle,transferase activity,kinase activity,phosphorylation,phosphotransferase activity, alcohol group as acceptor,transferase activity, transferring phosphorus-containing groups,phosphorus metabolic process,phosphate-containing compound metabo…	bta01100,bta00561,bta03320	Metabolic pathways,Glycerolipid metabolism,PPAR signaling pathway
LNC_000308	XLOC_004537	-	0.171627	5.06447	0.053814	6.55629	0.0303331	0.176867	Novel_lncRNA	co_expression	ENSBTAG00000005954	TERB2	uncharacterized protein C15orf43 homolog [Source:RefSeq peptide;Acc:NP_001070546]	GO:0005622,GO:0044424,GO:0043226,GO:0043229,GO:0048610,GO:0000003,GO:0043227,GO:0043231,GO:0071840,GO:0043228,GO:0043232,GO:0016043,GO:0044422,GO:0044446,GO:0012505,GO:0031967,GO:0031975,GO:0031090,GO:0007049,GO:0006996,GO:0005634,GO:0044464,GO:0005635,GO:0005623,GO:0019866,GO:0031965,GO:0070197,GO:0097240,GO:0022402,GO:0051179,GO:0000784,GO:0051641,GO:0007129,GO:0005694,GO:0005575,GO:0051321,GO:…	intracellular,intracellular part,organelle,intracellular organelle,cellular process involved in reproduction,reproduction,membrane-bounded organelle,intracellular membrane-bounded organelle,cellular component organization or biogenesis,non-membrane-bounded organelle,intracellular non-membrane-bounded organelle,cellular component organization,organelle part,intracellular organelle part,endomembran…	--	--
LNC_000308	XLOC_004537	-	0.171627	5.06447	0.053814	6.55629	0.0303331	0.176867	Novel_lncRNA	co_expression	ENSBTAG00000003658	RELN	reelin precursor [Source:RefSeq peptide;Acc:NP_001193387]	GO:0005737,GO:0005622,GO:0044424,GO:0006928,GO:0048646,GO:0048870,GO:0051674,GO:0009653,GO:0071840,GO:0051270,GO:0040011,GO:0016043,GO:2000145,GO:0044085,GO:0040012,GO:0030334,GO:0031012,GO:0022607,GO:0051272,GO:2000147,GO:0030335,GO:0022603,GO:0016477,GO:0044767,GO:0040017,GO:0032502,GO:0042995,GO:0032989,GO:0000902,GO:0048869,GO:0005578,GO:0016310,GO:0018212,GO:0014068,GO:0048856,GO:0018108,GO:…	cytoplasm,intracellular,intracellular part,cellular component movement,anatomical structure formation involved in morphogenesis,cell motility,localization of cell,anatomical structure morphogenesis,cellular component organization or biogenesis,regulation of cellular component movement,locomotion,cellular component organization,regulation of cell motility,cellular component biogenesis,regulation o…	bta04510,bta04512,bta04151	Focal adhesion,ECM-receptor interaction,PI3K-Akt signaling pathway
LNC_000308	XLOC_004537	-	0.171627	5.06447	0.053814	6.55629	0.0303331	0.176867	Novel_lncRNA	co_expression	ENSBTAG00000032880	--	--	GO:0019953,GO:0007283,GO:0048232,GO:0044702,GO:0007276,GO:0032504,GO:0005622,GO:0048609,GO:0044424,GO:0043226,GO:0043229,GO:0022414,GO:0000003,GO:0043227,GO:0043231,GO:0043228,GO:0043232,GO:0044422,GO:0044446,GO:0000786,GO:0005634,GO:0044464,GO:0005623,GO:0032993,GO:0000785,GO:0005488,GO:0005694,GO:0005575,GO:0032991,GO:0044427,GO:0097159,GO:0003677,GO:1901363,GO:0003676,GO:0044699,GO:0032501,GO:…	sexual reproduction,spermatogenesis,male gamete generation,single organism reproductive process,gamete generation,multicellular organism reproduction,intracellular,multicellular organismal reproductive process,intracellular part,organelle,intracellular organelle,reproductive process,reproduction,membrane-bounded organelle,intracellular membrane-bounded organelle,non-membrane-bounded organelle,int…	--	--
LNC_000308	XLOC_004537	-	0.171627	5.06447	0.053814	6.55629	0.0303331	0.176867	Novel_lncRNA	co_expression	ENSBTAG00000013056	SUN5	Sad1 and UNC84 domain containing 5 [Source:HGNC Symbol;Acc:HGNC:16252]	GO:0019953,GO:0007283,GO:0048232,GO:0044702,GO:0007276,GO:0032504,GO:0005622,GO:0048609,GO:0044424,GO:0043226,GO:0043229,GO:0022414,GO:0000003,GO:0043227,GO:0043231,GO:0071840,GO:0016043,GO:0044422,GO:0044446,GO:0007010,GO:0016044,GO:0061024,GO:0012505,GO:0031967,GO:0031975,GO:0031090,GO:0006996,GO:0090286,GO:0006998,GO:0006997,GO:0005634,GO:0045185,GO:0044464,GO:0032507,GO:0005635,GO:0005623,GO:…	sexual reproduction,spermatogenesis,male gamete generation,single organism reproductive process,gamete generation,multicellular organism reproduction,intracellular,multicellular organismal reproductive process,intracellular part,organelle,intracellular organelle,reproductive process,reproduction,membrane-bounded organelle,intracellular membrane-bounded organelle,cellular component organization or…	--	--
LNC_000308	XLOC_004537	-	0.171627	5.06447	0.053814	6.55629	0.0303331	0.176867	Novel_lncRNA	co_expression	ENSBTAG00000014027	TRIM36	tripartite motif containing 36 [Source:HGNC Symbol;Acc:HGNC:16280]	GO:0097223,GO:0019953,GO:0044702,GO:0005737,GO:0001669,GO:0005622,GO:0044424,GO:0043226,GO:0043229,GO:0022414,GO:0048610,GO:0000003,GO:0044444,GO:0043227,GO:0043231,GO:0009566,GO:0007338,GO:0007340,GO:0031982,GO:0030141,GO:0031988,GO:0017156,GO:0031410,GO:0070062,GO:0043230,GO:0065010,GO:0016023,GO:0043167,GO:0046872,GO:0007049,GO:0043169,GO:0003824,GO:0019538,GO:0051726,GO:0043412,GO:0044464,GO:…	sperm part,sexual reproduction,single organism reproductive process,cytoplasm,acrosomal vesicle,intracellular,intracellular part,organelle,intracellular organelle,reproductive process,cellular process involved in reproduction,reproduction,cytoplasmic part,membrane-bounded organelle,intracellular membrane-bounded organelle,fertilization,single fertilization,acrosome reaction,vesicle,secretory gran…	--	--
LNC_000308	XLOC_004537	-	0.171627	5.06447	0.053814	6.55629	0.0303331	0.176867	Novel_lncRNA	co_expression	ENSBTAG00000031188	ADIG	adipogenin [Source:HGNC Symbol;Acc:HGNC:28606]	GO:0019953,GO:0007283,GO:0048232,GO:0044702,GO:0007276,GO:0032504,GO:0005737,GO:0005622,GO:0048609,GO:0044424,GO:0043226,GO:0043229,GO:0022414,GO:0000003,GO:0043227,GO:0043231,GO:0032502,GO:0048869,GO:0050793,GO:0051094,GO:0045600,GO:0045598,GO:0030154,GO:0045597,GO:0005634,GO:0044464,GO:0045595,GO:0005623,GO:0045444,GO:0050872,GO:0050873,GO:0005575,GO:0048522,GO:0048518,GO:0044699,GO:0032501,GO:…	sexual reproduction,spermatogenesis,male gamete generation,single organism reproductive process,gamete generation,multicellular organism reproduction,cytoplasm,intracellular,multicellular organismal reproductive process,intracellular part,organelle,intracellular organelle,reproductive process,reproduction,membrane-bounded organelle,intracellular membrane-bounded organelle,developmental process,ce…	--	--
LNC_000308	XLOC_004537	-	0.171627	5.06447	0.053814	6.55629	0.0303331	0.176867	Novel_lncRNA	co_expression	ENSBTAG00000017015	TEKT5	tektin-5 [Source:RefSeq peptide;Acc:NP_001039724]	GO:0097223,GO:0005622,GO:0044424,GO:0043226,GO:0043229,GO:0031514,GO:0005929,GO:0043227,GO:0036126,GO:0043231,GO:0042995,GO:0005634,GO:0044464,GO:0005623,GO:0005575	sperm part,intracellular,intracellular part,organelle,intracellular organelle,motile cilium,cilium,membrane-bounded organelle,sperm flagellum,intracellular membrane-bounded organelle,cell projection,nucleus,cell part,cell,cellular_component	--	--
LNC_000308	XLOC_004537	-	0.171627	5.06447	0.053814	6.55629	0.0303331	0.176867	Novel_lncRNA	co_expression	ENSBTAG00000033312	--	--	GO:0019953,GO:0044702,GO:0022414,GO:0048610,GO:0000003,GO:0009566,GO:0007338,GO:0035036,GO:0007339,GO:0004222,GO:0008237,GO:0009988,GO:0008037,GO:0009986,GO:0045121,GO:0003824,GO:0019538,GO:0044464,GO:0005623,GO:0043170,GO:0016787,GO:0005575,GO:0008233,GO:0006508,GO:0071704,GO:0008152,GO:0070011,GO:0044238,GO:0004175,GO:0044699,GO:0032501,GO:0044763,GO:0016020,GO:0009987,GO:0044425,GO:0008150,GO:…	sexual reproduction,single organism reproductive process,reproductive process,cellular process involved in reproduction,reproduction,fertilization,single fertilization,sperm-egg recognition,binding of sperm to zona pellucida,metalloendopeptidase activity,metallopeptidase activity,cell-cell recognition,cell recognition,cell surface,membrane raft,catalytic activity,protein metabolic process,cell pa…	--	--
LNC_000308	XLOC_004537	-	0.171627	5.06447	0.053814	6.55629	0.0303331	0.176867	Novel_lncRNA	co_expression	ENSBTAG00000018442	PRSS37	protease, serine 37 [Source:HGNC Symbol;Acc:HGNC:29211]	GO:0019953,GO:0044702,GO:0005622,GO:0044424,GO:0043226,GO:0043229,GO:0022414,GO:0048610,GO:0000003,GO:0043227,GO:0043231,GO:0006928,GO:0009566,GO:0007338,GO:0048870,GO:0051674,GO:0040011,GO:0035036,GO:0007339,GO:0016477,GO:0009988,GO:0008037,GO:0051604,GO:0003824,GO:0019538,GO:0005634,GO:0044464,GO:0005623,GO:0005576,GO:0051179,GO:0043170,GO:0016787,GO:0005575,GO:0008233,GO:0006508,GO:0071704,GO:…	sexual reproduction,single organism reproductive process,intracellular,intracellular part,organelle,intracellular organelle,reproductive process,cellular process involved in reproduction,reproduction,membrane-bounded organelle,intracellular membrane-bounded organelle,cellular component movement,fertilization,single fertilization,cell motility,localization of cell,locomotion,sperm-egg recognition,…	--	--
LNC_000308	XLOC_004537	-	0.171627	5.06447	0.053814	6.55629	0.0303331	0.176867	Novel_lncRNA	co_expression	ENSBTAG00000018025	IQCG	IQ motif containing G [Source:HGNC Symbol;Acc:HGNC:25251]	GO:0097223,GO:0019953,GO:0007283,GO:0048232,GO:0044702,GO:0007276,GO:0032504,GO:0005737,GO:0005622,GO:0048609,GO:0044424,GO:0043226,GO:0043229,GO:0031514,GO:0022414,GO:0022412,GO:0005929,GO:0048610,GO:0000003,GO:0015630,GO:0043227,GO:0036126,GO:0048515,GO:0007286,GO:0043231,GO:0007281,GO:0048646,GO:0005856,GO:0009653,GO:0071840,GO:0043228,GO:0043232,GO:0016043,GO:0044430,GO:0044085,GO:0031982,GO:…	sperm part,sexual reproduction,spermatogenesis,male gamete generation,single organism reproductive process,gamete generation,multicellular organism reproduction,cytoplasm,intracellular,multicellular organismal reproductive process,intracellular part,organelle,intracellular organelle,motile cilium,reproductive process,cellular process involved in reproduction in multicellular organism,cilium,cellu…	--	--
LNC_000308	XLOC_004537	-	0.171627	5.06447	0.053814	6.55629	0.0303331	0.176867	Novel_lncRNA	co_expression	ENSBTAG00000006468	PIWIL1	piwi-like protein 1 [Source:RefSeq peptide;Acc:NP_001302505]	GO:0019953,GO:0007283,GO:0048232,GO:0044702,GO:0007276,GO:0032504,GO:0005737,GO:0005622,GO:0048609,GO:0044424,GO:0043226,GO:0043229,GO:0022414,GO:0022412,GO:0048610,GO:0000003,GO:0044444,GO:0043227,GO:0048515,GO:0007286,GO:0043231,GO:0007281,GO:0043228,GO:0043232,GO:0009888,GO:0044767,GO:0002064,GO:0032502,GO:0060429,GO:0048869,GO:0003006,GO:0048856,GO:0090502,GO:0030855,GO:0034660,GO:0005844,GO:…	sexual reproduction,spermatogenesis,male gamete generation,single organism reproductive process,gamete generation,multicellular organism reproduction,cytoplasm,intracellular,multicellular organismal reproductive process,intracellular part,organelle,intracellular organelle,reproductive process,cellular process involved in reproduction in multicellular organism,cellular process involved in reproduc…	bta04320	Dorso-ventral axis formation
LNC_000308	XLOC_004537	-	0.171627	5.06447	0.053814	6.55629	0.0303331	0.176867	Novel_lncRNA	co_expression	ENSBTAG00000031347	SPDYA	speedy/RINGO cell cycle regulator family member A [Source:HGNC Symbol;Acc:HGNC:30613]	GO:0005622,GO:0044424,GO:0043226,GO:0043229,GO:0048610,GO:0000003,GO:0043227,GO:0043231,GO:0044422,GO:0044446,GO:0016310,GO:0051325,GO:0022403,GO:0006468,GO:0006793,GO:0006796,GO:0000082,GO:0051329,GO:0007049,GO:0000278,GO:0019899,GO:0019538,GO:0051726,GO:0005515,GO:0005634,GO:0008284,GO:0051338,GO:0043412,GO:0044464,GO:0045859,GO:0043549,GO:0044267,GO:0005623,GO:0019220,GO:0001932,GO:0044772,GO:…	intracellular,intracellular part,organelle,intracellular organelle,cellular process involved in reproduction,reproduction,membrane-bounded organelle,intracellular membrane-bounded organelle,organelle part,intracellular organelle part,phosphorylation,interphase,cell cycle phase,protein phosphorylation,phosphorus metabolic process,phosphate-containing compound metabolic process,G1/S transition of m…	bta04114,bta04914	Oocyte meiosis,Progesterone-mediated oocyte maturation
LNC_000308	XLOC_004537	-	0.171627	5.06447	0.053814	6.55629	0.0303331	0.176867	Novel_lncRNA	co_expression	ENSBTAG00000000805	IQCF1	IQ motif containing F1 [Source:HGNC Symbol;Acc:HGNC:28607]	GO:0097223,GO:0019953,GO:0007283,GO:0048232,GO:0044702,GO:0007276,GO:0032504,GO:0005737,GO:0001669,GO:0005622,GO:0048609,GO:0044424,GO:0043226,GO:0043229,GO:0022414,GO:0022412,GO:0048610,GO:0000003,GO:0044444,GO:0043227,GO:0048515,GO:0007286,GO:0043231,GO:0006928,GO:0009566,GO:0007338,GO:0007281,GO:0048870,GO:0051674,GO:0030317,GO:0051270,GO:0040011,GO:2000145,GO:0007340,GO:0040012,GO:0031982,GO:…	sperm part,sexual reproduction,spermatogenesis,male gamete generation,single organism reproductive process,gamete generation,multicellular organism reproduction,cytoplasm,acrosomal vesicle,intracellular,multicellular organismal reproductive process,intracellular part,organelle,intracellular organelle,reproductive process,cellular process involved in reproduction in multicellular organism,cellular…	--	--
LNC_000308	XLOC_004537	-	0.171627	5.06447	0.053814	6.55629	0.0303331	0.176867	Novel_lncRNA	co_expression	ENSBTAG00000031238	SHCBP1L	SHC binding and spindle associated 1 like [Source:HGNC Symbol;Acc:HGNC:16788]	GO:0019953,GO:0007283,GO:0048232,GO:0044702,GO:0007276,GO:0032504,GO:0005622,GO:0048609,GO:0044424,GO:0043226,GO:0043229,GO:0022414,GO:0000003,GO:0015630,GO:0005856,GO:0071840,GO:0043228,GO:0043232,GO:0016043,GO:0044430,GO:0005819,GO:0044422,GO:0044446,GO:0051130,GO:0051128,GO:0006996,GO:0033043,GO:0072687,GO:0010638,GO:0044464,GO:0005623,GO:2001252,GO:0005575,GO:0048522,GO:0032991,GO:0033044,GO:…	sexual reproduction,spermatogenesis,male gamete generation,single organism reproductive process,gamete generation,multicellular organism reproduction,intracellular,multicellular organismal reproductive process,intracellular part,organelle,intracellular organelle,reproductive process,reproduction,microtubule cytoskeleton,cytoskeleton,cellular component organization or biogenesis,non-membrane-bound…	--	--
LNC_000308	XLOC_004537	-	0.171627	5.06447	0.053814	6.55629	0.0303331	0.176867	Novel_lncRNA	co_expression	ENSBTAG00000019469	SPACA1	sperm acrosome associated 1 [Source:HGNC Symbol;Acc:HGNC:14967]	GO:0097223,GO:0019953,GO:0007283,GO:0048232,GO:0044702,GO:0007276,GO:0032504,GO:0005737,GO:0001669,GO:0005622,GO:0048609,GO:0044424,GO:0043226,GO:0043229,GO:0022414,GO:0022412,GO:0048610,GO:0000003,GO:0044444,GO:0043227,GO:0048515,GO:0007286,GO:0043231,GO:0007281,GO:0048646,GO:0009653,GO:0071840,GO:0016043,GO:0044085,GO:0031982,GO:0009888,GO:0022607,GO:0030141,GO:0031988,GO:0044767,GO:0002064,GO:…	sperm part,sexual reproduction,spermatogenesis,male gamete generation,single organism reproductive process,gamete generation,multicellular organism reproduction,cytoplasm,acrosomal vesicle,intracellular,multicellular organismal reproductive process,intracellular part,organelle,intracellular organelle,reproductive process,cellular process involved in reproduction in multicellular organism,cellular…	--	--
LNC_000308	XLOC_004537	-	0.171627	5.06447	0.053814	6.55629	0.0303331	0.176867	Novel_lncRNA	co_expression	ENSBTAG00000038138	--	--	GO:0097223,GO:0005737,GO:0001669,GO:0005622,GO:0044424,GO:0043226,GO:0043229,GO:0044444,GO:0043227,GO:0043231,GO:0031982,GO:0008237,GO:0030141,GO:0031988,GO:0004180,GO:0031410,GO:0008238,GO:0016023,GO:0043167,GO:0046872,GO:0043169,GO:0003824,GO:0019538,GO:0044464,GO:0008241,GO:0005623,GO:0005488,GO:0043170,GO:0016787,GO:0005575,GO:0008233,GO:0006508,GO:0071704,GO:0008152,GO:0070011,GO:0044238,GO:…	sperm part,cytoplasm,acrosomal vesicle,intracellular,intracellular part,organelle,intracellular organelle,cytoplasmic part,membrane-bounded organelle,intracellular membrane-bounded organelle,vesicle,metallopeptidase activity,secretory granule,membrane-bounded vesicle,carboxypeptidase activity,cytoplasmic vesicle,exopeptidase activity,cytoplasmic membrane-bounded vesicle,ion binding,metal ion bind…	bta05410,bta04614,bta05142	Hypertrophic cardiomyopathy (HCM),Renin-angiotensin system,Chagas disease (American trypanosomiasis)
LNC_000308	XLOC_004537	-	0.171627	5.06447	0.053814	6.55629	0.0303331	0.176867	Novel_lncRNA	co_expression	ENSBTAG00000016033	HOXD9	homeobox D9 [Source:HGNC Symbol;Acc:HGNC:5140]	GO:0019953,GO:0044702,GO:0005622,GO:0044424,GO:0043226,GO:0043229,GO:0022414,GO:0000003,GO:0043227,GO:0043231,GO:0009566,GO:0007338,GO:0009653,GO:0043228,GO:0043232,GO:0009888,GO:0044767,GO:0044422,GO:0032502,GO:0048869,GO:0044446,GO:0043009,GO:0048856,GO:0009790,GO:0009792,GO:0001501,GO:0048705,GO:0007422,GO:0009887,GO:0061061,GO:0048468,GO:0060538,GO:0030154,GO:0048598,GO:0048568,GO:0005634,GO:…	sexual reproduction,single organism reproductive process,intracellular,intracellular part,organelle,intracellular organelle,reproductive process,reproduction,membrane-bounded organelle,intracellular membrane-bounded organelle,fertilization,single fertilization,anatomical structure morphogenesis,non-membrane-bounded organelle,intracellular non-membrane-bounded organelle,tissue development,single-o…	--	--
LNC_000308	XLOC_004537	-	0.171627	5.06447	0.053814	6.55629	0.0303331	0.176867	Novel_lncRNA	co_expression	ENSBTAG00000022058	ACACB	acetyl-CoA carboxylase 2 [Source:RefSeq peptide;Acc:NP_001192262]	GO:0005737,GO:0005622,GO:0044424,GO:0043226,GO:0043229,GO:0044444,GO:0043227,GO:0072358,GO:0072359,GO:0043231,GO:0071840,GO:0016043,GO:0044085,GO:0006461,GO:0070271,GO:0065003,GO:0071822,GO:0043933,GO:0022607,GO:0007507,GO:0044767,GO:0032502,GO:0048589,GO:0048856,GO:0048638,GO:0050793,GO:0031998,GO:0043167,GO:2000026,GO:0006793,GO:0030554,GO:0006796,GO:0032559,GO:0005524,GO:0046872,GO:0051094,GO:…	cytoplasm,intracellular,intracellular part,organelle,intracellular organelle,cytoplasmic part,membrane-bounded organelle,cardiovascular system development,circulatory system development,intracellular membrane-bounded organelle,cellular component organization or biogenesis,cellular component organization,cellular component biogenesis,protein complex assembly,protein complex biogenesis,macromolecul…	bta01100,bta00640,bta04152,bta04910,bta00620,bta01212,bta00061	Metabolic pathways,Propanoate metabolism,AMPK signaling pathway,Insulin signaling pathway,Pyruvate metabolism,Fatty acid metabolism,Fatty acid biosynthesis
LNC_000308	XLOC_004537	-	0.171627	5.06447	0.053814	6.55629	0.0303331	0.176867	Novel_lncRNA	co_expression	ENSBTAG00000046699	--	--	GO:0005622,GO:0044424,GO:0043226,GO:0043229,GO:0043227,GO:0043231,GO:0005634,GO:0070887,GO:0044464,GO:0071310,GO:0005623,GO:0043170,GO:0010033,GO:0005575,GO:0048522,GO:0010628,GO:0071704,GO:0044260,GO:0008152,GO:0044238,GO:0010557,GO:1901576,GO:0009058,GO:0044237,GO:0010604,GO:0045893,GO:0009891,GO:0045944,GO:0048518,GO:0031328,GO:0044249,GO:0009893,GO:0051254,GO:0051173,GO:0045935,GO:0009059,GO:…	intracellular,intracellular part,organelle,intracellular organelle,membrane-bounded organelle,intracellular membrane-bounded organelle,nucleus,cellular response to chemical stimulus,cell part,cellular response to organic substance,cell,macromolecule metabolic process,response to organic substance,cellular_component,positive regulation of cellular process,positive regulation of gene expression,org…	bta05161,bta05321,bta04630	Hepatitis B,Inflammatory bowel disease (IBD),Jak-STAT signaling pathway
LNC_000308	XLOC_004537	-	0.171627	5.06447	0.053814	6.55629	0.0303331	0.176867	Novel_lncRNA	co_expression	ENSBTAG00000021696	CCIN	calicin [Source:HGNC Symbol;Acc:HGNC:1568]	GO:0019953,GO:0007283,GO:0048232,GO:0044702,GO:0007276,GO:0032504,GO:0005737,GO:0005622,GO:0048609,GO:0044424,GO:0043226,GO:0043229,GO:0022414,GO:0000003,GO:0044444,GO:0043227,GO:0043231,GO:0005856,GO:0043228,GO:0043232,GO:0044430,GO:0044422,GO:0032502,GO:0048869,GO:0044446,GO:0015629,GO:0030154,GO:0042787,GO:0003824,GO:0019538,GO:0005515,GO:0005634,GO:0007275,GO:0008092,GO:0043412,GO:0044464,GO:…	sexual reproduction,spermatogenesis,male gamete generation,single organism reproductive process,gamete generation,multicellular organism reproduction,cytoplasm,intracellular,multicellular organismal reproductive process,intracellular part,organelle,intracellular organelle,reproductive process,reproduction,cytoplasmic part,membrane-bounded organelle,intracellular membrane-bounded organelle,cytoske…	--	--
LNC_000308	XLOC_004537	-	0.171627	5.06447	0.053814	6.55629	0.0303331	0.176867	Novel_lncRNA	co_expression	ENSBTAG00000009105	ACSBG2	acyl-CoA synthetase bubblegum family member 2 [Source:HGNC Symbol;Acc:HGNC:24174]	GO:0005737,GO:0005622,GO:0044424,GO:0043226,GO:0043229,GO:0044444,GO:0043227,GO:0043231,GO:0005829,GO:0016790,GO:0003824,GO:0005739,GO:0043436,GO:0016289,GO:0044281,GO:0016788,GO:0006082,GO:0044710,GO:0044464,GO:0005623,GO:0019752,GO:0047617,GO:0016787,GO:0005575,GO:0044255,GO:0071704,GO:0008152,GO:0044238,GO:0032787,GO:0044237,GO:0006629,GO:0016877,GO:0016874,GO:0004467,GO:0006631,GO:0001676,GO:…	cytoplasm,intracellular,intracellular part,organelle,intracellular organelle,cytoplasmic part,membrane-bounded organelle,intracellular membrane-bounded organelle,cytosol,thiolester hydrolase activity,catalytic activity,mitochondrion,oxoacid metabolic process,CoA hydrolase activity,small molecule metabolic process,hydrolase activity, acting on ester bonds,organic acid metabolic process,single-orga…	bta01100,bta01212,bta00071,bta00061,bta04920,bta03320	Metabolic pathways,Fatty acid metabolism,Fatty acid degradation,Fatty acid biosynthesis,Adipocytokine signaling pathway,PPAR signaling pathway
LNC_000308	XLOC_004537	-	0.171627	5.06447	0.053814	6.55629	0.0303331	0.176867	Novel_lncRNA	co_expression	ENSBTAG00000010174	SPATA46	spermatogenesis associated 46 [Source:HGNC Symbol;Acc:HGNC:27648]	GO:0019953,GO:0007283,GO:0048232,GO:0044702,GO:0007276,GO:0032504,GO:0005622,GO:0048609,GO:0044424,GO:0043226,GO:0043229,GO:0022414,GO:0022412,GO:0048610,GO:0000003,GO:0043227,GO:0043231,GO:0009566,GO:0007338,GO:0045026,GO:0007342,GO:0071840,GO:0016043,GO:0044422,GO:0032502,GO:0048869,GO:0044446,GO:0016044,GO:0061024,GO:0012505,GO:0031967,GO:0031975,GO:0006944,GO:0031090,GO:0030154,GO:0061025,GO:…	sexual reproduction,spermatogenesis,male gamete generation,single organism reproductive process,gamete generation,multicellular organism reproduction,intracellular,multicellular organismal reproductive process,intracellular part,organelle,intracellular organelle,reproductive process,cellular process involved in reproduction in multicellular organism,cellular process involved in reproduction,repro…	--	--
LNC_000308	XLOC_004537	-	0.171627	5.06447	0.053814	6.55629	0.0303331	0.176867	Novel_lncRNA	co_expression	ENSBTAG00000004405	IQUB	IQ motif and ubiquitin domain containing [Source:HGNC Symbol;Acc:HGNC:21995]	GO:0097223,GO:0005737,GO:0001669,GO:0005622,GO:0044424,GO:0043226,GO:0043229,GO:0031514,GO:0005929,GO:0044444,GO:0043227,GO:0043231,GO:0009653,GO:0071840,GO:0016043,GO:0031982,GO:0030141,GO:0031988,GO:0044767,GO:0032502,GO:0042995,GO:0032989,GO:0000902,GO:0048869,GO:0031410,GO:0048856,GO:0060271,GO:0030030,GO:0016023,GO:0048858,GO:0032990,GO:0007224,GO:0044464,GO:0005623,GO:0005575,GO:0044699,GO:…	sperm part,cytoplasm,acrosomal vesicle,intracellular,intracellular part,organelle,intracellular organelle,motile cilium,cilium,cytoplasmic part,membrane-bounded organelle,intracellular membrane-bounded organelle,anatomical structure morphogenesis,cellular component organization or biogenesis,cellular component organization,vesicle,secretory granule,membrane-bounded vesicle,single-organism develop…	--	--
LNC_000308	XLOC_004537	-	0.171627	5.06447	0.053814	6.55629	0.0303331	0.176867	Novel_lncRNA	co_expression	ENSBTAG00000033759	--	--	GO:0097223,GO:0019953,GO:0044702,GO:0005737,GO:0001669,GO:0005622,GO:0044424,GO:0043226,GO:0043229,GO:0022414,GO:0048610,GO:0000003,GO:0044444,GO:0043227,GO:0043231,GO:0009566,GO:0007338,GO:0007340,GO:0031982,GO:0030141,GO:0031988,GO:0017156,GO:0031410,GO:0016023,GO:2000241,GO:0032879,GO:0060046,GO:0060627,GO:0044464,GO:0017158,GO:0005623,GO:0016192,GO:0044421,GO:0005576,GO:1900003,GO:1900004,GO:…	sperm part,sexual reproduction,single organism reproductive process,cytoplasm,acrosomal vesicle,intracellular,intracellular part,organelle,intracellular organelle,reproductive process,cellular process involved in reproduction,reproduction,cytoplasmic part,membrane-bounded organelle,intracellular membrane-bounded organelle,fertilization,single fertilization,acrosome reaction,vesicle,secretory gran…	--	--
LNC_000308	XLOC_004537	-	0.171627	5.06447	0.053814	6.55629	0.0303331	0.176867	Novel_lncRNA	co_expression	ENSBTAG00000016330	2019-09-12	septin 12 [Source:HGNC Symbol;Acc:HGNC:26348]	GO:0097223,GO:0005737,GO:0005622,GO:0044424,GO:0043226,GO:0043229,GO:0031514,GO:0005929,GO:0044444,GO:0015630,GO:0043227,GO:0036126,GO:0043231,GO:0005856,GO:0043228,GO:0043232,GO:0044441,GO:0044430,GO:0005819,GO:0044422,GO:0042995,GO:0044446,GO:0044463,GO:0030496,GO:0043167,GO:0007049,GO:0043168,GO:0036094,GO:0001882,GO:0032549,GO:0032555,GO:0017076,GO:0046983,GO:0035639,GO:0032550,GO:0001883,GO:…	sperm part,cytoplasm,intracellular,intracellular part,organelle,intracellular organelle,motile cilium,cilium,cytoplasmic part,microtubule cytoskeleton,membrane-bounded organelle,sperm flagellum,intracellular membrane-bounded organelle,cytoskeleton,non-membrane-bounded organelle,intracellular non-membrane-bounded organelle,cilium part,cytoskeletal part,spindle,organelle part,cell projection,intrac…	bta05100	Bacterial invasion of epithelial cells
[truncated: 34,234 more rows]
